# Supplementary material for: Variation in gene expression patterns in effusions and primary tumors from serous ovarian cancer patients
Source: Mol Cancer. 2005 Jul 21;4:26. doi: 10.1186/1476-4598-4-26 (PMC1236614; doi:10.1186/1476-4598-4-26)
Supplement: Additional File 1 — Figure S1: CDT file for fig 1 [file 1476-4598-4-26-S1.atr]

NODE1X	ARRY14X	ARRY29X	0.735923
NODE2X	ARRY31X	ARRY26X	0.613837
NODE3X	ARRY8X	ARRY33X	0.591969
NODE4X	ARRY24X	ARRY1X	0.579272
NODE5X	NODE4X	ARRY39X	0.54358
NODE6X	ARRY17X	ARRY27X	0.515692
NODE7X	ARRY0X	ARRY45X	0.488995
NODE8X	ARRY30X	ARRY10X	0.476117
NODE9X	ARRY44X	ARRY37X	0.436197
NODE10X	ARRY32X	ARRY13X	0.429662
NODE11X	ARRY22X	ARRY15X	0.41842
NODE12X	NODE6X	ARRY42X	0.408193
NODE13X	NODE12X	ARRY43X	0.421216
NODE14X	NODE5X	ARRY35X	0.374865
NODE15X	ARRY25X	ARRY12X	0.345628
NODE16X	ARRY20X	NODE3X	0.310997
NODE17X	ARRY36X	NODE14X	0.309108
NODE18X	NODE9X	ARRY21X	0.290869
NODE19X	NODE17X	ARRY9X	0.289852
NODE20X	ARRY34X	ARRY41X	0.27182
NODE21X	ARRY18X	NODE19X	0.268432
NODE22X	ARRY28X	NODE8X	0.261234
NODE23X	ARRY11X	NODE11X	0.25947
NODE24X	NODE13X	NODE21X	0.254115
NODE25X	NODE15X	ARRY5X	0.248002
NODE26X	NODE2X	ARRY19X	0.240981
NODE27X	NODE23X	NODE25X	0.236368
NODE28X	NODE18X	NODE27X	0.23667
NODE29X	NODE28X	ARRY38X	0.247503
NODE30X	NODE29X	ARRY40X	0.257624
NODE31X	NODE10X	NODE7X	0.216236
NODE32X	ARRY16X	NODE26X	0.204858
NODE33X	NODE16X	NODE20X	0.198209
NODE34X	ARRY23X	NODE1X	0.171694
NODE35X	ARRY7X	NODE34X	0.184037
NODE36X	ARRY6X	ARRY4X	0.147567
NODE37X	NODE30X	NODE36X	0.11893
NODE38X	NODE24X	NODE32X	0.103023
NODE39X	NODE31X	ARRY2X	0.098951
NODE40X	NODE35X	ARRY3X	0.073839
NODE41X	NODE39X	NODE37X	0.049875
NODE42X	NODE40X	NODE33X	0.02524
NODE43X	NODE41X	NODE22X	-0.093174
NODE44X	NODE42X	NODE43X	-0.1551
NODE45X	NODE38X	NODE44X	-0.994325
