# Supplementary material for: Variation in gene expression patterns in effusions and primary tumors from serous ovarian cancer patients
Source: Mol Cancer. 2005 Jul 21;4:26. doi: 10.1186/1476-4598-4-26 (PMC1236614; doi:10.1186/1476-4598-4-26)
Supplement: Additional File 2 — Figure S2: Effusion only Cluster [file 1476-4598-4-26-S2.cdt]

GID	CLID	NAME	GWEIGHT	OV23B	OV06B	OV27B	OV30B	OV05A	OV35P	OV21A	OV23A	OV36P	OV09A	OV19A	OV31P	OV32P	OV37P	OV30P	OV02A	OV07A	OV12A	OV12A2	OV33P	OV06A	OV10A	OV14A	OV18A	OV27A	OV34B	OV34P	OV28A	OV28B	OV22A	OV26B	OV26A	OV17A	OV04A	OV20A	OV29P	OV08A	OV11A	OV01A	OV25A	OV15A	OV24A	OV16A	OV38P	OV03B	OV03A
AID				ARRY17X	ARRY27X	ARRY42X	ARRY43X	ARRY18X	ARRY36X	ARRY24X	ARRY1X	ARRY39X	ARRY35X	ARRY9X	ARRY16X	ARRY31X	ARRY26X	ARRY19X	ARRY7X	ARRY23X	ARRY14X	ARRY29X	ARRY3X	ARRY20X	ARRY8X	ARRY33X	ARRY34X	ARRY41X	ARRY32X	ARRY13X	ARRY0X	ARRY45X	ARRY2X	ARRY44X	ARRY37X	ARRY21X	ARRY11X	ARRY22X	ARRY15X	ARRY25X	ARRY12X	ARRY5X	ARRY38X	ARRY40X	ARRY6X	ARRY4X	ARRY28X	ARRY30X	ARRY10X
GENE593X	IMAGE:245039	107622 || FLJ22474 || hypothetical protein FLJ22474 || Hs.108118 || N52651 || || 79774	1	0.34	-1.49	0.26	0.33	-0.28			-0.21	-0.9	0.09	-0.61		-0.42		1.38	1.12	-1.67	-0.6		0.45	-0.21			-0.17	0.91	0.27	-0.41	-0.37	0.03	1.05	0.55	1.47	0.32	-1.02	-0.76	0.22	0.71	-0.63	0.01	0.19	-0.93	1.31	-0.21	-0.23	-0.18	0.28
GENE1908X	IMAGE:1607229	223981 || TPD52L1 || tumor protein D52-like 1 || Hs.16611 || AI014441 || || 7164	1	0.3	-1.15	0.47	-0.34	-1.98	-1.22	1.88	-0.49	-1.54	0.32	-0.55		-0.49	-0.59		1.88	0.47	-0.29	-0.4	0.09	0.72	0.23	0.05	-1.37		-0.47	0.45	-0.17	1.01		-1.44	0.1	-0.43	-0.31	0.02	-0.41	1.48	0.25	1.14	0.01	-0.04	0.86	1.97	0.27	0.01	-0.21
GENE1175X	IMAGE:770334	114513 || || ESTs || Hs.142481 || AA433993 || ||	1	-0.88	-0.49	0.69	-0.09	-0.43		2.36		-2.3	0.85	-1.23		-0.86	-0.23	-0.06	3.14	-0.25	1.32	1.1	1.02	-0.14	-0.51	-1.28	-0.83	1.64	-0.1	1.25	0.05	-0.08		-1.87	0.49	-0.54	-0.47	-0.41	-1.39	2.52	0.62	-0.43	-2.36	0.74	1	-0.03	-1.38		-0.17
GENE2644X	IMAGE:2228544	331084 || APOL1 || apolipoprotein L, 1 || Hs.114309 || AI584139 || || 8542	1	-0.34		0.6	-0.31	-0.58		2.26	-1.66	-2.89	0.79	-1.37		-0.26	-0.82	-1.33	2.64	-0.19	1.48	0.67	1.17	-0.79	-0.55	-0.52	-0.93	1.91	0.73	1.38	0.22	-0.4	1.11		0.26	-0.92	-0.65	-0.16	-0.56	2.18	0.03	-0.14	-2.4	0.82	1.78	-0.34	-0.35	-1.13	-0.41
GENE2618X	IMAGE:2259865	330941 || || || || AI611848 || ||	1	-0.43	-0.72	0.44	-0.44	-0.41	-1.09	1.97	-1.34	-1.76	0.94	-0.89		-0.27	-0.53	-0.94	3.08	0.06	1.33	0.67	0.89	-0.64	-0.18	-0.43	-0.19	1.54	0.79	0.98	-0.01	-0.46	0.57	-1.89	0.05	-0.73	-0.92	-0.19	-0.74	1.32	0.39	0.44	-1.68	0.63	1.54	-0.19	-0.15	-0.94	0.42
GENE223X	IMAGE:810754	102831 || || || || AA457728 || ||	1	-0.87	-1.23	0.52	-0.64	-0.83		2.38	-1.27	-1.49	1.54			-0.5	0.3	-0.93	4.22	0.09	0.95	0.84	0.76	-0.43	0.02	-0.46	-0.92	1.02	0.29	1.12	-0.47	-1.21	0.21	-1.42	-0.35	-1.55	-1.44	-0.63	-0.67	2.19	1.01	0.31	-1.86	0.55	1.38	0.31	0.09	-1.34	0.5
GENE1909X	IMAGE:1584411	223997 || APOL3 || apolipoprotein L, 3 || Hs.241535 || AA971543 || || 80833	1	-0.4	-0.99	0.91	-0.35	-0.4	-0.96	2.14	-1.01	-1.17	0.68	-0.73	-0.09	-0.49	-0.39	-0.26	2.88	0.03	0.93	0.61	1.61	0.01	0.33	-0.29	-1	1.05	0.47	1.08	0.07	-0.57	0.3	-1.13	-0.33	-0.89	-0.49	-0.8	-1.01	1.17	0.54	-0.08	-1.72	0.02	0.61	-0.12	0.2	-0.24	0.26
GENE366X	IMAGE:277003	104782 || HSPC065 || HSPC065 protein || Hs.11614 || N34967 || || 29070	1	-0.31		0.16	-0.4	-0.35		1.68	-0.77	-0.52	0.16			-0.66	0.54	-0.02	2.1	0.15	0.17	0.11	0.36	-0.04	0.07	-0.37	-0.19	0.64	0.04	0.87	-0.28	-0.17	0.36	-0.27	0	-0.8	-0.62		-0.35	0.89	-0.18	-0.55	-1.51	-0.01	0.16	-0.3	0.27	-0.39	0.21
GENE977X	IMAGE:25384	112355 || || ESTs, Moderately similar to hypothetical protein, MGC:7199 [Mus musculus] [M.musculus] || Hs.380803 || R12808 || ||	1	-0.42	-0.33	-0.47	-0.59	-0.11	0.67	2.63	-0.4	-1.07	0.31	-0.83	-1.73	0.26	-0.76	0.24	2.11	-0.78	-1.19	-0.79	1.23	-0.75	-1.2	-0.1	0.16	0.08	2.27	-0.15	1.15	-0.44	2.47		-0.12		-0.36		1.03	-0.04	-0.62	-0.45	-0.47	0.45	0.3	-0.13	-0.71	-0.37	-0.17
GENE1339X	IMAGE:37821	116422 || || **ESTs, Moderately similar to hypothetical protein, MGC:7199 [Mus musculus] [M.musculus] || Hs.380804 || R59469 || ||	1	-0.33	-0.18	0.02	-0.2	-0.58		1.9	0.31	-0.78	0.25	-0.68	-1.87	-0.33	-0.56	0.33	1.26	-0.7	-0.86	-0.88	1.01	-0.56	-1.19	-0.37	-0.25	0.44	1.45	0.27	0.97	-0.16	2.54	0.43	-0.09	-0.34	-0.07	0.35	0.11	0.13	-0.09	-0.66	0.03	-0.07	-0.21	0.3	0.26	-0.14	-0.36
GENE2370X	IMAGE:1657486	312549 || LOC116150 || hypothetical protein, MGC:7199 || Hs.289008 || AI040733 || || 116150	1	-0.45	0.06	-0.02	-0.03	-0.85	0.43	0.88	-0.22	-0.82	0.3	-0.75		-0.31	-0.81	0.19	1.8	-0.92	-0.93	-0.68	0.59	-0.66	-1.01	-0.51	-0.4	0.45	1.67	0.09	1.24	0.16	2.43	0.11	0.25	-0.06	-0.13	0.27	-0.22	-0.23	-0.08	-0.54	-0.03	0.48	-0.65	0.13	-0.2	0.06	-0.28
GENE2500X	IMAGE:161823	319008 || LOC116150 || hypothetical protein, MGC:7199 || Hs.289008 || H26324 || || 116150	1	-0.68	-0.38	-0.31	-0.38	-0.98	0.75	1.36	0.26	-0.6	0.68	-0.82		0.72	-0.41	0.19	1.85	-0.6	-0.98	-0.67	0.34	-0.79	-0.86	-0.67	-0.22	0.27	1.22	-0.16	0.83	0.05	1.95	-0.35	0.24	-0.52	-0.52	0.25	-0.37	-0.15	0.32	-0.08	0.29	0.06	-0.12	0.66	0.19	-0.2	-0.7
GENE1219X	IMAGE:868871	115041 || YDD19 || YDD19 protein || Hs.406694 || AA775352 || || 11049	1	-0.56	-0.24	-0.18	-0.41	-0.76	1.01	1.18	-0.21	-0.56	0.33	-0.78		-0.07	-0.97	-0.92	2.19	-0.12	-0.67	-0.49	0.35		-0.45	-0.53	-0.23	0.33	1.99	-0.05	1.07	-0.03	1.77	-0.39	-0.54	-0.24	-0.25	0.1	0.38	0.05	-0.02	-0.33	0.2	-0.16	-0.05	0.6	-0.03	-0.42	-0.79
GENE1341X	IMAGE:162199	116425 || PTPRM || protein tyrosine phosphatase, receptor type, M || Hs.154151 || H26353 || R-PTP-mu=receptor protein tyrosine phosphatase mu || 5797	1	0.3	0.19	0.28	1.13	-0.27		1.71	-0.49	-1.11	1.22	-0.82		-1.66	0.16	1.19	-0.2	-1.52	-0.29	-0.66	-0.43	-0.17	-0.35	0.32	-0.49	-0.1	0.1	0.5	1.33	1.39	1.45	0.11	-1.23	-0.44		1.48	0.24	-1.22	-0.75	0.03	0.88	0.36	-0.27	-0.06	-0.14	-1.32	-0.45
GENE45X	IMAGE:1132429	100639 || TOB1 || **transducer of ERBB2, 1 || Hs.178137 || AA631929 || || 10140	1	1.02	-0.31	-0.22	0.26	0.22	-1.38	1.18	-0.5	0.06	1.02	-0.52	-0.43	-0.73	0.65	0.55	1.65	-0.4	-1.27	-0.59	-0.05	0.76	0.55	-0.02	-0.15	-0.64	0.49	0.31	0.75	0.96	1.39	-0.08	-0.82	0.12	-0.92	0.11	-0.8	-0.08	0.5	0.48	0.18	-0.1	-0.79	0.78	-1.43	-1.17	-0.68
GENE1638X	IMAGE:1419654	120574 || CRYZ || crystallin, zeta (quinone reductase) || Hs.83114 || AA847550 || || 1429	1	0.49	-0.07	-0.05	1.54	-1.02	-0.41	0.49	-0.47	0.83	1.27	-0.57		-0.89	-0.85	-0.2	1.37		-0.81	-0.97	-1.33	0.48	0.51	0.26	-0.82	0.13	0.49	-0.26	0.7	1.92	0.13	0.58	0.33	-0.88	-0.26	0.18	0.38	0.03	0.08		-1.45	-0.4	1.06	-0.8		-0.35	-0.24
GENE2841X	IMAGE:795612	99736 || SDCCAG33 || serologically defined colon cancer antigen 33 || Hs.284217 || AA460005 || || 10194	1	1.49	-0.09	0.67	0.94	-0.68		-0.7	-0.05	-0.24	1.08	-0.56		-1.15	-0.47	-0.68	1.35	-1.04	-0.15	-1.36	-1.5	-0.99	0.41	0.76	-1.03	-0.48	1.16	0.36	1.4	0.99	-0.4	2.07	-0.32	-0.97	0.03	-0.33	-0.15	0.08	0.45		0.66	-0.39	0.82	0.18	-1.1	-0.25
GENE1441X	IMAGE:841695	117647 || CG018 || hypothetical gene CG018 || Hs.22174 || AA487590 || || 90634	1	0.37		0.29	0.01	0.38	-0.04	0.71	1.66	0.48	0.11	-0.26		-0.15	-1.05	-0.26		0.26	-1.01	-0.47	-0.59				0.16	-0.14	1.95	0.48	0.22	-0.2	-0.98	0.71	-1.08	-1		0.06	0.12		0.91	0.99	-1.58	-0.22	-0.19	-1.06	-0.12	0.44	0.09
GENE604X	IMAGE:60249	107715 || SFTPC || surfactant, pulmonary-associated protein C || Hs.1074 || T39188 || || 6440	1	-0.12	-0.34	0.98	0.65	-0.74	-0.15	0.74	0.63	-0.06	0.45	0.77		-0.31	-0.65	0.29	0.61	-1.01	-1.2	-0.77	-0.07	-0.43	-0.51	-1.27	-0.11	-0.54	1.69	1.18	0.79	0.61	-0.21	-1.2	-1.77	0.06	1.04	0.31	0.05	1.14	0.84	0.47		-1.51	0.75	0.69	-0.69	-1.79	0.67
GENE809X	IMAGE:488488	110439 || TXNIP || thioredoxin interacting protein || Hs.179526 || AA044633 || brain-expressed HHCPA78 homolog=Induced in HL60 cells treate || 10628	1	0.03	-0.22	0.96	0.67	-0.05	-0.05	0.5	0.2	0.34	1.02	1.67		-0.38	-0.62	-0.04	0.88	-0.65	-1.12	-0.6	0.16	-0.32	-0.49	-0.51	-0.14	-0.67	1.8	1.63	0.87	0.82	-0.38	-1.55	-2.89	0.61	1.22	0.34	0.22	1.16	1.24	0.52	-2.63	-1.62	0.99	1.08	-1.78	-2.13	-0.08
GENE928X	IMAGE:1473171	111849 || TXNIP || **thioredoxin interacting protein || Hs.179526 || AA873257 || || 10628	1	0.36	-0.69	1.16	0.44	-0.27	0.19	0.5	0.28	1.24	1.73	1.68	-2.44	-1.66	-0.84	-0.6	1.19	-0.69	-1.7	-0.8	0.31	-1.02	0.18	-0.49	-0.47	-0.59	2.08	1.53	1.17	0.24	-0.35	-0.83	-3.38	0.69	0.83	0.26	-0.31	0.9	1.45	1.03	-2.78	-1.89	1.18	1.57	0.52	-1.38	0.29
GENE303X	IMAGE:1554367	103796 || TXNIP || **thioredoxin interacting protein || Hs.179526 || AA931478 || || 10628	1	0.29	-0.63	0.96	0.43	-0.22	0.39	0.41	0.59	1.16	1.45	1.67	-1.41	-0.55	-0.31	-0.04	1.59	-0.55	-1.58		0.19	-0.41	0.13	-0.29	0.22	-0.81	1.8	0.64	0.73	0.67	-0.57	-1.89	-2.43	0.34	0.81	0.22	-0.07	0.84	1.53	0.96	-2.51	-1.48	0.92	1.04	-1.72	-0.99	-1.62
GENE489X	IMAGE:80484	106252 || P8 || p8 protein (candidate of metastasis 1) || Hs.424279 || T64469 || || 26471	1	1.92	0.71	1.61	1.89	0.1	-1.23	0.29	1.63	0.18	-0.24	-0.12	0.1	1.02	-1.23	0.18	2.94	-1.24	-0.89		-0.9	1.76	-0.17	0.42	0.76	-2.1	2.17	0.86	-1.38	0.85	-0.64	-1.19	-2.85	0.35	-1.89	1.04	1.92	0.22	0.17	-0.36	-1.24	-1.47	0.49	2.04	-2.82	-1.97	-1.83
GENE1907X	IMAGE:814528	223961 || TP53INP1 || tumor protein p53 inducible nuclear protein 1 || Hs.75497 || AA459364 || || 94241	1		-1.03	0.37	0.45	-0.28	-0.28	-0.79	-0.55	0.86	-0.22	0.58		-0.52	-0.14	-0.57	0.68	-0.04	-0.31	-0.3	-0.82		0.64	0.66	0.14	0.85	0.72	1.74	0.66	0.9	-0.68	-0.74	-0.83	-1.11	-1.11	-0.75	-0.12	-0.56	1.66	0.01	-0.25	-0.09	-0.37	3.12	0.06	-0.87	-0.8
GENE2031X	IMAGE:1461528	226766 || TP53INP1 || tumor protein p53 inducible nuclear protein 1 || Hs.75497 || AA883711 || || 94241	1	-0.9		0.72	0.91	-0.15	-0.81	-0.91	-0.76	0.26	-0.04	-0.14		-1.4	-0.7	0.06	0.7	-0.35	-0.13	-0.7	-0.75			-0.16	0.51	1.29	0.39	2.16	1.09	1.09	-0.23	-0.32	-0.66	-0.6	-0.43	-0.64	-0.49		1.46	-0.09	-0.61	0.03	-0.66	2.82		-0.95
GENE1858X	IMAGE:399387	223122 || CYLD || cylindromatosis (turban tumor syndrome) || Hs.18827 || AA732842 || || 1540	1	-0.06	0.31	0.25	-0.12	-0.66			0.3	0.33	0.47	0		-0.61	-1.26	-0.23		-0.01	-0.28	-0.3	0.02	-0.08	0.33		-0.62	-0.71	0.39	0.92	0.84	-0.96	0.14	0.17	-0.78	0.19	-0.49		-0.5		0.6	-0.85		-0.11	-0.24	1.39	0.25	-1.34	3.17
GENE1046X	IMAGE:746148	113075 || STK17B || **serine/threonine kinase 17b (apoptosis-inducing) || Hs.120996 || AA419485 || || 9262	1	0.28	1.57	0.39	0.22	-0.35	-0.06	0.04	0.15	0.69	0.58	0.54		-0.67	-0.22		0.46	-0.24	-0.74	0.54	0.06	-0.29	-0.04	-0.43	-0.26	-0.71	0.12	1.52	1.72	0.6	-0.3	-1.9	-0.87	-0.29	-0.1	-1.73	-0.81	-0.4	0.46	-0.2	-0.83	-0.79	-0.12	1.91	0.92	-0.34
GENE2241X	IMAGE:1897302	309641 || STK17B || serine/threonine kinase 17b (apoptosis-inducing) || Hs.120996 || AI301262 || || 9262	1	-0.17	0.73	-0.03	-0.24	-0.44	0.19	0.28	0.25	0.63	0.28	0.31		-0.83	0.31	-0.04	0.63	0.14	-0.79	0.14	0.03		-1.13		-0.68	-0.27	0.36	0.81	1.42	-0.18		-1.37	-0.51	-0.14	-0.54		-0.3		0.06	-0.02	-0.87	-0.97	0.53	1.61	0.79
GENE2784X	IMAGE:897722	99020 || HIS1 || HMBA-inducible || Hs.15299 || AA598983 || || 10614	1	-0.4	-0.34	-0.19	-0.31	0.72	-0.25	-0.15	-0.85	0.26	-0.52	-0.18		-0.71	-0.66	-0.18	0.47	1.5	-0.94	-1.16	0.12	-0.18	-0.36	0.14	0.2	0	-0.38	1.62	0.63	-0.72	1.85	-0.08	-0.69	-0.37	0.78	0.26	-1.12	1.1	-0.25	0.23	0.65	0.54	0.25	0.05	1.07	-1.62	0.06
GENE2535X	IMAGE:2418897	330375 || APOBEC3B || apolipoprotein B mRNA editing enzyme, catalytic polypeptide-like 3B || Hs.226307 || AI826909 || || 9582	1	-0.49	-1.08	0.35	-0.12	0.13	1.06	1.36	-0.24	-1.32	-0.17	0.12		-0.25	0.41		0.3	0.3	0.46		1.31		0		-0.41	0.28	-0.59	0.55	0.37	1.46	1.34	-0.99	-0.73	-1.11	0.75	0.13	-0.27	-0.36	-1.24	0.04	-0.39	-0.28	-0.85	-0.28	0.51	0
GENE2528X	IMAGE:2271170	330312 || || Homo sapiens mRNA; cDNA DKFZp564O1763 (from clone DKFZp564O1763), mRNA sequence || Hs.27373 || AI689831 || ||	1		-0.78	0.22	-0.98	0.65			1.35	-1.62	-1.24	-0.19	-0.01	0.91	0.86	0.55	-0.14	0.63	0.39	-0.44	-0.67		0.22	0.58	0.17	0.55	-0.34	-0.58	0.45	0.45	2.12	-1.17	-0.93	-0.85	-0.61	0.2	1.11		-0.89	-0.37	0.16	-0.59	0.2	-0.25		0.02	0.88
GENE446X	IMAGE:415554	105705 || LRP8 || low density lipoprotein receptor-related protein 8, apolipoprotein e receptor || Hs.54481 || W78784 || || 7804	1	-0.29	-0.61	-0.39	0.33		0.4	-1.16	-0.3	-1.3	-1.24	-0.09		0.2	0.33		-0.15	0.16	-0.49	-0.91	0.23	-0.22		-0.66	-0.08	0.03	-0.04	0.66	1.46	1.43	0.98	-0.01	-0.72	0.2	0.27	-0.24	-0.05	0.62	0.03	-1.43	-0.64	0.04	0.46	0.74	0.67	0.93	0.76
GENE1831X	IMAGE:462352	222638 || NPL4 || hypothetical protein FLJ20657 || Hs.164256 || AA705524 || || 55666	1	-0.66		-0.24	0.41	-0.21	-1.44	-0.23	-0.05	-0.94	-0.72	-0.56		-0.67	-0.7	-0.68	-0.81	0.51	0.18	0.1	0.63			-1.29	0.71	0.51	-0.68	1.47	1.05	0.4	1.86	-0.14		-0.77		-0.05	0.37	0.25	-0.29	-0.02	-0.08	1.05	0.84	0.22	0.59	0.01	0.21
GENE1668X	IMAGE:365147	121349 || ERBB2 || v-erb-b2 erythroblastic leukemia viral oncogene homolog 2, neuro/glioblastoma derived oncogene homolog (avian) || Hs.323910 || AA025141 || HER2=neu=c-erb-B-2=tyrosine kinase-type receptor || 2064	1	0.14		-0.67	0.15	-0.92	-0.06	-0.15	-1.34	-0.36	-0.72	-0.35	-0.68	-1.16	0.57	-0.18	-0.14	-0.99	-0.56	-0.12	0.63		0.21	-0.07	0.7	0.23	-0.57	-0.59	-0.22	-0.03	1.9	-0.4	-0.45	-0.19		0.18	1.61	0.52	0.35	0.7	0.38	-0.12	0.37	-0.06	0.26	-0.09	2.16
GENE1510X	IMAGE:141768	118663 || ERBB2 || v-erb-b2 erythroblastic leukemia viral oncogene homolog 2, neuro/glioblastoma derived oncogene homolog (avian) || Hs.323910 || R70462 || || 2064	1	0.17	-0.92	-0.78	0.29	-0.36	-0.77	-0.2	-1.22	-0.72	-0.57	-0.55	0.02	-0.19	-0.19	-0.2	-0.76	-0.96	-0.33	-0.35	0.28	-0.21	-0.1	-0.11	0.16	0.25	-0.59	-0.53	0.24	0.25	2.83	-0.55	-0.64	0.63	0.5	-0.11	1.48	0.09	0.18	0.55	0.13	-0.45	0.2	-0.32	-0.23	1.92	2.71
GENE2591X	IMAGE:2542529	330732 || ERBB2 || v-erb-b2 erythroblastic leukemia viral oncogene homolog 2, neuro/glioblastoma derived oncogene homolog (avian) || Hs.323910 || AW057736 || || 2064	1	-0.04	-0.66	-0.75	-0.07	-0.77	0.64	-0.69	-0.76	-0.02	0.18	-0.16		-0.03	-1.15	-2.06	-0.63	-0.74	0.08	0.31	0.39	-1.35	0.16	-0.11	-0.04	0.28	-0.55	-0.61	-0.1	-0.01	2.53	0.26	-1.43	0.74	0.35	-0.42	0.97	-0.66	0.07	1.33	0.21	-0.09	1.12	0.22	1.16	2.03	0.98
GENE151X	IMAGE:783729	101969 || ERBB2 || v-erb-b2 erythroblastic leukemia viral oncogene homolog 2, neuro/glioblastoma derived oncogene homolog (avian) || Hs.323910 || AA443351 || HER2=neu=c-erb-B-2=tyrosine kinase-type receptor || 2064	1	0.78	-1.13	-0.29	0.24	-0.79	0.61		-0.48	0	0.19	-0.16	1.51	-0.42	-0.53	-1.38	-0.45	-0.25	0.29	-0.09	0.39	-1.35		0.16	-0.42	0.72	-0.7	-0.39	-0.05	-0.85	2.09	0.15	-1.63	0.49	0.15	-0.41	0.73	-0.51	0.02	1	0.02	-1.14	0.77	0.04	0.8	0.64	1.64
GENE1473X	IMAGE:204335	118216 || || **Homo sapiens cDNA FLJ37889 fis, clone BRTHA2000514, mRNA sequence || Hs.376280 || H59915 || ||	1	1.13	-1.4	-0.08	0.11	-0.63	-0.3	-0.05	-0.13	-0.52	1.48	0.17		-0.09	0.1	-0.03		1.1	-1.58	-0.78	0.89	-0.23	-1.29	0.36	0.21	0.29	0.09	-0.05	0.25	1.52	2.37	-0.63	-4.15	-0.72	-0.07	-0.61	-0.01	1.08	0.7	0.47	0.77	-0.86	0.16	1.41	-0.97	0.45	0.08
GENE2508X	IMAGE:2049813	319376 || LOC51063 || hypothetical protein LOC51063 || Hs.241545 || AI349234 || || 51063	1	0	-0.06	0.63	0.46	1.07	-0.25	0	1.48	1.21	-0.23	0.16	1.57	0.51	0.17	-1.29	-0.49	1.07	-0.53	-0.24	0.15	-0.06	-0.47	-0.64	-0.34	0.59	1.19	-0.37	0.27	0.48		-1.36	-1.53	-0.77	-0.61	-0.64	-0.98	0.71	0.4	0.31	-0.8	-1.1	-0.74	0.92	-0.46	0.83	-0.3
GENE2544X	IMAGE:2448778	330442 || CTSF || cathepsin F || Hs.11590 || AI923970 || || 8722	1	-0.22	0.35	0.49	1.52	1.45	0.28	-0.17	-0.74	-0.61	-1.43	-0.65	1.18	-0.2	-1.75	-1.15	0.93	-0.56	0.16	-0.44	0.75	-1.11	-1.18	-2.09	-0.44	0.56	1.07	0.75	-0.47	0.23		1.23	-1.39	-0.63	0.62	0.74	0.41	-0.31	-0.89	0.96	-1.22	1.43	0.54	0.14		1.75	0.1
GENE411X	IMAGE:814773	105263 || 101F6 || putative tumor suppressor 101F6 || Hs.149443 || AA454950 || || 11068	1		-0.41	0.1	0.75	1.2	-0.31	-0.44	0.12	-0.79	-0.15	-0.32		0.91	0.78	0.15	0.79	0.55	0.05	0.08	-0.88	-1.37		0.17	-0.51	-0.27	-0.33	-0.81	-0.18	-1.51	0.79	0.46	-0.93	-1.36	1.4	1.93	0.03	0.65	-0.97	1.96	-0.48	0.63	0.43	-1.15	-0.81	0.19	-0.3
GENE1523X	IMAGE:340644	118781 || ITGB8 || integrin, beta 8 || Hs.355722 || W56709 || Integrin beta 8 || 3696	1	-0.04	0.8	0.18	-0.36	-0.97	0.08	-0.29	-0.34	0.56	0.02	1.63	0.58	-0.94	-0.87	-1.29	0.47	-0.2	-0.49	-0.6	-0.61	-1.74	0.7	0.52	-0.08	1.51	-0.87	0.93	0.15	-0.18	-0.59	-0.22	0.45	0.46	-0.32	0.29	1.1	-0.5	0.54	0.52	-1.14	0.8	0.81	-0.8	0.79	-0.11	-0.21
GENE1337X	IMAGE:770794	116399 || SHB || SHB (Src homology 2 domain containing) adaptor protein B || Hs.379206 || AA427595 || || 6461	1	0.78	0	-0.2	-0.06	-0.31	1.17	-0.42	-0.27	-0.51	-0.23	1.25		-0.4	-0.99	-0.88	0.7	0.21	0	-0.31	0.86	-1.05	1.59	0.35	-0.43	0.91	0.2	0.5	-0.48	-1.42	-0.33	-0.16	1.53	1.07	-1.16	-1.29	-0.19	-0.25	1.12	0.14	-0.99	0.86	0.77	0.68	-0.56	-0.76	-0.95
GENE1776X	IMAGE:303152	221603 || || Homo sapiens mRNA; cDNA DKFZp586A0618 (from clone DKFZp586A0618), mRNA sequence || Hs.349755 || N92749 || ||	1	0.85	0.33	0.41	0.25		-0.57		-0.09	-0.47		0.86		1.56	-1.21		-0.74	-0.16	-0.4	-0.95	0.21	-0.21	0.32	-0.36	-0.27	1.34	-1.63	-0.28	1.21	0.23				1.09	0.93	-1.77	-0.85	-0.15	-0.28	-0.01	-0.87	0.81	1.01	1.49	-0.54	-0.57	-0.5
GENE2583X	IMAGE:2371739	330687 || || Beta II spectrin [Homo sapiens], mRNA sequence || Hs.348723 || AI768309 || ||	1	1.02	0.53	0.22	0.2	-0.24		-0.71	-0.55	0.13	1.95	0.02		0.39	-0.7	-1.4	-0.9	-0.3	1.98	-1.08	-0.39	-0.7	0.31	-0.71	-0.03	0.12	-0.47	0.12	0.2	-0.78	-0.32	1.27	-0.26	0.36	0.58	-0.91	-1.1	-0.72	-0.19	1.2	-0.9	1.07	0.47	0.11	0.75	-0.33	0.83
GENE1753X	IMAGE:261246	221003 || SPTBN1 || spectrin, beta, non-erythrocytic 1 || Hs.107164 || H98241 || || 6711	1	0.86	-0.22	0.35	0.39	-0.3		-0.71	-1.1	0.26	1.93			0.16	0.53	-1.28	0.14	0.01	-1.01	-0.96	-0.52	0.38	0.52	-0.72	0.4	0.08	-0.31	-0.03	-0.15	-0.94	-0.27	1.66	0.46	0.15	0.6	-0.5	-1.37	0.17	-0.17	0.98	-0.95	1.21	-0.13	-0.13	0.84	-0.88	0.74
GENE1617X	IMAGE:810504	120183 || PLP2 || proteolipid protein 2 (colonic epithelium-enriched) || Hs.77422 || AA464528 || || 5355	1	0.74	0.58	-0.52	-0.18	1.09	1.36	-0.51	0.11	-0.37	0.03	0.43	-0.29	-0.63	-0.65	-0.17	-0.47	-0.22	-0.79	-1.26	0.02	0.61	0.46	-0.02	-0.32	0.32	-0.64	-0.85	0.46	0.07	-0.68	-0.36	0.69	1.85	0.91		-1.35	-0.55	-0.67	1.11	-1.29	1.41	0.67	-0.23	0.18	-0.44	0.51
GENE452X	IMAGE:231718	105796 || CLSTN1 || calsyntenin 1 || Hs.29665 || H92875 || || 22883	1	1.21	0.92	-0.01	0.17	0.2	0.17	-0.19	-0.44	-0.76	-0.45	0.02	-1.22	-0.47	-1.46	-1.45	0.32	0.26	0.07	0.18	0.23	-0.85	0.53	-0.3	-0.74	-0.05	-0.49	0.22	0.65	-0.33	-0.42	1.19	-1.17	0.97	0.81	-0.91	-0.81	-0.18	-0.13	1.89	-1.45	2.07	1.03	-0.1	-0.17	0.38	1.03
GENE2145X	IMAGE:1613052	307939 || CLSTN1 || calsyntenin 1 || Hs.29665 || AI000934 || || 22883	1	0.68	0.94	0	0.58	0.05	0	0.09	-0.14	-0.88	-0.98	-0.05	-0.9	-1.37	-0.76	-0.5	0.17	0.32	0.4	-0.14	0.16	-0.22	0.44	-0.23	-0.32	-0.12	-0.44	0.49	0.73	-0.09	-0.5	0.7	-0.65	0.79	0.7	-0.26	-0.09	-0.74	-0.22	1.37	-1.27	1.93	0.94	-0.77	-0.8	0.05	0.9
GENE503X	IMAGE:839594	106429 || LTBP1 || **latent transforming growth factor beta binding protein 1 || Hs.241257 || AA490011 || || 4052	1	1.4	0.64	0.11	-0.43	-0.78		-0.3	0.39	-0.55	0.08			-1.02	-0.5	-1.03	-0.76	-0.15	0.97	-0.93	-0.06	0.29		-0.42	-0.84	-0.62	-0.35	-0.82	-0.83	-1.57	-0.9	1.09	0.17	1.75	0.86	-0.1	0.59	0.22	1.34	0.28	0.95	0.45	1.25	-0.01	-0.2	0.25
GENE2360X	IMAGE:1702742	312244 || || ESTs || Hs.386445 || AI096953 || ||	1	0.1	0.53	-0.37	0.61	-0.55	-0.33	0.96	-0.84	-0.44	0.69			-0.35	-0.84		-0.32	-0.24	-0.76	-0.98	-0.32	0.26		0		0.33	-0.35	-0.05	0.06	-0.17	0.3	-0.25	2.65	1.36		-0.83	-1.51	-0.04	0.34	-0.99	1.71	-0.11	-0.04	0.94	-0.13
GENE2638X	IMAGE:2541203	331070 || SLC7A5 || solute carrier family 7 (cationic amino acid transporter, y+ system), member 5 || Hs.184601 || AW028368 || || 8140	1	0.47	0.85	-0.86	0.35	0.29	0.04	1.47	0.26	-0.32	0.31			-0.25	-1.47	-0.39	-0.68	-0.19	-0.35	-0.46	-0.21	0.32		0.23	0.14	0.63	-0.82	-0.13	0	-0.98	-0.16	-0.1	2.53	2.03	-0.67	-0.75	-1.31	-0.91	-0.17	-0.97	1.72	-0.15	0.58	1.16	-1
GENE192X	IMAGE:264537	102500 || || **ESTs, Weakly similar to hypothetical protein FLJ20378 [Homo sapiens] [H.sapiens] || Hs.249591 || N20552 || ||	1	0.26	0.04	0.06	0.93	0.18	-0.74	0.57	1.36	-0.28	-0.52	-0.07	-0.39	0.55	-0.34	1.07	-0.33	-0.86	-0.28	-0.44	0.19	0.03	-0.21	-0.81	0.62	0.23		1.31	-0.71	-1.03	-0.44	0.01	0.78	1.36	-0.16		-0.25	0.13	1.78	-0.91	-0.85	0.32	-0.3	-1	-0.91		0.05
GENE1178X	IMAGE:243546	114567 || KIAA1354 || KIAA1354 protein || Hs.106283 || N49280 || || 55958	1	0.49	0.68	0.2	0.59	-0.24	-1.06	-0.55	-0.09	-0.39	-0.49	-0.46		-1.14	-0.77	0.73	-0.91	-0.98	0.21	-0.35	0.47	-0.09		-0.72	0.18	0.23	1.76	1.38	-0.46	-0.08	-0.4	0.53	0.64	1.92	0.08	-0.19	-0.61	-0.03	1.29	-0.38	0.35	0.39	0.33	-1.27	-0.93	0.63	-0.57
GENE1881X	IMAGE:878505	223471 || MGC4730 || similar to RIKEN cDNA 3110001D03 gene (M. musculus) || Hs.7517 || AA775840 || || 90871	1	-0.17	-0.54	-0.6	0.73	0.17	0.21	-0.35	-0.42	0.04	-0.19	0	0.89	-0.55	-1.1	1.08	-0.79	-2.92	0.25		0.2	-0.08	0.36	0.05	-0.39	-0.46	1.47	0.41	-0.7	1.14	0.79	0.71	1.83	0.81	-0.44	-0.32	-0.3	0.91	0.72	-1	-0.21	0.1	0.39	-0.48	-0.83	0.21	-0.55
GENE2265X	IMAGE:377384	310010 || NR2F2 || nuclear receptor subfamily 2, group F, member 2 || Hs.347991 || AA055076 || || 7026	1	1.64	0.4	0.38	0.79			0.53	0.32	0.41	0.56			-0.58	-0.68	0	-1.15	-2.23	0.62	0.3	-0.97	0.69	0.29	-0.84	-1.06	0.03	0.28	0.51	-1.02	-0.45	1.02	0.39	1.62	1.01	-0.97	0.3	0.18	0.05	-0.18	-1.36	0.04	1.33	-0.54		-1.21	-0.38
GENE793X	IMAGE:767313	110201 || || Homo sapiens, clone IMAGE:5287010, mRNA, mRNA sequence || Hs.288869 || AA418510 || ||	1	2.07	0.16	0.07	1.03	-1.26		0.44	0.14	0.47	0.46			-0.07	-0.49	0.39			0.42	0.11	-1.5	0.96	0.26	-1.09	-1.37	-0.82		0.03	-1.44	-0.24	0.57	0.25	1.9	0.95		0.19	-0.23	0.27	-0.04	-1.13	-0.11	1.6	-1.26	-1.24	-0.42
GENE1018X	IMAGE:2028232	112823 || || Homo sapiens cDNA: FLJ22050 fis, clone HEP09454, mRNA sequence || Hs.173705 || AI262151 || ||	1	0.7	0.17	0.79	0.89	-0.44	-0.73	0.12	-0.19	-0.33	-0.02	-0.43	0.49	-0.57	0.31	1.52	0.39	-1.67	-0.56	-0.24	0.01	1.57	0.45	-0.79	0.12	0.42	-0.24	-0.31	0.27	0.86	0.39	-0.01	1.08	0.6		0.38	-0.23	-0.53	0	-1.27	-1.31	-0.13	-0.64	-0.78
GENE2311X	IMAGE:2029182	310871 || EMX1 || empty spiracles homolog 1 (Drosophila) || Hs.376580 || AI253122 || || 2016	1	0.81	0.27	0.63	0.37	0.56		0.3	0.15	-0.33	-0.35	0.49	-0.35	-1.4	-0.61	0.59	-0.46	-0.67	0.08	0.38	-0.52	0.37	0.57	0.3	-0.78	1.08	0.41	0.27	-0.6	-0.08	-0.34	1.32	0.48	0.45	-0.5	-0.33	0.04	-0.74	0.14	-1.37	-0.41	-0.14	1	-1.39		-0.02	0.52
GENE589X	IMAGE:950470	107557 || CLDN12 || claudin 12 || Hs.258576 || AA599102 || || 9069	1	-0.09	-0.25	-0.47	0.65	-0.38	-1.11	-0.44		-0.62	-0.93	0.47		-1.39	-0.75	1.34	0	-0.38			-0.19	0.73	0.08	-0.6	-0.31	0.6	0.56	0.64	0.08	0.69	-0.25	-0.23	0.98	1.16	-0.05	-0.34	-0.04	0.12	0.4	0	0.01	-0.17	0.96	-0.5	-1.42	0.25	1.25
GENE2849X	IMAGE:130916	99840 || KIAA1228 || KIAA1228 protein || Hs.306867 || R22340 || || 57488	1	0.06	-0.11	-0.02	0.77	-1.33	-0.93	-0.29	-0.63	-0.42	-0.45	0.34	-0.85	-1.42	-1.06	1.41	0.96	-0.3	0.74	0.07	0.45	0.62	0.2	-0.19	-0.15	0.03	-0.04	0.17	0.17	-0.05	-0.38	-0.28	0.88	1.11	0.36	-0.52	0.62	1.65	0.1	0	-1.01	-0.06	0.77	0.48	-0.78	-0.75	0.02
GENE2317X	IMAGE:612576	311001 || OXCT || 3-oxoacid CoA transferase || Hs.177584 || AA179391 || || 5019	1	1.16	0.46	-0.69	0.34	0.72		-0.96	-0.37	0.96	0.21	0.21		-0.45	-0.26	-1.42	-1.5	0.73	0.37	0.19	-1.49		0.61	0.59	-1.64	-1.45	-0.16	0.2	0.41	-1.48	-0.19	0.59	1.9	0.59	-1.09	0.29	1.78	0.21	-0.25		-1.75	0.81	0.95	0.74	-0.25	0.42	0.11
GENE1215X	IMAGE:838155	115014 || || Hypothetical protein [Homo sapiens], mRNA sequence || Hs.247474 || AA457374 || ||	1	0.86	0.41	0.66	0.98	0.22	0.76		-0.98	1.34	0.42		1.39	-0.96	0.42	0.64		0.23			-1.25	0.44	-0.02	-0.16	-1.98	-0.23	-0.65	-2.28	-1.29	-0.3	-0.79	0.87	1.89	0.26	-0.94	0.34	0.22	0.09	0.14	0.17	-0.98	2.16	0.71	-0.3	-1.15	-0.31	-0.89
GENE2503X	IMAGE:811817	319095 || || Hypothetical protein [Homo sapiens], mRNA sequence || Hs.247474 || AA443173 || ||	1	1.22	0.45	0.42	1.19	0.35	0.76	-1.61	-0.2	1.16	0.22	-1.08	1.39	-0.67	0.62	1.04	-1.36	0.2	-1.66		-0.69	0.88	0.28	-0.11	-2.02	-0.43	0.16	-2.3	-0.91	0.28	0.05	0.58	1.99	0.5	-0.54	0.83	0.46	0.62	0.26	0.01	-0.27	1.94	0.29	-0.28	-1.56	-0.41	-1.89
GENE2569X	IMAGE:2430517	330611 || LDOC1 || leucine zipper, down-regulated in cancer 1 || Hs.45231 || AI870374 || || 23641	1	0.47	-0.26	-0.11	0.08	0	-0.41	-1.09	-1.11	0.17	0.28	0.43	1.26	-1.49	-0.25	-0.41	-0.12	-0.11	0.68	0.71	0.77	0.33	0.4	-0.22	-0.81	0.44	0.21	-0.06	-0.64	-0.66	-0.47	-0.56	0.95	0.28	-0.7	1.73	-0.05	0.96	1.32		-1	0.9	-0.09	0.55	-0.78	-1.67
GENE1218X	IMAGE:35077	115039 || APEG1 || nuclear protein, marker for differentiated aortic smooth muscle and down-regulated with vascular injury || Hs.21639 || R25020 || || 10290	1		0.2	-0.72	-0.18	-0.09	-0.68	0.09	-0.5	0.31	0.34	1.21	2.03	-0.52	-0.57	-1.35	-1.48	0.08	-0.04	0.57	0.06	0.32	0.37	0.67	-0.16	-0.12	-0.34	-0.21	-0.82	-1.9	0.16	0.44	0.06	-0.39	-0.1	-0.13	0.59	1.7	0.81	2.51	-0.69	0.81	0.44	-0.68	-0.12	-0.4	-1.67
GENE1746X	IMAGE:1574926	220842 || CYP2S1 || cytochrome P450, subfamily IIS, polypeptide 1 || Hs.98370 || AA971278 || || 29785	1	-1.34	-0.76	0.23	-0.51	0.25	0.15	-1.33	-1.92	0.11	-0.2	1.85		-0.87	0.86	-0.77	-1.34	0.58	-0.87	-0.9	0.9	-0.41	0.8	1.11	0.91	0.29	0.1	-1.8	-0.07	-0.87	0.74	-0.57	1.44	0.09	-0.79	-0.27	0.14	1.75	1.59	0.6	0.1	2.31	0.74	-0.25	-0.49		-1.41
GENE2827X	IMAGE:80226	99548 || NXN || nucleoredoxin || Hs.374534 || T64216 || || 64359	1		0.04	-0.29	-1.23	0.59	0.28		-1.51	0.27	-0.15		0.31	-0.39	1.03	-0.73	-0.22	1.22	-0.52	0.17	-0.4		0.27	0.03	-0.63	-0.51	-1.68	-0.53	-0.83	-1.3	0.01	0.09	0.89	-1		0.2	1.2	1.08	1.5	1	-0.41	1.12	0.48	0.19	0.46	0.05	-0.07
GENE2221X	IMAGE:1713122	309206 || OXTR || oxytocin receptor || Hs.2820 || AI126365 || || 5021	1	-0.97	-0.93	0.22	-0.56	0.97	-0.36		-1.55	-0.72	0.35	-0.13		-0.04	-0.23	0.26	-1.3	2.43	0.21	-0.06	-0.78			-0.02	-0.54	0.07	-0.5	0.56	-0.57	0.11	-0.31	-0.72	2.06	-1.07	-0.76	0.24		0.8	-0.1	1.42	-0.98	1.97	1.02	0.37
GENE2231X	IMAGE:2017769	309410 || EIF4EBP1 || eukaryotic translation initiation factor 4E binding protein 1 || Hs.433317 || AI369144 || || 1978	1	-0.04	0	-0.09	-0.62	0.85	0.92	-0.19	0.21	-0.39	-0.16			-0.16	-0.1		-0.7	0.63	-0.35	-0.91	-0.53	0.81			0.15	1.55	-0.23	-1.99	-1.03	-0.73	-0.13	0.24	1.11	0.41	-0.71	-0.4	-0.34	1.67	-0.52	0.89	-0.12	-0.15	0.71	0.8	-0.48
GENE416X	IMAGE:290213	105373 || CACNG4 || calcium channel, voltage-dependent, gamma subunit 4 || Hs.331904 || N64379 || || 27092	1	0.68	-1.01	0.03	-0.77	1.32			-0.58	-0.56	-0.04		1.75	-1.57	-1.25	0.25	-1.17		-1.38		1.37	1.04	1.11	1.17	0.16	0.65	-1.37	-0.55	-1	-0.44	-0.51	-0.41	0.73	0.47	0.16	0.61	-0.47	1.58	-0.69	0.67	0.61	-0.44	0.62	-0.04	-0.17	-0.52
GENE2228X	IMAGE:1576468	309385 || HSD17B2 || hydroxysteroid (17-beta) dehydrogenase 2 || Hs.155109 || AA970760 || || 3294	1	0.69	-1.18	0.47	-0.55	0.83		-0.62	-0.33	0.94	-0.28	1.7		-0.03	-1.41	-0.84	-0.18	-0.79	-1.54	-1.46	0.65	0.4	0.93	1.32	0.3	0.96	0.36	-0.52	-0.07	-0.33	0.96	0.39	0.63	-1.03	-0.48	0.28	-0.31	1.1	-1.31	0.96	-0.26	-0.56	0.53	1.46	0.64	-1.1	-1.16
GENE938X	IMAGE:35300	111958 || KIAA0869 || KIAA0869 protein || Hs.21543 || R43798 || || 23286	1	-0.35	-1.55	0.49	-0.51	-1.13	-1.12	-0.86	-1.1	-0.12	0.07	-0.8		-1.11	-1.33	-0.51	-0.13	0.74	0.23	-0.1	0.67	0.22	0.1	0.06	0.66	1.45	-0.76	-0.43	0.18	0.06	0.92	0		0.82	1.36	0.76	0.52	0.8	0.73	0.61	-0.24	-0.5	1.54	0.32	0.25	-1.13	0.03
GENE333X	IMAGE:811097	104190 || NOLA2 || nucleolar protein family A, member 2 (H/ACA small nucleolar RNPs) || Hs.23990 || AA485675 || || 55651	1	-0.73	-0.97	-0.25	0.25	0.24	-0.27	-0.92	-1	-0.4	-0.3	-0.43	-0.05	-1.47	-1.45	-0.35	-0.4	0.18	0.29	0.25	0.78	-0.34	0.21	0.33	-0.03	0.58	0.48	-0.38	-0.1	0.15	1.02	0.5	0.58	0.43	0.32	0.72	0.31	0.92	0.51	-0.08	0.59	0.16	0.88	0.48	0.51	-0.41	-1.4
GENE2003X	IMAGE:814443	226131 || MGC3232 || hypothetical protein MGC3232 || Hs.8715 || AA459249 || || 84273	1	0.08	-0.15	0.1	-0.1	-0.16		-1.35	-1.45	-0.26	-0.26	-1.1		-1.09	-0.13	-0.83	-0.09	-0.19	0.62	-0.28	0.37	-0.07	-0.12	-0.33	-0.93	0.86	0.82	0.61	0.02	0.09	1.41	0.09	1.13	1.25	1	0.08	0.59	1.49	0.29	-0.38	-0.2	0.59	0.2	0.18	-0.72	-0.83	-1.03
GENE2315X	IMAGE:309449	310948 || RPS4Y || ribosomal protein S4, Y-linked || Hs.180911 || N99061 || || 6192	1	0.15	0.59	0.75	1.16	-0.92	-0.48	0.06	-1.13	0.33	0.9	-0.23	-0.38	-0.96	-1.01	-0.5	-0.56	0.06	0.21	-1.14	0.66	1.69	-0.69	-0.09	0.13	1.49	0.19	-1.13	-0.19	0.04	-0.64	1.05	0.85	2.05	0.87	-1.25	-0.2	0.26	0.39	-0.55	-0.2	0.05	-0.66	0.23	-0.81	0.4	-0.7
GENE250X	IMAGE:1127840	103181 || SLC25A6 || solute carrier family 25 (mitochondrial carrier; adenine nucleotide translocator), member 6 || Hs.397980 || AA653359 || || 293	1	0.66	0.4	0.33	0.7	-0.24	-0.43	0.43	-0.44	-0.28	0.4	-0.14	-0.11	-1.47	-1.99	-0.91	-1.78	0.39	0.39	1.03	0.25	1.16	0.15	-0.2	0.17	0.75	0.49	0.23	-0.66	-0.52	0.17	1.41	1.42	1.75	0.22	-0.67	-0.7	1.38	0.87	0.82	-1.02	-0.89	-0.67	-0.32	-1.47	-0.16	-1.06
GENE126X	IMAGE:1127206	101697 || || || || AA788600 || ||	1	0.55	0.08	0.35	0.69	-0.46	0.34	-0.31	-0.6	0.56	0.98	0.12	1.02	-1.12	-0.44	-0.29	-0.34	0.63	-0.12	0.12	0.49	1.24	-0.17	0	0.71	0.74	0.52	-0.75	-0.8	-0.37	-0.81	0.44	0.56	1.5	0.14	-1	-0.12	0.98	0.69	-0.09	0.62	-0.04	-0.82	-0.38	-2.2	-2.12	-0.71
GENE464X	IMAGE:899772	105929 || || ESTs || Hs.178393 || AA483416 || ||	1		-0.41	0.16	0.56	-0.54	-0.08	0.03		0.85	0.28	0.19	0.41	-0.5	-0.09	-0.61	-0.09	0.09	-1.6	-0.47	-0.2	0.1	-0.41	0.34	0.44	0.38	0.7	-2.27	-0.8	-0.88	0.43	0.61	0.56	1.01	0.19	-0.19	-0.04	0.85	1.83	0.47	-0.09	-0.47	-0.46	0.5	-0.81
GENE1343X	IMAGE:2007154	116450 || RPS19 || **ribosomal protein S19 || Hs.298262 || AI250116 || || 6223	1	-0.16	-0.71	-0.05	0.55	-0.57	0.43	0.17	-0.85	0.92	0.33	0.45	1.25	0.2	0.53	-0.28	-0.11	-0.07	-1.36	-0.73	-0.44	0.16	-0.22	0.18	0.28	0.2	0.78	-1.4	-0.95	-1.04	0.5	0.31	0.76	1.02	-0.02	0.28	0	0.86	1.55	0.06	0.08	-1.12	-0.48	0.71	-0.04	-0.65	-1.43
GENE546X	IMAGE:2007162	107046 || RPS19 || **ribosomal protein S19 || Hs.298262 || AI250118 || || 6223	1	0.06	-0.69	0.2	0.69	-0.4	0.11	0.7	-0.49	0.98	0.47	0.56	1.34	-0.57	0.61	-0.16	0.07	0	-1.26	-0.78	-0.29	0.25	-0.05	-1.01	0	0.47	0.95	-1.28	-0.72	-0.98	0.71	0.52	0.57	0.7	-0.03	0.25	0.22	0.81	1.68	0.41	0.21	-0.97	-0.52	0.54	-1.03	-1.17	-1.68
GENE1078X	IMAGE:877835	113474 || RPL35 || ribosomal protein L35 || Hs.182825 || AA625634 || || 11224	1		-0.36	0.35	-0.24	-0.02	0.09	-0.06	0.03	0.17	0.22	-0.3	0.72	0.25	-0.08	-0.87	-0.73	0.06	-0.77	-0.41	0.85	1.02	0.19	0.18	0	1.21	-0.02	-1.1	-0.58	-0.57	-0.55	0.22	1.01	1.29	0.92	-0.2	0.11	1.44	0.91	-0.72	0.03	-0.98	-0.08	1.21	0.17	-1.7	-2.3
GENE256X	IMAGE:77197	103231 || || ESTs || Hs.167834 || T50122 || ||	1	0.22	-1.07	0.02	0.79	0.08	-0.25	-0.6	-0.7	0.3	0.34	-0.28	-0.24	0.19	0.68	-0.04	-0.91	-0.5	-0.08	-0.08	0.38	0.3	-0.01	0.39	0.04	0.22	0.24	-1.49	-0.14	0.65	0.17	1	1.64	0.55	1.2	-0.07	0.18	0.56		0.02	0.27	-0.14	-0.38	0.22	-0.5	-2.11	-0.88
GENE941X	IMAGE:913999	111992 || || || || AA579546 || ||	1	0.43	0.2	0.02	0.93	0.26	-0.19	-0.35	-0.77	0.36	-0.02	-0.25	0.01	-0.41	0.47	0.08	-1.55	-0.68	-0.22	-0.31	0.43	0.57	-0.35	-0.58	0.03	0.29	0.13	-0.75	0	1.02	0.2	0.71	1.56	0.64	1.41	0.23	0.82	0.51	-0.1	-0.37	0.13	-0.18	-0.65	0.2	-0.59	-2.06	-1.31
GENE1797X	IMAGE:178137	221985 || RPL34 || ribosomal protein L34 || Hs.250895 || H46476 || || 6164	1	0.6	-0.04	0.09	0.95	0.33	0.38	-0.28	-0.68	0.42	0.42	-0.53	0.49	-0.07	0.41	-0.41	-0.74	-0.69	-1.25	-0.78	-0.12	0.45	0.33	0.38	-0.45	0.73	0.03	-1.19	-0.5	0.09	0.16	1.15	2.05	1.34	0.41	0.04	0.66	0.23	0.63	-0.44	-0.11	-0.52	0.59	-0.26	-0.66	-0.53	-2.94
GENE699X	IMAGE:745615	108980 || KLK3 || kallikrein 3, (prostate specific antigen) || Hs.171995 || AA420427 || || 354	1		0.27	0.3	0.47	-0.42	-0.37	-0.13	-0.24	0.43	0.26	-0.53	-0.15	-1.5	-0.31	-0.92	-0.43	-0.03	-0.24	-0.03	0.9	0.56	0.12	-0.08	-0.48	0.79	1.49	-0.92	-0.55	-0.31	-0.36	1.08	1.19	0.57	0.22	-0.07	0.06	1.42	0.36	0.08	0.16	-0.86	0.03	0.11	-0.46	-0.05	-1.53
GENE1622X	IMAGE:840436	120336 || || ESTs, Weakly similar to L1 repeat, Tf subfamily, member 30 [Mus musculus] [M.musculus] || Hs.348086 || AA485710 || ||	1	0.3	-0.55	0.34	1.49	-0.32	-0.54		-1.36	0.91	0.52	-0.42	-0.08	-1.44	-0.42	0.25	-0.78	-0.5	-0.89	-0.62	0.09	0.04	-0.43	-0.66	0.27	0.86	0.64	-0.25	0	-0.42	0.22	1.2	0.65	0.41	0.53	0.39	-0.15	0.92	1.09	0.08	0.16	-0.79	-0.24	0.69	0.08	-0.49	-0.74
GENE1876X	IMAGE:1630990	223382 || RPL29 || ribosomal protein L29 || Hs.350068 || AI018613 || || 6159	1	0.58	-0.26	0.44	0.57	0.52	0.45	-0.78	-0.8	0.93	0.42	0.56	0.58	-0.79	-1.76	-1.42	-1.06	0.11	-1.15	-0.9	-0.72	0.6	0.44	1.17	0.91	1.48	1	-0.48	-0.41	-0.65	-0.65	0.62	1.5	0.41	-0.1	0.27	1.31	1.55	1.31	0.51	-0.12	-1.08	-0.23	0.09	-1.11	-1.95	-1.98
GENE2572X	IMAGE:2570895	330615 || RPL29 || ribosomal protein L29 || Hs.350068 || AW073449 || || 6159	1	0.42	-0.46	0.36	0.8	0.22	0.29	-0.74	-0.87	0.79	0	0.42	0.78	-0.92	-1.77	-1.19	-1.01	0.13	-1.68	-1.04	-0.89	0.71	0.35	0.68	0.58	1.3	1.21	-0.45	-0.43	-0.09	-0.73	0.23	1.54	0.18	-0.19	0.24	1.49	1.53	1.46	0.49	-0.35	-1.06	-0.5	0.09	-0.41	-0.1	-1.42
GENE1299X	IMAGE:1555740	115997 || RPL29 || ribosomal protein L29 || Hs.350068 || AI081539 || || 6159	1	0.78	-0.39	0.6	0.86	0.58	-0.25	-0.3	-0.24	0.19	0.03	0.4	0.81	-1.63	-1.78	-0.82	-1.39	-0.07	-1.47	-1.03	-0.61	0.92	-0.1	0.4	0.63	1.66		-0.23	-0.34	-0.33	-0.41	0.69	1.51	0.34	0.09	0.44	1.17	1.93	1.13	-0.1	-0.48	-1.21	-0.67	-0.42	-0.44	-0.38	-0.27
GENE2400X	IMAGE:2252417	313777 || || ESTs, Highly similar to S55918 ribosomal protein S10, cytosolic - human [H.sapiens] || Hs.434090 || AI611010 || ||	1	0.51	-0.34	-0.04	1.15	-0.29	0.28	-0.05	-0.01	-0.59	-0.5	-0.23	0.75	-0.46	-1.69	0.11	-1.47	0.3	0.1	-0.06	0.53	0.14	-0.81	-0.27	0.25	0.7	0.94	-0.53	-0.88	0.44	0.25	0.52		-0.1	0.8	0.71	0.58	1.64	1.17	-0.26	-0.72	-0.42	-0.04	0.23	-1.14	-0.11	-0.92
GENE356X	IMAGE:1373653	104618 || RPS2 || ribosomal protein S2 || Hs.356360 || AA828564 || || 6187	1	0.45	-0.42	0.1	1.21	-0.47	0.35	-0.19	-0.47		0.01	-0.38	0.8	-2.07	-1.63	0.18	-1.03	0.16	-0.37	-0.09	0.55	0.23	-0.72	-0.26	0.1	0.63	0.57	-0.22	-0.54	0.22	0.38	0.55	0.59	-0.02	0.67	0.74	0.06	1.79	1.32	-0.05	-0.33	-0.29	-0.49	0.22	-1.39	0.05	-0.52
GENE872X	IMAGE:1861400	111158 || || **ESTs, Highly similar to S55918 ribosomal protein S10, cytosolic - human [H.sapiens] || Hs.434090 || AI054003 || ||	1	0.48	-0.26	0	1.2	-0.42	0.49	-0.51	-0.19	-0.01	-0.24	-0.18	0.61	-1.55	-1.68	0.26	-0.89	0.24	-0.2	0.34	0.73	0.24	-0.61	-0.81	0.1	0.54	0.26	-0.39	-0.73	0.23	0.37	0.6	0.86	0.18	0.69	0.51	0.34	1.7	1.34	-0.06	-0.42	-0.19	-0.2	0.33	-1.67	-0.86	-0.69
GENE1271X	IMAGE:1374236	115604 || RPS2 || ribosomal protein S2 || Hs.356360 || AA828819 || || 6187	1	0.19	-0.4	-0.11	1.16	-0.71	0.89	-0.46	-0.55	0.14	0.14	-0.04	0.8	-0.72	-1.45	0.08	-0.48	0.45	-0.22		0.32	-0.04	-0.52	-0.27	0.1	0.3	0.65	-1.12	-0.81	0.22	0.25	0.19	1.05	0.17	0.19	0.49	0.61	1.85	1.67	0.39	-0.34	-0.22	0.14	0.29	-2.39	-0.78	-1.16
GENE947X	IMAGE:856599	112033 || || EST || Hs.116671 || AA669226 || ||	1	0.36	-0.15	0.18	0.76	-0.58	0.69	-0.65	-0.99	-0.07	-0.17	-0.08	0.56	-0.96	-1.62	0.32	-0.84	0.24	-0.24	0.14	0.44	0.28	-0.5	-0.14	0.19	0.79	0.96	-0.62	-0.67	0.88	0.29	0.26	1.19	0.15	0.75	0.7	0.16	1.57	1.55	-0.1		0.64	-0.43	-0.07	-2.12	-1.44	-1.41
GENE1518X	IMAGE:1011375	118717 || || || || AA228922 || ||	1	0.09	-0.2	-0.37	1.25	-0.06	0.35	-0.6	-1.46	0.31	0.25	-0.25	1	-1.5	-1.25	0.17	-0.75	0.46	-0.41	-0.57	0.37	0.08	-0.35	-0.04	0.34	0.38	1.22	-0.95	-1.22	-0.25	0.19	0.55	1.64	0.62	0.77	0.99	0.77	1.73	1.16	0.25	-0.17	-0.37	-0.03	0.12	-1.84	-1.57	-0.85
GENE801X	IMAGE:1011667	110310 || || ESTs || Hs.115139 || AA229848 || ||	1	0.02	-0.04	-0.15	1.19	0.18	0.04	0.02	-1.3	-0.09	-0.51	-0.14	0.85	-1.25	-1.46	0.38	-0.87	0	-0.69	-0.5	0.46	0.29	-0.94	-0.4	0.31	0.64	0.88	-0.25	-1.16	-0.2	0.2		1.7	0.7	1.12	1.17	0.86	2.29	0.89	-0.12	-0.38	-0.42	0.24	0.62	-1.61	-1.15	-1.52
GENE902X	IMAGE:415415	111613 || || EST, Weakly similar to ribosomal protein L18a; 60S ribosomal protein L18a [Homo sapiens] [H.sapiens] || Hs.332217 || W78766 || ||	1	0.12	-0.29	0.02	2.21	0.08	0.12	-0.84	-1.3	0.16	-0.73	0.16	0.24	-0.83	-1.01	0.48	-1.24	0.13	-0.4	-0.3	0.12	-0.03	-0.66	-0.55	-0.34	0.57	0.76	-0.18	0.07	1.26	0.34	1.07	2.07	0.94	1.59		-0.63	1.54	1.45	-0.69	-0.56	-0.65	-0.21	-0.27	-1.43	-1.04	-1.28
GENE2656X	IMAGE:2577245	331162 || RPL18A || ribosomal protein L18a || Hs.337766 || AW075603 || || 6142	1	0.07	-0.25	-0.16	2.28	0.24	0.08	-0.91	-1.08	0.34	-0.49	0.2	0.29	-1.09	-1.16	0.31	-1.2	0.67	-0.61	-0.36	0.28	-0.15	-0.5	-0.57	0.06	0.5	0.69	-0.64	-0.06	1.18	0.25	1.08	2.13	1.29	1.56	0.29	-0.23	0.89	1.58	-0.72	-0.43	-0.77	-0.44	-0.51	-1.22	-0.76	-1.78
GENE48X	IMAGE:1220017	100679 || || ESTs || Hs.117295 || AA687835 || ||	1	0.06	-0.42	-0.2	1.65	0.05	-0.01	-0.82	-1.22	0.41	-0.28	-0.25	0.52	-1.71	-0.81	0.14	-0.44	0.57	-0.57	-0.32	0.2	-0.08	-0.51	-0.52	-0.06	0.1	0.24		-0.26	0.84	0.1		1.71	0.88	1.25	0.02	-0.68	0.54	1.64	-0.26	-0.13	-0.53	-0.43	-0.58
GENE516X	IMAGE:956217	106551 || RPL18A || **ribosomal protein L18a || Hs.337766 || AA493249 || || 6142	1	0.04	-0.63	0.12	2.37	0.24	0.15	-0.81	-1.34	0.71	-0.4		0.75	-1.37	-1	0.15		0.29	-0.59	-0.39	0.44	-0.18	-0.25	-0.31	-0.46	0.56	0.05	-0.45	0.26	1.08	0.5	1.75	1.82	0.93	1.36	0.28	-1.15	1.17	1.61	-0.36	-0.35	-1.07	-0.8	-0.06	-0.8	-1.56	-2.25
GENE1179X	IMAGE:971367	114570 || RPS8 || ribosomal protein S8 || Hs.399720 || AA683050 || || 6202	1		-0.27	0.27	0.88	0.22	0.17	-0.17	-0.2	0.38	-0.42	-0.39	0.16	-1.17	-1.19	-0.57	-1.12	0.45	-1.26	-1.19	0.67	0.2	-0.22	0.02	-0.78	1.07	0.33	-0.39	-0.17	0.27	-0.13	1.26	1.28	1.46	0.62	0.11	0.64	1.14	1.89	-0.13	0.05	-0.36	0.11	0.19	-0.21	-2.08	-1.22
GENE741X	IMAGE:62257	109445 || RPS8 || ribosomal protein S8 || Hs.399720 || AI821026 || || 6202	1	0.59	-0.34	0.33	1.01	0.24	0.05	-0.49	-0.93	0.65	-0.65	-0.9	0.64	-1.78	-0.92	-0.23	-0.99	0.63	-1.8	-1.54	0.57	0.53	-0.42	-0.8	-0.65	1.05	0.16	-0.88	-0.04	0.28	-0.14	1.32	1.37	1.3	0.74	0.09	0.84	1.75	1.7	-0.35	0.13	-0.28	-0.2	0.56	-0.34	-0.92	-0.91
GENE2547X	IMAGE:2577287	330452 || RPL5 || ribosomal protein L5 || Hs.180946 || AW075631 || || 6125	1	0.47	0.29	0.36	0.62	-0.01	-0.17	-1.09	-0.81	0.38	-0.67	-0.67	-1.08	-0.59	-0.91	-0.86	-1.59	-0.49	0.05	-0.34	0.83	0.37	-0.43	-0.02	0.5	1.43	0.42	-0.06	-0.4	0.16	0.25	1.31	1.49	0.69	1.08	0.69	0.42	0.94	0.46	-0.87	0.5	-0.58	0.06	0.14	-0.84	0.02	-1.52
GENE129X	IMAGE:256260	101725 || RFC3 || replication factor C (activator 1) 3, 38kDa || Hs.115474 || H94617 || || 5983	1	0.25	0.07	0.51	0.59	-0.37	0.09	-0.81	-0.74	-0.07	0.01	0.16		0.31	-0.3	-0.89	-0.85	-0.12	0.14	0.12	0.67	-0.15	-0.28	-0.76	0.01	1.06	0.59	-0.1	-0.35	0.09	-0.13	0.47	1.33	0.88	0.56	0.55	-0.16	-0.16	0.67	-0.41	0.62	-0.74	-0.16	0.6	0.07	-1.35	-1.68
GENE748X	IMAGE:1191140	109521 || KIAA0977 || KIAA0977 protein || Hs.300855 || AA650110 || || 22837	1	0.27	-0.05	0.78	0.67	0.12	-0.21	-0.43		0.22	0.28	0.59		-0.22	-0.55	-1.15	-0.49	-0.2	-0.53	-0.54	0.85	0.01	-0.15	-0.08	0.19	1.59	0.37	-1.52	-0.85	-1.11	-0.26	1.13	1.47	0.84	0.33	0.72	-0.36	0.72	1.1	0.51	0.84	-1.07	-0.34	0.7	-1.31	-1.57	-1.35
GENE294X	IMAGE:1204881	103704 || KIAA0977 || KIAA0977 protein || Hs.300855 || AA654028 || || 22837	1		0.14	0.93	0.56	0.46	0.38	-0.12	0.25	0.23	0.29	0.62	-0.89	-0.64	-0.49	-0.92	-0.46	-0.23	-0.52	-0.52	1.12	0.05	-0.39	-0.12	0.37	1.83	0.49	-0.54	-0.71	-0.85	-0.28	1.2	1.68	0.69	0.63	0.68	-0.18		1.1	-0.33	0.85	-0.92	-0.61	0.56	-0.49	-2.24	-2.51
GENE905X	IMAGE:209655	111649 || TGFBR3 || transforming growth factor, beta receptor III (betaglycan, 300kDa) || Hs.342874 || H61499 || TGF beta receptor type III || 7049	1	0.99	1.14	0.82	1.03	0.12	0.22	-0.6	-0.53	0.27	0.15	0.4	-0.41	-0.39	-0.9	-1.11	-0.78	-0.29	-0.47	-0.49	0.48	-0.14	-0.31	-0.24	0.11	1.37	0.18	-0.59	-0.54	-0.06	-0.65	0.56	1.43	0.79	0.77	0.68	-0.38	0.31	0.97	-0.32	0.69	-0.81	-0.52	0.43	-0.57	-0.8	-1.93
GENE1007X	IMAGE:1190928	112694 || || || || AA650138 || ||	1	0.61	0.48	0.75	0.87	0.38	0.32	-0.01	-0.88	0.12	-0.53	0.43	-0.72	-1.06	-0.75	-0.71	-0.65	-0.22	0.1	-0.32		0.29	-0.32	-0.79	0.36	1.62	0.4	-0.5	-0.72	-0.47	-0.47	0.77	1.93	1.04	0.7	0.95	0	0.65	1	-0.76	0.79	-0.69	-0.64	0.12	-1.96		-1.44
GENE566X	IMAGE:940687	107285 || || || || AA502960 || ||	1	0.75	0.14	0.06	0.39	0.12	0	-0.75	-0.48	0.42	0.41	-0.27	0.56	-0.89	0	-0.94	-1.3	-0.44	-0.18	-0.26	0.44	0.21	0.13	0.22	0.51	0.93	0.49	-1.19	-0.84	-0.36	0.12	0.93	1.58	1.51	0.04	0.21	0.52	1.12	1.16	-0.4	0.32	-0.87	0.04	0.53	-1.78	-2.44	-0.3
GENE501X	IMAGE:81665	106414 || RPS3A || ribosomal protein S3A || Hs.77039 || AI820543 || || 6189	1	0.85	0.47	0.36	0.89	0.16	-0.36	-0.9	-1.16	0.38	0.49	-0.75	-0.31	-0.75	-0.3	-0.79	-1.68	-0.65	-0.34	0.07	0.6	0.5	0.08	0.06	0.41	1.11	1.18	-0.62	-0.54	0.45	0.21	0.84	1.71	1.39	0.51	0.29	0.2	0.82	0.99	-1	0.19	-0.61	-0.41	0.12	-1.99	-1.11	-0.94
GENE743X	IMAGE:303048	109478 || RPS6 || ribosomal protein S6 || Hs.380843 || N91584 || || 6194	1	0.31	0.03	-0.09	1.13	-0.32	0.44	-0.41	-0.75	0.38	0.22	-0.16	-0.43	-0.95	-1.07	-0.22	-1.58	-0.57	-0.85	-0.88	0.86	0.25	-0.04	0.5	-0.28	0.68	1.82	-0.04	-1.16	-1.02	-0.46	1.47	2.18	2.37	0.28	0.08	0.57	0.56	1.85	-0.74	0.16	-0.38	0.28	0.34	-1.16	-1.6	-1.63
GENE642X	IMAGE:1472643	108249 || RPS15A || ribosomal protein S15a || Hs.433406 || AA872341 || || 6210	1	0.79	-0.06	0.13	1.12	-0.6	-0.17	-0.71	-0.62	0.45	-0.27	-0.12	-0.65	-0.42	-0.09	0.43	-0.78	-0.78	0.07	-0.21	0.06	0.82	0.15	0.05	0.26	0.98	0.98	-1.62	-0.42	0.25	0.23	0.54	1.57	1.46	0.3	0.21	0.33	0.77	0.84	-0.5	0.57	-0.1	-0.38	0.15	-1.83	-0.86	-2.42
GENE1867X	IMAGE:701677	223249 || || **Homo sapiens clone 24649 mRNA sequence || Hs.322473 || AA287004 || ||	1	0.24	-0.19	0.21	0.97	-0.23	-0.15	-0.39	-0.47	0.97	0.25	0.31	-0.54	-0.99	-1.09	-0.15	-0.6	0.62	0.04	0.54	0.58	0.3	0.01	0.24	-0.17	0.31	0.86	-0.92	-0.79	-0.96	-0.51	0.23	0.89	1.57	0.93	0.11	-0.18	1.13	1.62	0.17	0.18	-0.71	-0.07	0.42	-0.66	-1.8	-2.21
GENE1615X	IMAGE:1203822	120152 || GNB2L1 || guanine nucleotide binding protein (G protein), beta polypeptide 2-like 1 || Hs.5662 || AA640657 || || 10399	1	-0.05	0.22	0.08	0.58	0.38	-0.57	-0.51	-1.39	0.77	0.05	0.16	-0.56	-2.06	-0.69	-1.38	-0.76	-0.6	-0.83	-0.89	0.25	0.56	0.47	0.5	-0.05	0.62	0.41		-0.68	-0.25	1.15	0.93	1.75	1.37	0.82	1.09	0.5	0.71	0.49	-0.09	0.56	0.09	0.68	-0.38	-1.61	-1.83
GENE80X	IMAGE:713844	101112 || C14orf4 || chromosome 14 open reading frame 4 || Hs.179260 || AA284580 || || 64207	1	-0.2	0.18	0.13	0.69	0.34	-0.75	-0.7	-1.33	0.75		0.01		-1.64	-1.24	-1.63	-1.21	-0.37	-0.33	-0.77	0.05	0.44	0.34	0.22	-0.01	0.61	0.66	-1.07	-0.63	-0.25	1	0.76	1.45	1.25	0.71	0.81	0.11	0.78	0.3	0.11	0.36	0.25	0.44	-0.43	-0.24
GENE1263X	IMAGE:1569848	115541 || || ESTs, Moderately similar to RL31_HUMAN 60S ribosomal protein L31 [H.sapiens] || Hs.203755 || AA961214 || ||	1	0.17	-0.44	-0.11	0.53	0.13	0.05	-0.3	-1.34	0.76	0.32	-0.46	1.06	-1.46	-0.12	-0.37	-0.65	-0.23	-0.51	-0.58	-0.6	0.33	0	0.1	-0.26	0.44	0.31	-0.6	-0.31	-0.52	0.43	1.18	1.01	1.59	-0.07	-0.46	0.37	0.9	0.67	0.26	0.03	-0.11	0.08	0.18	-0.39	-0.29	-0.66
GENE1485X	IMAGE:322561	118370 || RPL31 || **ribosomal protein L31 || Hs.184014 || W15277 || || 6160	1	0.34	0.1	-0.2	0.74	0.2	-0.17	-0.57	-0.91	0.02	-0.26	-0.51	0.1	-0.79	-0.09	-0.43	-1.79	-0.44	-0.44	-0.84	-0.5	0.48	-0.54	-0.33	0.36	0.79	0.55	-0.5	-0.49	0.05	0.59	0.91	1.38	2.14	0.45	-0.11	0.81	0.75	0.56	0.1	-0.17	-0.01	0.44	-0.39	-1.39	0.1	-0.25
GENE2406X	IMAGE:2271240	313993 || RPS12 || ribosomal protein S12 || Hs.434029 || AI689992 || || 6206	1	-0.12	-0.08	-0.15	1.41	-0.41	-0.25	-0.01	-0.51	0.48	0.59	-0.02	-0.05	-0.47	0.31	0.49	-2.16	-0.27	-1.3	-1.22	0.05	0.19	-0.24	0.84	-0.11	0.84	-0.01	-1.03	-0.29	0.31	0.49	1.15	1.44	0.37	0.96	-0.2	-0.12	1.02	1.28	0.29		-0.66	-0.44	0.43	-0.71	-0.23	-1.81
GENE1183X	IMAGE:277487	114593 || || Homo sapiens cDNA FLJ34910 fis, clone NT2RP6000033, mRNA sequence || Hs.46878 || N48745 || ||	1	0.14	-0.21	-0.2	0.76	-1.2	-0.48	-0.1	-0.89	0.38	0.43	0.07	0.49	-0.19	0.38	0.4	-0.16	1.51	-1.71	-1.57	-0.17	0.47	-0.1	-0.36	-0.01	0.05	0.08	-0.6	-0.81	0.26	0.28	0.5	1.2	0.25	1.22	0.66	0.24	0.49	0.57	0.36	0.54	-0.22	-0.8	-0.19	-0.82	-0.9
GENE895X	IMAGE:983891	111549 || || **Homo sapiens mRNA expressed only in placental villi, clone SMAP83, mRNA sequence || Hs.356428 || AA541802 || ||	1	0.33	0.32	0.12	1.02	-1.11	-0.55	-0.34	-1.45	0.27	0.12	0.3	0.31	-0.4	0.05	0.21	-1.06	0.39	-1.66	-1.58	-0.03	0.65	-0.19	0.31		0.39	0.47	-0.33	-0.68	0.36	0.41	0.55	1.23	0.42	1.59	0.68	-0.25	0.68	0.58	0.08	0.59	-0.24	-0.73	-0.32	-1.53	0.41	-0.41
GENE320X	IMAGE:1492412	104000 || UBA52 || ubiquitin A-52 residue ribosomal protein fusion product 1 || Hs.5308 || AA878561 || || 7311	1	0.17	0.03	0.11	1.41	-0.37	-1.33	0.13	0.01	-0.16	-0.7	0.21	0.17	-0.42	-0.37	0.22	-1.04	0.11	-0.86	-1.31	0.31	0.23	-0.62	-0.2	0.13	0.54	0.38	-0.19	-0.24	0.42	0.67	0.46	0.7	0.48	1.94	0.52	-0.1	0.84	0.03	-0.45	-0.03	-0.27	-0.03	0.36	-0.37	-0.51	-0.85
GENE1057X	IMAGE:595159	113205 || EEF1A1 || **eukaryotic translation elongation factor 1 alpha 1 || Hs.181165 || AA173759 || || 1915	1		0.09	0.16	0.72	-0.59	-0.84	0.5	-0.63	0.25	0.38	0.09	-0.42	-0.65	-0.03	-0.68	-0.72	0.5	-1.38	-1.67	0.21	0.24	-0.42	0.13	-0.24	0.65	0.67	-0.65	-0.76	-0.36	0.61	1.29	0.92	0.54	1.7		-0.03	0.4	0.58	0.05	0.6	0.06	0.24	0.38	-0.58	-0.18	-1.1
GENE2397X	IMAGE:1740325	313734 || || ESTs || Hs.181334 || AI186974 || ||	1	0.51	0.74	0.43	1.52	-1.33	-1.11	-0.79	-0.73	0.08	-0.12	0.2		-0.83	-0.83		-1.49	0.12	-1.2	-1.35	-0.08	0	-0.05	-0.17	-0.47	0.92	0.75	0.05	-0.28	0.41	0.75	1.75	0.56	0.76	1.71	1.1	-0.62	0.44	0	-0.09	0.14	-0.31	-0.2	0.28	-0.85	-0.31	-0.05
GENE405X	IMAGE:118015	105201 || || EST || Hs.404574 || T92157 || ||	1	0.72	0.66	0.34	1.48	-0.7	-0.56	-0.65	-0.86	0.5	0.56	0.09	-0.9	-0.99	-0.46	-1.08	-0.77	0.21	-1.25	-1.2	0.2	0.28	0.06	0	-0.14	0.86	1.11	-0.05	-0.45	0.77	0.55	1.19	0.75	0.97	1.62	0.6	-0.65	0.4	0.37	0.08	0.53	-0.09	-0.11	0.3	-1.67	-2.21	-0.22
GENE800X	IMAGE:1211795	110307 || RPLP0 || **ribosomal protein, large, P0 || Hs.406511 || AA687094 || || 6175	1		0.08	0.25	1.33	0.97	-0.77	-0.19	0.28	-0.14	-0.45	0.07	-0.32	-0.8	-0.26	-0.56	-1.83	0.44	-1.25	-1.6	0.49	1.18	-0.15	-0.1	0.4	1.19	1.12	-0.53	-0.26	0.56	-0.16	0.8		0.24	0.9	-0.02	-0.21	1.47		-0.09	0.28	-0.7	0.46	0.25	-0.37	-1.3	-0.57
GENE269X	IMAGE:1533634	103374 || || ESTs, Weakly similar to RL12_HUMAN 60S ribosomal protein L12 [H.sapiens] || Hs.126602 || AA917489 || ||	1	0.11	0.11	0.72	0.54	0.15	-1.41	-0.62	-0.3	0.03	0.01	-0.56		-0.4	0.18	-0.79	-1.18	-0.12	-0.87	-1.01	0.24	1		0.18	-0.03	1.43	0.83	-0.68	-0.57	-0.13	-0.2	0.4	1.3	1.53	1.21	-0.07	0.05	1.75	0.64	-1.34	-0.2	-0.26	-0.09	-0.07	-0.37	-0.14	-1.16
GENE2570X	IMAGE:2548854	330613 || RPL12 || ribosomal protein L12 || Hs.405042 || AI951501 || || 6136	1	0.26	0.02	0.74	0.48	0.11	-0.48		-0.22	0.08	0.12	-0.65	-0.18	-0.27	-0.12	-0.92	-1.89	-0.28	-1.23	-1.3	0.25	1.05	-0.25	0.26	-0.32	1.59	0.62	-0.65	-0.55	-0.4	-0.26	0.63	1.3	1.75	1.05	-0.47	-0.06	1.56	0.62	-1.1	-0.31	-0.08	0.09	-0.2	-0.57	0.45	-0.13
GENE535X	IMAGE:80265	106919 || || **ESTs, Weakly similar to hypothetical protein FLJ20378 [Homo sapiens] [H.sapiens] || Hs.231038 || AI821339 || ||	1	-0.2	-0.09	0.15	0.69	-0.25	0.46	-1.05	-1.48	0.12	0.18	-0.61	-0.4	-1.16	-0.86	-0.04	-1.17	-0.27	0.05	0.16	0.44	1.34	-0.08	0.28	0.54	1.11	0.07	-0.86	-0.21	-0.22	-0.05	1.34	2.24	1	-0.25	-0.06	-0.23	0.07	0.57	-0.14	1.84	-0.14	0.4	-0.75	-1.72	-0.04	-0.81
GENE1621X	IMAGE:1699381	120332 || || **Homo sapiens cDNA FLJ37333 fis, clone BRAMY2020106, mRNA sequence || Hs.133043 || AI050004 || ||	1	-0.09	0.03	0.23	0.63	0.1	0.41	-0.66	-1.36	-0.09	-0.1	-0.3	-0.58	-1.38	-0.81	0.13	-1.37	-0.46	0.79	0.32	0.25	1.53	-0.32	0.07	0.29	1.25	0.37	-0.54	-0.14	0.06	0	1.22	2.27	0.9	-0.14	0.04	-0.03	0.39	0.5	-0.37	1.73	-0.1	0.52	-0.72	-2.16	-0.74	-1.43
GENE2599X	IMAGE:2459966	330811 || RPS20 || ribosomal protein S20 || Hs.173717 || AI936175 || || 6224	1	0.13	-0.28	0.1	0.55	-0.05	0.4	-0.48	-0.43	-0.06	-0.01	-0.55	-0.27	-1.2	-0.89	-0.14	-1.5	-0.46	0.46	0.19	0.39	1.33	-0.29	0.58	0.64	1.15	0.46	-0.74	-0.34	-0.29	-0.15	1.47	2	0.55	-0.45	0.12	0.2	-0.17	0.46	-0.39	1.76	-0.56	0.61	-0.72	-0.92	-1.07	-1.03
GENE2356X	IMAGE:1572036	312126 || || EST, Weakly similar to cytokine receptor-like factor 2; cytokine receptor CRL2 precusor [Homo sapiens] [H.sapiens] || Hs.432225 || AA933034 || ||	1	-0.71	-0.43	0.21	0.32	-0.14	-0.33	-0.5		-0.83	-0.71	-0.8	0.73	-0.72	-0.27	0.16	-1.31	-0.12	0.17	-0.12	-0.55	1.35			0.27	1.57	0.57	-0.33	0.31	0.6	-0.59	0.82	1.75	0.43	0.23		0.81	0.36	1.11	-0.3	0.8	-0.03	0.07	0.12	-1.37	-1.17	-1.5
GENE1759X	IMAGE:530219	221174 || || Homo sapiens cDNA FLJ39478 fis, clone PROST2013605, mRNA sequence || Hs.372680 || AA083680 || ||	1	-0.45	-0.53	0.29	0.23	-0.27	0.16	-0.75	-1.37	-0.59	-0.52	-0.7	0.81	-0.45	-0.11	0.3	-1.04	-0.43	-0.16	-0.17	-0.25	1.23	-0.83	-0.49	0.28	1.38	0.96	-0.43	0.65	0.8	-0.72	0.8	1.68	0.21	0.21	-0.53	0.88	0.13	0.96	-0.44	0.96	-0.19	-0.04	-0.26	-1.16	0.08	-0.07
GENE2361X	IMAGE:1897944	312252 || TSC22 || transforming growth factor beta-stimulated protein TSC-22 || Hs.114360 || AI299525 || || 8848	1	0.29	0.31	0.43	0.64	-0.01	-0.68	-1.39	-1.78	0.08	-0.14			-1.31	-0.16	-0.33	-0.94	-0.63	-0.03	-0.71	0.04	-0.05	-0.14		0.19	0.79	0.44	-0.38	0.25	0.67	0.23	1.37	1.07	0.92	0.04	-0.02	0.6		0.36	-0.17	0.54	0.49	0.51	-0.09	-0.09		-1.25
GENE1340X	IMAGE:845370	116423 || || Homo sapiens cDNA FLJ90749 fis, clone PLACE1011978, moderately similar to ZINC FINGER PROTEIN 91, mRNA sequence || Hs.417257 || AA644085 || ||	1	0.1	-0.26	-0.16	1.12	-0.12	0.06	-0.96	-1.12	0.1	0.09	-0.6	-0.73	-0.44	-0.05	0.61	-0.08	-0.82	-0.5	-0.34	0.05	-0.2	-0.47	-0.55	-0.14	0.41	0.75	-0.41	-0.62	0.61	0.47	0.83	1.64	1.02	0.75	-0.08	-0.22	1.42	0.6	0.25	0.58	-0.5	0.22	-0.17	-0.58	0.49	-2.06
GENE2448X	IMAGE:2272597	315781 || RPS21 || ribosomal protein S21 || Hs.356317 || AI681381 || || 6227	1	-0.57	-0.86	-0.19	1.15	-0.23	0.65	-0.44	-1.27	-0.19	-0.44	-0.58	0.85	-0.43	0.18	1.5	-0.49	0.5	-0.39	-0.63	0.39	0.14	-0.07	-0.25	-0.38	0.7	0.24	-1.06	-0.64	-0.22	0.07	0.8	1.64	0.61	0.35	1.15	1.17	1.04	0.89	0.65		-0.99	0.31	-0.26	-0.68	-1.36	-2.47
GENE1624X	IMAGE:1861510	120378 || RPS3 || **ribosomal protein S3 || Hs.252259 || AI054129 || || 6188	1	0.12	-0.56	0.38	0.57	0.26	-0.66	-0.04	-1.1	0.43	0.19	-0.59	3.4	-1.08	-0.07	-0.2	0.01	-0.76	-0.66	-0.43	0.27	0.07	-0.46	-1.22	-0.11	0.72	0.31	-0.8	-0.67	-0.83	0.93	1.2	1.73	1.03	0.44	-0.42	0.33	1.46	0.87	-0.06	0.52	-1.14	-0.18	0.5	-0.88	-2.47	-0.4
GENE278X	IMAGE:588728	103532 || RPS3 || **ribosomal protein S3 || Hs.252259 || AA156169 || || 6188	1		0.09	0.23	0.92	0.86	-0.67	0.05	-0.28	-0.44	-0.82	-0.65	2.27	-0.88	-0.17	-0.57	-1.26	-0.93	-0.51	-0.87	0.57	0.41	0.17	-1.23	-0.41	0.88	1.43	0.08	-0.56	-0.16	0.69	1		1.17	1.41	-0.22	-0.01	1.7	0.41	-0.73	0.1	-1.09	0.28	0.35	-0.38	-1.32	-0.94
GENE349X	IMAGE:884644	104487 || LAMR1 || laminin receptor 1 (ribosomal protein SA, 67kDa) || Hs.181357 || AA629897 || || 3921	1	0.14	0	0.16	1.7	0.17	-0.04	-1.4	-1.08	0.38	-0.46	0.28		-0.52	-0.76	0.81	-1.22	-0.29	-1.15		0.55	0.57	0	0.37	0.05	0.98	0.37	0.14	-0.17	0.31	-0.56	0.46	0.79	0.58	0.69	0.03	0.62	0.94	0.95	-0.9	-0.65	-1.36	-0.31	0.7	-0.58		-1.25
GENE1373X	IMAGE:74051	116745 || || ESTs, Moderately similar to RSP4_HUMAN 40S ribosomal protein SA (P40) (34/67 kDa laminin receptor) (Colon carcinoma laminin-binding protein) (NEM/1CHD4) [H.sapiens] || Hs.221760 || T48292 || ||	1	-0.42	-0.03	0.26	1.66	0.7	-0.64	-0.4	-0.49	0.05	-0.55	0.4	-0.47	-0.08	-0.54	1.47	-1.73	-0.29	-1.11	-1.54	0.46	0.85	-0.7		0.47	0.99	-0.5	-0.21	-0.29	-0.15	-0.46	0.37	1.54	0.28	0.56	-0.22	0.62	1.73	1.03	-0.88	-0.68	-1.56	-0.16	1.05	-0.21	0.13	-0.42
GENE818X	IMAGE:27516	110570 || || **ESTs, Weakly similar to hypothetical protein FLJ20378 [Homo sapiens] [H.sapiens] || Hs.412142 || R14080 || ||	1	-0.19	0.06	-0.14	0.41	0.5	-0.65	-0.17	-1.58	-0.31	-0.77	0	-0.09	-0.44	-0.55	0.54	0.5	-0.89	-0.7	-0.88	-0.28	0.7	-0.29	-0.44	-0.28	0.19	-0.17	0.03	-0.56	-0.55	0	0.9	1.62	1.88	1.28	1	0.47	1.16	0.73	0.44	0.2	-0.14	0.12	-0.37	-1.58	-0.71
GENE2428X	IMAGE:1836559	314969 || WHSC1L1 || Wolf-Hirschhorn syndrome candidate 1-like 1 || Hs.27721 || AI209194 || || 54904	1	0.3	0.91	1.56	0.35	-0.83	-0.19	-0.06	-0.3	-0.27	0.02	-0.38		-0.4	-0.71		-1.26	-0.68	-0.61	-1.12	-1.09	0.49		-0.76	0.41	2.36	0.43	0.06	-0.49	0.04	-0.6	1.5	1.22	0.33	0.89	-0.44	0.6			0.8	0.14	-0.48	0.58	-0.39	-1.11	-0.81
GENE245X	IMAGE:300958	103108 || || EST, Weakly similar to hypothetical protein FLJ20489 [Homo sapiens] [H.sapiens] || Hs.141662 || AI822066 || ||	1	0.22	-0.35	0.58	0.93	0.17	-0.73	-0.33	-0.11	-0.18	-0.03			-2.07	-0.71	-0.17	-0.6	0.51	-1.15	-1.41	0.93	0.27	-0.48	-1.23	0.64	1.51	-0.19	-0.8	-0.09	0.67	-0.2	1.55	1.35	0.76	0.54	-0.34	0.01	0.32	0.66	0.41	0.67	-1.79	0.42	-0.29	0.46	0.34	-0.86
GENE2747X	IMAGE:916505	98580 || MCCC2 || methylcrotonoyl-Coenzyme A carboxylase 2 (beta) || Hs.167531 || AA573702 || || 64087	1	0.04	0.11	-0.19	1.12	-0.51	0.57	-0.47	-0.95	0.72	-0.25	0.36	0.92	-0.13	-0.5	-0.21	-1.04	-0.05	-0.49	-0.44	-0.25	0.87	0.17	-0.28	-0.63	0.4	-0.35	-1.7	-0.53	0.27	0.64	0.66	1.95	1.77	-0.49	-0.36	-0.14	0.35	0.62	-0.06	1.02	-0.57	-0.29	-0.86	0.57	-0.36	-0.89
GENE238X	IMAGE:911901	102999 || || || || AA502230 || ||	1	0.33	-0.03	-0.31	1.03	-0.73	0.74	-0.52	-0.59	0.81	0.8	0.22	0.16	0	0.08	0.47	-0.83	-0.48	-1.85	-1.06	0.1	0.67	0.08	0.07	-0.09	-0.15	-0.52	-1.35	-0.69	0.33	-0.49	0.16	1.82	0.84	0.12	0.48	0.34	0.75	0.29	0.09	1.17	-1.54	-0.57	-0.48	-0.41	0.78	-0.07
GENE2587X	IMAGE:2490482	330702 || RPL23 || ribosomal protein L23 || Hs.234518 || AI972799 || || 9349	1	0.33	0.13	-0.5	0.82	-0.6	0.62	0.34	-0.43	0.78	0.79	0.24	0.26	-0.08	0.05	0.01	-0.8	-0.56	-1.5	-1.04	0.13	0.47	0.19	0.33	-0.09	-0.17	-0.42	-1.5	-0.89	-0.22	-0.65	0.04	1.63	1.07	0.02	0.64	0.84	0.77	0.33	0.25	1.33	-1.54	-0.22	0	-0.74	0.24	-0.78
GENE2133X	IMAGE:449309	307748 || || || 65 || || ||	1	-0.49	-0.58	0.47	0.27	-0.94	0.21	0.05	-1.12	0.54	0.45	-0.09		-0.29	-0.4	-0.55	-0.91	-0.38	0.15	0.32	-0.18	-0.3	-0.04	0.9	0.43	1.45	-0.21	-1.16	-0.57	-0.77	-0.04	1.36	1.58	0.47	-0.66	-0.16	0.01	0.82	0.87	-0.14	1.76	-0.91	0.43	0.7	-1.05	-0.7	-0.51
GENE1193X	IMAGE:81434	114693 || ALOX12 || **arachidonate 12-lipoxygenase || Hs.1200 || T63474 || arachidonate 12-lipoxygenase || 239	1	0.42	0.56	0.58	0.77	-0.41	-0.19	-0.92	-0.8	-0.16	0.45	0.58	-0.73	-0.5	-0.43	-0.6	-0.54	0.12	-1.09	-1.33	0.06	0.94	0.55	0.5	-0.01	0.86	0.32	-0.21	0.33	0.46	0.68	0.74	0.95	0.43	-0.02	-0.17	-0.67	0.89	0.49	0.77	0.48	-0.9	0.41	-0.17	-2.27	-1.63	0.47
GENE1625X	IMAGE:1441751	120381 || || ESTs || Hs.369520 || AA916193 || ||	1	0.45	0.28	0.57	1.7	0.9	-1.45	-0.17	-0.24	0.64	0.26	0.52	-1.51	-1.28	-1.89	-0.9	-1.64	-0.17	-0.87	-1.38	-0.76	0.23	0.25	-0.48		1.26	0.84	0.99	-0.3	0.67	-0.46	1.27		0.69	0.96	-0.05	0.28	1.66	-0.49	-0.43	-0.47	-0.87	0.35	0.32	0.89	-0.53	0.39
GENE1749X	IMAGE:84078	220902 || UGT1A9 || UDP glycosyltransferase 1 family, polypeptide A9 || Hs.375197 || T70999 || || 54600	1	0.14	-0.39	0.38	0.93	0.84	-1.38	0.04	-0.42	0.56	-0.06	0.13	-0.38	-1.25	-1.15	0.37	-0.94	-0.23	-1.26	-1.34	-0.66	0.59	0.12	0.62	0.4	1.23	0.33	0.31	-0.27	0.13	-0.23	0.61		0.14	0.88	0.04	0.86	1.54	-0.14	-0.4	-0.31	-0.84	-0.21		0.35	-0.06	0.46
GENE1801X	IMAGE:1606837	222085 || IMPDH2 || IMP (inosine monophosphate) dehydrogenase 2 || Hs.75432 || AA996028 || || 3615	1	0.18	-0.47	0.38	0.81	0.57	-1.57	0.26	-1.33	1.37	0.63	0.23	-0.31	-1.73	-1.17	0.17	-0.41	-0.1	-1.33	-1.51	-0.73	0.46	0.56	0.68	-0.18	1.09	0.56	0.2	-0.34	-0.58	-0.42	0.97	1.2	0.08	0.51	0.08	0.83	1.34	0.21	-0.01	-0.05	-0.72	-0.56	0.39	0.34	-0.18	-0.37
GENE18X	IMAGE:529307	100233 || TOM7 || homolog of Tom7 (S. cerevisiae) || Hs.112318 || AA069704 || || 54543	1	0.24	-0.42	0.35	1.39	-0.13	0.2	-0.54	0.05	0.17	0.15	-0.05	-0.12	-0.29	-1.23	0.79	-0.44	-0.87	-1.21	-0.98	-0.6	-0.16	0.32	0.73	0.39	0.69	-0.05	-1.42	-0.36	0.04	-0.75	-0.13	1.51	0.78	0.25	0.69	-0.49	1.08	0.58	0.53	-0.68	0.22	0.66	0.47	-0.98	0.13	-0.39
GENE869X	IMAGE:34849	111144 || EEF2 || eukaryotic translation elongation factor 2 || Hs.75309 || R20379 || || 1938	1	1.01	0.96	0.33	0.9	-0.48	-0.02	-0.3	-0.45	1.24	0.04	1.69	0.38	-0.6	-1.71	-1.18	-0.71	1.06	-0.85	-0.39	-0.75	0.45	0.82	0.91	-0.5	0.72	-1.02	-1.11	-0.95	-0.93	-0.42	0.26	1.41	0.95	0.97	0.54	-0.1	0.3	0.73	0.95	-0.65	-0.09	-0.03	0.36	-0.38	-0.8	-2.54
GENE1383X	IMAGE:841044	116873 || RPL28 || ribosomal protein L28 || Hs.356371 || AA486746 || || 6158	1	0.37	-0.17	-0.15	0.56	-0.37	0.3	0.12	-0.44	0.53	-0.46	0.24	1.81	-1.37	-0.57	-0.61	0.01	0.31	-1.36	-0.61	-0.81	0.38	-0.2	0.26	0.73	0.36	-0.5	-1.16	-0.77	-1.15	0.1	-0.3	0.82	1.16	0.52	0.88	0.53	0.35	0.8	-0.15		-0.67	-0.26	0.12	0.7	0.64	-0.33
GENE2289X	IMAGE:32527	310518 || || **EST, Weakly similar to hypothetical protein FLJ20489 [Homo sapiens] [H.sapiens] || Hs.412030 || R18760 || ||	1	-0.23	0.09	-1.17	1.19	0	0.33	0.53	-0.98	1.13	0.17	0.31		-0.19	0.16	0.37	-0.06	0.23	-0.69	-0.44	0.17	1.26	-0.13	0.59	-0.49	-0.75	-0.07	-1.56	0.01	0.13	-0.88	0.9	1.62	-1.18	0.66	-0.51		1.5	-0.78	0.33		-0.53	-0.1	0.42	0.41	-1.01	-0.92
GENE536X	IMAGE:1084278	106925 || APOA4 || apolipoprotein A-IV || Hs.1247 || AA588783 || || 337	1	0.09	-0.39	-0.75	-0.16	-0.84	-0.11	0.77	0.19	0.16	0.2	0.6		-0.18	-0.08	-0.34	0.09	-0.01	-0.01	0.38	0	-0.29	-0.67		-0.52	-0.5	-0.08	-0.69	0.63	-0.73	-0.03	1.8	2.39	0.99	-1.18	-1.25	-1.06	0.68		0.09	-0.04	0.12	-0.19	-0.9	1.96
GENE2216X	IMAGE:824851	309103 || FLJ12443 || hypothetical protein FLJ12443 || Hs.179882 || AA488868 || || 79888	1	-0.17	-0.62	-0.71	0.32	-0.25	0.31	0.7	0.62	0.26	0.31	0.75		0.19	-0.31		-0.29	-0.09	0	0.23	0.01	-0.16	-0.1	0.17	-0.23	-0.61	-0.62	0.12	1.03	0.64	-0.44	1.52	2.26	0.57	-0.62	-1.04	-1.03	0.34	-1.34	0.19	-0.08	0.37	-0.23	-0.82	0.08	-0.56	-0.7
GENE2507X	IMAGE:1947289	319355 || || EST || Hs.292428 || AI350851 || ||	1	0.2	-0.38	-0.52	0.4	-0.04	0.41	0.76	0.31	0.44	0.12	0.76		-0.24	-0.36	-0.2	0.09	0.05	0.04	0.37	0.14	0.01	-0.12	0.22	-0.52	-0.56	0.09	-0.16	0.95	0.26	-0.19	1.64	2.62	1.15	-0.66	-0.99	-0.3	0.45	-1.53	0.15	0.05	0.41	-0.38	-1.17	-1.08	-1.47	-1.32
GENE532X	IMAGE:201483	106859 || FLJ12443 || hypothetical protein FLJ12443 || Hs.179882 || R97014 || || 79888	1	0.43	0.09	-1.04	0.22	-0.2	0.26	0.31	0.76	0.01	0.07	0.5	0.31	-0.95	-0.24	-1.19	-0.02	-0.34	0.16	0.07	0.2	-0.05	-0.41	0.37	0.24	-0.63	0.09	-0.19	0.63	-0.27	-0.3	1.5	1.81	0.88	-0.24	-0.25		-0.05	-0.56	0.14	-0.18	0.7	0.17	-0.39	-0.87		-1.51
GENE1261X	IMAGE:382649	115511 || FLJ23091 || hypothetical protein FLJ23091 || Hs.250746 || AA069518 || || 79971	1	-0.19	-0.27	-1.3	0.88	-0.31	-1.44			1.13	-0.82			-0.69	-1.09	0.44	-0.73	-0.88	-1.23	-0.3	0.45	0.13		-0.68			-0.11	0.49	-0.65	1.95	-0.24	3.35	3.16	0.19	0.13	0.61	-0.12	1.24	-1.05	-0.72	-0.03	0.85	1.1	-1.1	-0.69		-1.41
GENE2158X	IMAGE:589153	308148 || FLJ23091 || hypothetical protein FLJ23091 || Hs.250746 || AA147186 || || 79971	1	0.29	0.59	-1.13	0.63	0.25			-1.34	1.17	0.05			-1.36	-1.78	-1.5	-1.45	-0.53	-0.62	-0.81	1.12	-0.58	-0.76	-0.21		-2	-0.54	1.29	-0.45	1.51	-0.21	4.35	2.41	0.75	-0.02	0.71	-0.52	0.94	-0.91	-0.07	-0.38	0.94	1.64	-0.82	1.14	-1.45	-0.36
GENE2630X	IMAGE:2506776	331017 || PRDX2 || peroxiredoxin 2 || Hs.146354 || AW006793 || || 7001	1	-0.11	-0.83	0.1	-0.82	-0.32	0.03	0.23	-1.22	0.02	0.33	0.43	0.17	-0.47	-1.34	-0.76	0.36	0.04	0.88	0.71	-0.59	-0.31	-0.62	-0.25	-0.76	0.09	0.53	0.41	-0.47	0.52	-0.33	2.77	1.45	0.35	0.04	0.17	0.27	0.64	0.21	-0.28	0.53	-0.16	1.05	0.35	0.27	-1.62	-1.68
GENE896X	IMAGE:245147	111554 || || **Homo sapiens cDNA FLJ32566 fis, clone SPLEN2000047, mRNA sequence || Hs.412406 || N54398 || ||	1	-0.04	-0.27	1.6	-0.07	-0.19	1.03	-1.07	-0.35	0.53	0.23			-0.26	-0.22	-0.72	-0.71	-0.35	1.03	0.07	-0.38	-0.77	-0.64		-0.03	1.18	0.59	-0.56	1	1.86	-0.15	-0.25	1.78	-0.25	-0.85	-1.15	-0.27	-0.44	-1.13	-0.28	0.72	-0.71	0.24	0.36	0.53	-0.26	-0.29
GENE2108X	IMAGE:25763	307359 || ANKH || ankylosis, progressive homolog (mouse) || Hs.168640 || R12303 || || 56172	1	0.08	0.76	1.43	0.78	0.74	-0.24	-0.64	0.52	0.8	0.78	-0.98		-0.58	-1.34	-0.8	-1	0.18	0.5	0.22	0.17	-0.82	-0.25	-0.43	-0.17	0.63	0.6	-0.19	0.31	0.47	0.28	0.39	2.15	0.37	-0.01	-0.08	-0.81	-1.34	-0.27	0.4	-0.36	0.27	-0.08	0.4	-0.27	-1.52	-1.01
GENE2080X	IMAGE:1520937	306932 || ANKH || ankylosis, progressive homolog (mouse) || Hs.168640 || AA910836 || || 56172	1	-0.11	0.76	1.65	0.89	0.79	-0.11	-0.48	0.89	1.23	0.53			-0.37	-1.47	-0.59		0.35	0.65		-0.37		-0.3	-0.6	-0.2	0.79	0.46	-0.63	-0.02	0.27	-0.79	0.44	2.61	-0.04	-0.5	-0.73	-1.37	-1.01	-0.32	0.45	-0.96	0.26	-0.83	-0.03		-1.13
GENE363X	IMAGE:767469	104700 || ANKH || **ankylosis, progressive homolog (mouse) || Hs.168640 || AA418007 || || 56172	1	-0.07	0.9	1.64	0.6	0.81	-0.47	0.13	0.97	0.79	0.05		-0.37	-0.44	-0.91	0.16	-2.16	0.12	0.59	0.38	0.16	-0.63	-0.56	-0.84	0.28	1.06	0.73	-0.12	-0.66	0.24	-0.15	0.32	2.7	-0.16	-0.16	-0.42	-0.52		-0.54	-0.38	-1.12	0.55	-0.81	-0.46	-0.63	-0.79
GENE1025X	IMAGE:321386	112907 || IQGAP2 || IQ motif containing GTPase activating protein 2 || Hs.78993 || W32272 || || 10788	1	0.77	0.44	0.95	0.25	-0.44	-0.5	0.58	1.83	2.77	0.82	-0.09	-0.79	-0.94	-0.5	0.14	-1.25	-1.01	-1.25	-0.93	0.14	0.19	-0.16	0.19	-0.87	-0.51	-0.55	0.01	0.9	-0.03	0.14	1.71	2.76	-0.43	-0.23	0.2	-1.18	-1.52	0.68	-0.38	0.37	-0.1	-0.51	0.14	-0.06	-0.62	-1.13
GENE1678X	IMAGE:307325	161545 || EDG1 || endothelial differentiation, sphingolipid G-protein-coupled receptor, 1 || Hs.154210 || N93476 || EDG-1=endothelial differentiation protein=putative G-protein || 1901	1	0.68	0.21	0.26	0.02	-1.25	-1	0.7	1.62	1.25	0.49	0.74		0.18		-0.8		0.74		-1.13	-1	0.16	-0.91	0.09	-1.25	0.49	-0.64	0.63	1.41	0	-0.42	0.45	2.44	-1.35			-0.48	-0.53	-1.05	-1.3		-1.03	1.07	0.8	-0.12	-0.3
GENE1934X	IMAGE:1417886	224466 || CERK || ceramide kinase || Hs.34516 || AA894457 || || 64781	1	-0.23	-0.08	1.37	0.67	-1.32	-0.61		-0.3	-0.3	0.65	0.58		0.32	0.93	0.39	-1	0.88	-0.43	-0.34	0.28	-0.76	-0.73	0.2	0.49	0.95	-0.57	-0.07	-0.08	0.21	0.62	1.37	1.73	-0.74	0.19	-0.71	-1.08	-1.12	-1.33	0.58	0.67	-0.19	-0.05	0.69	-0.54		-1.03
GENE1366X	IMAGE:262932	116669 || RPC8 || RNA polymerase III subunit RPC8 || Hs.353192 || H99699 || || 171568	1	-0.74	-0.47	0.3	0.02	-0.17	-1.45	0.21	0.01	-0.16	0.52	1.64	-0.36	-0.65	-0.86	-0.17	0.03	0.12	1.42	0.98	0.4	-0.3	0.71	0.32	-0.12	0.02	-0.2	-0.51	-0.04	0.19	1.16	0.02	0.33	0.25	0.05	-0.38	-0.32	-0.43	-0.37	0.6	-0.12	-0.55	0.52	0.13	0.38	-0.44	-1.39
GENE1190X	IMAGE:47475	114668 || CYFIP2 || cytoplasmic FMR1 interacting protein 2 || Hs.258503 || H12043 || inducible protein || 26999	1	0.4	0.14	0.34	0.88	-0.26	-0.42	0.01	0.28	0.35	0.76	1.12	-0.69	-1.66	-1.2	0.14	-1.48	-0.55	0.98	0.17	-0.14	-0.01	1.12	0.2	-0.35	0.3	-0.79	0.41	1.08	-0.26	1.28	0.56	0.46	1.21	0.21	0	-1.15	-0.34	-1.85	0.74	-0.31	-0.37	-0.42	-0.18	-0.56	-0.04
GENE2493X	IMAGE:815225	318497 || HSBP1 || heat shock factor binding protein 1 || Hs.250899 || AA481263 || || 3281	1	0.11	0.35	0.24	-0.48	-0.52	-0.26	0.41	0.49	0.66	0.77	1.53	-1.11	-0.32	-0.15	-0.26	-0.92	0.05	-0.42	-0.51	0.33	0.71	0.7	0.31	0.15	-0.05	1.41	0.01	-0.32	-0.28	0.36	1.11	-0.02	0.53	0.15	0.1	-0.73	-1.04	-0.97	0	-0.83	-1.41	0.14	0	-0.1	0.21
GENE352X	IMAGE:343443	104510 || RBPMS || RNA-binding protein gene with multiple splicing || Hs.80248 || W67200 || || 11030	1		0.38	-0.62	-1.13	-0.6	0.19	0.83	0.26	0.27	1.52	0.78		0.33	1.09	-1.57	-1.77	-0.85	0.81	0.28	1.54	1.67	0.79	0.12	0.26	-0.29	0.09	-0.01	0.16	-0.98	0.5	0.19	0.01	0.81		-0.89	-0.04	-0.03	-0.31	1.44	-1.51	-0.26	0.65	-0.6	-0.59	-0.91	-2.12
GENE1385X	IMAGE:549728	116918 || || Homo sapiens cDNA FLJ30484 fis, clone BRAWH2000071, mRNA sequence || Hs.350899 || AA102454 || ||	1	0.05	0.47	0.46	0.05	1.07	-0.37	-1.2	-0.25	0.81	1.85	0.98	-0.88	-0.86	-0.82	-1.3	-1.66	-0.75	1.24	0.75	0.37	1.15	1.51	1.5	1.12	0.56	0.52	-0.73	-0.19	-0.83	-0.28	0.05	0.09	0.5	-0.12	-0.32	-1.62	-1.84	-1.16	0.49	-0.94	0.14	1.02	0.35	0.19	-0.14	-1.05
GENE202X	IMAGE:785745	102601 || DXS1283E || GS2 gene || Hs.264 || AA448952 || || 8228	1	0.16	0.19	0.08	-0.37	-0.35		0.03	-0.42	-0.39	0.75		-0.35	-0.9	-0.75	-0.36		-1.13	2.23	1.59	0.07	1.26	0.44	0.92	1.35	0.09	0.82	0.38	-1.04	-0.77	0.25	0.13	-0.45	1.35	0.09	-0.75	-1.35	0.06	0.17	0.28	-0.89	-0.11	-0.36	0.36	-0.46	-1.22	-0.67
GENE2001X	IMAGE:416374	226071 || NET-6 || transmembrane 4 superfamily member tetraspan NET-6 || Hs.284243 || W86201 || || 27075	1	0.82	0.09	-0.09	1.09	0.34	-0.38	0.85	1.75	-1.39	0.38	-0.46		0.79	-0.54	1.38	-1.59	-1.08	0.58	-0.23	-0.49	-0.47	-1.39	-0.94	0.82	0.37	-0.87	0.12	0.28	-0.58	-0.05	-0.22		1.11	-0.38	0.09	-0.01	-0.25	0.41	-0.38	-0.44	1.4	1.73	-1.02	0.55	-1.07	-0.62
GENE2045X	IMAGE:430709	226978 || || ESTs, Moderately similar to nudix (nucleoside diphosphate linked moiety X)-type motif 5 [Homo sapiens] [H.sapiens] || Hs.426471 || AA678092 || ||	1	0.64	-0.09	0.31	0.31	-0.26	-0.7		0.72	-1.44	0.18	-0.32		-0.3	0.02	0.03	-1.7	-0.62	0.24	-0.34	0.12	-0.52			0.41	0.87	-0.89	0.25	0.4	1.06	-0.06	0.22	-0.22	0.85	0.39		0.03	0.76	-0.42	-0.19	-0.71	0.24	1.02	-0.83	1.91	-0.62	-0.58
GENE1069X	IMAGE:784830	113309 || D123 || D123 gene product || Hs.82043 || AA448289 || || 8872	1	0.77	0.01	0.35	0.67	0.12	-0.31	-0.28	1.1	-1.34	-0.24	-0.41	-0.94	0.53	0.38	-0.49	-2.7	-0.56	0.27	-0.32	0.02	-0.37	-1.05	-0.45	0.56	0.92	0.02	-0.43	0.71	1.45	0.34	0.61		0.45	0.67	-0.28	0.2	0.47	-0.5	0.04	-0.71	0	1.02	-0.64	1.84	0.08	-1.4
GENE650X	IMAGE:139705	108337 || || Homo sapiens cDNA: FLJ21869 fis, clone HEP02442, mRNA sequence || Hs.28465 || R63929 || ||	1	0.57	-0.17	0.25	0.19	-0.25	-1.7	-0.61	0.81	-1.67	-0.42	0.11		0.2	-0.16	1.29	-0.99	-1.13	0.63	0.17	-0.52	-0.57	-1.12	-1.11	-0.12	0.45	0.64	0.37	-0.23	0.61	0.32	0.72		1.28	0.81	0.17	0.39	-0.45	-1.01	-0.82	0.94	-0.81	1.49	0.52	0.44	0.66
GENE1800X	IMAGE:362770	222070 || HTGN29 || HTGN29 protein || Hs.283437 || AA018631 || || 56951	1	-0.03	0.9	0.24	0.67	0.54	-1.15	-0.08	-0.02	-0.47	0.07	0.27	-1.97	-0.62	-0.8	-0.52	0.06	-1.98	0.22	-0.18	0.13	0.94	0.52	-0.5	-0.05	-0.38	0.34	-0.12	0.11	0.64	0.02	0.84	0.03	1.14	1.14	0.69	-0.4	-0.8	-0.24	0.5	0.18	-0.44	1.19	-1.42	0.48	0.13	0.14
GENE1506X	IMAGE:290597	118619 || KIAA1971 || **similar to junction-mediating and regulatory protein p300 JMY || Hs.203418 || N71692 || || 123720	1	0.12	1.45	0.4	0.46	-0.51	-0.34	-1.47	-0.56	0.26	0.38	0.41	-1.59	-0.25	-0.09	-0.29	-1.85	-0.6	0.17	-0.09	1.32	-0.1	0.1	-0.14	0.19	0.49	-0.19	0	0.38	0.44	-0.75	0.5	0.64	0	2.66	-0.09	-0.81	0.47	0.32	-0.61	-0.47	-0.6	-0.17		0.2	0.05	0.14
GENE1795X	IMAGE:970880	221908 || TPM4 || tropomyosin 4 || Hs.250641 || AA774983 || || 7171	1	0.25	1.18	0.56	0.72	-0.77	0.32	-1.51	-0.76	0.27	0.65	0.53	-1.69	0.14	-0.22	-0.28	-1.51	-0.86	0.3	-0.26	0.69	-0.48	0.46	0.26		0.53	-0.15	-0.09	0.66	0.95	-0.89	0.88	0.76	-0.14	2.53	-0.02	-0.91	-0.16	0.56	-0.79	-0.38	-0.31	0	-0.21	-0.16	0.37	-1.16
GENE2121X	IMAGE:128711	307638 || ANLN || anillin, actin binding protein (scraps homolog, Drosophila) || Hs.62180 || R12261 || || 54443	1	-0.23	0.03	0.19	-0.28	-0.31		-0.06	-0.58		-0.09	-0.44		-0.31	-1.73	0.75	-0.6	-1.53	1.11	0.94	-0.1	-0.41			-0.8	0.4		0.28	-0.35	0.56	-0.65	0.74	1.21		2.38			-0.43	0	-1.38	-0.51	0.25	0.12	-0.1	0.46	0.52	0.99
GENE2564X	IMAGE:2435471	330585 || || ESTs, Moderately similar to hypothetical protein FLJ20378 [Homo sapiens] [H.sapiens] || Hs.433672 || AI859300 || ||	1	0.26	0.42	-0.05	0.53	-0.07		-0.41	-0.6	0.33	-0.17	-0.18		-0.63	-1.33		-0.19	-0.52	0.8	-0.4	0.37	0.54	0.31	-0.24	-0.47	0.05	0.23	0.21	0.56	0.64		-0.13	0.16	0.61	0.77	1.34	0.26	0.16	-0.44	-1.79	-0.23	0.58	-0.13	-0.5	-1.04	0.11	0.4
GENE218X	IMAGE:84560	102764 || TEM6 || tumor endothelial marker 6 || Hs.12210 || T74023 || || 64759	1		0.22	1.12	1.42	-0.48	-0.8	-1.35	-0.14	0.13	-0.09			-0.43	-1.05			-0.43	0.22	-0.15	0.32	-0.91		0.62	0.04	0.38	-0.87	-0.18	0.04	0.95	-0.63	-0.02	0.53	1.42	1.35	1.04	-0.46	1.08	-0.97	-0.42		-0.38	-0.82	-0.52	-0.74	0.38	0.63
GENE1751X	IMAGE:826245	220944 || DDXx || nucleic acid helicase DDXx || Hs.95665 || AA521482 || || 54505	1	-0.09	0.38	0.48	0.17	0.09		-0.34	0.18	-0.11	-0.11	-0.28		-0.35		0.12		-0.65	0.17	-0.28	-0.11		0.17	0.25	-0.51	0.82	-0.57	-0.09	-0.21	-0.01	-0.23	-0.14	0.21	1.38	0.14	1.42	-0.35	-0.09	-1.05	-0.08		-0.3	0.09	-0.61	-0.7	-0.46	1.58
GENE2858X	IMAGE:795877	99936 || SNK || serum-inducible kinase || Hs.3838 || AA460152 || || 10769	1	0.15	0.75	-0.74	-0.57	-0.96	-0.52	-0.05	0.06	1.07	0.54	1.25	-0.08	-0.53	1.04	0.52	-0.83	-1.37	-0.54	-0.75	0.29	2.06	2.42	1.44	-1.1	-0.15	-1.65	0.62	-0.52	-1.83	-0.05	-0.89	0.75	1.46	0.72		0.46	1.03	-0.96	-1.04	-1.29	-0.86	1.03	0.45	0.68	-1.06	-0.53
GENE2222X	IMAGE:1643566	309238 || CA9 || carbonic anhydrase IX || Hs.63287 || AI023541 || || 768	1	1.2	0.06	-0.33	-0.12			-1.16	-0.01		-0.27	0.28	-0.48	1.12	0.91	0.76	-1.11	-0.3	-1.36	-1.96	0.28	1.63	0.93	-0.07	-1.14	-0.13	-1.65	0.25	-0.11	-0.59	0.03	0.54	2.83	3.51	1.17	0.43	-0.73	3.44	-0.33	-1.38	-1.9	0.22	-0.03	-0.92	-0.79	-1.77	-0.84
GENE92X	IMAGE:784772	101310 || AKAP12 || A kinase (PRKA) anchor protein (gravin) 12 || Hs.788 || AA478542 || || 9590	1	0.82	1.27	-0.02	0.35	-1	-1.12	0.2	-1.32	0.6	-0.02	-0.38		0.11	-0.36	0.84	-0.09	-0.41	-0.9	-1.16		0.35	-0.3	-1.53		-1.27	-0.31	0.73	-0.51	0.71	-0.3	0.62	0.03	2.17	1.73	0.47	-0.1	-0.12	0.54	0.36	-2.07	1.22	2.04	0.47	-1.84	-0.77	0.2
GENE331X	IMAGE:486787	104162 || CNN3 || calponin 3, acidic || Hs.194662 || AA043227 || || 1266	1	1.24	0.89	-0.01	0.4	-0.3	-0.38	-1.6	0.76	1.73	-0.05	-0.45	0.15	1.1	-0.85	-0.04	0.57	-1.76	-1.14	-1	0.79	0.55	-0.18	-0.42	-0.63	-0.67	-1.18	-0.35	0.4	0.76	-0.97	0.28	0.13	-0.49	1.09	0.6	-0.36	0.62	0.34	-0.23	0.05	-0.84	0.67	0.22	0.52	0.35	-0.41
GENE2565X	IMAGE:2545705	330586 || CNN3 || calponin 3, acidic || Hs.194662 || AI969128 || || 1266	1	1.85	1.7	0.09	0.47	0.09	-0.7	-1.83	0.7	1.2	-1.23	-0.59	-0.16	0.54	-1.24	-0.2	-0.46	-2.09	-0.98	-1.25	1.14	0.88	-0.43	0.17	-0.5	-0.27	-0.83	0.75	0.57	0.28	-0.38	0.7	0.24	0.05	1.18	0.48	-0.07	0.89	-0.12	-1.01	-0.06	-0.78	1.05	-0.21	0.04	0.46	-0.25
GENE889X	IMAGE:753907	111509 || FLJ21791 || hypothetical protein FLJ21791 || Hs.7378 || AA479351 || || 90102	1	0.65	1.93	0.25	0.16		-1.24	-1.25	-0.21	1.15	-0.11	-1.01		-0.27	-0.03	-0.17	-1.52	-0.27	-0.31	-0.79	1.06	1.09	0.58	0.7		0.26	-1.6	0.83	0.4	-0.42	0.28	0.62	0.08	-0.12	1.37	1.52	-0.79		-1.51	-0.42		-0.32	0.39	-0.01		-0.55	-0.3
GENE1295X	IMAGE:782460	115972 || ESDN || endothelial and smooth muscle cell-derived neuropilin-like protein || Hs.173374 || AA431438 || || 131566	1	-0.44	0.47	0.61	0.19	-0.4		-0.93	-2.29	1.39	-0.28	1.4	0.83	-1.16	-0.41	0.41	-0.43	-0.12	-0.95	-0.56	-0.86	1.58	2.02	0.5	-0.31	0.73	-0.44	0.32	0.37	0.62	0.09	0.19	0.75	-0.38	-0.19	0.98	-0.69	0.25	-0.7	0.01	-0.51	-0.41	1.37	-0.25	-1.07	-0.93	-0.35
GENE2739X	IMAGE:838736	98455 || ESDN || endothelial and smooth muscle cell-derived neuropilin-like protein || Hs.173374 || AA457544 || || 131566	1	-0.55	1.07	0.64	0.39	-0.96			-1.44	1.01	0.29	1.31		-0.27		-1	-0.95	-0.9	-0.53	-0.33	-0.81	0.06	1.56		-0.91	0.57	-0.5	0.42	0.52	0.93	-0.14	0.48	-0.25	0.47	-0.21	0.45		-0.64	-0.5	0.3		-0.53	1.89	-0.26	-0.5		-0.09
GENE2123X	IMAGE:1901754	307656 || ESDN || endothelial and smooth muscle cell-derived neuropilin-like protein || Hs.173374 || AI302412 || || 131566	1		1.61	0.67	0.32	-0.73		-1.48	-1.01	0.85	0.12	1		-0.66	-1.32	-0.32	-0.95	-0.49	-0.54	-0.77	-0.82	0.13	1.5	-0.14	-1.08	0.77	-0.74	0.52	0.58	1.24	0.14	-0.12	-0.08	0.72	0.33	0.69	-0.65		-0.36	0.04		-0.39	1.9	-0.33	-0.08	-0.54	0.29
GENE884X	IMAGE:263200	111367 || ESDN || endothelial and smooth muscle cell-derived neuropilin-like protein || Hs.173374 || H99543 || || 131566	1	0.46	1.84	0.63	0.53	-0.69	-1.45	-1.29	-1.54	0.87	0.5	1.09		-0.53	-1.39	-0.38	-0.9	-0.57	-0.49	-0.62	0.15	0.22	1.79	-0.03	-1.07	0.67	-1.05	0.48	0.63	1.2	0.41	0.22	0.02	1.09	0.7	0.45	-0.95	-0.92	-0.2	-0.07	-0.78	-0.82	1.95	-0.09	0.16	-0.57	0.16
GENE1210X	IMAGE:265494	114947 || ESDN || endothelial and smooth muscle cell-derived neuropilin-like protein || Hs.173374 || N21309 || || 131566	1	-0.04	1.48	0.65	0.26	-0.61		0.16	-0.78	0.41	0.48	0.59		-1.16	-1	-0.52	-1.12	-0.61	-0.42	-0.62	0.66	0.3	1.2	-0.07	-0.88	0.71	-0.44	0.87	0.59	1.06	0.44	0.49	-0.19	0.25	0.25	0.54	-1.02	-0.84	-0.66	-0.01	-0.05	-0.61	1.5	0.12	0.37	-1.63	0.08
GENE1726X	IMAGE:1646628	220343 || STXBP5 || syntaxin binding protein 5 (tomosyn) || Hs.184319 || AI025874 || || 134957	1	-0.43	1.57	0.1	0.97	-1.27			-1.21	0.9	1.48			-0.69		-0.63	-0.6	-1.18	-0.96			-0.2	-0.29	-0.1	-0.61	0.55	-1.36	-0.05	0.85	0.42		0.86	-0.18	1.27	0.31		-0.75	0.84	-0.35	1.44	-0.99	0.25	0.29	0.9	0.05	-0.75	-0.32
GENE816X	IMAGE:754600	110535 || NFIX || nuclear factor I/X (CCAAT-binding transcription factor) || Hs.35841 || AA406269 || || 4784	1	0.76	1.6	0.58	0.93	0.77	-0.81	-1.67	-1.14	0.54	0.71	1.49		-1.1	-1.03	-0.71	-1.65	0.16	0.12	0.14	0.2	0.22	-0.33	0.28	-0.15	0.16	-0.38	0.38	-0.14	0.7	0.05	1.4	-0.31	0.77	-0.07	0.26	-0.18	0.43	0.19	-0.49	-2.47	-0.11	0.74	-0.75		-0.07	0.04
GENE1361X	IMAGE:810057	116638 || CSDA || cold shock domain protein A || Hs.198726 || AA455300 || || 8531	1	0.53	0.42	-0.21	1.18	-0.29	-1.56	-0.73	-0.67	-0.15	-0.11	0.22	-0.15	-0.19	-1.28	-0.53	-1.7	0.55	-0.18	-0.62	-0.71	1.06	0.9	0.57	-0.21	0.78	0.15	-0.61	0.54	0.78	1.01	0.38	0.69	1.33	0.4	0.05	0.4	-0.06	1.23	-0.67	-0.52	-0.26	0.48	-0.4	-1.66	0.1	-0.17
GENE1265X	IMAGE:587452	115561 || || Homo sapiens, clone IMAGE:3860421, mRNA, mRNA sequence || Hs.159486 || AA132537 || ||	1	1.02	0.46	0.03	1.37	-0.2	-1.23	0.25	-0.41	0.41	0.19	0.43	0.44	-0.8	-0.62	-0.29	-1.54	-0.75	-0.22	-0.12	0.22	1.33	0.26	-0.55	-1.49	0.34	1.23	0.08	-0.58	-0.09	0.55	0.5	1.34	1.75	0.69	0	0.67	0.25	-0.4	-1.2	-0.43	-0.73	0.03	-0.57	0.01	-0.38	-1.22
GENE1412X	IMAGE:566434	117240 || SLC38A5 || solute carrier family 38, member 5 || Hs.195155 || AA149673 || || 92745	1	0.73	0.54	0.04	1.09	-0.02		-0.14	0.16	0.43	0.17	-0.01		-0.66	-1	-0.29	-1.54	-0.69	-0.25	0.07	0.18	1.29	0.02	-0.26	-0.96	0.31	0.5	0.32	-0.68	0.05	0.55	0.4	1.26	1.64	0.65	-0.48	0.58	0.12	-0.22	-1.02	-0.3	-0.59	0.11	-0.39	-1.4	-0.09	-0.16
GENE1199X	IMAGE:60316	114737 || || || || T39229 || ||	1	0.32			0.67	-0.04		0.62	-0.44	-0.18	-0.03	0		-0.89	-0.24	0.51	-0.99	-0.35	-0.49	-0.74	0.6	0.7	-0.07	-1.39	0.14	0.36	0.67	0.07	0.26	0.41	1.01	0.56	0.71	1.53	0.26	0.47	-0.09	0.05	-0.9	-0.75	-0.15	-0.44	0.47	-0.83	-1.36
GENE2026X	IMAGE:701819	226682 || MBLL39 || muscleblind-like protein MBLL39 || Hs.283609 || AA287121 || || 10150	1	1.27	1.13	-0.33	1.03	-0.54	-1.25	-1.28	-0.2	-0.44	-0.23	-0.13		-0.05	-0.58	-0.24	-1.35	-1.36	0.25		0.32	1.32	0.03	-0.58	-0.48	-0.15	1.32	0.23	-0.07	0.05	0.22	1.08	0.78	1.71	0.12	0.54	0.49	-0.66	-0.6	0.3	-0.2	-0.38	0.44	-0.7	-1.75	0.24	0.55
GENE286X	IMAGE:273048	103627 || MBLL39 || **muscleblind-like protein MBLL39 || Hs.283609 || N36402 || || 10150	1	1.01	1.76	-0.23	1.15	-1.04			-0.5	-0.55	0.79	-0.43		-0.59	-1.25			-1.45	0.19	-0.17	0	0.57		-0.96	-1.21	-0.1	1.12	0.69	-0.03	0.5	-0.22	1.19	0.14	1.73		0.12	0.19	-1.55	-0.76	0.36	-0.15	-0.65	0.32	-1.2		0.7	0.58
GENE1770X	IMAGE:811079	221506 || DKFZp313M0720 || hypothetical protein DKFZp313M0720 || Hs.355793 || AA485458 || || 196527	1	1.14	1.21	0.38	0.49	-0.05	-0.42	-1.21	0.18		-0.08	-0.11	0.12	0.18	-0.97	-0.32	-0.88	-0.57	0.55	0.1	0.65	1.05	0.39	0.46	-1.44	0.08	0.42	0.65	0.19	-0.18	-0.21	0.85	1.47	0.71	0.23	-0.78	-1.61	0.17	0.18	-0.42		-0.25	-0.01	-0.5	-1.46	-0.49
GENE1257X	IMAGE:246722	115463 || SERPINE2 || serine (or cysteine) proteinase inhibitor, clade E (nexin, plasminogen activator inhibitor type 1), member 2 || Hs.21858 || N57754 || || 5270	1	2.55		1	0.97	-0.93		0.11	-0.44	-0.72	0.84	0.55		0.9	-0.31	0	-0.94	-0.84	0.11	-0.22	1.14	1.81	2.4	0.38	-0.34	1.21	0.18	-0.59	0.1	-0.56	-0.32	0.22	-0.27	-0.24		-0.86	-1.35	-0.83	-1.17	-1.41	-1.33	-0.48	-0.15	-0.19	1.1	-0.35	-0.65
GENE1213X	IMAGE:744647	114966 || CTNNAL1 || catenin (cadherin-associated protein), alpha-like 1 || Hs.58488 || AA621315 || || 8727	1	1.17	0.09	-0.52	1.44	-1.26	0.09	-0.76	-0.95	0.08	0.73	0.32		1.3	0.13	-0.25	-1.38	-0.95	0.09	0.12	0.7	0.29	1.52	1.4	-1.32	-0.27	0.53	0.31	-0.32	-0.12	-0.72	0.76	0.24	1.23	1.22	-1.04	-1.35		0.35	-1.31	-0.85	-1.63	0.37	1.23		-0.75	-0.04
GENE2511X	IMAGE:1696831	319615 || || Homo sapiens, clone IMAGE:4332938, mRNA, mRNA sequence || Hs.88594 || AI095794 || ||	1	0.78	0.26	0.49	1.03	-0.91			-0.94	0.34	1.49			-0.27	-0.77	-0.85	-1.28	-1.64	0.54	-0.1	-0.41	0.53	1.11	0.62	-1.46	0.82	-0.03	0.14	-0.4		0.28	0.99	-0.29	0.43				0.98	-0.67		-0.62	-0.41	0.13	0.33	0.17	-1.05	0.57
GENE7X	IMAGE:377461	100059 || CAV1 || caveolin 1, caveolae protein, 22kDa || Hs.74034 || AA055368 || || 857	1	1.61	1.75	-0.22	2.38			-0.47	-0.73	0.26	0.47	-0.08		0.12	-1.61	0.12	-0.15	-1.32	-0.98		0.2	0.86		-0.01	-2.09	0.36	-0.35	-0.35	-0.74	-0.47	-0.2		-0.4	2.36	2.06	-0.11	-1.12		-0.62	-0.77	-0.29	-1.32	-0.09	1.1	-0.21	0.91
GENE1180X	IMAGE:841664	114580 || CAV1 || caveolin 1, caveolae protein, 22kDa || Hs.74034 || AA487560 || || 857	1	1.98	2.04	1	2.11	-0.94	-0.41	0	-0.23	0.43	0.22	-0.47	-0.22	0.41	0	0.64	-0.14	-1.51	-1.04	-1.52	0.41	1.12	-0.71	0.19	-2.04	0.4	-0.38	-0.17	-0.73	-0.31	0.09	0.38	-0.56	1.75	2.37	-0.31	-0.64		-0.12	-1		-1.13	-0.25	1.07	0.38	-0.94	-1.17
GENE1320X	IMAGE:42070	116156 || NT5E || 5'-nucleotidase, ecto (CD73) || Hs.153952 || R60343 || || 4907	1	0.75	1.6	0.21	0.54	-0.36		0		-0.9	1.2	-0.63		-0.63		-0.54	-0.95	-0.8	-0.47	-1.18	0.89	0.33	0.3	0.33		-0.39	-1.08	1.99	-0.39	-0.67	-0.35	-0.3	-0.27	2.52	2.02	-0.45	0.45		-1.16		-2	0.05	0.11	-0.7	0.8
GENE2814X	IMAGE:324861	99435 || EGFR || epidermal growth factor receptor (erythroblastic leukemia viral (v-erb-b) oncogene homolog, avian) || Hs.77432 || W48712 || || 1956	1	1.34	0.33	-0.42	0.29			-0.59	0.83	-1.38	-0.16	0.09		-1.44	-1.16		1.3	-1.16	0.13	-0.97	-0.07	-0.11	0.37	-0.48	-0.82	0.3	-0.31	1.18	-0.05	0.05	-0.8	-0.47	-0.15	1.24	2.07	1.03	0.03		-0.2	-0.69	-1.21	1.34	1.05	0.27	-0.58
GENE1187X	IMAGE:669485	114642 || EGFR || epidermal growth factor receptor (erythroblastic leukemia viral (v-erb-b) oncogene homolog, avian) || Hs.77432 || AA234715 || || 1956	1	1.3	0.15	-0.27	0.84	-1.28			0.29	-0.74		0.47		-1.28			1.23	-1.77	-0.33	-0.81	-0.57		0.85	-0.66	-1.58	0.66	-0.91	0.65	0.54	0.94	1.46	-0.1	-0.7	2.15	1.61	-0.01	-1.12		-0.71	-0.51	-2.03	0.15	1.61	0.49	0.11		-0.16
GENE540X	IMAGE:265045	106996 || GNG12 || guanine nucleotide binding protein (G protein), gamma 12 || Hs.8107 || N20796 || || 55970	1	1.05	0.71	-0.31	0.14	-0.72	-1.49	-1.6	0.35	0.05	-0.08	0.49	-1.29	-0.7	-1.28	-0.49	0.05	-0.17	-0.74	-0.92	0.77	1.02	0.66	0.48	-1.4	0.11	-0.67	0.43	0.06	0.22	0.64	-0.03	0.78	1.34	0.49	0.14	0.22	0.63	-0.66	-0.63	-0.69	-0.52	1.49	0.57	0.54	0.25	0.53
GENE2464X	IMAGE:1901141	316415 || FLJ20967 || hypothetical protein FLJ20967 || Hs.17433 || AI301512 || || 63898	1	0.77	0.39	-0.52	0.31	-0.39		-1.08	-0.74	0.19	1.24	0.17		-0.31	-2.13		-0.6	-0.21	-0.64	-0.81	0.67	1.86	0.66		-0.81	0.28	0.46	0.11	0.61	1.14	0.28	-1.17	-0.17	0.98	1.5	0.52	-0.22	0.04	-0.74	-0.08	-1	-0.23	0.3	-0.66	0.83		-0.84
GENE1905X	IMAGE:1523225	223860 || OSMR || oncostatin M receptor || Hs.238648 || AA909184 || || 9180	1	1.09	1.74	-0.1	-0.09	-1.12	-0.34	-1	0.56	0.61	0.69			-0.94	-1.24		0.88	0.49	-0.4	-0.62	1.43		-0.28	0.06	-0.25	0.49	0.25	0.47	1.17	0.7		-0.92	-0.28	0.62		-1.23		-0.25	-1.75	-0.92	-1.24	-0.52	0.61	0.37	0.17	0.43	0.64
GENE547X	IMAGE:1423061	107053 || BAP29 || B-cell receptor-associated protein BAP29 || Hs.27135 || AA826681 || || 55973	1	0.64	1	0.52	0.65	-0.01	-1.03	-0.6	0.93	-0.28	0.41	-0.21		-2.06	-1.55	0.52	-1.24	-0.24	-0.66	0.24	0.96		-0.25		-0.5	0.24	0.09	0.35	-0.22	0.28	-0.32	0.58	0.72	1.13	-0.1				-1.46	-0.61	-0.36	0.11	0.45	0.56	0.36	0.84	0.21
GENE111X	IMAGE:45327	101451 || ACLY || ATP citrate lyase || Hs.174140 || H08547 || || 47	1	0.44	1.17	0.23	1.2	-0.16	-0.27	-0.52	0	0.17	-0.07	0.39		-0.1	-0.46	-0.39	-0.69	-0.94	-0.57	-0.76	-0.51		0.27	-0.61	-1.06	0.28	-0.72	-0.47	0.64	0.85	1.25	0.1	0.36	1.42	-0.06	-0.05	-0.19	-0.18	-0.32	-0.13	0.03	-0.47	0.38	0.68	1.37	0.19	-1.63
GENE575X	IMAGE:2028672	107408 || FLJ10849 || **hypothetical protein FLJ10849 || Hs.8768 || AI262059 || || 55752	1	0.43	1.67	1.05	0.58	-0.44		-0.48	-0.92	0.59		0.19		0.35	-0.27	-0.2	-0.49	-1.41	-0.36	-0.06	-1.27	0.75	-0.04		-1.18	-0.39	-0.17	0.2	0.13	1.03	0.16	0.97	1.06	1.11	-1.05	-1.35	-1.12	0.71	-0.08	-0.64	-1.49	0.12	0.77	0.22	0.83	0.33
GENE1329X	IMAGE:838446	116272 || FLJ23462 || duodenal cytochrome b || Hs.31297 || AA457501 || || 79901	1	1.55	1.36	0.95	1.55	-0.8	-1.77	-0.11	0.13	1.49	1.64	-0.59	0.11	0.66	-1.69	-1.62		-1.16	-2.48	-2	-0.18	1.88	0.64	-0.38	-1.95	-1.63	0.01	-0.21	-0.57	0.29	-0.48	-0.35	0.14	0.65	0.33	-0.03	1.22	1.25	0.73	1.78	-3.58	1.43	-0.32	0.23	0.74	0.73	0.44
GENE1645X	IMAGE:784168	120741 || || Homo sapiens mRNA; cDNA DKFZp564A072 (from clone DKFZp564A072), mRNA sequence || Hs.7780 || AA432103 || ||	1	1.29	1.4	1.29	0.77	-1.01	-1.23	-0.53	0.31	1.05	0.86	-0.49		0.69	-0.53	0.01	-0.41	-0.66	0.03	-0.29	0.01	1.55	0.79	0.39	-0.56	0.4	0.01	0.01	0.43	0.44	-1.33	-0.46	0.36	-0.7	-0.5	0.01	0.28	-0.66	0.37	0.02	-1.45	0.06	-0.08	-0.51	-0.75	0.11	-0.92
GENE1877X	IMAGE:378365	223403 || PIGPC1 || p53-induced protein PIGPC1 || Hs.303125 || AA775509 || || 64065	1	1.45	-1.12	-0.9	0.12	-1.74	-2.24	0.68	0.29	-0.31	0.5	0.4	-0.69	-0.1	-0.12	0.77	-1.65	-1.45	-0.26	-0.69	0.68	2.46	0.31	0.34	-0.58	0.94	-0.71	-0.76	-0.67	0.96	-1.15	-1.03	1.13	2.33	1.17	0.17	-0.86	-0.28	1.25	0.55	-0.74	0.88	0.5	-0.35	-0.94	0.32	1.18
GENE605X	IMAGE:1493527	107729 || ASNS || asparagine synthetase || Hs.75692 || AA894927 || || 440	1			-0.99	0.18	0.61	-0.06	-0.29	-2.05	-0.19	-0.44	-0.27		-1.5	-1.48	-0.29	0.61	0.67	0.96	-0.1	-0.01		-0.55	0.8	0.31	0.63	-0.86	-0.71	-0.5	-0.58	-0.75	-0.19	1.41	1.92	0.08	0.35	-0.17	0	0.97	0.3	1.88	0.14	0.37	0.93	-0.31	-0.41	-0.44
GENE2290X	IMAGE:882467	310520 || || || || AA676408 || ||	1		0.02	-1.23	-0.47	0.65		0.06	-1.38	0.15	-1	-0.76		-1.2	-0.94	0.38	1.76	-1.04	0.36	-0.83		0.47	0.05	0.65	-0.08	-0.02	-1.46	-1.74	-0.78	-1.11	0.05	-0.3	2.07	2.25	0.41	1.2	0.66	0.12	0.19	-0.78	2.36	1.04	1.4	0.26		-0.72	-0.54
GENE86X	IMAGE:141192	101197 || AMOTL2 || angiomotin like 2 || Hs.92186 || R66633 || || 51421	1	-0.29	0.07	-1.06	0.01	-0.45	-0.05	-0.85	-1.13	-0.28	-0.39	-0.21	-1.52	-0.97	-0.54	0.24	0.36	-1.34	0.55	-0.03	0.87	0.53	0.6	0.93	-0.27	0.24	-0.36	0.17	-0.11	-0.07	0.96	-0.49	0.49	0.89	0.53	1.1	1.16	0.26	-0.02	0.06	1.48	0.09	0.59	0.33	-0.53	-1.3	-0.18
GENE1718X	IMAGE:324772	220204 || AMOTL2 || angiomotin like 2 || Hs.92186 || W46944 || || 51421	1	-0.33	-0.49	-1.67	-1.4	-0.79	0.34	-1.01	-1.75	0.09	0.1	-0.21	-1.12	-0.85	-0.44	-0.64	1.06	-1.07	0.17	-0.28	1.07	0.33	1.53	1.7	0.3	-0.08	-0.25	0.01	-0.67	-0.66	0.73	-0.78	0.04	0.57	0.19	1.3	1.15	0.75	0.42	0.4	1.72	0.02	0.87	0.99	-0.16	-1.1	-0.22
GENE8X	IMAGE:344854	100073 || ANKRD3 || ankyrin repeat domain 3 || Hs.55565 || W72972 || || 54101	1	-0.73	-1.21	-1.16	-0.36	-1.09	-0.96	-0.97	-1.17	-0.6	-0.09	0.17		-0.38	-0.26	-0.06	1.27	-0.89	0.21	0.16	1.86	-0.51	0.73	-0.23	-0.47	-0.2	-0.62	-0.65	0.12	-0.41	0.17	-0.59	0.86	1.92	-0.46	0.81	1.7	0.58	-0.04	-0.12	0.17	-0.51	0.82	1.68			1.52
GENE1346X	IMAGE:486110	116480 || PFN2 || profilin 2 || Hs.91747 || AA040703 || || 5217	1	0.28		-0.36	-0.44	0.3	0.1	-0.98	-0.9	0.3	-0.61	-0.89	-1.02	0.03	0.27	-1.57	0.32	-0.82	0.66	0.65	0.43	0.59	-0.05	0.56	-1.59	-0.16	-0.49	-1.47	-0.7	-1.05	1.13	0.77	0.33	1.1	-0.32	1.4	0.69	0.4	-1.34	-0.15	0.81	0.56	1.36	0.94		0.57	0.47
GENE37X	IMAGE:951449	100448 || REG-IV || **regenerating gene type IV || Hs.105484 || AA609806 || || 83998	1	0.55	0.07	0.04	-0.4	0.61	0.08	-0.93	-0.67	0.11	-0.16	-0.78	-1.82	-0.72	0.34	-2.47	-0.03	-0.9	0.8	0.49	0.83	0.75	-0.1	0.57	-1.8	-0.07	-0.61	-1.14	-0.7	-0.7	1.67	1.43	-0.07	1.26	0.19	1.71	0.52	0.6	-1.42	-0.43	0.79	0.36	1.57	1.08		-0.82	0.14
GENE2163X	IMAGE:1534700	308186 || KIAA0830 || KIAA0830 protein || Hs.167115 || AA918646 || || 23052	1	0.13	-0.42	-0.63	-0.45	-0.12	-1.05	0.22	-0.67	-0.35	0.41	-0.5	-0.5	0.38	-1	-0.46	1.7	-0.84	1.2	0.57	1.27	0.92	1.14	0.6	-0.35	-0.01	0.12	0.59	0.21	-1.03	-0.35	-1.07	0.81	1.39	-0.33	1.39	-0.78	0.28	-2.28	0.08	-0.11	0.15	0.28	1.44	-0.81	-1.14	0.13
GENE2013X	IMAGE:272576	226407 || KIAA0830 || KIAA0830 protein || Hs.167115 || N35907 || || 23052	1	0.36	-0.13	-0.46	-0.41	-0.03	-1.46	-0.29	-0.63	-0.34	0.3	-0.35		0.34	-1.45	-1.34	0.92	-1.07	1.5	1.07	1.37	0.58	0.91	0.67	-0.52	0.29	-0.03	0.72	0.11	-0.77	-0.42	-0.9	0.34	2.15	-0.48	1.18	-1.41	-0.01	-2.54	0.26	-0.43	-0.1	0.65	1.46	0.26	-0.18	0.31
GENE607X	IMAGE:213523	107753 || MDS029 || uncharacterized hematopoietic stem/progenitor cells protein MDS029 || Hs.43549 || H70139 || || 55847	1		-0.01	-0.08	-0.17	-0.36	-1.36	-0.29	-0.5	-0.21	0.45	0.34		-0.37	-0.82	-0.28	0.23	-0.1	1.15	0.83	0.95	0.01	0.05	-0.45	-0.44	-0.3	0.4	0.82	-0.71	-0.47	0.11	0.33	0.13	0.97	-0.17	-0.2	-0.88	0.92	-0.49	-0.65	1.39	-0.41	0.61	1.26	0.27	-0.09	-1.37
GENE2081X	IMAGE:1601979	306956 || EPHX1 || epoxide hydrolase 1, microsomal (xenobiotic) || Hs.89649 || AI002433 || || 2052	1	0.78	-0.14	0.55	1.48	0.88	-0.7	-1.15	-0.49	0.37	0.38	0.66		-1.18	-1.82	-0.95		-0.79	1.62	1.39	0.56	-0.2	0.55	0.56	0.06	-0.71	-0.28	-0.91	-0.19	-0.01	1.32	0.64	-1.46	2.06	-1.03	1.17	-0.89	-0.25	-1.62	0.45	1.66	0.43	1.35	-0.84	0.27	-2.5	-0.9
GENE1946X	IMAGE:1049287	224740 || PRSS21 || protease, serine, 21 (testisin) || Hs.72026 || AA620757 || || 10942	1	-0.49		0.2	1.76	1.06	0.67	-0.83	-0.97		-0.42			-0.48	-0.37	-1.39		-0.58	1.96	1.49	-0.08				0.19	0.74	-0.31	-1.43	-0.48	-0.87	1.62	-0.4	-1	1.55	0.03	0.3	-0.36	-0.26	-0.79	-0.38	1.99	-0.61	0.37	-1.15	-0.16	-0.18
GENE657X	IMAGE:505491	108409 || PTTG1IP || pituitary tumor-transforming 1 interacting protein || Hs.111126 || AA147452 || || 754	1	0.17	0.01	-0.59	-0.02	-0.15	1.03	0.14	0.19	-0.25	1.2	1.32	-2.13	0	-1.16	-1.06	0.91	-1.19	0.69	0.35	0.94	-0.46	0.77	0.78	-0.56	0.07	-0.71	-0.48	0.86	0.09	-0.9	-0.19	-0.13	1.92	1.37	-0.26	-0.12	-1.46	-1.65	0.15	0.19	0.31	1.49	0.26	-0.4	-1.67	0.38
GENE598X	IMAGE:897956	107683 || PRAME || preferentially expressed antigen in melanoma || Hs.30743 || AA598817 || || 23532	1			-0.65	-0.59	0.7	0.09	-1.35		-1.92	-1.7		-0.21	-0.59	-0.88	-1.26	1.61	-1.65	1.33	1.05	0.21	-0.22			-0.19	0.18	-0.38	0.49	-0.86	0.07	2.01	0.6	0.55	0.78	1.22	0.53	0.82	-1.46	-0.25	0.57	-0.11	0.27	0.61	0.73	-0.78	0.58	-0.12
GENE1567X	IMAGE:108377	119349 || TUBG1 || tubulin, gamma 1 || Hs.21635 || T77732 || || 7283	1	0.97	0.33	-0.63	0.35	0.07		0.5	0.46	-1.01	-0.51	0.06	-0.19	-0.23	-0.83	0	-0.61	-0.21	0.09	0.19	0.43	-0.02	-0.49	-0.7	-0.44	0.15	-1.57	-0.43	0.21	0.03	1.4	-0.17	0.24	1.71	0.12	0.37	0.58	0.91	-0.85	-0.56	0.49	0.48	0.62	0.56	-0.31	-0.84	-0.68
GENE1724X	1292058	220326 || SLC21A11 || solute carrier family 21 (organic anion transporter), member 11 || Hs.14805 || AA707527 || || 28232	1	0.18	-0.44	-0.11	-0.28	0.28	-0.96	-1.12	-0.24	-0.43	-0.11	-0.74	-0.1	0.1	0.42	0.3	0.48	-0.75	0.7	0.45	0.31	0.05		-0.44	-0.38	0.85	-0.7	0.52	0.54	-0.27	1.37	-0.66	-0.59	1.47	-0.2	0.6	0.64	0.37	-1.95	-0.05	0.73	0.44	0.13	-0.47	-0.33	0.29	0.28
GENE603X	IMAGE:109863	107706 || EMP2 || epithelial membrane protein 2 || Hs.29191 || T84249 || || 2013	1	1.06	-0.46	0.9	-0.02	-0.49	-1.14	-1.86	0.26	-0.73	-0.1	-1.14		-1.05	-0.96	-0.2	-1.01	-0.48	1.12	0.98	0.82	0.91	-0.54	-0.64	-0.11	0.84	-0.6	0.28	0.34	0.45	1.22	-0.53	-1.35	0.82	0.63		1.93	1.18	-0.44	-0.43	0.35	-0.54	-0.12	0.76	0.91	-0.1	-0.65
GENE460X	IMAGE:783698	105905 || LPIN1 || lipin 1 || Hs.81412 || AA446821 || || 23175	1	1.4	-0.77	0.34	0.31	-1.14	-0.44	-0.64	0.25	0.32	-0.34	0.04		-1.07	-1.24	-0.25	0.56	0.17	0.5		2.13		0.05	-0.88	-0.19	1.34	-0.61	0	0.35	-0.95	0.2	-0.55	-0.86	0.43	0.37	0.49	2.21	-0.58	-0.16	0.34	0.34	-0.62	-0.05	-0.05	-0.74		0.03
GENE514X	IMAGE:842863	106519 || NDRG1 || N-myc downstream regulated gene 1 || Hs.75789 || AA486403 || || 10397	1	0.92	-0.75	-0.63	-0.53	-0.9	-1.45	1.07	0.13	-1.41	-0.67	-0.21	-0.81	-1.38	-1.12	-0.67	1.44	-2.17	1.02	-0.58	1.1	1.47	0.25	-0.31	0.47	1.04	1.29	1.08	0.05	0.47	0.9	-1.02		1.6	1.29	0.22	1.49	0.46	1.61	-1.12	1.85	-2.13	0.65	0.2	-0.58	-2.13	-1.39
GENE1094X	IMAGE:265074	113605 || TFRC || transferrin receptor (p90, CD71) || Hs.77356 || N21329 || || 7037	1	0.83	-0.52	0.6	-0.59	-0.95	-0.34	0.36	0.4	-1.53	-0.5	-0.93	-1.35	-0.67	-0.62	0.3	1.69	0.06	0.14	0.02	1.19		-0.16	-1.28	0.26	0.51		-0.35	0.07	-0.39	1.27	-0.05	0.78	1.01	-0.37	0.75	-0.65	-0.13	-0.58	-1.58	1.67	-0.85	0.57	0.11	1.5	0.11	0.17
GENE2730X	IMAGE:1492202	98343 || GPR110 || G protein-coupled receptor 110 || Hs.256897 || AA875913 || || 266977	1	0.74		-1.2	-0.42	-1.07	-1.35	-0.47	0.86	-1.01	1.38	0.36				-0.63	1.18	-0.97	-1.59	-1.69	3.13	0.2	-0.01	-1.31	1.33	0.87	0.25	0.34	0.42	-1.29	1.35	0.48	1.17	1.75	0.22		0.42	-0.1	-0.84	-2.05	0.2	-0.63	0.78	-0.76
GENE1501X	IMAGE:812048	118560 || PRNP || prion protein (p27-30) (Creutzfeld-Jakob disease, Gerstmann-Strausler-Scheinker syndrome, fatal familial insomnia) || Hs.74621 || AA455969 || || 5621	1	0.33	0.99	0.93	0.49	0.41	0.86	-0.34	0.94	0.41	0.74	1.36	-0.87	0.17	-0.68	-1.52	-1.97	-0.85	0.58	0.02	-0.57	1.37	0.63	0.44	0.3	1.17	0.48	0.63	-1.02	-1.85	-0.06	-0.29	1.13	0.33	0.72	0.78	0.28	-0.09	-0.37	-0.43	-0.8	0.26	-0.58	0.29	-2.77	-1.74	-0.06
GENE2478X	IMAGE:198855	317666 || DDX17 || DEAD/H (Asp-Glu-Ala-Asp/His) box polypeptide 17, 72kDa || Hs.349121 || H82870 || || 10521	1	0.05	-0.19	0.64	1.19	0.4	-0.84	0.14	-0.61	0.45	0.65	0.79		0.55	-1.05	-0.07	-0.53	-0.56	0.5	-0.23	-0.8	-0.47	0.18	0.32	-0.47	1.47	0.76	1.4	0.63	0.34	0.79	-0.02	-0.02	0.01	-0.24	-0.35	-0.22	-1.54	-0.56	0.59	-1	1.46	0.19	0.33	-2.22	-1.9	-0.14
GENE1674X	IMAGE:37553	161402 || PPP2R4 || protein phosphatase 2A, regulatory subunit B' (PR 53) || Hs.400740 || R35295 || hPTPA || 5524	1	-0.12		0.62	1.12	0.62		0.01	-0.57	-0.08	0.04	0.67		0.12	-1.25	0.03	-1.02	-0.7	0.52	-0.37	-0.81	-0.34	0	0.29	-0.26	1.51	0.55	1.49	0.51	0.29	0.88		-0.07	-0.19	-0.2	-0.21	0.37		-0.91	0.19	-1.26	1.3	-0.25	-0.26	-1.72	-0.64	0.2
GENE2296X	IMAGE:624361	310664 || AHR || aryl hydrocarbon receptor || Hs.170087 || AA181307 || || 196	1	0.71	1.45	1	1.84	-0.32	0.25	-0.4	0.29	0.1	0.75	-0.72		-1.03	-1.54	0.37	-0.83	-0.5	-0.32		-0.85	-0.21	-0.05	0.13	0.56	1.35	-0.42	-0.44	1.59	0.88	-0.46	-1.15	0.41	1.49	0.9	0.01	-0.79	-0.04	0.94	-0.61	-1.68	0.99	-0.25	0.29	-1.82	-1.9	0.1
GENE614X	IMAGE:843259	107896 || TTRAP || TRAF and TNF receptor-associated protein || Hs.46847 || AA486032 || || 51567	1	0.21	0.66	0.25	0.5	-0.49	0.02	-0.31	1.68	0.01	0.17	-0.54		-0.19	-0.56	-0.41	-0.96	-0.41	1.51	0.53		-0.18	-0.58	-0.75	0.01	0.26	0.32	0.77	-0.16	1.01	0.62	-0.02	-0.46	-0.02	1.3	0.36	-0.45	0.23	-0.22	-0.16	-0.96	0.49	0.62	-0.44	-1.85	-1.12	-0.15
GENE2595X	IMAGE:2562146	330785 || MAPK13 || mitogen-activated protein kinase 13 || Hs.178695 || AI984215 || || 5603	1	0.64		-0.06	-0.56	-0.25	0.45	-0.79	1.43	-0.16	0.03	0.27		0.33	-0.4	-1.2	-0.48	-0.1	1.09	0.55	0.46	-0.11	0.41	-0.31	0.13	0.47	0.06	0.31	-0.3	-0.04	-0.31	-2.13	-1.34	0.01	0.26	-0.56	-0.46	0.14	1.44	0.69	0.21	0.76	0.85	-0.23	-0.03	-0.29	-0.73
GENE2055X	IMAGE:488596	228991 || KAI1 || kangai 1 (suppression of tumorigenicity 6, prostate; CD82 antigen (R2 leukocyte antigen, antigen detected by monoclonal and antibody IA4)) || Hs.323949 || AA047157 || CD82=Inducible membrane protein R2=Metastasis suppressor Kan || 3732	1	0.84	0.44	0.39	-0.41	-0.28		-1.52	0.55	-0.98	0.4	-0.67		-1.21	-1	-0.81	-0.69	0.25	1.57	2	2.24	0.01	1.14	-0.15	0.74	-0.24	-0.04	-0.11	-0.38	-0.05	-0.35	-0.82	-1.18	0.88	-1.63		-0.5	-0.14	0.75	-0.07	-0.22	0.89	1.23	-0.1		-0.58	-0.21
GENE2786X	IMAGE:210317	99073 || RAB11B || RAB11B, member RAS oncogene family || Hs.239018 || H65328 || || 9230	1	0.5	0.41	0.21	0.58	-0.02	-1	-0.54	0.59	-0.36	-0.7	0.64		-1.05	-1.81	-1.41	-1.34	0.42	0.96	1.32	1.06	-0.15	0.17	-0.61	-0.1	0.28	-0.22	-0.07	-0.11	-0.1	0.07	0.29		0.31	0.45	-0.22	-0.36	-0.21	0.54	-0.08	-0.08	0.8	1.01	0.08	0.65	-0.36	-0.63
GENE1947X	IMAGE:1605426	224760 || FLJ13352 || hypothetical protein FLJ13352 || Hs.22972 || AA988755 || || 79644	1	1.23	-0.15	0.33	-0.47	0.5	-0.05	0.07	1.73	-1.48	0.18	-0.16		-1.22	-0.3	-1.14	-0.54	1.4	1.66	1.12	-0.26			-1.12	0.53	1.19	-0.33	0.5	-0.74	0.32	0.33	-0.55	-0.37	0.06	-0.12	0	-1.33	-0.15	-1.26		-0.52	1.14	0.47	-0.04	0.05	-0.31	-0.13
GENE1760X	IMAGE:272049	221184 || || ESTs || Hs.355559 || N35369 || ||	1	0.68	0.26	0.28	-0.29		-0.01	-0.14	1.22	-0.44	0.38	-0.67	-0.88	-1.49	-1.54	-1.13	-1	0.04	0.49	0.09	1.26	0.65	-0.25	0.12	0.89	0.22	0.41	-0.12	-0.19	0.12	0.17	0.31	-0.17	1.03	-0.41		-1.8	1	-0.25	0.5	0.98	0.2	-0.04	-0.32	-0.25	0.58	-0.47
GENE2446X	IMAGE:50339	315664 || || ESTs || Hs.355559 || H16780 || ||	1	0.47	0.32	0.39	0.08	0.03	-0.06	-0.1	0.23	-0.14	0.39	-0.54	-0.64	-1.17	-1.46	-1.18	-0.57	0.03	0.56		1.13	0.79	-0.09	0.38	0.85	0.03	0.9	-0.02	-0.05	0.43	0.12	-0.29	0.02	0.95	-0.21	-1.34	-1.54	0.74	-0.2	0.52	1.01	0.33	-0.17	-0.59	-0.86	0.66	-0.13
GENE574X	IMAGE:257382	107399 || C21orf6 || chromosome 21 open reading frame 6 || Hs.34136 || N30699 || || 10069	1	-0.04	0.34	-0.18	-0.65	1.03	-0.23	-0.65	-0.3	-0.36	0.41	0.2		-0.63	-0.49	-2.34	-0.51	-0.81			0.42	0.26	-0.98	-0.67	-0.35	-0.28	0.46	-0.29	-0.04	1.36	0.8	0.07	0.52	0.94	-0.36	-0.8	-1.25	0.58	-0.25	-0.09	0.37	1.04	1.35	0.58	0.21	0.87	0.56
GENE1223X	IMAGE:380898	115072 || AWP1 || protein associated with PRK1 || Hs.83954 || AA056096 || || 54469	1	0.12	-0.11	0.66	0.29	0.28	0.11	-1.55	0.36	-0.02	0.94	-0.53		0.16	0.47	-0.96	0.16	-0.54	-0.16		0.87	-0.18	0.19	-0.74	0.05	0.52	0.34	0.55	0.36	0.8	-0.1	-0.54	-0.75	0.52	-1.02	-0.1	-1.87	-0.27	-0.1	0.65	0.54	0.12	0.28	1.65	-0.12	0.22	-1.66
GENE500X	IMAGE:282710	106413 || HSPC121 || butyrate-induced transcript 1 || Hs.260622 || N50073 || || 51495	1	1.33	0.5	0.35	0.59	-0.43	-0.35	-1.35	0.67	-0.76	1.67	0.02		0.48	-0.38	-0.7	-0.08	-0.48	0.37		0.45	-0.34	-0.35	-0.72	-0.18	0.32	0.14	0.68	-0.38	0.75	0.7	0.4	-0.51	0.39	-0.66	-1.17	-1.73	0.03	0.53	0.82	1.52	-0.04	0.72	-0.46	-0.12	0	-2.3
GENE443X	IMAGE:245774	105665 || DEPP || decidual protein induced by progesterone || Hs.93675 || N55269 || || 11067	1	2.37	-0.68	2.38	0.91	0.32	-0.74	-1.37	-0.9	-1.18	0.6	-1			0.53		-0.9	-0.61	0.58	-1.72	0.1	-0.09	-1.58	-1.71	-0.94	2.16	1.44	-0.46	0.76	0.94	2.05	-0.75	-1.23	-0.18	-0.97	-1.61	-1.72	1.38	1.83	1.55	-1.43	-0.06	1.06	1
GENE1445X	IMAGE:214981	117671 || DKFZP434A043 || DKFZP434A043 protein || Hs.102708 || H73237 || || 25852	1	1.61	-0.42	-0.15	-0.2	0.65	-0.19	-0.59	-0.29	-0.43	0.24	-0.45		0.21	0.7		-0.42	-0.41	0.45	-0.29	0.39			-1.33	-0.5	0.14	1.08	-0.33	-0.16	-0.69	0.26	-0.29	-0.45	-0.21	-0.48	-1.03	-1.18	0.68	1.63	1.71	-0.84	0.1	0.87	0.67
GENE1906X	IMAGE:725109	223959 || GADD45B || growth arrest and DNA-damage-inducible, beta || Hs.110571 || AA404301 || || 4616	1	0.63	-0.21	0.5	0.18	1.27	-0.14	-0.09	1.5	0.17	0.02			0.11	0.5	-0.74	0.56	-0.74	-0.25	0.03	0.66	-0.32		-0.18	-0.02	-0.04	0.26	0.26	-0.26	-0.89	-0.96	-0.23	-0.48	-0.31	-1.43	-1.32	-0.66	0.21	1.06	1.34		-0.63	0.71	-0.08	0.04
GENE2355X	IMAGE:1731860	312048 || GADD45B || growth arrest and DNA-damage-inducible, beta || Hs.110571 || AI184305 || || 4616	1	1	0.64	0.78	0.69	1.63	-0.52	0.01	1.47	0.11	0	-0.09		-0.99	0.39	-0.46	0.09	-0.97	-0.14	0.28	1.16	-0.26	-0.4	-0.56	0.27	0.18	-0.06	0.87	0.07	-0.53	-0.72	-0.23	-0.59	0.55	-1.02	-0.65	-0.61	-1.02	1.28	1.1	-1.36	-0.84	0.51	-0.4	0.31	0.05	-1.16
GENE1945X	IMAGE:825461	224707 || GADD45B || growth arrest and DNA-damage-inducible, beta || Hs.110571 || AA504354 || || 4616	1	1.32	0.33	0.82	0.74	1.43	0.01	0.73	2.08		-0.43	0.05	-0.45	-0.51	0.65	0.03	-0.2	-1.16	-0.69	-0.05	1.34	0.17	-0.62	-0.45	0.33	0.27	-0.12	0.8	-0.07	-0.46	-0.28	0.17		0.54	-0.83	-0.73	-1.04	-0.5	0.68	0.69	-1.87	-1.39	0.55	-0.23	0.99	-0.76	-1.95
GENE2669X	IMAGE:2509925	331269 || SEC13L1 || SEC13-like 1 (S. cerevisiae) || Hs.300471 || AI961881 || || 6396	1	0.47	0.92	0.51	0.26	0.7	-0.31	-0.28	0.72	-0.56	-0.67	0.33	-1.26	-0.03	-0.81	-0.29	-1.75	0.05	-0.21	-0.25	1.46	0.5	-0.14		1	1.03	0.12	0.41	-0.14	0.04	0.17	0.19	0.49	-0.18	-0.64	-0.3	0.08	0.05	0.32	-0.65	-0.51	0.43	0.21	-0.05	0.45	-0.02	-1.75
GENE2629X	IMAGE:2576914	331015 || AKR1A1 || aldo-keto reductase family 1, member A1 (aldehyde reductase) || Hs.432896 || AW078972 || || 10327	1	0.83	0.26	0.73	0.48	0.85	0.3	-0.06	1.89	0.21	-0.14	-0.41	-1.03	0.09	-0.82	-0.72	-1.01	-0.49	-0.38	-0.67	0.9	0.42	-0.22	-0.1	-0.6	0.17	-0.07	-0.18	-0.05	0.78	-0.22	0.4	0.72	0.82	-0.09	-0.94	-0.58	0.32	0.65	-1.53	-0.36	0.74	0.35	0.52	0.06	0.3	-2.01
GENE1732X	IMAGE:271398	220491 || || **Homo sapiens mRNA; cDNA DKFZp313E1815 (from clone DKFZp313E1815), mRNA sequence || Hs.125031 || N34764 || ||	1	0.48	-0.2	0.38	0.7		-0.37	0.38	2.09	0.28	0.17	-0.76	-1.41	-0.73	-0.5	-0.46	-0.12	-0.44	0.21	-0.22	0.52	-0.25	-0.32	-0.47	-0.09	0.74	0.15	0.18	-0.18	0.41	-0.63	0.35	-0.13	-0.27	0.24	-0.18	-0.2	1.07	0.23	-0.01	0.09	0.18	0.36	0.24	0.13	0.2	-1.66
GENE1590X	IMAGE:78695	119725 || RANBP7 || RAN binding protein 7 || Hs.5151 || T61744 || || 10527	1	0.62	0.5	0.3	0.36	0.18	-1.37	-0.46	0.18	-0.34		-0.46	-1.69	0.28	-0.05	0.52	-0.81	-0.19	-0.93	-1.14	0.23	0.04	-0.37	0.1	0.23	1	-0.42	-0.1	-0.1	-0.07	0.23	0.93	1.55	0.49	0.7	-0.13	-0.39	0.24	0.74	0.03	0.48	-0.02	-0.5	-0.38	0.22	-0.33	0.07
GENE1256X	IMAGE:951441	115458 || || **ESTs, Weakly similar to S57447 HPBRII-7 protein - human [H.sapiens] || Hs.336755 || AA609803 || ||	1		0.15	0.69	0.86	0.22	0.48	-0.82	-0.21	-0.27	-0.16	0.03	-1.35	-0.46	-0.59	-0.28	-1.65	0.22	-1.26	-1.32	0.26	1.12	-0.12		0.43	1.78	0.85	0.38	-0.53	-0.95	0.6	0.16	-0.02	0.79	0.48	-0.1	0.43	0.05	0.31	0.65		0.98	0.52	-0.2	-0.14	-1.24	-0.63
GENE1503X	IMAGE:726791	118581 || XPOT || **exportin, tRNA (nuclear export receptor for tRNAs) || Hs.85951 || AA398406 || || 11260	1	-0.41	0.21	0.29	0.1	0.05	-0.28	-0.13	-1.11	-0.66	-0.74	-0.33	-1.33	0.03	0.07	0.26	-1.59	0.21	-0.59	-1.01	-0.08	0.14	-0.36	0.36	0.35	0.73	-0.12	0.32	0.21	0.33	-0.4	0.5	0.92	0.91	-0.24	0.62	-0.14	-0.03	1.01	0.61	1.59	0.61	0.38	0.71	0.24	-0.87	-1.16
GENE519X	IMAGE:814615	106620 || MTHFD2 || methylene tetrahydrofolate dehydrogenase (NAD+ dependent), methenyltetrahydrofolate cyclohydrolase || Hs.154672 || AA480994 || || 10797	1	-0.6	-0.17	0.33	-0.37	0.51	0.51	-0.32	-0.04	-1.34	-1.15	-0.56	-1.61	0.28	0.01	-0.5	-0.52	0.9	-0.75	-1.04	-0.65	-0.42	-0.85	-0.6	-0.07	0.78	1.48	0.45	0.85	0.21	-0.5	0.85	0.77	0.74	0.23	-0.35	-0.09	-0.09	1	-0.09	1.05	0.65	0.8	0.7	0.42	-0.88	0.01
GENE2300X	IMAGE:2014034	310768 || MTHFD2 || methylene tetrahydrofolate dehydrogenase (NAD+ dependent), methenyltetrahydrofolate cyclohydrolase || Hs.154672 || AI361330 || || 10797	1	-0.65	-0.37	0.27	-0.36	0.84	0.35	0.01	0.48	-1.43	-1.2	-0.56	-1.62	0.05	0.14	-0.79		1.18	-0.75	-1.23	-0.55	-0.5	-1.19	-0.45	-0.02	0.8	1.36	0.43	0.74	0.07	-0.55	0.97		0.87	0.16	-0.48	0.17	-0.13		-0.15	1.04	0.51	1.12	0.71	1.1	-0.11	-0.43
GENE2115X	IMAGE:1588859	307536 || || ESTs || Hs.174402 || AA987815 || ||	1	0.26	-0.44	-0.02	0.29	-0.66	0.11	-0.42	0.03	0.51	0.49	0.67	-1.28	0.69	0.31	-0.31	-0.74	-0.19	-1.09	-1.04	-1.65	-0.9	-1.05	-0.49	0.54	0.02	0.05	0.52	0.57	0.95	-0.19	2.05	1.41	0.16	-0.22	-0.13	-0.32	-1.21	0.74	0.5	0.38	0.88	0.66	1.64	-0.52	-1.88	0.2
GENE1272X	IMAGE:796323	115634 || ADD3 || adducin 3 (gamma) || Hs.324470 || AA459743 || || 120	1	0.33		-0.06	0.48	-0.57	-0.27	-0.32	-0.01	0.31	0.23	0.47		0.09	-0.42	-0.49	-0.8	-0.45	-0.76	-0.99	-1.62	-0.2	-0.37	-0.59	0.48	0.06	0.62	1.02	0.84	1.6	-0.46	1.27	1.12	0.09	0.22	0.13	-0.38	-1.9	0.54	0.16	0.11	1.01	0.39	0.91	-0.64	-0.59	-0.65
GENE1784X	IMAGE:853006	221722 || ADD3 || adducin 3 (gamma) || Hs.324470 || AA668230 || || 120	1	0.35	0.12	-0.02	0.32	-0.51	-0.11	-0.28	-0.11	-0.04	-0.09	0.17		0.19	-0.08	-0.04	-1.27	-0.53	-1.03	-1.28	-1.4	-0.75		-0.69	0.32	0.1	0.18	0.92	0.58	1.3	-0.19	1.61	1.23	0.21	-0.05	0.38	-0.29	-1.45	0.36	0.33	-0.07	0.86	0.14	0.8	-0.88	0.62	0.24
GENE925X	IMAGE:123061	111827 || RANBP2L1 || RAN binding protein 2-like 1 || Hs.179825 || R00035 || || 84220	1	0.4	0.14	-0.32	0.13	0.41	0.29	0.13	-0.02	0.15	0.15	-0.39	-0.2	0.38	0.73	-0.89	-0.33	-0.08	-1.67	-1.49	-1.1		-0.1	-0.33	0.08	0.01	0.24	0.77	0.71	-0.01	0.77	0.64	-0.61	0.47	-0.01	-0.06	0.04	-1.4	0.52	0.74		0.44	0.92	0.47	-0.81	0.32	-0.26
GENE1577X	IMAGE:230100	119516 || RANBP2L1 || RAN binding protein 2-like 1 || Hs.179825 || H78788 || || 84220	1	0.67	1.7	0.74	0.13	-0.68	0.73	-0.22	0.54	0.02	0.6	-0.81	-0.16	0.21	-0.44	-0.59	-0.76	0.55	-1.07	-1.66	-1.01		-0.78	-0.8	-0.58	0.19	-0.64	0.84	1.05	0.05	0.64	0.86	-0.04	1.13	-0.21	-0.91	-0.66	-1.46	0.2	0.74		0.57	0.99	0.95	-0.25	-0.22	-0.21
GENE2429X	IMAGE:241812	315019 || || ESTs, Moderately similar to FRIH_HUMAN Ferritin heavy chain (Ferritin H subunit) [H.sapiens] || Hs.381015 || H93080 || ||	1	-0.1	1.09	-0.03	0.62	-1.02	-0.1	-1.38	-0.49	-0.5	1.2	-0.62		0.5	-0.7		-0.35	0.09	-1.07	-0.8	-0.38	-0.05	-0.67	-1.92	-0.31	0.12	0.23	0.54	1.08	1	-0.19	0.4	-0.69	0.12	0.92	-1.12	-0.44	-0.01	1.86	0.57	-0.41	0.26	0.57	1.3	0.61	0.29	-0.04
GENE841X	IMAGE:897880	110800 || CCT4 || chaperonin containing TCP1, subunit 4 (delta) || Hs.79150 || AA598637 || || 10575	1	0.42	-0.17	0.22	0.11	-0.55	0.25	-1.04	0.03	-0.51	0.46	0.09	-1.36	0.32	-0.09	-1.67	0.19	-0.28	-0.48	-0.74	-0.91	-0.38	0.01	-0.74	-0.15	0.52	0.19	-0.13	0.16	1.18	-0.43	0.99	0.02	0.83	1.04	0.01	-0.4	-0.43	1.48	0.36	0.9	0.58	0.94	0.38	0.17	-0.32	-1.04
GENE2857X	IMAGE:242687	99933 || B3GNT1 || UDP-GlcNAc:betaGal beta-1,3-N-acetylglucosaminyltransferase 1 || Hs.173203 || H93550 || || 10678	1	0.13	0.13	0.84	0.67	-0.18	-0.3		1.06	-0.71	0.08	-0.36		0.13	-0.98		-0.76	-0.82	-0.73	-0.79	-1.17		-0.32		-0.13	0.59	0.22	0.35	0.76	2.28	-0.52	0.64	-0.31	0.43	-1.09	-1.73	-1.35	-0.22	2.16	1.2	-0.82	-0.01	0.27	1.24		0.01
GENE1475X	IMAGE:149742	118243 || B3GNT1 || UDP-GlcNAc:betaGal beta-1,3-N-acetylglucosaminyltransferase 1 || Hs.173203 || H00589 || || 10678	1	0.25	-0.04	0.8	0.62	-0.19	-0.22	-0.81	1.2	-0.41	0	-0.47		0.26	-0.2	0.75		-0.55	-1.1	-0.92	-0.96	-0.88	-0.19	-0.73	0.56	0.54	0.12		0.76	2.09	-0.29	0.55	0.54	0.49	-1.05	-1.23	-1.48	-0.17	2.4	1.02	-0.71	0.09	0.04	0.73	-0.46	0.28	-1.02
GENE821X	IMAGE:838568	110614 || COX6C || cytochrome c oxidase subunit VIc || Hs.351875 || AA456931 || || 1345	1	-0.84	1.48	1.15	-0.01	0.02	-0.64	-0.58	-0.28	-0.77	-0.25	0.05	-0.54	-0.88	-1.07	0.65	0.36	-0.48	0.67	1.02	0.24	0.43	-0.57	0.15	0.22	1.39	0.9	0.97	0.14	1.15	0.22	-0.57	-0.11	0.45	-0.57		0.33	0	0.15	-0.69	0.91	-0.12	-0.33	-1.13	-0.97	0.01	-1.8
GENE109X	IMAGE:487172	101431 || B4GALT1 || UDP-Gal:betaGlcNAc beta 1,4- galactosyltransferase, polypeptide 1 || Hs.198248 || AA043795 || || 2683	1	1.36	1.7	1.61	0	0.38	-0.19	-0.15	0.65	0.07	0.69	-0.69		0.48	-0.79	-0.84	-1.37	0.4	0.17	-0.27	1.35	-0.52	-0.77	-0.22	-1.29	1.87	0.52	1.24	0.12	-0.22	-0.14	-0.42	-0.45	0.45	-0.19	-1.43	-1.68	-1.26	0.76	-0.26	-0.25	0.34	0	0.71		-1.06	-0.3
GENE71X	IMAGE:843287	101028 || MCL1 || myeloid cell leukemia sequence 1 (BCL2-related) || Hs.86386 || AA486057 || || 4170	1	0.4	1.45	0.18	0.85	1.07	0.62	-0.14	0.18	-0.24	-0.21	-0.36	-1.12	-0.36	-0.5	-0.61	0.1	-0.51	-0.48	-0.4	0.48	-0.85	-0.36	-0.95	0.86	0.67	0.4	1.56	0.8	-0.05	-0.31	-0.05	-0.58	0.52	0.05	0.16	-0.59	-1.53	0.58	-0.49		0.02	0.64	0.66	-0.52	-0.69	-0.38
GENE2076X	IMAGE:613056	306842 || RCN1 || reticulocalbin 1, EF-hand calcium binding domain || Hs.167791 || AA181593 || || 5954	1	0.19	1.56	-0.2	0.35	0.58	0.15	-0.45	-1.35	-0.05	0.48	0.24	-1.17	-0.42	-1.05	-2.29	-0.04	-0.28	0.53	0.23	1.48	0.79	0.12	0.08	-0.17	-0.35	0.63	0.05	-0.36	0.23	0.27	0.61	1.2	0.97	0.02	-0.36	-0.18	-0.33	-0.14	0	0.82	0.57	-0.16	0.56	-1.05	-1.67	-0.62
GENE1286X	IMAGE:212078	115848 || ITGA1 || integrin, alpha 1 || Hs.116774 || H68922 || integrin, alpha subunit || 3672	1		1.67	1.06	0.36	0.01	-0.76	0	-0.58	-0.52	0.02	-0.58	-0.7	-0.85	-1.43	0.68	-0.14	0.07	0.22	0.25	1.39	-0.26	-0.52	-0.08	-0.06	0.83	-0.17	-0.09	0.41	-0.08	-0.74	0.79	0.65	0.66	0.48	-0.09	-0.72	-0.63	0.01	-0.41	0.43	-0.39	0.19	0.05	0.6	0.04	-0.98
GENE2828X	IMAGE:842760	99556 || TWSG1 || twisted gastrulation homolog 1 (Drosophila) || Hs.247302 || AA486182 || || 57045	1	0.89	1.41	0.2	1.36	0.32		-0.58	-0.74	-0.85	0.43	-1.97		-0.21	-1.26	0.34	-0.87	-0.95	0.68	0.04	0.18	-0.63	-0.23	-0.21	-0.25	-0.43	-0.44	-0.48		-0.27	0.69	0.68	-0.48	1.25	-0.55	0.83	-0.41	-0.61	-0.48	-0.09	1.17	0.98	1.22	0.98	-0.53	-0.15
GENE1791X	IMAGE:306743	221875 || TWSG1 || twisted gastrulation homolog 1 (Drosophila) || Hs.247302 || N91767 || || 57045	1	0.65	1.25	0.15	1.13	0.24		-0.37	-0.73	-1.51	0.03			-0.5	-1.24	1.79	-1.66	-0.89	0.56	0	0.23	0.14	-0.29	-0.25	-0.18	-0.71	0.15	-0.05	-0.3	-0.12	0.67	0.53	-0.16	0.78	-0.65	0.83		-0.62	-0.49	-0.57	0.73	1	0.74	0.68	-1.41	0.45	0.01
GENE636X	IMAGE:2067059	108167 || PEG10 || paternally expressed 10 || Hs.137476 || AI378946 || || 23089	1	0.49	-0.6	-0.37	1.24	-0.28	-0.95	-0.43	-1.32	-0.69	0	-0.68		0.52	0.05	1.85	0.79	-1.27	-0.34	-0.04	-0.58	0.37	0.2	-0.47	0.47	-0.43	-0.34	-0.94	0.31	0.6	-0.94	0.31	0.8	2.13	0.22	0.04	-0.06		-0.25	0.04	2.02	0.31	0.63	-0.85	-1.52
GENE1462X	IMAGE:193892	118015 || PEG10 || paternally expressed 10 || Hs.137476 || H51765 || || 23089	1	0	-1.31	-0.58	1.7	0.46	-0.26	-0.4	-1.84	-1.5	-1.13	-0.33	-0.49	0.18	-0.25	2.24	0.4	-1.51	-1.39	-1.55	-0.15	0.04	-0.3	-1.17	0.76	-0.69	0.45	0.15	0.9	1.02	-1.24	1.23	1.18	2.62	1.06	0.91	-0.01	-0.89	-0.88	0.15	2.28	0.77	1.45	0.09	-0.55	-0.85	-0.82
GENE2476X	IMAGE:1897991	317523 || PEG10 || paternally expressed 10 || Hs.137476 || AI299566 || || 23089	1		-0.01	-0.05	1.71	-0.07	-0.6	-0.77	-1.31	-1.04	0.43			-0.01	-1.43	0.1	-0.42	-0.92	-1.05	-1.55			-0.9	-0.87	0.24	-0.18	0.26	0.58	0.89	0.8	-0.81	1.61	-0.15	2.53	1.19	0.22	-0.8	0.02	-1.24	-0.03	1.82	0.4	1.63	-0.33	0.5		-0.53
GENE1328X	IMAGE:784109	116230 || SGCE || sarcoglycan, epsilon || Hs.110708 || AA432066 || || 8910	1	0.83	-0.04	0.36	1.11	0.22		-0.53	-2.01	-0.3	0	-1.51		-0.82	-0.59	0.35	0.74	-1.6	0.55	0.49	1.5	0.12	-0.49	-0.95	-0.01	0.21	0.43	0.43	0.41	0.11	-0.57	0.74	-0.12	1.27	0.39	0.23	-0.36	-1.06	-1.2	0.75	1.47	-0.55	0.42	0.88	-0.07	-0.46	-0.65
GENE1531X	IMAGE:121251	118852 || MGC5576 || hypothetical protein MGC5576 || Hs.103834 || T96608 || || 79022	1	0.17	-0.54	-0.06	0.33	0.46	0.05	-1.33	-0.26	-1.42	-0.41	-1.01		-0.05	-0.59	-0.32	-0.7	-0.54	-0.15		1.8	0.72	0.13	-0.49	-0.16	-0.12	-0.09	0.25	-0.31	0.6	0.34	1.14	1.1	1.2	0.02	0.85	-0.88	-1.21	-0.11	0.5	1.32	-0.11	0.29	-0.03	-0.65	0.49	-0.09
GENE2015X	IMAGE:347282	226445 || MTA3 || likely ortholog of mouse metastasis associated 3 || Hs.58598 || W80761 || || 57504	1	0.25	0.21	-0.07	0.15	-0.46	0.27	-0.3	-0.93	-1.56	-0.06			-0.19	0.54		-0.07	-0.78	0.01	-0.14	0.38		-0.37		0.17	-0.31	-0.49	0.19	0.41	1.47	-0.56	0.55	0.59	-0.02	-0.48	-0.08	-0.01	-0.58	-0.59	1.45	1.42	0.68	0.23	-1	0.34	-0.11
GENE1070X	IMAGE:291216	113311 || CETN2 || centrin, EF-hand protein, 2 || Hs.82794 || N72193 || || 1069	1	-0.14	-0.35	1.27	0.44	-0.3	-0.76	-0.98	-0.11	-0.77	-0.25	-0.07	-1.03	0.13	-0.44	1.38	-0.94	-0.57	0.12		0.98	-0.06	0.13	-0.03	-0.09	1.66	-0.18	-0.09	0.07	1.7	-0.03	1.24	0.4	-0.22	-0.28	1.04	-0.34	-1.44	0.05	-0.7	1.22	0.52	-0.45	-0.18	0.18	-1.16	-0.6
GENE396X	IMAGE:726846	105073 || || || || AA293778 || ||	1	-0.44	-0.91	0.62	0.5	-0.85	0.16	-1.27	-0.45	-0.24	0.78	-0.44		0.83	0.52	-0.01	-0.35	-0.14	-0.22	-0.55	-0.12	-0.73	-0.71	-0.8	-0.03	0.14	-0.27	-0.36	1.83	1.46	0.42	1.77	1.35	0.03	0.29	-0.59	-0.15	-0.3	-0.85	-0.99	0.49	-0.24	0.66	0.92	-0.41	-1.59	1.26
GENE2288X	IMAGE:233879	310501 || KIAA0916 || KIAA0916 protein || Hs.151411 || H65959 || || 23077	1	-0.11	0.21	0.84	0.79	-0.97		-0.94	-0.35	-0.54	1.15			0.15	-0.06	-0.13	-0.71	-0.64	-0.16	-0.32	1.06		-0.67		-1.01	0.25	0.42	0.63	1.13	0.05	0.64	1.5	0.06	1.44	-0.68	-0.84	-0.21	-0.69		-0.94		-1.41	1.01	0.82	-0.08	-1.49	0.74
GENE87X	IMAGE:363087	101200 || || **Homo sapiens cDNA FLJ25842 fis, clone TST08666, mRNA sequence || Hs.375848 || AA019338 || ||	1	0.47	-0.42	0.34	-0.04	-2.12	-0.67	-1.92	-0.85	-1.47		0.07		-0.01	-0.75	0.83	-0.56	-0.98	0.37	-0.44	1.25	0.55	-0.26	-0.43	-0.53	1	1.08	0.66	0.76	0.44	-0.1	0.99	1.49	0.6	-0.27	-0.59	-0.54	-1.02	-1.45	0.21	0.24	0.59	0.84	1.59	0.38	-0.16	0.79
GENE968X	IMAGE:149288	112283 || KIAA1165 || likely ortholog of mouse Nedd4 WW domain-binding protein 5A || Hs.30340 || R82644 || || 54602	1	0.21	-0.62	0.06	-0.58	-1.85	-0.5	-1.28	-0.46	-1.27	0.69	-0.18		0.07	-0.27	0.49	-0.23	-0.7	0.25	-0.54	1.53	0.5	-0.27	-0.18	-0.04	0.74	0.53	0.46	0.44	-0.42	-0.26	0.92	1.25	0.78		-0.49	-0.17	-0.82	-1.23	0.49	0.62	0.37	1.06	1.7	0.23	-0.99	0.09
GENE2386X	IMAGE:1696757	313178 || || Homo sapiens cDNA FLJ25842 fis, clone TST08666, mRNA sequence || Hs.375848 || AI095572 || ||	1	-0.09	-0.81	0.02	-0.59			-1.54	-0.14	-1.11	0.69	-0.3		0.2	-0.53	0.02	-0.27	-0.28	0.23	-0.3	1.36	0.14	-0.28	-1.08	-0.32	0.91	1.01	0.16	0.49	-0.72	-0.14	1.35	1.08	0.3	-1.03	-0.57	-0.41	-0.65	-1.32	0.48	0.79	0.13	1.3	1.76	0.82		-0.59
GENE1731X	IMAGE:845345	220474 || AP1M2 || adaptor-related protein complex 1, mu 2 subunit || Hs.18894 || AA773478 || || 10053	1	-0.56	-2.19	-0.26	-0.93	0.09	0.41	-0.5	-1.05	0.19	0.25	0.95	-0.9	-0.83	-1.61	-1.14	-0.31	0.41	0.69	0.62	0.4	-0.71	0.86	0.65	-0.08	-0.4	-0.23	0.09	1.12	2.42	-0.23	0.35	1.29	0.4	-0.38	0.04	0.17	0.34	-1.11	0.05	0.31	0.03	0.88	0.43	0.6	0.19	-0.79
GENE1949X	IMAGE:435845	224773 || MGC19604 || similar to RIKEN cDNA B230118G17 gene || Hs.337228 || AA701550 || || 112812	1	-0.38	-0.68	-0.29	-0.03	-0.25		-0.59	0.32	0.18				-0.28		-0.85	0.01	0.56	0.27	0.91	0.33	-0.53	-0.61		-0.53	-0.24	-0.68	-1.26	1.34	1.89	0.2	1.54	0.49	0.42	-0.13	-0.2	-0.25	0.24	-0.49	0.4	0.2	-0.34	0.67	0.18	-0.26	-1	-0.39
GENE425X	IMAGE:857319	105427 || EIF3S4 || eukaryotic translation initiation factor 3, subunit 4 delta, 44kDa || Hs.28081 || AA668703 || || 8666	1		-0.64	-0.12	0.08	0.24	-0.06	-0.24	-0.2	0.41	-0.1	0.55	1.03	-0.98	-1.72	-0.81	-0.75	1.01	-0.06	0.18	-0.09	-0.38	0.06	0.04	-0.54	-0.21	0.17	-0.31	1.36	1.5	-0.22	2.05	0.97	0.28	-0.24	0.12	-0.5	0.43	0.01	0.2	-0.27	-0.52	0.21	0.13	-0.35	-0.51	-1.25
GENE1331X	IMAGE:824568	116295 || MRPL4 || mitochondrial ribosomal protein L4 || Hs.279652 || AA490981 || || 51073	1	-0.44	-0.69	-0.52	0.03	0.08		-0.19	-0.77	-0.74	-0.87	0.49	0.31	-0.52	-1.5	-0.26	-0.6	0.38	0.54	0.55	0.29	-0.31		-0.46	-0.4	-0.16	0	0.16	1.41	2.39	-0.12	0.99	0.87	0.77	0.14	0	0.14	0.5	-0.34	-0.41	-0.2	0.06	-0.22	-0.06	-0.41	-0.04	0.12
GENE2486X	IMAGE:1690497	318088 || FBXL12 || likely ortholog of mouse f-box and leucine-rich repeat protein 12 || Hs.12439 || AI091089 || || 54850	1	-0.03	0.48	-0.46	0.24	0.65		-0.35	-0.6	-0.64	-0.92			-1.35		-0.52	-1.45	-0.64	0.2	0.12	-0.03	-0.21			-1	0.21	-0.13	0.03	1.58	2.22	-0.32	1.45	0.81	0.34			-0.26	0.18	-0.88	-1.02	0.02	0.5	0.11	0.38		1.04	0.29
GENE2616X	IMAGE:2545528	330934 || PIN1 || protein (peptidyl-prolyl cis/trans isomerase) NIMA-interacting 1 || Hs.161362 || AW003596 || || 5300	1	-0.19	-0.1	-0.19	0.09	0.44	-1	-0.31	0.31	-0.64	-0.71	0.23	-0.57	-0.76	-1.36	-0.63	-1.07	0.4	0.47	0.98	0.49	-0.14		-0.64	-0.81	-0.28	-1.11	-0.28	1.62	2.38	0.12	1.6	0.85	1.25	-0.08	0.17	-0.31	-0.28	-0.62	-0.47		0.1	0.81	0.34	-0.37	0.89	-0.6
GENE1750X	IMAGE:1460075	220941 || PIN1 || protein (peptidyl-prolyl cis/trans isomerase) NIMA-interacting 1 || Hs.161362 || AA864841 || || 5300	1	0.49	-0.45	-0.01	0.11	0.5	-0.52	0.05	0.41	-0.57	-0.5	0.18	-0.92	-1.05	-1.08	-0.68	-0.39	0.14	0.45	0.78	0.51	-0.2		-0.46	-0.82	-0.14	-0.34	-0.07	1.38	2.23	-0.04	1.68	0.41	0.64	-0.04		-0.67	-0.31	-0.33	-0.68	-0.68	-0.17	0.44	0.01	-0.01	0.46	0.19
GENE14X	IMAGE:137581	100181 || CTL2 || CTL2 gene || Hs.105509 || R39578 || || 57153	1	-0.04	-0.94	-0.44	-0.53	1.05	0.89	-0.66	-0.41	-0.8	-0.54	-0.25	-0.87	-0.6	-1.41	-1.58	-1.71	-0.16	0.45	0.12	0.46	0	0.5	-0.94	-0.19	0.17	-0.55	1.05	1.67	1.53	-0.42	1.16	1.76	0.26	-0.74	-1.26	0.01	-0.14	-0.46	-0.05	0.57	0.77	0.73	0.26	0.37	0.93	0.9
GENE168X	IMAGE:738900	102181 || MUF1 || MUF1 protein || Hs.172210 || AA421701 || || 10489	1	0.43	0.33	-0.33	-0.37	0.47		0.14	-0.22	-0.21	-0.74			-0.35	-0.93	-0.49	-0.45	-0.15	-0.24	-0.57	0.4	-0.4	-0.37	-0.5	-0.59	0.27	-0.06	0.45	1.45	1.03	0.08	0.13	-0.31	0.83	-0.14	-0.04	-0.49	0.41	0.49	-0.46	-0.23	1.63	1.17	0.06	-0.16	-1.35	0.29
GENE1922X	IMAGE:454472	224182 || DNAJB5 || DnaJ (Hsp40) homolog, subfamily B, member 5 || Hs.237506 || AA677329 || || 25822	1	-0.14	1.1	1.69	-0.4	0.26	-0.11	-1.25	-0.68	-0.13	-0.43			-0.25	-0.79	-0.53		-0.03	0.14	-0.26	0.21				-0.43	0.04	-0.92	0.56	2.17	3.36	-0.42	0.62	-0.13	0.37		-0.23	-0.25		-1.11		-1.36	-0.36	0.02	-0.3	-0.51	0.08	0.33
GENE1772X	IMAGE:431007	221558 || || || || AA677923 || ||	1	0.12	1.04	0.81	1.02	0.33	-0.31	0.41	1.27	0.68	-0.44	0.36	-0.65	0.01	-0.73	0.08	-0.95	0.21	-0.04	0.06	0.32	-0.75	-0.47	-0.93	-0.84	1.13	0	1.13	1.92	1.92	-0.41	-0.02	0.64	-0.16	-0.05	-0.39	-0.31	-0.91	-0.3	-1.34	-1.05	0.58	-0.61	-0.59	-0.5		-1.3
GENE1957X	IMAGE:412989	224924 || || Homo sapiens cDNA FLJ13634 fis, clone PLACE1011133, mRNA sequence || Hs.433024 || AA707755 || ||	1		-0.28	0.22	0.29	-0.22	0.04	-0.36	-0.05	-0.06	-0.36	-0.47	-1.1	-1.31	-1.35	0.26	0.82	0.22	-0.7	-0.76	0.74	-0.32	-0.18	-0.15	-0.19	0.77	0.95	1.71	1.48	1.83	-0.27	0.3	0.28	0.99	0.34		0.34	-0.42	0.34	-0.79	-0.7	1.38	-0.14	0.11	-1.03	-1.19	-0.93
GENE1979X	IMAGE:486731	225728 || || Homo sapiens cDNA FLJ13634 fis, clone PLACE1011133, mRNA sequence || Hs.433024 || AA044433 || ||	1	-0.52	0.24	0.28	0.79			-1.22	-0.64	-0.66	-0.48	-0.86		-0.89	-0.93		0.47	-0.17	-0.43	-0.78	0.04	-0.95	-0.39	-0.25	-0.2	0.78	0.95	1.77	1.63	2.32	-0.26	0.1	0.14	0.85	0.7	-0.65	0.44	-0.29	-0.08	-1.28	-1.03	1.67	-0.16	0.33	-0.89		0.62
GENE1483X	IMAGE:796297	118331 || GBA2 || glucosidase, beta (bile acid) 2 || Hs.173422 || AA459721 || || 57704	1	-0.77	-0.37	0.25	0.37	-0.22	-0.56	-0.44	-0.37	-0.41	-1.66	-0.09	-1.27	-0.28	-0.87		-0.04	0.12	0.1	-0.28	0.35	-0.43	-0.32	-0.29	-0.38	1.43	0.83	0.87	2.24	2.66	-0.49	0.09	0.99	0.22	0.34	-0.17	0.86	-0.46	0.1	-1.25	-0.77	0.76	0.54	-0.32	-0.96	-0.22	0.61
GENE700X	IMAGE:588430	108997 || PIGO || phosphatidylinositol glycan class O || Hs.324874 || AA152460 || || 84720	1	-0.61	-0.58	0.61	0.39	-0.03	-0.57	-0.06	-0.66	-0.76	-1.03			-0.43	-0.48	-0.5	-0.61	-0.34	0.17	-0.22	0.45	-0.22	-0.36	-0.89	-0.63	1.41	0.63	0.67	2.3	2.44	-0.43	-0.19	0.42	0.4	0.13	-0.07	-0.26	0.12	0.14	-0.79	-0.19	1.29	-0.09	-0.41	-1.05		0.86
GENE2610X	IMAGE:2577722	330882 || STOML2 || stomatin (EPB72)-like 2 || Hs.3439 || AW075647 || || 30968	1	-0.2	-0.55	0.78	0.49	-0.05	-0.18	-0.29	-0.4	-0.66	-0.85	-0.66	-0.99	-0.44	-0.56	-0.48	-1.16	0.44	-0.21	-0.59	0.59	0	0	-0.32	-0.64	1.4	0.91	0.58	2.3	2.74	-0.03	0.57	0.82	1.06	0.01	-0.24	-0.54	-0.58	0.19	-0.98	-0.26	0.66	0.19	0.24	-0.05	0	-2.15
GENE1623X	IMAGE:324210	120364 || SR-BP1 || type I sigma receptor || Hs.24447 || W47484 || || 10280	1	-0.54	-0.21	0.73	0.83	0.39	-0.29	-0.21	-0.5	-0.47	-0.81	-0.4	-1.21	-0.49	-0.34	0.85	-0.69	0.48	-0.31	-0.43	0.36	-0.18	-0.25	-0.23	-1.01	1.3	-0.21	-0.43	1.4	2.19	-0.13	0.01	0.81	1.63	0.09	-0.53	0.02	0.22	0.34	-0.94	1	1.14	-0.06	-0.33	-1.16	-0.31	-1.25
GENE2037X	IMAGE:1631699	226861 || VCP || valosin-containing protein || Hs.106357 || AI024999 || || 7415	1		-0.2	1.01	0.17	-0.39	-0.04	0.29	0.45	0.35	-0.06	-0.72	-0.44	0.35	-0.03	-0.3	-0.58	0.29	-1.03	-0.51	0.68	-0.06	-0.24	-0.04	-0.37	1.32	0.13	0.04	1.78	1.54	0.38	0.66	0.39	0.03	-0.53	-0.72	-0.4	-0.58	0.49	-0.72	-0.01	0.4	0.08	0.28	-0.32	-1.56	-1.17
GENE2153X	IMAGE:1575061	308092 || GALT || galactose-1-phosphate uridylyltransferase || Hs.75641 || AA954189 || || 2592	1	-0.58	-1.27	0.3	0.14	-0.15	0.06	0.74	0.04	0.41	0.03	-0.62		0.56	0.2	-0.54	0.16	-0.03	-0.45	-0.36	0.22	-0.56	-0.53	-0.57	-0.09	0.71	0.02	0.19	1.83	1.78	0.03	0.24	0.63	0.11	-0.59	-0.29	0.09	0.02	0.32	0.14	-0.38	0.73	0.02	-0.45	-0.63	-0.32	-1.4
GENE413X	IMAGE:1454534	105296 || LOC148213 || hypothetical protein FLJ31526 || Hs.127142 || AA937570 || || 148213	1	-0.41	-0.05	-0.23	0.83	0.17	0.29	-1.37	-1.38	0.52	0.43	-0.95		-0.69	-0.09	0.19	-0.51	-0.5	0.44	-0.2	-0.06				0.03	-0.43	1	0.88	1.35	1.15	-0.1	0.29	0.16	0.23		-0.86	-0.34	0.5	0	0.37	0.69	0.81	-0.37	-0.81	-1.01
GENE73X	IMAGE:1700163	101045 || ZNF117 || zinc finger protein 117 (HPF9) || Hs.133011 || AI049550 || || 7670	1	-0.41	0.11	-0.47	0.3	0.16	0.32	-0.75	-0.83	0.8	1	-0.63		-0.35	-0.57	-0.14	-0.75	-0.16	-0.05	0.31	0.27		-1.54	-1	0.68	-0.12	0.62	0.68	1.39	0.9	-0.45	0.59	0.05	0.19	1.76	-0.95	0.02	-0.02	0.06	0.68	0.47	0.88	-0.39	-0.85	-0.35	-1.47
GENE1363X	IMAGE:23012	116646 || BLZF1 || basic leucine zipper nuclear factor 1 (JEM-1) || Hs.158205 || R43576 || || 8548	1	0.53	0.05	-0.33	0.04	0.2	-0.62	-0.63	0.03	-0.03	0.39	-0.33	-1.08	-0.26	-0.19	0.57	-0.32	0.14	0.28	0.23	0.17	-0.48	-0.84	-0.61	0.01	0.37	1.56	1.41	0.8	0.57	0.4	-0.41	0.28	0.2	1.15	0.24	-0.22	-0.37	0.03	-0.78	-0.12	0.63	0.06	-0.95	-0.02	-1.44	-0.14
GENE848X	IMAGE:592491	110920 || MRPS18B || mitochondrial ribosomal protein S18B || Hs.274417 || AA160498 || || 28973	1	-0.32	0.01	-0.42	0.76	-0.46		-0.26	-0.86	-0.93	-0.13	-0.4		-0.69	-1.33	-0.41	-0.92	-0.3	1.58	0.78	1.43	0.61	-0.25	-0.89	-0.26	-0.25	1.11	0.3	-0.51	1.11	1	-0.44	0.3	0.2	0.67	1.15	0.3	0.44	-0.41	-0.17	-0.38	0.3	0.82	0.5	-0.92	-1.31	-0.01
GENE2020X	IMAGE:490766	226513 || LGTN || ligatin || Hs.274151 || AA133165 || || 1939	1		0.03	-0.08	1.58	-0.02	-1.4	-0.56	-0.85	-0.98	-0.22	0.12	-0.97	-0.93	-1.14	0.92	-0.75	-0.56	0.6	-0.29	0.18	0.16	-0.75	-0.51	0.39	0.29	1.07	0.22	-0.06	0.77	1.5	0.07	1.22	0.59	0.5	1.46	0.37	-0.01	-0.64	0	-0.16	-0.32	0.84	-0.15	-0.99	-0.43
GENE2823X	IMAGE:814306	99488 || TPD52 || tumor protein D52 || Hs.2384 || AA459100 || || 7163	1	-0.4	-1.49	0.55	0.1	0.24	-0.58	-0.83	-0.65	-1.64	-0.85	-0.29	-0.99	-0.62	-0.96	0.4	-0.53	-0.88	1.62	0.89	-0.27	-0.25	-0.41	0.16	0.86	1.3	0.17	0.35	0.53	0.72	0.85	0.11		0.48	0.56		-0.39	0.22	-0.36	-0.55	1.21	0.02	1.29	0.29	0.04	-0.14	0.07
GENE917X	IMAGE:278023	111767 || || Homo sapiens full length insert cDNA clone YY61D04, mRNA sequence || Hs.390827 || N63465 || ||	1		0.41	0.97	0.03	-0.55	-0.56	-1.25	-0.83	-0.25	0.15	-0.19		-0.86	-1.39		-0.73	-0.48	0.59	0.61	-0.07	0.71		0.49		1.39	0.91	0.65	0.16	0.36	0.15	-1.44	-0.67	-0.34		0.19	-0.68	1.52	0.97		1.07	-0.24	-0.26	-0.43	-1.12	0.41	0.43
GENE1885X	IMAGE:430549	223533 || FLJ20989 || hypothetical protein FLJ20989 || Hs.169615 || AA677722 || || 65265	1	-1.14	-0.39	0.39	-0.52	0.28	0.31	-1.31	-0.73	-1.73	-0.64			-0.72	-0.19		-1.12	0.38	0.84	0.76	0.13	0.63	-0.52	0.45	0.07	1.2	1.37	1.36	-0.3	0.27	1.31	-0.42	-1.25	0.36	0.61	-0.56	-0.72	0.51	0.35	0.17		-0.87	0.37	0.86
GENE565X	IMAGE:1699682	107280 || || ESTs || Hs.133431 || AI061169 || ||	1	-0.16	0.23	0.79	0.18	-0.17	-0.76	-0.96	-1.23	-1.35	-0.48	-0.93	-0.95	0.07	-0.13	0.65	0.26	-0.59	0.88	0.62	0.07	0.85	-0.9	-0.9	0.12	0.88	1.04	1.79	0.33	0.72	0.63	0.04	-0.28	0.77	-0.92	-0.33	0.22	1.02	0.78	-0.91	1.19	0.35	0.62	0.54	-1.14	-1.27	-1.46
GENE2053X	IMAGE:491524	227126 || MRPL13 || mitochondrial ribosomal protein L13 || Hs.333823 || AA148505 || || 28998	1	-0.82	-0.57	-0.01	-0.58	-0.61	-0.56	-0.62	-0.85	-1.51	-0.7	-0.75		0.43	0.37	0.38	0.38	-0.68	1.29	1.08	0.4	0.3	-0.39	-0.25	0.1	0.74	1.39	1.51	-0.46	0.48	0.31	-0.23	0.19	0.71	0.04	-0.14	0	0.27	0.25	-0.85	1.08	0.37	0.05	0.58	-1.12		-1.01
GENE2347X	IMAGE:1505038	311743 || FLJ20171 || hypothetical protein FLJ20171 || Hs.24743 || AA906022 || || 54845	1		-1.57	0.76	-0.14	0.22	-0.56	-1.27	-1.33	-0.99	-0.17	0.03	-1.45	-0.88	-1		-0.58	-0.26	1.31	1.08	-0.29	-1.09	0.42	0.58		1.19	1.54	1.52	0.25	1.43	-0.49	-0.02	-0.6	-0.39	-0.29	0.15	-0.34	0.31	1.21	-0.1		0.9	0.39	0.06	-0.71	0.77	0.43
GENE1921X	IMAGE:250678	224178 || FLJ20171 || hypothetical protein FLJ20171 || Hs.24743 || H95975 || || 54845	1	-1.11	-1.78	0.64	-0.36	0.35	-0.67	-0.95	-1.87	-0.67	0.41	0.1	-1.13	-0.51	-0.92	-1.12	-0.12	-0.18	0.78	0.96	-0.28	-0.94	0.33	0.55	0.87	1.45	1.12	0.69	0.24	0.64	0.23	0.4	-0.53	0.33	-0.4	-0.2	-0.33	0.56	1.14	0.21	1.71	0.42	0.62	0.28	-0.1	-0.22	-0.46
GENE1582X	IMAGE:878681	119592 || RPL30 || ribosomal protein L30 || Hs.356255 || AA775364 || || 6156	1	-0.2	-0.6	0.73	0.71	-0.3	-0.58	-0.8	-1.05	-0.54	-0.51	-0.48	-0.71	-0.64	-1.16		-1.54	-1.19	0.43	0.07	-0.63	0.75	-0.5	-0.47	0.25	1.87	2.47	0.9	-0.05	0.9	0.63	0.69	0.3	0.55	-0.01	-0.11	-0.04	1.63	1.04	-0.48	1.03	-0.1	0.6	0.03	-1.93	-1.12	0.02
GENE479X	IMAGE:127510	106080 || CDC25A || cell division cycle 25A || Hs.1634 || R09062 || || 993	1		-1.11	0.36	0.36	0.12	-0.35	-1.01	-0.97	-0.3	0.03	-0.52		-0.74	-0.95	-0.25	-1.68	-0.5	0.15	0.15	0.36	0.96	0.23	0.09	0.2	1.02	1.66	0.48	0.11	0.96	-0.03	0.1	0.12	0.42	0.27	-0.16	-0.87	0.89	1.49	-0.35	1.18	-0.06	-0.28	0.15	-0.9	-0.05	-0.93
GENE597X	IMAGE:1521689	107657 || || ESTs || Hs.130165 || AA906945 || ||	1	-0.37	-0.22	0.83	0.77	0.62	-0.9	-0.82	-0.63	-0.44		-0.81	-0.88	-1.74	-1.32	-0.31	-1.8	-1	0.57	0.29	-0.07	1.07	-0.51	-0.38	0.3	1.96	1.5	0.91	0.01	0.76	0.32		0.18	0.93	-0.16	-0.34	-0.46	2.11	1.31	-0.64		-0.49	0.83	0.17	-0.46	0.09	-0.69
GENE1940X	IMAGE:1591622	224576 || HNOEL-iso || HNOEL-iso protein || Hs.9315 || AA983467 || || 56944	1	0.17	-0.01	0.31	0.38	0.2	-0.54	-0.81	-0.88	0.17	0.34	-0.4	-0.51	-1.01	-0.93	-0.99	-1.11	-0.92	0.38	0.33	-0.49	0.65	-0.4	0.24	0.29	1.26	1.9	0.25	-0.25	0.25	-0.21	0.28	-0.09	0.45	-0.57	-0.49	0.11	1.54	1.48	-0.15	1.47	-0.53	0.85	0.4	-0.44	-0.12	-1.77
GENE2645X	IMAGE:2568696	331086 || EIF3S6 || eukaryotic translation initiation factor 3, subunit 6 48kDa || Hs.106673 || AW073055 || || 3646	1	-0.09	0.04	-0.08	0.06	-0.54	-0.6	-0.58	-0.53	0.1	0.97	-0.08	-1.73	-0.74	-0.92	-1.53	-0.54	-0.38	0.46	-0.01	0.1	0.58	0.13	0.36	-0.12	1.09	1.85	1.19	-0.79	0	0.28	0.23	-0.38	1.27	0.4	-0.3	0.03	0.44	0.69	-0.34	1.48	-0.22	0.57	0.86	-0.93	-0.42	-1.23
GENE2822X	IMAGE:42452	99477 || || **ESTs, Moderately similar to IF36_HUMAN Eukaryotic translation initiation factor 3 subunit 6 (eIF-3 p48) (Mammary tumor-associated protein INT-6) (Viral integration site protein INT-6) [H.sapiens] || Hs.412735 || R59752 || ||	1	0.01	0.12	0.4	0.12	-0.41	-0.85	-0.65	-1.52	0.14	0.68	-0.17	-1.93	-0.73	-1.13	-1.25	-0.56	-0.68	0.71	0.04	0.2	0.71	-0.08	0.5	-0.49	1.33	1.83	1.24	-0.6	0.05	0.47	0.75	-0.26	1.61	0.58	-0.28	-0.58	0.71	0.73	-0.25	1.38	-0.38	0.44	0.62	-0.75	-0.25	-1.52
GENE2165X	IMAGE:1536449	308264 || || ESTs, Weakly similar to hypothetical protein FLJ10884 [Homo sapiens] [H.sapiens] || Hs.227591 || AA919125 || ||	1			-0.28	-0.14	-0.02	-0.37	-1.04	-0.54	-0.45	0.48	-0.59		-1.35	-0.91	-0.72	-0.64	-1.17	0.54	0.22	-0.31				-0.63	0.66	1.23	0.96	0.37	1.21	0.65	-0.4	-0.89	1.14			-0.46	0.37	-0.32	0.14	2.02	1.35	0.96	-0.1	-0.35	0.14	-0.61
GENE2025X	IMAGE:416328	226667 || CPNE3 || copine III || Hs.14158 || W86835 || || 8895	1	0.3	0.11	0.95	0.04	-0.82	-0.78	-0.59	-0.55	-0.26	0.99			-1.33	-1.55	-0.81	-0.75	-0.9	1.31	0.9	-0.18	-0.63	0.26	0.27	0.71	1.21	0.96	1.56	1.02	0.81	0.7	0.22	-1.73	0.49	-0.2	-0.16	-0.9	-0.38	-0.45	-0.23	1.09	-0.59	0.82	0.25	-0.17	-0.08	-0.76
GENE2079X	IMAGE:645913	306930 || OAZIN || ornithine decarboxylase antizyme inhibitor || Hs.223014 || AA196517 || || 51582	1	-0.4	0.42	0.96	-0.12	0.8	-0.32	-0.88	-1.07	-0.6	0.05	-0.26	-2.5	-0.63	-1.06	-0.76	-0.98	-0.38	0.75	0.19		0.01	-0.23	-0.52	0.41	1.16	1.49	2	0.71	0.6	-0.02	0.06	-0.89	1.06	-0.31	-0.83	-1.22	-0.09	0.85	-0.2	1.4	0.17	0.95	0.21	-0.44	-0.25	0.68
GENE876X	IMAGE:502200	111249 || || Homo sapiens mRNA; cDNA DKFZp564C1563 (from clone DKFZp564C1563), mRNA sequence || Hs.243901 || AA125935 || ||	1	-0.44	0.74	0.76	-0.24	0.04	-0.47	-0.84	-0.23	-0.37		-0.28		-0.83	-0.95	-1.38	-0.88	-1.01	1.08	1.01	-0.03	0.68	0.05	0.44	0.01	1.29	1	1.68	0.48	0.32	0.36	-0.32	-1.57	1.1	-0.66	-0.47	-1.31	0.66	0.98	-0.26		0.07	0.73	0.26	-0.26	-0.18	-0.62
GENE645X	IMAGE:771277	108284 || YWHAZ || tyrosine 3-monooxygenase/tryptophan 5-monooxygenase activation protein, zeta polypeptide || Hs.75103 || AA443615 || || 7534	1	-0.07	0.41	0.93	-0.19	0.06	-0.14	-0.55	-0.31	-0.24	0.87	0.37		-0.88	-0.97	-1.3	-1.06	-0.5	0.67	0.26	0.15	0.12	0.27	-0.11	0.3	1.47	1.08	1.16	0.74	0.76	0.47	0.26	-1.08	1.46	-0.35	-0.58	-1.46	-0.21	0.19	-0.42	1.69	0.24	1.23	0.01	-1.06	-1.97	-1.81
GENE573X	IMAGE:1031744	107390 || YWHAZ || tyrosine 3-monooxygenase/tryptophan 5-monooxygenase activation protein, zeta polypeptide || Hs.75103 || AA609598 || || 7534	1	0.33	0.15	0.85	-0.2	-0.16	-0.34	-0.43	-0.54	-0.11	0.71	0.4	-1.82	-0.56	-0.98	-1.23	-1.06	-0.61	0.86	0.16	0.16	0.17	0.24	0.12	0.27	1.39	0.82	1.26	0.59	0.54	0.35	0.14	-1.29	1.38	-0.42	-0.59	-1.35	-0.4	0.01	-0.45	1.61	0.25	1.29	0.31	-0.42	-1.26	0.06
GENE666X	IMAGE:811166	108507 || YWHAZ || tyrosine 3-monooxygenase/tryptophan 5-monooxygenase activation protein, zeta polypeptide || Hs.75103 || AA485749 || || 7534	1	0.1	0.5	0.66	-0.25	-0.04	-0.68	-0.25	-0.45	-0.34	0.39	0.29		-1.15	-1.08	-1.33	-1.42	-0.55	0.62	0.32	0.08	0.29	-0.11	-0.12	0.42	1.47	0.84	1.25	0.62	0.72	0.28	-0.1	-1.17	1.35	-0.18	-0.37	-1.07	-0.23	0.06	-0.58	1.6	0.33	1.05	-0.14	-1.1	0.39	-0.75
GENE755X	IMAGE:243238	109636 || YWHAZ || tyrosine 3-monooxygenase/tryptophan 5-monooxygenase activation protein, zeta polypeptide || Hs.75103 || H94670 || || 7534	1	-0.05	0.17	0.59	-0.31	-0.01	-0.44	0.11	-0.62	-0.56	0.06	0.26	-1.07	-1.18	-0.57	-0.36	-0.82	-0.74	0.33	0.03	0.02	0.95	-0.04	0.22	0.48	1.33	0.72	0.72	0.4	0.71	0.3	-0.48	-0.8	1.07	-0.11	-0.11	-1.21	0.55	0.4	-0.41	1.67	0.31	1.19		-0.63	-0.33	-1.8
GENE1554X	IMAGE:624443	119168 || KIAA0103 || KIAA0103 gene product || Hs.154387 || AA181333 || || 9694	1	0.04		0.11	-0.44	-0.1	-1.1	-0.19	-0.06	-0.68	0.16	-0.46	-1.3	-0.84	-1.11	-0.01	-0.32	-0.6	0.83	0.54	0.13	0.23	-0.04	0.3	0.62	1.45	1.38	1.54	-0.33	0	0.18		-0.78	1.12	-0.23	-0.5	-0.18	0.52	0.36	-0.72		0.68	0.75	0.32	-0.19	-0.39	-0.72
GENE119X	IMAGE:970613	101554 || RAD21 || RAD21 homolog (S. pombe) || Hs.81848 || AA683102 || || 5885	1	-0.34		0.38	-0.02	-0.02	-0.82	-1.26	-0.99	-1.34	0.12	-0.6	-1.98	0.16	-0.97	-0.67	-0.85	-0.35	1.11	0.69	0.53	0.4	-0.81	-0.56	-0.17	1.08	1.49	2.46	0.49	0.87	0.75		-1.36	1.1	-0.23	-0.1	0.11	0.44	0.17	-1.07		0.67	0.87	0.99	-0.05	-0.22	-0.24
GENE2782X	IMAGE:837864	98996 || DD5 || progestin induced protein || Hs.278428 || AA434064 || || 51366	1	-0.8	-0.29	0.91	0.5	-0.29	-0.42	-1.37	-0.73	-0.63	-0.52	-1.01		-0.54	-0.92		-0.6	-0.72	0.55		-0.44	-0.09	-0.31	0.07	0.4	1.62	1.46	2.22	0.79	1.19	0.36	-0.27	-0.59	0.39	-0.45	-0.53	-0.06	0.57	0.53	-0.72	0.67	0.43	0.18	0.06	-0.39	-0.55	0.29
GENE158X	IMAGE:949988	102023 || LAPTM4B || lysosomal associated protein transmembrane 4 beta || Hs.296398 || AA600214 || || 55353	1	-0.71	-0.81	0.51	-0.22	0.52	-0.98	-2.1	-2.21	-1.2	-0.62	-0.24	-1.63	-0.78	-0.73	0.16	-0.7	-0.53	0.97	0.65	0.5	1.16	-0.16	-0.24	0.48	1.53	1.22	1.25	0.42	0.77	0.81	-0.03	-0.51	0.36	-0.5	-0.21	0.03	1.3	0.45	-0.29	1.54	-0.03	1.32	-0.43	0.23	-0.97	0.83
GENE400X	IMAGE:469549	105136 || HBB || hemoglobin, beta || Hs.155376 || AA027100 || || 3043	1	-0.61	-0.42	0.7	0.28	0.35	-0.71	-2.39	-2.18	-0.71	-0.34	-0.09	-1.56	-1.21	-0.66	-0.15	-0.32	-0.29	0.95	1.04	0.33	0.84	0.3	-0.05	0.28	1.46	1.22	0.74	0.37	0.54	0.79	0.32	-0.55	0.39	-0.83	-0.47	-0.33	1.38	0.9	0.14	1.53	0.4	1.25	-0.14	-0.6	-1.81	-0.09
GENE1177X	IMAGE:429959	114541 || LAPTM4B || lysosomal associated protein transmembrane 4 beta || Hs.296398 || AA033947 || || 55353	1	-0.62	-0.78	0.61	-0.25	0.41	-0.63	-2.55	-2.92	-0.86	-0.01	-0.32	-1.78	-0.37	-0.68	0.03	-0.16	-0.18	1.02	0.98	0.34	1.06	0.29	0.16	0.29	1.66	1.64	1.1	0.65	0.76	0.83	0.09	-0.22	0.81	-0.56	-0.2	-0.18	1.18	0.8	0.23		0.42	1.39	0.12	-0.84	-1.34	-1.32
GENE2335X	IMAGE:1551317	311310 || || ESTs, Moderately similar to hypothetical protein FLJ20489 [Homo sapiens] [H.sapiens] || Hs.406063 || AA936616 || ||	1	-0.73	-0.07	-0.01	0.05	-0.4		-0.99	-0.99	0.2	0.38	-0.67		-0.38	-0.76	0.03	0.2	-0.36	0.6		0.18	0.46	-0.98		-0.36	0.84	1.96	1.43	-0.26	0.19	0.5	-0.85	-0.38	1.42	-1.31	-0.47	-0.52	1.1	0.7	-0.47	1.06	0.22	0.39	-0.01		-1.08
GENE2468X	IMAGE:1660127	316920 || PDP || pyruvate dehydrogenase phosphatase || Hs.22265 || AI080633 || || 54704	1			0.14	-0.39	-0.83	-0.88		-1.24	1.09	0.44	-0.12		-2.56		-1.21	-0.47	0.46	1.13	1.15	-0.13	-0.18	0.74	-1.29	-0.05	2.24	1.1	1.54	0.31	0.49	-0.02	-0.53	-0.66	0.48	-0.53		-0.96	0.43	0.65	-0.4	0.64	-0.1	1.48	1.04	-0.44	-1.31	-1.18
GENE334X	IMAGE:83297	104207 || FZD6 || frizzled homolog 6 (Drosophila) || Hs.114218 || T68333 || || 8323	1		-0.13	0.46	-0.39	0.64	-1.29	-0.97	-1.5	-1.2	0.45			-0.91	-0.81	-0.31	-0.99	-1.03	-0.15	-0.34	0.25	1.17	0.23	0.86	0.43	0.6	1.21	2.09	-0.11	-0.06	0.4	0.93	-0.12	0.48	-0.05		-0.48	-1.26	0.16	0.24	2.38	0.42	0.43	0.87	0.28	-1.57	-1.27
GENE1225X	IMAGE:1374442	115116 || || EST || Hs.336887 || AA829061 || ||	1	-0.02	-0.51	1.04	0.32	-0.06	-0.45	0.78	-0.49	0.01	0.49	-0.62	-0.19	-2.4	-0.96	-1.08	-0.78	-0.03	0.17	0.02	0.18	0.69	-0.62	-0.37	-0.23	1.74	0.91	0.92	-0.06	-0.19	0.31	0.53	-0.17	1.27	-0.14	-0.78	-0.53	1.44	1.53	-0.09	1.78	-0.14	0.25	0.49	-0.7	-2.5	-0.94
GENE584X	IMAGE:1048702	107543 || FLJ11011 || hypothetical protein FLJ11011 || Hs.21275 || AA620611 || || 55284	1	-0.08	0.17	1.01	0.05	-0.18	-0.2	-0.32	-0.03	0.11	0.49	-0.34		-0.43	-0.7	-0.9	-0.35	-0.43	0.73	0.37	-0.12	-0.67	0.04	-0.12	0.98	1.12	0.07	0.02	0.61	0.07	0.48	0.14	0.46	0.62	-1.31	-0.22	-0.83	-0.21	0.72	0.39	1.64	0.43	0.88	-0.86	-1.51	-1.47	-0.41
GENE1767X	IMAGE:176600	221394 || FLJ20421 || hypothetical protein FLJ20421 || Hs.378857 || H45298 || || 54928	1	0.03	1.46	0.54	-0.03			-0.37	-0.14	-0.62	-1.07	-0.22		-0.72	-0.91	-1.51	-0.6	-0.68	1.11	0.69	0.37			0.01	0.12	1.19	-1.03	0.88	0.64	0.15	0.04	1	0.52	-0.01	-0.33	-0.36	-1.21	-0.49	-0.33	-0.17	1.71	0.92	0.45	-0.66		-0.34	-0.14
GENE2408X	IMAGE:1895477	314016 || || Unnamed protein product [Homo sapiens], mRNA sequence || Hs.396949 || AI291541 || ||	1	-0.42	0.63	0.49	0.04	-1.1	-0.05		-1.48	-0.52	0.96	0.33		-0.81				-0.25	0.8		-0.29	0.08	0.37	0.28	-0.05	0.86	-0.59	0.34	0.36	0.52	-0.02	0.39	0.74	0.54	-0.65	-1.14	-1.39	-1.11	-0.24	0.37	1.92	0.41	0.53	-0.79
GENE2073X	IMAGE:531886	247977 || || || || || ESTs ||	1	-0.37	0.91	0.66	0.76	-0.35		-1.39	-1.17	-0.51	0.71	0.25		-1.4				-1.78	0.75	-0.3	0.23		0.62	0.08	0.3	1.09		0.55	0.34	1.17	-0.19	-0.07	0.43	1		-0.16	-0.91	-1.1	-0.69	-0.13	1.2	0.68	0.95	-0.64	-0.75	-0.82
GENE2011X	IMAGE:814235	226382 || MGC45400 || hypothetical protein MGC45400 || Hs.389734 || AA465242 || || 90843	1	0.01			0.08	0.67	-0.6	-0.78	0.05	-0.25	-0.18	0.1	-0.77	-0.48	-1.02	-0.42	-1.48	-0.77	0.87	0.44	0.69	0.44	0.14	0.05	0.91	1.01	0.5	0.95	0.02	0.27	0.09	0.46	0.39	0.26	0.4	1.35	-0.17	-0.09	-0.92	-0.88	0.63	0.66	0.42	-0.03	-0.69	-1.97	-0.4
GENE526X	IMAGE:342069	106696 || RAB2 || RAB2, member RAS oncogene family || Hs.78305 || W60890 || || 5862	1	0.29	0.69	0.68	0	-0.09	-0.06	-0.49	-0.06	-0.93		0.04	-1.9	-0.6	-1.46	-0.05	-0.62	-1.13	1.46	1.03	0.32	1.13	-0.41	-0.1	0.38	1.3	0.52	0.28	0.56	0.67	0.05	-0.04	0.19	0.66	-0.1	-0.01	0.52	-0.87	-0.63	-0.35	1.39	0.21	1.01	-0.73	-0.91	-2.05	0.04
GENE1810X	IMAGE:23318	222338 || RAB2 || RAB2, member RAS oncogene family || Hs.78305 || R38260 || || 5862	1	-0.06	0.34	0.72	0.08	-0.25	-0.3	-0.26	-0.35	-1.03	-0.35	0.24	-1.27	-0.54	-0.94	0.56	-0.1	-1.07	1.34	-0.13	0.09	1.63	-0.09	0.4	0.61	1.03	0.58	0.13	0.71	0.56	-0.08	0.24	0.23	0.26	-0.66		0.58	-0.4	-0.42	-0.34	0.94	0.14	0.6	-1.11	-1.77	-0.11	-0.42
GENE2245X	IMAGE:796087	309735 || || Homo sapiens calmodulin-I (CALM1) mRNA, 3'UTR, partial sequence, mRNA sequence || Hs.374441 || AA460374 || ||	1	0.31	0.67	0.84	-0.36	0.08	0.19	-0.05	0.38	-0.65		0.01	-1.5	0.05	-0.45	0.06	-0.77	-0.69	1.2	0.61	-0.22		0.98	1.55	0.56	0.38	-0.11	-0.42	0.84	0.36	0.49	-0.43	-0.44	0.63	-1.12	0.71	-0.21	0.21	-0.73	-1.07	0.42	-0.07	0.86	0.04	-1.86	-0.54	-0.77
GENE2040X	IMAGE:712436	226922 || || **ESTs, Highly similar to IF1A_HUMAN Eukaryotic translation initiation factor 1A (EIF-1A) (EIF-4C) [H.sapiens] || Hs.380711 || AA281733 || ||	1	0.31	0.18	-0.03	0.06	-0.42	0.01	-0.08	-0.05	-0.15	1.06	-0.59	-1.84	0.13	-0.65	0.19	-1.21	-0.07	1.07	0.74	0.14	0.33	-0.34	-0.33	-0.02	-0.02	0.92	1.17	-0.23	0.64	0.76	0.08	-0.25	1.91	-0.31		-1.75	-0.49	-0.78	0.43	0.7	-0.61	-0.4	0.37	-0.42	0.69	-0.8
GENE2257X	IMAGE:2028764	309919 || || ESTs, Highly similar to IF1A_HUMAN Eukaryotic translation initiation factor 1A (EIF-1A) (EIF-4C) [H.sapiens] || Hs.380711 || AI262933 || ||	1	0.33	0.5	-0.16	0.03	-0.09	-0.34	0.05	-0.28	-0.44	0.67	-0.56	-1.7	-0.38	-0.27	0.19	-1.53	-0.17	1.45	1.03	0.3	0.45	-0.6	-0.21	0.09	0.17	1.09	1.42	-0.3	0.18	0.93	0.33	-0.22	2.3	0.16	-0.88	-0.97	-0.61	-0.79	0.06	0.91	-0.35	-0.19	0.32	-1.1	-1.04	0.06
GENE2649X	IMAGE:2509615	331123 || HRMT1L1 || HMT1 hnRNP methyltransferase-like 1 (S. cerevisiae) || Hs.235887 || AI955688 || || 3275	1	0.46	0.57	-0.18	0.67	0.65	-0.14	0.13	0.31	-0.39	-0.38	0.79	-1.44	-0.23	-1.12	-0.28	-0.9	-1.19	0.88	0.3	0.76	0.4	-0.23	-0.8	-0.25	-0.61	0.83	0.75	0.7	1.05	-0.19	0.15	-0.08	1.47	0.55	-0.59	-0.23	-0.56	-1.2	-0.36	-0.6	0.15	1.58	0.43	-0.95	-0.49	-0.27
GENE301X	IMAGE:784504	103775 || MBTPS1 || membrane-bound transcription factor protease, site 1 || Hs.75890 || AA447393 || || 8720	1	0.25	0.89	0.12	0.5	0.35	-0.94	0.28	0.04	0.17	-0.09	0.44		-0.62	-1.1	-0.34	-0.29	-0.7	-0.22		0.12	0.5	0.56	0.05	0.17	-0.5	1.5	1.38	0	0.88	0.5	0.63	0.25	0.74	0.35	-0.05	0.65	-1.29	-1.08	-0.62	-0.22	0.51	0.08	-0.34	-0.83	-1.32	-1.38
GENE1250X	IMAGE:814792	115329 || USP10 || ubiquitin specific protease 10 || Hs.78829 || AA455233 || || 9100	1	0.06	0.39	-0.04	0.04	-0.34	-0.68	-0.35	0.08	0.27	0.52	0.22	-1.58	-0.2	-0.37	-0.24	-0.85	-0.32	0.17	-0.26	0.56	0.4	0.44	-0.16	0.03	-0.28	2.23	1.5	0.21	1	0.82	0.52	0.02	1.18	0.59	0.19	0.15	-1.11	-1.32	-1.37	-0.15	-0.39	-0.16	-0.48	-0.13	-0.04	-0.63
GENE280X	IMAGE:954213	103572 || || Homo sapiens cDNA FLJ32819 fis, clone TESTI2002937, weakly similar to HISTONE H3.2, mRNA sequence || Hs.278538 || AA524802 || ||	1	-0.34	-0.03	0.3	0.47	0.24	-0.22	-0.89	-0.53	-0.35	0.17	-0.22		-0.61	-0.02	0.59	-1.36	-0.57	0.14	0.07	0.94	0.42		-1.37	0.63	0.12	1.19	0.28	0.41	1.42	0.63	1.1	-0.07	0.48	0	0.36	0.08	-0.32	-0.79	-0.72		-0.05	0.14	0.11	-0.92	-1.07
GENE2460X	IMAGE:1415750	316288 || H3F3A || H3 histone, family 3A || Hs.367720 || AA878273 || || 3020	1	-0.13	-0.22	0.35	0.58	-0.04	0.13	-1.03	-0.09	-0.38	0.09	0.12	-0.31	-0.29	-0.45	0.74	-1.44	-0.67	0.49	0.13	0.82	0.3	-0.77	-0.28	0.73	0.15	1.21	0.38	0.5	1.83	0.49	1.23	0.01	0.21	-0.06		0.22	-0.81	-0.84	-0.51	0.26	0.05	0.18	0.24	-1.62	0.18	-1.58
GENE577X	IMAGE:32257	107428 || SRP9 || signal recognition particle 9kDa || Hs.75975 || R17642 || || 6726	1	-0.24	0.18	-0.12	0.63	0.2	-0.16	-0.9	-0.35	-0.44	0.32	0.31	-1.51	-0.29	-0.5	0.56	-0.95	-0.57	0.7		0.61	0.31	-0.96	-0.46	-0.04	-0.3	1.57	0.64	0.25	1.2	0.6	0.95	-0.09	0.9	-0.59	0.52	0.03	-0.79	-0.73	-0.16	0.78	0.16	0.09	0.19	-0.43	0.26	-1.35
GENE207X	IMAGE:324494	102631 || HSPB2 || heat shock 27kDa protein 2 || Hs.78846 || W51795 || || 3316	1	0.14	0.85	-0.07	0.19	0.36	-0.47	-1.08	0.18	-0.41		0.1	-1.47	-0.35	-0.58	0.7	-0.56	-0.55	0.2	0.24	-0.23		-0.41	-0.72	-0.18	-0.36	1.46	1.19	-0.37	0.52	0.52	0.54	-0.05	0.72	1.46	0.65	-0.34	-0.34	-0.65	-0.54	0.59	0.37	0.23	-0.35	-0.44	-0.73	0.09
GENE2515X	IMAGE:1573568	319844 || NUCKS || similar to rat nuclear ubiquitous casein kinase 2 || Hs.118064 || AA962465 || || 64710	1	0.22	0.65	0.14	0.41	-0.03	-0.4	-1.62	-1.18	-0.39	1.86	-0.08		-1.31	-0.91	0.53	-0.69	-0.25	0.22	0.28	0.22	0.02	-0.3	-0.74	0.04	-0.46	1.13	1.11	0.11	0.6	1.19	1.48	-0.1	1.43	1.8	0.4	-0.85	-1.02	-1.07	-0.79	0.9	-0.01	0.36	-0.33	0.51	-2.09	-1.17
GENE417X	IMAGE:591095	105374 || NUCKS || similar to rat nuclear ubiquitous casein kinase 2 || Hs.118064 || AA158345 || || 64710	1	0.12	0.5	0.34	0.51	0.63	-0.9	-1.36	-0.96	-0.78	0.67	-0.26		-0.99	-1.17	0.72	-1.26	-0.21	0.3	0.25	0.03	0.31	-1.08	-0.89	0.25	0.15	0.11	1.17	0.34	0.99	1.19	1.2	0.49	1.55	1.99		-0.38	-1.24	-1.09	-1.2	1.08	-0.09	0.67	-0.25	0.2	-1.19	-0.38
GENE943X	IMAGE:502819	112022 || NUCKS || similar to rat nuclear ubiquitous casein kinase 2 || Hs.118064 || AA137265 || || 64710	1	0.21	0.61	0.24	0.42	-0.25	-0.18	-1.46	-0.76	-0.53		0.24	-1.29	-0.5	-0.68		-0.6	-0.36	0.25	0.28	0.05	0.48	-0.41	-0.78	0.29	-0.34	0.68	1.51	0.09	1.18	0.98	0.98	0.4	0.77	2.09	1.05	-0.62	-1.44	-1.08		0.72	0.2	0.25	-0.65	-0.58	0.16	-1.73
GENE2023X	IMAGE:811067	226587 || || Homo sapiens, clone IMAGE:4074138, mRNA, mRNA sequence || Hs.30089 || AA485453 || ||	1	0.02	0.27	0.21	0.53	-0.09	-0.4	-1.28	-0.91	-0.66			-1.05	-0.18	0.02	1.72	-0.41	-0.14	0.97	0.07	0.23	0.96	-0.51	-0.43	0.34	-0.66	0.8	0.41	0.06	0.5	0.68	0.53	0.98	0.67	1.58	1.01	0.29	-0.97	-0.79	-0.87	0.69	0.09	-0.25	-0.81	-1.36	-1.13	-0.79
GENE1591X	IMAGE:504128	119738 || FLJ13639 || hypothetical protein FLJ13639 || Hs.101821 || AA131681 || || 79758	1	0	0.34	0.32	0.64	0.03	-0.4	-1.49	-1.49	-0.83	0.28	-0.04	-0.78	-0.08	-0.05	1.54	-0.56	-0.2	0.21		0.01	0.73	-0.51	-0.39	-0.12	-0.26	1.28	0.47	0	0.59	0.4	0.57	1.08	0.39	1.27	0.94	0.33	-1.05	-0.56	-0.96	0.55	0.22	-0.39	-0.38	-1.11	-0.29	-0.44
GENE219X	IMAGE:128159	102794 || TPR || **translocated promoter region (to activated MET oncogene) || Hs.169750 || R10412 || || 7175	1	-0.49	0.39	0.11	0.82	-0.32	-0.45	-1.39	-1.29	-0.62	0.96	-0.17		-0.49	-0.87	0.63	-0.28	-0.01	0.11	-0.3	-0.01	0.33			-0.6	0.53	0.18	0.81	1.11	1.39	0.59	0.69	0.42	1.42	1.31	0.3	0.5	-0.63	-0.67	-0.58	-0.68	-0.51	-0.47	-0.75	-1.03	0.13	-0.16
GENE1878X	IMAGE:49162	223409 || || Homo sapiens, clone IMAGE:4074138, mRNA, mRNA sequence || Hs.30089 || H16589 || ||	1	0.5	0.39	0.37	0.89	-0.57		-1.62	-1.51	-0.55	1.16	0.11		0	-0.8			0.04	0.06	0.13	-0.08	-0.32	-0.39	-0.76	-0.38	-0.74		1.09	0.31	1.83	0.53	1.15	-0.28	0.54	1.33	-0.08	-1.66	-1.05	-1.04	-0.67	0.72	-0.07	1.09	-0.38	0.26	0.74	-0.17
GENE1805X	IMAGE:322218	222187 || FLJ10326 || hypothetical protein FLJ10326 || Hs.262823 || W37992 || || 55699	1	-0.28	-0.08	0.44	1.15	-0.03	-1.25	-1.67	-0.4	-0.19	1.55	0.09		-0.51	-2.04	-0.82	-0.68	-0.47	0.58	0.31	0.06	-0.81	-0.29	-1	-0.63	0.31	0.76	0.62	0.87	1.41	0.23	1.18	-0.67	1.85	0.19	-0.17	-0.67	-0.62	-0.75	0.79	0.65	1.1	0.89	-0.01	0.25	-0.52	-0.71
GENE1964X	IMAGE:486459	225200 || || ESTs, Weakly similar to hypothetical protein FLJ20489 [Homo sapiens] [H.sapiens] || Hs.19613 || AA042858 || ||	1	-0.53	-0.18	0	0.93	0.1	-1.09	-0.56	-0.47	-0.3	1.19	-0.34	-1.95	-0.59	-1	0.85	0.27	-0.34	0.74	0.05	0.3	0.09	-0.39	-0.44	-0.03	0.04	0.52	0.3	0.83	1.69	-0.15	-0.07	0.72	1.42		0.23	0.09	-0.1	-0.32	0.53	0.37	1.43	-0.09	-0.14	-0.81	-1.99	-0.73
GENE2006X	IMAGE:486538	226285 || FLJ10326 || hypothetical protein FLJ10326 || Hs.262823 || AA042812 || || 55699	1	-0.57	-0.19	0.05	0.78	-0.05	-1.07	-0.88	-0.44	-0.38	1.38	-0.15	-1.65	-0.5	-1.1	0.67	0.34	-0.31	0.42	-0.16	0.17	0.07	-0.44	-0.61	-0.07	0.07	0.75	-0.01	0.6	1.36	-0.23	-0.05	0.48	1.54	0.47	0.35	-0.28	-0.53	-0.39	0.52	0.41	1.39	-0.03	-0.42	-0.23	-0.69	-0.22
GENE2086X	IMAGE:841208	307043 || PPP2R5A || protein phosphatase 2, regulatory subunit B (B56), alpha isoform || Hs.155079 || AA486712 || || 5525	1	-0.49	-0.65	0.05	0.06	-0.12	-0.4	-0.5	-0.76	-0.33	0.69	0.27	-1.53	-0.12	-0.58	0.58	0.28	-0.05		0.23	0.47	-0.11	0.14	-0.32	-0.25	0.29	1.02	0.36	1.08		-0.01	-0.34	0.09	1.8	-0.15	0.18	-0.43	-1.41	-0.01	0.25	0.48	0.6	1	0.01	-0.02	-0.59	-0.69
GENE2529X	IMAGE:2568611	330320 || MAGED1 || melanoma antigen, family D, 1 || Hs.177556 || AW071162 || || 9500	1	0.64	0.77	0.02	0.26	-0.72	-0.79	-1.02	0.15	-0.22	0.48	0.84	-1.9	-0.47	-1.29	-1.19	-0.64	-1.41	1.13	0.17	0.68	-0.06	0.85	0.55	-0.1	0.52	-0.18	0.43	0.27	0.37	-0.12	0.5	-0.22	1.53	0.71	0.96	-0.32	-0.79	-0.62	-0.06	-0.04	0.16	0.94	-0.11	-0.2	-0.33	-0.13
GENE2835X	IMAGE:1500643	99655 || UGP2 || UDP-glucose pyrophosphorylase 2 || Hs.77837 || AA886292 || || 7360	1	1.35	0.84	0.9	0.51	-0.32	-0.52	-0.88	0.83	-0.79	0.25	-0.2		-0.53	-0.75	-0.68	-1.48	-0.92	-0.47	-1.05	-0.67	0.05	-0.31	-1.25	-0.16	0.91	0.84	0.84	0.56	0.85	-0.24	0.26	-0.52	1.78	0.86	-0.17	-0.51	-0.57	0.65	-0.26	0	1.27	0.83	0.25	-0.54	-0.19	-0.73
GENE429X	IMAGE:190692	105479 || BCAA || RBP1-like protein || Hs.17428 || H38607 || || 51742	1	-0.79	0.49	0.56	0.71	0.32		-0.63	-0.56	-0.64	0.69	0.03		-0.99	-0.74	0.39	-1.35	-0.85	-0.12	-0.41	-0.09	-0.72		-1.14	-0.26	0.7	0.37	1.47	1.41	1.16	1.18			0.79	-0.07	-0.15	-0.47	-0.41	-0.85	-0.65	-0.14	0.1	0.52	0.54	-0.2	-0.02	0.98
GENE2539X	IMAGE:2543348	330395 || DDX21 || DEAD/H (Asp-Glu-Ala-Asp/His) box polypeptide 21 || Hs.169531 || AW029415 || || 9188	1	-0.15	0.33	0.03	0.4	0.04	-0.49	-0.69	0.14	-1.21	0.41	0.32	-1.56	0.31	-1.2	-0.3	-1.82	0.22	0.61	0.14	-0.05	-1.05	-0.94	-0.5	-0.15	0.83	0.73	0.98	0.28	0.46	0.65	0.59		1.11	-0.2	-0.47	-0.82	0.57	-0.49	-1.28	0.68	0.13	1.06	1.48	0.66	-0.17	0.57
GENE2343X	IMAGE:396854	311565 || UBQLN1 || ubiquilin 1 || Hs.9589 || AA758246 || || 29979	1	0.41	0.25	0.63	-0.25	-0.57	0.6	-1.16	0.32	-0.34	0.77	-0.19		0.1	-0.56		-0.83	-0.75	1.25	0.65	-0.69	-1.36	-0.06	-0.4	-0.52	1.21	1.21	2.23	0.79	-0.05	0.19	0.62	-0.85	0.99	-0.01	-0.7	-1.2	-1	-0.19	-0.22	-0.01	0.01	0.96	0.62	0.35	-0.71	-1.51
GENE1298X	IMAGE:773554	115996 || SPIN || spindlin || Hs.289043 || AA428181 || || 10927	1	0.59	0.51	0.58	0.21	-0.03	0.65	-1.24	-0.32	-0.27	0.45	-0.54	-2.11	-0.03	-0.61	-1.09	-0.7	-0.5	0.57	-0.04	-0.78	-0.78	-0.33	-0.23	0.51	0.63	2.15	2.38	0.37	0.78	0.37	0.49	0.11	0.65	0.23	-0.08	-0.39	-0.67	-0.42	-0.4	0.02	-0.46	0.53	0.66	-0.34	-0.86	-0.34
GENE163X	IMAGE:77483	102115 || SBP2 || SECIS binding protein 2 || Hs.288141 || T58743 || || 79048	1	0.05	-0.06	0.51	-0.16	-0.42	0.04	-1.09		-0.92	-0.25	-0.12		-0.46		-0.58	-1.7	-0.54	0.42	0.03	-0.42	-0.94	-0.3		-0.61	1.17	1.67	1.86	0.19	1.91	0.06	-0.03	-0.25	1.23	0.37	-0.58	-0.59				-0.5	-0.78	0.48	0.84		0.41
GENE2435X	IMAGE:1698924	315243 || COPB2 || coatomer protein complex, subunit beta 2 (beta prime) || Hs.75724 || AI174328 || || 9276	1	-0.64	0.53	1.3	0.75	-0.95	-0.37	-1.29	-0.31	-0.83	-0.77	-0.58	-1.97	-0.48	-1.08	0.44	-0.65	-1.61	1.19	0.62	0.31	-0.4	-0.68	-0.9	0.11	1.68	0.25	0.87	0.28	1.1	0.95	0.43	-0.04	0.79	0.63	0.77	0.19	-0.71	-0.3	-0.09	-0.12	0.82	0.81	0.03	0.13	-0.28	0.12
GENE1120X	IMAGE:810220	113913 || MINA53 || myc-induced nuclear antigen, 53 kDa || Hs.23294 || AA464689 || || 84864	1	-0.01	-0.13	0.29	1.12	-0.04	-1.15	-0.3	0.31		-0.52	-0.57	-1.59	-0.92	-1.47	-1.11	-1.88	-0.74	0.59	-0.2	0.11	-0.32	-0.37	-0.41	-0.18	1.4	0.35	0.97	0.84	2.04	0.31	0.24		0.41	0.84	0.91	-0.14	0.1	-0.12	-0.01	-0.46	0.48	1.46		0.08	-0.28	0.14
GENE1627X	IMAGE:357117	120433 || MAK3P || likely ortholog of mouse Mak3p homolog (S. cerevisiae) || Hs.288932 || W93520 || || 80218	1	0.18	0.09	0.51	0.28	-0.32	-0.65	-1	0.22	-0.29	-0.06	-0.08	-2.4	-0.72	-1.19	-0.29	-1.4	-0.31	0.44	-0.12	1.1	-0.12	-0.18	-0.06	0	0.67	1.33	0.8	0.5	1.14	1.06	0.35	-1.27	0.63	0.37	0.53	-0.41	-0.49	0.2	-0.09	0.18	-0.78	0.98	0.94	0.4	-0.55	-0.32
GENE1562X	IMAGE:504979	119316 || G3BP2 || Ras-GTPase activating protein SH3 domain-binding protein 2 || Hs.433496 || AA151213 || || 9908	1	0.72	1.28	0.61	-0.04	-0.85	-0.84	-0.43	0.38	-0.75	0.97	-0.35		-0.61	-1.04	-1.38	-1.58	-0.67	-0.6	-0.86	-0.49		-0.35		-1.22	0.59	0.04	1.12	0.57	0.25	0.56	1.01	-0.4	0.66	-0.12	-0.25	-1.04	0.02	-0.44	-0.19	-0.2	1.08	0.58	0.67	2.29	0.75	0.41
GENE926X	IMAGE:1603867	111831 || MAP3K7IP2 || mitogen-activated protein kinase kinase kinase 7 interacting protein 2 || Hs.109727 || AA988081 || || 23118	1	0.85	0.96	0.74	0.85	-0.57	0.07	-0.81	-0.17	-0.18	1.04	-0.09		-0.6	-1.66			-1	-0.16	-0.5	-0.19		-0.18	-0.44	-0.84	0.95	-0.4	0.42	1.05	0.78	0.13	0.87	-0.56	1.29	0.16	-1	-1.46	-1.12	-1.63	0.32	0.56	0.07	0.78	1.14		0.12	0.37
GENE814X	IMAGE:1175398	110502 || YARS || **tyrosyl-tRNA synthetase || Hs.239307 || AA641406 || || 8565	1	0.49	0.01	0.51	0.28	0.3		-0.82	-0.1	-0.05	-0.02			-1.24	-1.49	-1.53	-0.44	-0.31	-0.31	-1.01	0.52	-1.19	-0.41		-1.05	0.67	-0.03	0.77	0.85	0.33	0.11	0.97	0.39	1.04	-0.07	-0.37	-0.92	-0.2	0.15	-0.08	0.66	0.43	1.23	1.64	0.79	-0.93	0.28
GENE1433X	IMAGE:1069978	117539 || GTAR || gene trap ankyrin repeat || Hs.12329 || AA599689 || || 26057	1	0.04	0.71	0.75	0.35	-0.79			-0.52	-0.04	0.85			-1.38	-1.38	-1.16	-1.08	-0.77	-0.1	-0.71	-0.28		-0.38		-0.7	0.58	0.56	1.47	0.94	0.47	0.88	1.16	-0.04	0.98	-0.23		-0.57	-0.44	-0.04	0.28	-0.16	0.83	0.88	0.34	-0.06	-1.24
GENE1200X	IMAGE:704690	114742 || HIPK3 || homeodomain interacting protein kinase 3 || Hs.30148 || AA282196 || Dyrk6=Ser/Thr protein kinase || 10114	1		1.11	0.4	0.26	-0.6	-0.32	-0.25	0.13	-0.31	1.43	-0.96		-0.35	-1.57	-0.66	-1.32	-0.01	0.29	-0.37	0.17			-0.7	-0.17	0.14	-0.36	1.42	0.75	0.5	0.68	1.06	-0.49	0.66		-0.24	-0.22		-0.8	-0.4	-0.31	-0.31	0.68	0.68	0.04	0.5	-0.01
GENE293X	IMAGE:343072	103688 || ITGB1 || integrin, beta 1 (fibronectin receptor, beta polypeptide, antigen CD29 includes MDF2, MSK12) || Hs.287797 || W67173 || CD29=Integrin, beta 1=fibronectin receptor, beta polypeptide || 3688	1	0.53	2.17	0.62	0.28	-0.65	0.29	-0.41	0.17	-0.35	0.97	0.03		0.07	-0.58	-0.36	-1.05	-1.49	1.08	0.75	0.3	-0.52	-0.99	0.06	-1.1	0.25	-0.79	0.06	0.49	0.71	0.69	0.08	-0.73	0.64	-0.87	-0.62	-0.42	-0.8	-0.54	0.67	0.63	-0.28	1.78	-0.36	0.97	-0.28	-0.92
GENE64X	IMAGE:325953	100906 || ITGB1 || integrin, beta 1 (fibronectin receptor, beta polypeptide, antigen CD29 includes MDF2, MSK12) || Hs.287797 || AA037283 || || 3688	1	0.84	2.57	0.95	0.59	-0.53	-0.77	-0.41	0.02	-0.49	0.64	-0.08		0.11	-0.6	-0.52		-1.53	0.45	0.57	0.57	-0.63	-0.97	-1.62	-0.85	0.4	-0.24	0.36	0.64	0.74	0.74	-0.05	-0.7	0.86	-0.85	-0.44		-1.03	-0.47	0.69	0.69	-0.07	1.14	-0.52	0.74	-1.08
GENE1411X	IMAGE:469345	117209 || KDR || kinase insert domain receptor (a type III receptor tyrosine kinase) || Hs.12337 || AA026831 || Kinase insert domain receptor (a type III receptor tyrosine || 3791	1	1.02	2.2	0.63	0.29	-0.69	-0.44	-0.56	-0.17	-0.53	0.14	-0.35		-0.23	-0.67	-0.09	-0.76	-1.36	0.41	0.63	0.45	-0.18	-0.35	-0.52	-0.89	0.36	-0.27	0.21	0.45	0.44	0.57	0.03	0.19	1.61	-0.06	-0.59	-0.8	-0.62	-0.13	0.28	0.49	0.36	0.9	-0.41	0.42	-0.43	-0.92
GENE1140X	IMAGE:144881	114204 || CALU || calumenin || Hs.7753 || R78585 || || 813	1	0.55	2	0.76	0.74	-0.22	-0.84	-0.65	0.08	-0.81	0	-0.66	-1.91	-0.47	-0.97	-0.06	-0.29	-1.1	1.11	0.65	0.6	-0.75	-0.6	-0.41	-1.09	0.82	-0.19	-0.32	-0.12	-0.12	0.64	0.85	0.21	1.59	-0.02	-0.27	-0.89	-0.65	-0.4	0.19	0.51	1.17	0.92	-0.22	1.27	0.12	-0.71
GENE2745X	IMAGE:774420	98544 || || **Homo sapiens cDNA: FLJ22120 fis, clone HEP18874, mRNA sequence || Hs.5822 || AA446103 || ||	1		1.75	0.55	0.75	0.2	-0.7	-0.98	0.33	-0.65	0.98	-0.28		-0.12	-1.66	-0.6	-0.64	-1.06	0.93	0.33	0.27	-0.48	0.02	-0.07	0.02	0.18	-0.11	0.12	0.96	1.14	0.27	1.06	-0.24	1.04	0.49	-0.3	-1.01	-1.17	-0.56	-0.29	0.21	0.8	0.11	0.38	0.9	-1.27	-1.67
GENE1847X	IMAGE:1559001	222968 || CLIC4 || chloride intracellular channel 4 || Hs.25035 || AA917861 || || 25932	1	0.98	2.46	0.99	0.87	-0.71	-0.73	-0.64	0.07	0.06	0.54	0.07		0.25	-1.43	-0.21		-0.7	0.49	-0.39	-0.5	-0.64	-0.24	-0.51	-1.33	0.33	-0.2	0.65	0.37	1.09	0.15	1.07	0.65	-0.01		-0.62	-1.48	-0.89	-0.06	-0.41	-0.33	0.64	0.8	0.81	-0.16		-1.25
GENE2847X	IMAGE:160723	99824 || LAMC1 || laminin, gamma 1 (formerly LAMB2) || Hs.214982 || H24649 || || 3915	1	0.58	1.51	0.41	1	0.02	0.48	-0.78	-1.04	-0.25	0.63	-0.62		-0.24	-1.04	-0.63	-0.24	-0.96	0.92	0.48	0.1	-1.26	-1.11	-0.6	-0.15	0.31	-0.31	0.76	0.65	0.25	0.71	1.92	-0.62	0.74	0.36	-0.2	-1.02	-1.18	-1.5	0.4	-0.07	1.04	1.24	0.52	-0.04	-0.93	-0.1
GENE1969X	IMAGE:1627806	225336 || LOC113521 || similar to avenaII || Hs.32399 || AI018538 || || 113521	1	0.32	1.44	0	0.85	-0.22	-0.85	-1.5	-0.52	1.27	0.78	-0.26		-0.32	-0.74	-0.21	-0.82	-0.28	0.45	0.24	0.05	-1.35	-1.03	-0.65	-0.9	-0.3	-0.34	0.1	0.64	0.5	1.1	1.67	-0.63	2.11	0.54	-0.12	-0.71	-0.5	-0.65	0.03	0.52	0.66	1.28	-0.57	0.96	-1.48	-0.55
GENE616X	IMAGE:109153	107916 || COPA || coatomer protein complex, subunit alpha || Hs.75887 || T81091 || || 1314	1	0.61	1.48	0.06	0.73	-0.4	-0.17	-1.46	0.34	-0.26	0.16	-0.15		-0.5	-1.75	-0.28	-1.12	-0.8	0.98	0.32	0.71		-0.54	-0.93	-0.65	0.8	0.18	1.11	0.54	0.6	0.01	0.64	-0.37	1.05	0.47	0.22	-1.01	-1.17	-0.25	-0.5	-0.02	0.42	0.34	0	0.17	0.06	0.29
GENE1923X	IMAGE:1474500	224217 || VPS35 || vacuolar protein sorting 35 (yeast) || Hs.264190 || AA856703 || || 55737	1	0.87	0.72	0.4	0.6	-0.98		-1.24	0.49	0.08	0.43	-0.02		-1.12			-1.63	-1.03	0.9		0.15	0.02	0.09		-0.53	-0.03	0.64	0.64	0.18	1.1	0.27	0.89	-0.66	1.42	0.26	-0.5			-0.63	-1.35	-0.35	0.25	0	-0.31	-0.46	0.54
GENE1862X	IMAGE:240174	223200 || PRKWNK1 || protein kinase, lysine deficient 1 || Hs.432900 || H89604 || || 65125	1	-0.01	1.85	0.83	2.1	0.06		-0.61	-0.06	-0.61	0.31	-0.14		0.29	-0.79	-0.34	-2.09	-0.62	0.25	-0.62	-0.17	-1.02	-0.34	-0.7	-0.68	0.68	-0.8	1.74	0.93	0.56	0.31	0.76	0.08	2.15	-0.16	-1.38	-0.47	-0.32	-0.71	-0.29	-0.26	0.17	0.5	-1.08	0.14	0.05	0.54
GENE1715X	IMAGE:1671735	188430 || PRKWNK1 || protein kinase, lysine deficient 1 || Hs.432900 || AI056568 || Unknown UG Hs.41040 ESTs, Weakly similar to protein serine || 65125	1	-0.23	1.3	0.72	1.81	-0.52	-1.05	-0.98	-0.5	-0.57	1.45	-0.27		0.49	-0.41	-0.72	-1.34	-0.12	-0.14	-0.28	0.66	-1.05	-0.42	-0.05	-0.7	0.54	-0.26	0.91	0.78	0.1	0.62	1.25	0.16	2.19	-0.91	-1.76	-0.62	-0.47	0.27	-0.05	0.13	-0.49	0.71	-0.53	0.45	-0.38	0.33
GENE2407X	IMAGE:1662029	314009 || MEL || mel transforming oncogene (derived from cell line NK14)- RAB8 homolog || Hs.5947 || AI082781 || || 4218	1	0.14	0.17	0.31	1.23	0.36	-0.45	0.27		-0.9	-0.17	-0.26		-0.06	-0.73	0.15	-1.63	-0.35	0.54	-0.3	0.15	-0.91	-0.97	-0.89	-0.32	0.41	0.72	0.7	0.83	1.14	0.03	1.42		0.22	2.69	0.11	-1	-0.46	-0.69	-1.52	-0.46	-0.16	0.78	-0.44	0.53	0.14	-0.42
GENE1244X	IMAGE:781157	115258 || || **Homo sapiens clone IMAGE:248602, mRNA sequence || Hs.326719 || AA429904 || ||	1		-0.3	0.61	0.56	0.24	-1.57	0.31	0.39	-0.96	-0.35	-0.61	-1.14	0.13	-1.14	0.27	-1.42	-0.54	-0.2	-0.9	0.48	0.07	-0.72		0.49	0.58	0.5	0.47	0.09	0.65	0.07	1.23		0.01	1.32	0.45	-0.46	0.09	-0.19	-1.02	1.8	-0.02	0.45	0.14	0.68	-0.36	-0.12
GENE879X	IMAGE:784255	111298 || eIF2a || eukaryotic translation initiation factor 2A eIF2a || Hs.332404 || AA446907 || || 83939	1	0.16	-0.13	0.16	0.86	-0.42	-0.57	-0.63	0.02	-0.86	-0.17	-0.37	-1.59	-0.52	-0.38	0.3	-0.88	-0.33	0.15	-0.15	0.6	-0.17	-0.1	-0.01	-0.28	0.74	-0.02	-0.22	-0.11	0.38	1.15	0.41	0.89	1.8	1.04	0.98	0.49	-0.23	-0.44	-0.78	-0.43	-0.24	1.06	-0.12	0.95	-1.76	-0.26
GENE1176X	IMAGE:842861	114517 || HNRPR || heterogeneous nuclear ribonucleoprotein R || Hs.15265 || AA486402 || || 10236	1	0.34	0.28	0.26	0.37		-0.21	-0.43	0.11	-0.69	-0.02	-0.37	-1.05	0.17	-0.21	0	-1.44	-0.55	0.08	-0.13	0.34	-0.17	-0.44	-0.54	-0.09	0.13	0.14	0.64	0.21	0.54	0.3	1.43	-0.02	0.38	1.1	0.41	-0.61	-0.23	-0.09	-0.06	-0.21	0.27	0.54	0.26	0.57	-1.76	0.46
GENE1197X	IMAGE:841195	114725 || PAI-RBP1 || PAI-1 mRNA-binding protein || Hs.165998 || AA486624 || || 26135	1	0.39	0.25	0.35	0.39	0.5	-1.28	-0.59	0.62	-0.34	0.21	-0.6	-1.14	-0.76	-0.57	-0.64	-0.44	0.08	-0.71	-0.77	0.6	-0.6	-0.59	-0.63	-0.98	0.24	0.47	0.68	0.71	1	0.52	1.44	0.51	1.03	0.63	0.37	-0.42	0.26	-0.05	-1.02	0.37	-0.53	0.74	0.3	1.36	-1.61	0.05
GENE220X	IMAGE:843263	102801 || MRPL37 || mitochondrial ribosomal protein L37 || Hs.4209 || AA486034 || || 51253	1	0.3		-0.21	0.29	0.96	0.52	-0.43	-0.09	-0.7	-1.11	-0.54	-0.81	-0.31	-0.11	-0.8	-1.01	0.15	-0.33	-0.51	0.71	-0.13	-0.53	-0.52	-0.87	0.11	0.1	0.25	0.4	0.71	0.78		0.38	1.24	0.65	0.42	-0.13	1.5	-0.44	-0.93	0.06	0.27	1.5	0.99	0.9	-1.97	-0.75
GENE1080X	IMAGE:1554541	113483 || PDCD8 || programmed cell death 8 (apoptosis-inducing factor) || Hs.18720 || AA932997 || || 9131	1	-0.85	-0.63	1.84	1.09	0.2		-1.17	-0.25	-1.5	-0.23	0.14		-0.63	-0.69	0.51	-0.94	0.5	0.2	0.25	-0.41		-0.47		-0.17	1.32	-0.4	0.65	0.74	1.75	-0.05	1.02	0.58	-0.06	0.87		-0.75	-0.05	-0.44	-0.74	-0.05	0.19	0.19	-0.5	0.41	-0.09	-1.39
GENE1763X	IMAGE:461864	221242 || || EST || Hs.431055 || AA682719 || ||	1	-0.06	0.03	1.23	0.58	0.23	-0.86	-0.94	-0.85	-0.75	0.15		-1.28	-0.63	-0.98	0.78	-0.78	-1.09	0.52	0.19	-0.36	-0.66	-0.54	-0.29	-0.35	1.49	-0.66	-0.05	0.49	0.97	0.1	1.59	0.95	0.63	1.09	0.16	-0.59	0.35	-0.03	0.22	-0.62	1.35	0.23	0.1	-0.27	0.08	-0.92
GENE795X	IMAGE:814381	110247 || DAP || death-associated protein || Hs.75189 || AA458861 || DAP-1=putative mediator of the gamma interferon-induced cell || 1611	1	1.53	0.57	-0.01	0.46	0.06	-0.26	-0.2	0.67	-0.43	-0.41	-0.22	-1.09	-0.55	-0.87	-0.07	-0.54	-0.36	1.12	0.25		-0.58	0.35	-0.87	0.33	0.3	0.13	0.12	0.25	0.31	-0.46	0.61	1.18	1.08	-0.28		1.63	-1.56	-0.65	-0.58	-0.28	0.45	0.99	0.1	-0.29	-1.06	-1.06
GENE520X	IMAGE:245174	106631 || ALEX3 || ALEX3 protein || Hs.172788 || N54456 || || 51566	1	0.39	0.73	0.16	-0.12	0.16	0.47	-0.24	-0.18	0.1	0.48	0.52		-0.44	-1.61	-0.68	0.31	-1.14	0.94	0.55	-0.33	-0.42	-0.25	-0.57	-0.34	0.34	0.26	0.5	0.07	-0.04	-0.5	0.76	0.71	0.97	0.14	-0.62	-0.45	-1.44	-0.2	0.58	0.92	1.08	0.35	-0.35	0.37	-1.35	-0.52
GENE2818X	IMAGE:262231	99449 || CALR || calreticulin || Hs.353170 || H99170 || || 811	1	-0.23	0.26	-0.41	-0.08	0.77	0.87	-0.16	0.53	-0.06	-0.44	0.19	-1.6	0.43	-1.26	-1.1	0.37	-0.6	0.71	0.6	0.24	-1.52	0.1	-0.58	-0.08	-0.18		-0.16	0.42	-0.37	-0.48	0.93	0.82	1.04	-0.33	1.2	-0.1	-1.4	-0.44	0.21	0.91	1.44	1.23	0	0.03	-0.91	-0.92
GENE298X	IMAGE:137189	103720 || RPN1 || ribophorin I || Hs.2280 || R36132 || || 6184	1	-0.48	-0.39	0.71	0.27	0.65	0.27	-0.67	-0.5	-0.71	-1.26		-0.73	-0.51	-0.93	-0.13	0.33	-0.88	1.01	0.52	0.61	-0.25	0.47	0.09	0.07	0.8	-0.12	0.07	0.15	0.19	0.4	0.18	1.4	0.33	0.05	0.54	0.68	-0.71	-0.33	-0.02	0.92	0.9	0.79	0.02	-1.03	-1.47	-1.5
GENE1974X	IMAGE:814584	225517 || CRR9 || cisplatin resistance related protein CRR9p || Hs.323769 || AA480894 || || 81037	1	-0.18	0.06	-0.1	0.93	0.07	-0.46	-1.39	-0.7	-0.84	-0.46	0.4		-0.43	-1.63	-0.61	-0.72	0.82	1.36	0.87	-0.07		0.36	-0.48	-0.5	0.6	0.08	0.57	0.79	0.65	-0.02	1.22	1.33	1.35	-0.26	0.18	-0.3	-0.64	-1	-0.26	0.19	0.86	1.18	0.07	-0.4	-0.78	-1.65
GENE454X	IMAGE:249618	105807 || CRR9 || cisplatin resistance related protein CRR9p || Hs.323769 || H84443 || || 81037	1	-0.58	-0.97	-0.09	0.55	-0.07	-0.17	-0.62	-0.07	-0.53	-0.16	-0.15	-0.68	-0.01	-0.45	-0.12	0.25	0.83	0.91	0.52	0.17	-1.27	0.32	0.05	-0.37	0.51	0.11	0.48	0.7	-0.11	-0.2	1.55	1.67	0.7	-0.37	-0.2	-0.24	-0.18	-0.87	-0.1	0.29	0.68	1.41	0.28	0.27	-1.8	-1.72
GENE2664X	IMAGE:2422534	331233 || AGPAT1 || 1-acylglycerol-3-phosphate O-acyltransferase 1 (lysophosphatidic acid acyltransferase, alpha) || Hs.240534 || AI865990 || || 10554	1		0.23	0.09	0.8	0.05	0	-0.48	-0.17	-0.29	0.2	0.52	-0.33	-0.16	-1.07	-0.2	-0.2	0.02	0.43	0.14	0.34	-0.61	-0.01	-0.39	-0.14	-0.12	0.01	-0.22	0.25	-0.01	0.76	0.9	0.02	-0.03	0.37	0.47	-0.28	-0.23	-0.28	0.48	-0.16	0.59	1.42	-0.16	0.37	-1.41	-1.4
GENE2190X	IMAGE:827011	308677 || RUVBL1 || RuvB-like 1 (E. coli) || Hs.272822 || AA521388 || || 8607	1	-0.68	-0.94	0.14	0.69	0.65	-0.22	-0.7	-1.24	-0.6	0.12	-0.5	-1.12	0.08	-0.25	-0.17	-0.34	-0.5	0.58	0.46	0.55	-0.49	0.06	-0.25	-0.17	0.25	0.17	-0.58	0.28	1.36	1.1	1	-0.05	0.22	0.22	0.75	0.93	0.17	-0.35	-0.57	0.37	0.1	1.38	0.25	0.41	-1.42	-1.21
GENE859X	IMAGE:771236	111049 || PCDH1 || protocadherin 1 (cadherin-like 1) || Hs.79769 || AA443557 || protocadherin 42 for abbreviated PC42 || 5097	1	-0.45	-0.91	-0.18	0.85	0.56	0.58	-0.82	-0.85	-0.52	-0.11	-0.25	-0.94	-0.17	-0.76	0.91	0.16	-0.24	-0.13	0.27	0.73	-0.55	0.54	-0.14	-0.24	0.42	-0.52	-1.24	0.45	1.17	0.47	0.39	1.53	1.62	0.39	0.11	0.11	0.36	0.39	0.18	-0.9	0.7	0.71	0.3	-0.09	-2.23	-1.58
GENE1117X	IMAGE:265102	113827 || ABI-2 || abl-interactor 2 || Hs.343575 || N21334 || || 10152	1	0.04	0.44	-0.19	-0.05	0.72	0.47	-1.36	-1.51	-0.26	-0.06	-0.54		-0.32	-1.14	-0.92	0.55	-0.43	0.74	0.69	0.22		-0.29	-0.3	0.51	0.19	-0.26	-0.46	0.67	-0.17	0.4	1.19	0.04	1.34	0.49	0.37	0.31	0.67	0.31	0.48	-0.29	-0.04	0.53	-0.34	-0.82	-1.31	-0.17
GENE2562X	IMAGE:2466685	330572 || ABI-2 || abl-interactor 2 || Hs.343575 || AI932231 || || 10152	1	0.45	0.74	0.1	0.41	0.9	-1.08	-1.62	-1.11	-0.46	-0.41	-0.69		-0.7	-1.5	-0.78	0.21	-0.3	0.77	0.74	0.2	-0.52	0.05	-0.46	0.77	0.66	-0.43	-0.23	0.85	0.37	0.57	0.74	0.1	1.35	0.99	0.1	0.32	0.37	0.05	0.26	-0.5	0.14	0.43	-0.26	-1.07	-0.62	0.27
GENE377X	IMAGE:131318	104882 || LOC55971 || insulin receptor tyrosine kinase substrate || Hs.23449 || R22950 || || 55971	1	0.34	-0.32	-0.05	1.02	0.09	-0.45	-1.79	-0.71	-1	-0.29	-0.6		-1.82	-2.39		0.62	-0.12	0.83		0.91		0.61	0.14	0.22	1.15		0.68	0.65	0.28	-0.02	0.6	0.39	1.75	0.65		-0.24	-0.83	-0.27	0.17	0.54	-0.2	0.83	-0.2	-0.1	-0.62	-0.44
GENE2398X	IMAGE:826574	313741 || DLG1 || discs, large (Drosophila) homolog 1 || Hs.154294 || AA521155 || || 1739	1	-0.34	0.17	0.16	0.45	-0.64	-0.27	-1.66	-1.05	-0.91	0.13	-0.6		0.02	-0.95	-0.48	0.49	-0.72	1.42		0.51		0.05	0.52	0.24	0.71	-1.12	-0.17	0.58	1.08	0.89	0.1	-0.32	1.07	1.2	0.52	0.87	-1.13	-0.47	-0.34	0.48	-0.46	1.19	0	0.25	-1.85	0.2
GENE60X	IMAGE:502397	100861 || STK24 || **serine/threonine kinase 24 (STE20 homolog, yeast) || Hs.168913 || AA135914 || || 8428	1	0.62	-0.11	0.33	0.87	-0.64	-0.33	-1.16	-0.33	-0.8	0.75	0.22		-0.18	-0.48	-0.32	-0.42	-0.66	0.74		0.3	0	0.26	-0.32	-0.28	0.95	0.28	-0.15	0.7	0.52	0.33	1.06	0.9	0.67	0.19	-0.22	0.2	-0.56	-0.41	0.65	0.54	-0.79	1.72	0.38	-1.76	-2.76	-0.52
GENE2414X	IMAGE:1034558	314278 || || || || AA779783 || ||	1	0.39	0.99	0.11	0.75	-0.1	-0.15	-0.83	0.35	0.13	0.96	0.01		1.17	-0.35	-0.97	-0.85	-1.01	0.76	0.38	-0.38	-0.96	-0.17	-0.14	0.94	-0.03	0.53	-0.33	0.88	0.62	0.41	0.59	-0.53	1.48	-0.58	-0.25	-0.17	-0.66	-0.72	1.29	-0.89	-0.76	1.34	0.8	-0.66	-1.97	-1.29
GENE2651X	IMAGE:2556457	331139 || LRRFIP1 || leucine rich repeat (in FLII) interacting protein 1 || Hs.326159 || AW073304 || || 9208	1	0.68	0.7	0.56	0.47	-0.12	-0.31	-0.79	0.77	-0.36	1.41	0.27		-0.15	-0.26	-0.57	-0.55	-0.66	0.26	0.13	-0.51	-0.87	0.66	0	0.19	0.69	-0.14	-0.23	1.09	1.34	-0.06	-0.33	-0.69	0.95	0.2	-0.22	-0.44	-1.04	-0.16	0.65	-0.63	-1.47	1.21	0.68	0	-1.47	-0.83
GENE1457X	IMAGE:954812	117922 || MGC5395 || hypothetical protein MGC5395 || Hs.165215 || AA504029 || || 79026	1	-0.01	0.84	1.14	1.33	-0.13	-1.29	-1.7	-0.39	0.06	2.11	0.29		-0.66	-1.02	-1.53	0.46	-0.62	0.34	0.09	-0.81	-1.1	0.18	-0.44	0.43	1.93	1.01	0.76	1.4	1.91	-0.03	0.36	-0.6	1.79	0.35	-2	-0.96	-0.78	0.54	0.94	-0.99	-0.78	0.29	-0.35	-0.91	-2.25	0.62
GENE824X	IMAGE:954717	110656 || MGC5395 || hypothetical protein MGC5395 || Hs.165215 || AA503978 || || 79026	1	0.01	0.69	1.24	1.51	-0.14	-1.05	-1.75	-0.81	0.05	1.54	0.37		-0.14	-0.85	-1.23	0.14	-0.62	0.09	0.12	-0.57	-0.9	0.29	-0.54	0.4	1.95	0.85	1.4	1.54	2.32	0.05	0.47	-0.5	1.75	0.43	-1.71	-0.9	-0.81	0.56	0.62	-0.88	-0.86	0.85	-0.69	-2.36	-1.27	-0.69
GENE2499X	IMAGE:1908712	318968 || || EST || Hs.410074 || AI301123 || ||	1	0.01	0.14	0.61	1.16	0.76	0.25	-0.83	-0.18	-0.16	0.45	-0.09	-1.21	-0.23	-0.96	0.68	-1.24	-0.48	0.42	0.37	-1.23	-0.23	-0.38	-0.48	0.94	0.95	0.32	0.3	0.87	1.94	-0.12	0.27	-0.21	0.63	0.43	-1.33	-1.22	-0.36	-0.29	0.57	0.6	1.39	0.93	-0.76	-0.53	-0.73	-1.83
GENE1226X	IMAGE:511856	115128 || SDCCAG16 || serologically defined colon cancer antigen 16 || Hs.271926 || AA088840 || || 10813	1	0.02	0.4	1.09	0.75	0.09	-0.09	-1.49	-1.02	-0.46	1.14	-0.14		-0.24	-0.72	-0.69	-0.27	-0.03	0.08	0.04	0.07		-0.43	-1.63	-0.33	1.81	0.42	0.17	0.58	0.76	0.29	0.49	0.94	0.81	0.83	0.76	-1.15	0.62	0	-0.69	0.31	0.54	0.07	-1.06	-1.07	-1.42
GENE1303X	IMAGE:1602730	116043 || || || || AA988876 || ||	1	0.41	0.87	0.59	0.93	-0.11	-0.21	-0.84	-1.62	0.43	0.64	-0.3	-0.78	-0.67	-0.1	-0.46	-1.64	0.19	-0.18	-0.22	0.04	0.75	0.01	-0.11	-0.69	0.69	-0.89	-0.5	0.11	0.34	0.17	1.66	0.7	1.16	0.52	0.36	-0.28	-0.6	0.26	0.79	1.07	0.2	-0.17	0.82	-1.11	-1.04	-1.39
GENE1122X	IMAGE:338519	113948 || SMARCE1 || SWI/SNF related, matrix associated, actin dependent regulator of chromatin, subfamily e, member 1 || Hs.332848 || W51779 || || 6605	1	0.66	0.47	0.13	0.69	-0.48	0.09	-0.32	-0.49	0.05	1.09	0.03	-1.24	-0.14	0.01	-0.21	-1.41	-0.71	-0.19	-0.2	0.16	-0.16	-0.29	-0.19	-0.55	0.4	-0.32	-0.72	0.67	0.98	1.54	0.9	0.44	1.3	0.1	0.22	-0.53	-0.07	-0.91	0.5	1.29	-0.95	0.24	-0.07	-0.46	-1.49
GENE1798X	IMAGE:825603	222010 || LOC51290 || CDA14 || Hs.26813 || AA504631 || || 51290	1	-0.31	0.74	-0.14	0.76	-0.35	-0.55	-0.65	-0.46	-0.63	-0.32	-0.35		0.8	0.09	0.05	-1.95	-0.37	1.11	0.07	0.27	0.5	-0.08	-0.15	-0.15	0.71	0.94	0.04	0.19	0.3	0.19	0.13	0.27	1.58	0.1	-0.48	-0.68	0.07	0.38	-0.24	0.61	1.34	0.55	-0.31	-1.47	-1.34	-0.76
GENE373X	IMAGE:897821	104845 || IL13RA1 || interleukin 13 receptor, alpha 1 || Hs.285115 || AA598577 || || 3597	1	0.54	0.53	2.13	0.04	-0.01	-0.84	-0.61	0.21	-0.09	0.06	0.04		-0.48	-0.61	-1.19	-0.39	-0.1	0.58	0.36	0.45	-0.21	0.25	-0.11	0.41	2.05	0.89	0.34	-0.39	-0.33	-0.78	0.3	-0.56	1.31	0.83	-0.67	-0.81	-0.67	-0.29	-0.09	0.79	-0.57	-0.25	0.88	-1.66	-0.13	-1
GENE630X	IMAGE:1156634	108080 || IL13RA1 || interleukin 13 receptor, alpha 1 || Hs.285115 || AA776554 || || 3597	1	0.54	0.75	2.34	0.58	0.07	-1.03	-0.72	-0.06	-0.35		0.12		-0.87	-0.84	-0.94	-1.03	-0.15	0.49	0.45	0.56	0	0.12	-0.65	0.58	2.35	0.62	0.63	-0.35	-0.01	-0.65	0.39	-0.74	1.52	1.11	-0.38	-1.18	-0.61	-0.44	-0.5		-0.6	-0.13	0.81	-0.95	-0.53	-0.32
GENE272X	IMAGE:755037	103401 || IL13RA1 || interleukin 13 receptor, alpha 1 || Hs.285115 || AA411323 || || 3597	1	0.22	1.02	2.06	-0.25	-0.06	-0.32	-0.8	0.46	-1.58	-0.08	-0.21		-0.52		-0.93	-1.22	-0.19	0.82	0.47	0.58	-0.54	-0.17	-0.06	0.19	2.19	0.69	0.84	-0.3	-0.37	-0.73		-0.8	1.32	0.97	-0.24	-0.88	-0.59	-0.5	-0.77		-0.51	0.22	0.93	-0.41		0.13
GENE70X	IMAGE:770444	101011 || SYPL || synaptophysin-like protein || Hs.80919 || AA427447 || || 6856	1	0.47	-0.38	0.32	0.35	0.03	-0.19	-1.04	-0.12	-0.7	0.44	-0.25		-0.31	-1.49	-0.9	-0.12	-0.05	1.03	0.5	0.25	-0.79	0.47	0.09	-0.62	0.7	0.52	0.5	0	0.25	-0.7	0.09	-0.25	1.72	-0.05	-0.74	-1.16	-0.23	0.26	0.25	0.34	-0.81	0.88	1.49	0.04	0.09	-0.2
GENE161X	IMAGE:824270	102092 || FLJ11149 || hypothetical protein FLJ11149 || Hs.37558 || AA491261 || || 55312	1	0.12	-0.22	0.49	-0.55		0.26		-0.02	-0.58	0.37			-0.69	-0.6	-0.72	-0.27	0.83	0.19	-0.2	0.79	-0.86	0.13	1.04	-0.51	0.94	1.42	1.64	-0.08	-0.28	-0.71	-0.83	-0.24	1.33	-0.19	-0.34	-0.09	-0.81	-0.31	-0.25		-1.14	0.34	0.64	0.02	0.07	-0.22
GENE1116X	IMAGE:609283	113818 || ZHX1 || zinc-fingers and homeoboxes 1 || Hs.12940 || AA167188 || || 11244	1	0.13	0.52	0.52	0.26	-0.2	-1.88	-0.87	-0.15	-1.09	0.22	-0.4		-1.05		-1.18	-0.87	0.06	0.42	-0.17	0.13	0.59	-0.42	-0.75	0.08	0.98	1.37	1.15	0.5	0.32	0.76	0.1	-0.04	1.26	0.12	-0.06	-0.72	0.08	0.68	-1.42	-0.66	-0.56	0.57	0.53	0.16	0.35	0.55
GENE1307X	IMAGE:268778	116067 || PRKAR1A || protein kinase, cAMP-dependent, regulatory, type I, alpha (tissue specific extinguisher 1) || Hs.183037 || N25969 || PKA-R1 alpha=cAMP-dependent protein kinase type I-alpha-cata || 5573	1	0.6	0.98	0.49	0.4	-0.05	-1.48	0.41	0.56	-0.33	0.17	0.37	-1.7	-0.42	-0.99	-0.66	-1.2	-0.48	0.53	-0.29	0.55	0.52	-0.17	0.26	-0.29	0.27	0.34	0.79	0.96	0.54	0.92	1.07		-0.3	0.29	0.16	-0.42	-0.38	-1.12	-0.67	-0.58	-0.86	0.65	-0.53	-0.85	0.61	1.37
GENE1324X	IMAGE:271899	116191 || PK428 || Ser-Thr protein kinase related to the myotonic dystrophy protein kinase || Hs.44708 || N35241 || PK428=ser-thr protein kinase || 8476	1	0.35	1.19	0.36	1.05	-1		-1.67	-0.46	-0.98	0.48	-0.6		-1.39	-0.57		-0.43	-0.24	0.58		0.89	-0.4			-0.36	0.23	0.25	1.04	0.64	1.57	1.28	0.09	-0.67	0.31	0.41	0.82	-0.4		-1.27	-1.02	-0.65	-0.2	-0.31	-0.44	-0.43	0.7	1.22
GENE2765X	IMAGE:843278	98774 || FALZ || fetal Alzheimer antigen || Hs.99872 || AA486042 || || 2186	1	-0.15	0.52	-0.47	0.75	-0.21	-0.94	-0.95	-0.54	-0.55	1.02	-0.67		0.04	-0.65			-0.06	-0.44	-0.38	0.53	-0.94	-0.72		-0.38	-0.25	0.26	1.5	1.37	1.65	0.76	0.08	-0.16	-0.1	0.61	0.29	-0.76	-0.44	0.24	-0.02	-0.42	-1.02	0.54	-0.48	-0.17	0.7	1.04
GENE1005X	IMAGE:35626	112686 || || Homo sapiens cDNA FLJ14201 fis, clone NT2RP3002955, mRNA sequence || Hs.193063 || R20471 || ||	1	-0.84	-0.7	0.54	0.99	-0.06	-1.3	-0.55	-1.76	-1	-0.49	0.74	-0.37	-0.24	-1.05	-0.63	-1.29	-0.28	0.08	-0.34	0.51	-0.68	0.2	0.06	0.06	1.21	0.34	1.97	0.97	0.68	1.16	1.93		0.42	0.43	0.54	-0.64	-0.84	-0.45	-0.27	0.7	-0.88	1.21	0.12	1	-1.31	0.15
GENE227X	IMAGE:785910	102878 || || Homo sapiens cDNA FLJ14201 fis, clone NT2RP3002955, mRNA sequence || Hs.193063 || AA449481 || ||	1	-0.66		0.32	0.51	-0.74		-1.19		-0.74	0.18	0.52		-0.93	-1.33	-0.47	-0.77	-0.3	-0.46	0.41			0.29		-0.38	0.79	-0.33	1.44	0.73	-0.09	0.7	1.48	0.8	0.71		0.46	-0.51	-1.21	-0.34	-0.03	0.8	-0.57	0.53	-0.07	0.76		-0.17
GENE1424X	IMAGE:785928	117416 || || ESTs || Hs.416904 || AA448556 || ||	1	-0.78	-0.39	0.52	0.6	-0.17	-1.11	-0.63	-2.07	-0.83	0.51	0.62	-1	-0.94	-1.51	-0.48	-0.75	-0.13	-0.05	-0.42	0.33		0.53	0	-0.45	1.05	-0.28	1.79	1.1	0.28	0.86	2.01	1	0.49	0.22	0.76	-0.61	-1.55	-0.09	0.08	1.08	-0.64	0.63	-0.05	1.03	-0.62	-0.02
GENE789X	IMAGE:785913	110153 || DKFZP564O0423 || DKFZP564O0423 protein || Hs.5028 || AA449490 || || 26011	1	-0.69	-0.46	0.41	0.73	-0.39	-0.89	-1.26	-1.88	-0.59	0.41	0.64	-0.68	-0.79	-1.72	-0.44	-0.6	-0.3	-0.05	-0.28	0.54	-0.76	0.43	0.06	-0.29	1.02	-0.06	1.91	1.04	0.29	0.91	1.87	0.93	0.98	-0.02	0.59	-0.09	-0.73	-0.26	0.05	1.04	-0.37	0.91	-0.08	0.86	-0.29	-1.6
GENE1829X	IMAGE:1605178	222603 || || Transcript ch123.Rev [human, RF1,RF48 stomach cancer cell lines, mRNA, 252 nt], mRNA sequence || Hs.407409 || AA988049 || ||	1	-0.74	-0.9	0.04	0.48	-0.39	-0.93	-0.99	-1.54	-0.85	0.41	0.25	0.8	-0.63	-1.04	-0.05	-0.26	-0.53	-0.17	-0.49	0.19	-0.35	0.18	-0.41	-0.2	0.49	-0.25	1.51	0.69	0.27	0.81	1.55	1.2	0.37	0.26	0.63	-0.16	-0.98	-0.05	0.23	1.09	-0.43	0.61	0.12	0.81	-0.33	-0.37
GENE473X	IMAGE:788541	106040 || || Homo sapiens cDNA FLJ14201 fis, clone NT2RP3002955, mRNA sequence || Hs.193063 || AA452816 || ||	1	-1.38	-1.36	0.31	0.03	-0.43	-1.09	-0.61	-1.67	-0.74	0.28	0.32	0.17	-0.28	-0.5	0.09	-0.32	-0.04	0.03	-0.55	0.44	-0.22	0.74	0.52	-0.51	0.89	-0.25	1.01	0.58	-0.25	0.62	1.7	1.74	0.1	0.06	0.54	-0.35	-0.09	0.47	0.35	1.01	-0.73	0.44	-0.08	0.81	-1.47	-0.38
GENE236X	IMAGE:610362	102980 || HMMR || **hyaluronan-mediated motility receptor (RHAMM) || Hs.72550 || AA171715 || || 3161	1	-0.5	-0.23	0.49	0.58	-0.94			-1.36	-0.78	0.93	-0.52		-0.8		0.36	-0.88	-0.86	0.58	0.45	0.73	-0.36			-0.73	0.53	-1.46	0.79	0.1	-0.04	0.65	1.23	0.88	1.15	1.26			-0.48	-0.57		1.26	-0.12	0.83	-0.2	0.69	-1.48	-1.14
GENE1936X	IMAGE:814417	224498 || MLL5 || myeloid/lymphoid or mixed-lineage leukemia 5 (trithorax homolog, Drosophila) || Hs.333300 || AA458938 || || 55904	1	0.37	-0.49	0.39	0.36	0.64	-0.02	-0.85	-1.05	-0.08	0.72	-0.73		-0.67	-0.91	0.41	0.11	-0.13	-0.49	-0.36	-0.58		-0.49		-0.49	0.51	0.36	0.27	0.88	-0.07	-0.34	1.43	0.51	1.89	0.76	-0.44	-0.34	-0.97	0.42	0.23	-0.6	-0.82	0.64	1.51	-0.06	-1.25	-0.01
GENE2060X	IMAGE:124829	244605 || || || || || EST ||	1	-0.53		-0.5	0.57	0.09	-0.5	-0.83		-0.65		-0.62		-0.37	-0.54	0.1	-0.49	-0.43	-0.54	-0.29	-0.87	-0.93	-0.52		-0.46	2.43	-0.83	0.75	1.09	0.92	1	0.31	-0.02	2.35	1.38	-1.38	0.19		0.65	-0.12		-0.88	-0.2	0.44			0.17
GENE2733X	IMAGE:511091	98372 || KIAA1641 || KIAA1641 protein || Hs.44566 || AA088258 || || 57730	1	-0.21	-0.49	-0.51	0.44	0.28	-0.34	-0.92	-0.98	-0.26	0.72	-0.18	-1.26	-0.12	-0.22	0.4	-0.27	-0.36	0.07	-0.11	-0.69	-0.47	-0.01	-1.02	-0.13	2.7	-0.56	0.83	1.21	1.06	0.78	0.15	-0.15	2.09	1.51	-0.92	0.5	-0.9	0.61	0	-1.48	-0.7	-0.11	0.59	-1.15	-0.83	1.22
GENE1643X	IMAGE:50842	120698 || || ESTs || Hs.374490 || H17550 || ||	1	0.3	0.1	0.47	0.54	0.14	-0.32	-1	0	-0.44	0.73	-0.91		-0.84	-1.33	-0.2	0.8	-0.12	-0.26	-0.34	-0.97	-0.03	1.26	-0.01			0.54	1.5	1.7	1.25		-0.26	-0.39	1.21	2.96		-0.46	-1.09			-1.08	-1.94	0.13	-0.79	-0.72	0.07	-0.21
GENE2102X	IMAGE:1525461	307272 || RIPK2 || receptor-interacting serine-threonine kinase 2 || Hs.103755 || AA913804 || || 8767	1	-0.09	0.19	0.1	-0.52	-0.34	0.99	-0.1	-0.35		0.38			-0.47	-0.76	-0.38	0.01	-0.77	1.08	1.44	0.63	-0.37			-0.32	0.88	0.68	0.96	0.62	1.24	-0.54	-1.16	-0.75	-0.01			-1.95	-0.34	0.02	-0.11	1.33	-0.5	0.7	0.04	-0.22	-0.57	-0.72
GENE1991X	IMAGE:1501546	225925 || FLJ13187 || phafin 2 || Hs.29724 || AA886792 || || 79666	1	0	-2.38	0.4	-0.13	-0.38	0.35	-1.43	0.53	-0.55	0.89	-0.35		-1.04	-2.01	-1.07	0.52	-1.08	1.02	0.91	-0.19	-0.32	-0.47	-0.06	0.72	1.18	1.31	1.46	1.26	2.3	-0.48	-1.05		-0.24	-1.32	-1.26	-1.56	0.24	1.07	-0.18	0.92	-1.03	0.85	1.47	1.42	-0.38	0.09
GENE2473X	IMAGE:1875481	317372 || FLJ23790 || hypothetical protein FLJ23790 || Hs.295901 || AI273738 || || 157769	1	-1.39	0.25	0.25	-0.69	-0.7	-0.52	-0.87	-0.88	-0.7	0.57	-0.32		0.09	-0.87	-1.47	0.68	0.01	0.57	0.22	-0.62	-0.65	-0.1	0.38	0.63	0.82	0.96	1.95	0.56	0.25	0.16	0.62	-0.41	0.9	-0.43	-0.73	-0.68	-0.61	0.35	-0.68	0.81	-0.43	0.68	1.75	0.89		-0.65
GENE1997X	IMAGE:703838	225971 || C8orf1 || chromosome 8 open reading frame 1 || Hs.40539 || AA278836 || || 734	1	-0.02	-0.45	0.68	-0.22	-0.76	0.39	-0.09	0.03	-1.19	0.62	-0.63		-0.58	-0.88		-0.69	0.42	0.75	-0.07	-0.32				-0.38	1.21	0.42	1.72	0.54	-0.23	-0.04	0.21	-1.23	-0.01		-0.49		-0.73	-1.09	0.28	1.39	0.02	1.39	0.81	-0.22	-0.4
GENE2852X	IMAGE:813697	99859 || KIAA0746 || KIAA0746 protein || Hs.49500 || AA453769 || || 23231	1		0.9	0.75	0.88	-0.08		-0.87		0.94	0.88			-0.06	-1.18	-1.47	-0.44	-0.43	0.87	0.38	0	-0.75	0.71	-0.05	-0.46	0.73	0.14	1.38	0.56	-0.69	-0.28	0.19	-1.89	-1.5	0.38	0.2	-1.24	-0.82	-0.75	0.82		0.5	1.37	1.15	0.05	-1.11	0.23
GENE1449X	IMAGE:810901	117770 || MOB || mob protein || Hs.153716 || AA459293 || || 259230	1	0.22	-0.59	-0.03	0.11	-0.23	-0.9	-0.23	0.53	0.28	1.07	0.24		-0.28	-1.07	-0.31	0.11	-0.4	0.72	0.42	1.58	-0.17	0.24	0.6	0.84	0.72	0.49	-0.58	0.37	-0.26	0.8	-0.71	-0.8	0.44	-0.99	-1.18	-0.93	-0.26	0.36	-1.48	0.02	-0.54	1.6	0.81	0.22	-0.89	-0.1
GENE2305X	IMAGE:196634	310820 || || Homo sapiens clone 24416 mRNA sequence || Hs.5957 || R93006 || ||	1	-0.11	-0.38	-0.12	-0.08	-0.39	-1.07	-1.04	-0.35	0.27	0.27	0.11	-1.55	-0.31	-0.73	0.16	-0.22	-0.12	1	0.86	1.94	0.59	0.66	0.85	-0.22	0.09	0.24	-0.03	0.35	1.16	-0.16	-0.34	-0.37	0.21	-0.1	0.18	-0.27	0.34	1.34	0.21	0.44	-0.26	0.42	0.5	-1.1	-1.59	-1.2
GENE2442X	IMAGE:1950149	315529 || MGC26568 || hypothetical protein MGC26568 || Hs.154218 || AI335840 || || 133022	1	-0.75	-0.04	0.1	-0.39	-0.3	-0.32	-1.4	-0.93	1.36	2.2	-0.08		0.4	-0.88	-1.85	-0.43	-1.22	0.89	0.92	1.16	0.18	1.46	0.9	-0.96	0.95	-0.56	-0.08	0.49	-1	0.23	0.08	-0.28	1.8	-1.01	-0.91	-0.41	-0.04	0.55	-0.5	0.68	0.24	0.76	-0.05	0.7	-0.72	-0.91
GENE1527X	IMAGE:788493	118822 || TRAM || translocating chain-associating membrane protein || Hs.4147 || AA452556 || || 23471	1	-0.29	0.03	-0.24	-0.48	-0.78	-0.08	-0.68	-0.43	1.6	1.74	0.15	-1.74	-0.78	-1.6	-0.79	-1.05	-0.78	1.12	1.08	1.72	1.23	1.88	1.74	0.11	1.02	-0.58	-0.07	0.43	-1.04	0.07	-1.05	0.18	1.65	-0.93	-0.72	0.13	-0.27	0.72	-1.12	0.76	0.3	0.58	-0.7	0.03	-1.13	-0.81
GENE1686X	IMAGE:149355	163267 || TRAM || translocating chain-associating membrane protein || Hs.4147 || H01495 || TRAMP protein=endoplasmic reticulum protein involved early i || 23471	1	-0.28		0.01	-0.28	-0.77	-0.16	-0.93	-0.27	1.21	1.91	0.08	-1.9	-0.8	-2.28	-1.57	-1.26	-1.07	1.44	0.76	1.52	0.78	1.73	1.2	-0.16	1.29	-0.4	0.69	0.9	-0.6	0.2	-0.79	-0.35	1.75	-0.48	-0.56	-0.44	-0.31	0.55	-1.04	0.76	0.42	1.07	-0.45	0.59	-1.37	-0.39
GENE2004X	IMAGE:431245	226157 || CGI-83 || CGI-83 protein || Hs.118554 || AA682545 || || 51110	1	-0.95	-1.28	-0.17	-0.17	-1.21	-0.06	-1.6	-1.37	0.93	1.95	-0.6		-1.29	-2.45	-0.8	-0.36	-0.59	1.5	1.74	1.34	0.21	1.68	1.56	-0.35	1.2	-0.79	-0.27	0.62	-0.48	0.02	-0.7	0.08	2.41	0.29	-1.18	-0.16	-0.26	1.15	-0.76	1.04	0.77	1.23	-1.13	0.53	-0.46	-0.62
GENE2447X	IMAGE:1947425	315773 || CGI-83 || CGI-83 protein || Hs.118554 || AI351180 || || 51110	1	-0.87	-1.35	0.11	0.12	-1.33	-0.26	-1.42	-1.13	0.96	1.56	-0.51	-0.95	-2.19	-2.07	0.05	-0.44	-1.05	1.47	1.6	1.74	0.58	1.95	1.82	-0.4	1.34	-1.13	0.09	0.88	-0.49	0.52	-0.5	0.27	2.14	0.14	-1.04	-0.43	0	0.93	-1.09	1.18	0.46	0.83	-1.36	0.59	-0.57	-0.76
GENE1313X	IMAGE:626551	116092 || || ESTs, Highly similar to KARP-1-binding protein [Homo sapiens] [H.sapiens] || Hs.433368 || AA187982 || ||	1	-0.47	-0.47	-0.01	0.05	-1.12	-0.17		-1.03	0.62	1.72	-0.64		-1.68	-1.59	0.14	-0.75	-0.94	0.95	1.2	1.59	0.51	1.15	1.13	-0.29	0.94	-1	-0.23	0.67	-0.43	0.25	-0.41	0.34	2.36	0.28	-0.96	-0.58	-0.06	0.8	-0.57	0.98	0.47	0.05	-1.07	-0.23	-0.51	-0.93
GENE200X	IMAGE:730741	102579 || CGI-83 || CGI-83 protein || Hs.118554 || AA435999 || || 51110	1	-0.86	-0.96	-0.04	0.22	-0.91	-0.37	-0.88	-0.4	0.34	1.49	-0.57	-1.04	-1.59	-2.23	0.32	-0.96	-0.78	1.54	1.64	1.73	0.97	1.3		-0.12	1.43	-0.98	0.21	0.82	-0.16	0.25	-1.02	0.45	2.68	0.45	-1.08	-0.2	-0.14	0.7	-1.62	1.13	0.41	1.11	-1.56	-0.08	-0.46	-0.12
GENE662X	IMAGE:292082	108459 || SSR3 || signal sequence receptor, gamma (translocon-associated protein gamma) || Hs.28707 || N73309 || || 6747	1	-0.91		0.06	0.43	-0.82	0.04	-1.28	-0.42	1.08	-0.14	-0.92		-0.54	-0.82	-0.6	0.57	-0.36	0.49	0.63	1.35		-0.24	-0.67	-0.42	1.01	-0.93	-0.64	-0.46	0.02	0.19	0.15	0.64	2.45	0.2	0.66	-0.27	-0.77	-0.6	-0.45	1.36	0.53	0.58	-0.33	0.8	-0.66
GENE2431X	IMAGE:1894005	315090 || MPP5 || membrane protein, palmitoylated 5 (MAGUK p55 subfamily member 5) || Hs.306219 || AI290403 || || 64398	1	-0.17	0.39	-0.42	0.06	-0.37	-1.27	-1.64	-0.61	0.27	0.83	-0.45		-0.55	-0.42	-0.38	-0.1	-0.02	0.56	-0.02	-0.05	-0.29	0.67	0.23	0.06	-0.13	0.41	0.44	0.23	0.32	0.29	-0.3	0.2	1.4	-0.41	0.03	-0.17	-1.43	0.26	-0.63	0.65	0.82	1.08	0.29	0.44	-0.05	0.12
GENE2206X	IMAGE:838040	308957 || || Homo sapiens mRNA; cDNA DKFZp686D0521 (from clone DKFZp686D0521), mRNA sequence || Hs.356786 || AA454540 || ||	1	0.17	0.19	1.11	0.16	-0.84	-0.11	-0.82	-0.15	-0.29	1.13	-0.13		-0.63	-0.75	-0.29	-0.33	-0.79	-0.16	-0.17	1.89	0.47	0.37	-0.45	-0.75	0.79	1.02	2.05	0.72	0.86	0.16	-0.52	-0.24	2.47	-0.44	-0.21	-0.48	-0.79	-0.47	-1.7	-0.96	-1.38	0.17	-0.06	0.16
GENE2465X	IMAGE:769022	316430 || || Homo sapiens cDNA FLJ31057 fis, clone HSYRA2000787, mRNA sequence || Hs.296261 || AA426306 || ||	1	0.09	-0.25	0.76	-0.53	-0.6		0.06	0.13	0.11	0.9			-1.3	-0.2	-0.17	-0.41	-0.83	-0.05	0.12	1.84	0.89	0.52	-0.36	-0.49	0.9	0.9	2.11	0.55	-0.21	0.11	-0.23	-0.37	1.52	-0.21	0.16	-0.25	-0.29	-0.25	-1.52	-0.68	-1.22	-0.23	0.07	0.49	-1	-0.7
GENE976X	IMAGE:843276	112351 || DJ328E19.C1.1 || **hypothetical protein DJ328E19.C1.1 || Hs.218329 || AA486041 || || 25832	1	0.8	0.58	0.89	0.72	0.21	0.24	-0.19	0.3	0.32	1.45	0.09	-0.94	-1.62	-0.99	-1.1	-0.13	-0.09	-0.47	0.2	0.1	-0.67	-0.57	-0.48	-0.21	1.28	-0.83	1.12	1.47	0.65	0.86	1	-0.78	0.12	0.77	0.28	-0.14	-0.78	0.38	-1.05	-1.01	-0.58	0.21	-0.36	0.63	-1.42	-0.06
GENE2062X	IMAGE:263892	244937 || EIF5A || eukaryotic translation initiation factor 5A || Hs.119140 || N28521 || Eukaryotic translation initiation factor 5A || 1984	1	0.45	-0.66	1.01	0.17	0.59		0.49	0.44	-0.23	0.44	-0.06	-1.1	-1.87	-1.78	-0.2	-1.38	-0.62	0.02	-0.27	1.45	-0.43	-0.06	-0.03	-0.97	1.01	-0.85	0.03	1.12	1.26	0.97	1.32	0.97	0.46	-0.32	0.04	-0.38	-1.66	0.71	-0.68	-1.02	-1.25	1.03	-0.01	1.62	-0.11	0.33
GENE1694X	IMAGE:83402	163482 || TCF7 || transcription factor 7 (T-cell specific, HMG-box) || Hs.169294 || T68541 || TCF-1=Transcription factor 7=T-Cell Trans Factor 1 || 6932	1	-0.11	0.4	-0.31	0.23	0.07	-0.16	0.11		-0.17	-0.02	0.2		-0.4		-0.12	-0.94	-0.14	0.02	-0.09	0.62	0.01	-0.07	0.13	-0.68	0.53	-1.11	1.49	1.69	-0.2	0.9	0.3	-0.02	0.23	-0.15	-0.85	0			-0.3	-1.36	-0.4	0.23		0.42
GENE1986X	IMAGE:825847	225873 || HM13 || histocompatibility (minor) 13 || Hs.386538 || AA491397 || || 81502	1	-0.18	0.31	-0.09	-0.25	-0.01	-0.18	0.85	0.73	0.21	0.03	0.52	-0.2	-0.48	-1.31	-0.65	-0.5	-0.49	0.51	0.32	0.52	-0.41	0.56	0.17	-0.85	0.45	-0.88	1.12	-0.14	-1.16	0.67	-0.15	-0.36	0.34	-0.63	-0.05	0.3	0.13	-0.81	-0.07	0.49	1.86	1.78	0.73	0.64	-1.89	-1.35
GENE1685X	IMAGE:826273	162391 || CCNE2 || cyclin E2 || Hs.30464 || AA520999 || Unknown UG Hs.30464 cyclin E2 || 9134	1	-0.24	0.12	-0.18	-0.32	0.09	-0.22	0.94	0.67	0.26	0.02	0.38	-0.59	-0.51	-1.34	-0.8	-0.45	-0.57	0.78	0.36	0.53	-0.25	0.55	0.11	-0.76	0.37	-0.45	1.3	-0.18	-1.09	0.54	-0.19	-0.43	0.49	-0.64	0.01	0.54	-0.1	-0.55	-0.03	0.58	1.81	1.54	0.43	0.72	-2.09	-1.27
GENE1730X	IMAGE:826133	220446 || BTBD2 || BTB (POZ) domain containing 2 || Hs.25817 || AA521345 || || 55643	1	-0.26	0.35	-0.23	0.05	-0.1	-0.17	0.63	0.4	0.27	0.01	0.39	-0.41	0.13	-1.19	-0.47	-0.3	-0.6	0.58	0.24	0.61	-0.19	0.56	0.16	-1.17	0.31	-0.19	0.95	-0.22	-0.86	0.51	-0.56	-0.06	0.55	-0.79	0.17	0.5	-0.49	-0.62	-0.07	0.67	1.82	1.8	0.25	0.04	-1.69	-1.24
GENE419X	IMAGE:399536	105398 || || EST || Hs.431231 || AA733040 || ||	1	0.35	-0.01	0.01	-0.23	0.22	1.42	-0.36	0.32	-0.44	0.67	-1.04	-0.3	0.41	0.29	-0.01	0.19	-0.14	-0.33		1	-0.82	-0.08	0.17	-0.2	0.03	0.31	0.26	0.04	0.67	-0.19	0.12	-0.12	-0.2	-0.3	-0.18	-0.4	0.12	0.06	-0.09	0.98	0.08	0.8	0.67	-0.14	-1.71	-1.8
GENE877X	IMAGE:279164	111266 || PAPOLA || poly(A) polymerase alpha || Hs.49007 || N46321 || || 10914	1	-0.09	0.35	0.23	-0.07	-0.08	0.75		-0.29	-0.44	-0.34	-1.04		0.09	-0.67	0.53	-0.43	-0.82		0.17	0.74	0.26	-0.47	0.31	0.36	0.48	0.1	0.82	0.19	0.56	0.18	-0.18	0.28	1.14	-0.58	-0.17	-0.15	1.07	-0.05	-1.07	1.7	0.18	0.22	0.25	-0.6	-1.37	-1.93
GENE1347X	IMAGE:1472719	116482 || SMT3H1 || SMT3 suppressor of mif two 3 homolog 1 (yeast) || Hs.85119 || AA872379 || || 6612	1	-0.46	-0.07	-0.23	0.17	0.47	0.54	-0.07	-0.14	-0.39	-0.47	0.11	-0.7	-0.44	-0.26	1.49	-0.07	-0.64	0.7	0.16	1.36	0.6	-0.51	-0.52	-0.07	-0.27	0.44	-0.05	-0.16	0.05	-0.08	-0.02	0.55	0.53	0.48	0.15	0.21	-0.11	-0.65	0.21	0.16	0.36	0.93	0.61	-1.34	-1	-1.68
GENE2368X	IMAGE:1899927	312490 || || EST, Moderately similar to DOPD_HUMAN D-dopachrome tautomerase (Phenylpyruvate tautomerase II) [H.sapiens] || Hs.230348 || AI289659 || ||	1	-0.14	-0.89	0.25	0.31	-0.4	0.22	-0.51		-0.76	-0.67	-0.7	0.01	-0.99	-0.61	0.56	2.26	0	1.04	1.22	0.92	0.19	-0.47	-0.14	-0.29	0.52	0.52	0.58	-1.02	-0.22	0.85	-1.1	0.81	1.2	0.9	-0.29	-0.44	-0.17	1.14	-0.38	0.14	0.38	-0.4	0.08	-1.41	-0.75	-1.37
GENE2297X	IMAGE:449275	310693 || || || 65 || || ||	1	-0.31	-0.42	-0.48	-0.26			-0.44	0.02	-0.55	-0.62	0.66		-0.15	-0.76	0.09	1.68	-0.43	0.53	0.29	0.1	0.68	-0.12		-0.54	0.15	-0.37	-0.3	-1.4	-0.2	0.55	-0.37	1.59	0.98	0.91	-0.94	-0.89	0.34	0.74	0.1	0.78	0.38	0.69	0.37	-0.72	-0.26	-1.05
GENE1082X	IMAGE:713382	113505 || PCTK1 || PCTAIRE protein kinase 1 || Hs.171834 || AA283125 || PCTAIRE 1 serine/threonine protein kinase || 5127	1	-0.09	-0.67	-0.09	-0.55	0.68	0	-0.33	-0.64	-0.61	0.36	-0.26	-0.2	-0.04	-0.52	-0.24	0.96	0.28	0.72	0.36	0.17	-0.39	0.03	-0.17	0.57	0.33	-0.9	0.23	0.23	-0.82	-0.12	0.11	0.04	1.69	0.48	-1.23	-0.49	-0.47	-0.18	1.56	0.72	1.88	0.79	0.38	-0.89	-1.44	-1.31
GENE1300X	IMAGE:470175	116037 || MTCP1 || mature T-cell proliferation 1 || Hs.3548 || AA029308 || || 4515	1	-0.03	-0.45	0.85	0	-0.2	-0.58	-0.5	-0.85	-0.08	-0.2	-0.33	0.25	0.37	-0.01	1.38	-0.08	0.08	0.6	0.12	1.6	0.2	-0.19	-0.39	-0.62	1.4	-0.1	0.27	-0.4	-0.74	-0.84	0.08	0.32	1.09	0.74	-0.88	-0.6	-0.33	0.27	-0.22	1.22	0.97	-0.47	0.57	-0.09	-1.51	-1.72
GENE433X	IMAGE:251826	105515 || LOC51186 || pp21 homolog || Hs.15984 || H96654 || || 51186	1	-0.14	0.89	0.03	-0.25	0.14	-0.83	-0.3	-1.22	0.02	0.34	-0.1	-0.31	-0.23	-0.42	0.17	-0.53	-0.42	0.81	0.44	-0.12	1.16	0.11	0.29	0.54	0.54	-0.66	-0.26	-0.39	-0.21	-0.98	1.38	0.43	0.54	0.48	1.15	-0.55	-1.09	0.15	0.93	1.55	1.04	0.21	0.24	-0.39	-2.77	-1.24
GENE583X	IMAGE:840803	107513 || ATP6V0E || ATPase, H+ transporting, lysosomal 9kDa, V0 subunit e || Hs.421241 || AA486112 || || 8992	1	-0.61	-0.09	0.12	-0.36	0.48	-0.11	0.76	0.85	0.79	0.45	0.39	-0.19	-0.11	-0.52	-0.35	0.34	0.2	0.14	0.32	-0.51	0.75	0.65	0.91	0.35	0.21	-0.5	-0.44	-0.56	-0.53	0.24	-1.35	0.08	-0.06	-0.07	0.52	-0.32	-0.27	0.01	0.33	0.74	0.64	0.67	-0.41	-0.27	-1.61	-1.74
GENE2477X	IMAGE:1687976	317604 || SIL1 || endoplasmic reticulum chaperone SIL1, homolog of yeast || Hs.297875 || AI093908 || || 64374	1	0.37	0.37	0.14	0.26	0.24	-0.41	-0.07	0.12	-0.06	0.43	0.5	-0.72	0.08	-1.34	-0.65	1.07	-1.43	0.84	0.98	0.15	0.02	0.39	0.66	-0.1	0.15	-1.04	-1.09	-0.71	-0.63	-0.2	-0.72	0.36	1.28	0.13	0.62	-1.15	0.22	0.03	0.86	1.24	1.29	0.38	0.08	-0.01	-2.24	-0.6
GENE2374X	IMAGE:1703339	312750 || || EST, Moderately similar to STB2_HUMAN Syntaxin binding protein 2 (Unc-18 homolog 2) (Unc-18B) (Unc18-2) [H.sapiens] || Hs.408938 || AI151105 || ||	1	-0.33	-0.49	0.41	-0.2	0.2	0.01	0.01	1.14		0.11	1.27	-0.51	-0.48	-1.49	-0.55	-0.21	0.39	0.89	1.01	0.73	-0.04	0.54	0.12	-0.25	0.33	0.01	0.19	0.01	-0.84	-0.42	-0.51	-0.36	1.23	0.14	-0.58	-0.63	-0.49	0.37	0.26	0.2	0.74	0.55	0.2	0	-1.47	-1.34
GENE653X	IMAGE:897107	108370 || SLC25A1 || solute carrier family 25 (mitochondrial carrier; citrate transporter), member 1 || Hs.111024 || AA676877 || || 6576	1	-0.07	-0.76	0.34	-0.06	0.43	-0.92	0.09	-0.37	0.23	0.34	0.94	0.26	-0.42	-1.45	-0.29	0.88	-0.02	0.89	0.83	0.44	-0.17	0.56	0.88	-0.5	0.81	0.57	0.04	-0.74	-0.86	1	-0.15	-0.21	1.18	0.41	-0.74	-0.3	-0.16	0.38	0.08	-0.49	-0.47	0.99	1.08	0.3	-2.85	-1.76
GENE2573X	IMAGE:2578793	330616 || ALDOA || **aldolase A, fructose-bisphosphate || Hs.273415 || AW087924 || || 226	1	0.07	-0.43	-0.25	-0.62	-1.11	-0.36	-0.25	0.18	-0.24	-0.43	0.81	-0.42	-0.42	-0.99	0.04	0.95	-0.8	0.6	0.29	0.43	0.95	1.42	0.06	0.08	0.62	-0.11	0.2	-0.13	-0.22	-0.28	-0.78	0.55	1.69	0.48	0.68	-0.1	0.36	0.19	-0.24	0.38	0.65	1.31	0.61	-1.32	-3.05	-1.23
GENE430X	IMAGE:878578	105480 || ALDOA || aldolase A, fructose-bisphosphate || Hs.273415 || AA775241 || || 226	1	0.28	-0.3	-0.24	-0.47	-0.86	-0.46	-0.47	0.24	-0.08	0.07	1.1	-0.29	-0.43	-0.9	0.06	0.63	-0.97	0.24	0.08	0.15	0.87	1.38	-0.05	0.28	0.53	-0.78	-0.06	-0.18	-0.28	-0.19	-0.69	0.67	1.64	0.49	0.77	-0.17	0.42	0.23	0	0.53	0.29	1.47	0.22	-0.75	-2.21	-1.97
GENE2802X	IMAGE:1868626	99269 || || **EST, Weakly similar to A33639 6-phosphofructokinase (EC 2.7.1.11), hepatic - human [H.sapiens] || Hs.412919 || AI261837 || ||	1	0.15	0.24	-0.11	0.08	-0.01	0.47	0.12	0.22	-0.21	-0.24	0.83	-0.62	-0.33	-0.83	-0.21	0.05	-0.46	0.17	0.38	0.36	0.34	0.13	-0.61	-0.67	-0.24	-0.24	-0.59	0.32	0.28	0.7	-0.3	0.47	1.99	0.89	-0.63	-0.24	-0.03	-0.28	0.58	0.35	0.86	1.07	0.21	-1.51	-1.51	-1.47
GENE491X	IMAGE:260303	106289 || || EST || Hs.421567 || H96235 || ets-2=ets family transcription factor ||	1	0.62	0.4	0.31	0.36	-0.07	1.22	-0.13	0.17	0.35	0.57	0.19	-0.38	0.07	-0.19	-0.43	-0.69	-0.15	-0.25	-0.29	0.58	0.22	0.01	-0.1	-0.19	0.57	-0.12	-0.82	-0.2	-0.44	-0.73	0.26	0.67	1.45	0.45	0.08	-0.07	-0.16	0.53	0.54	0.39	-0.22	0.41	0.24	-1.06	-2.23	-1.74
GENE1114X	IMAGE:788520	113784 || || Homo sapiens mRNA; cDNA DKFZp586A0722 (from clone DKFZp586A0722), mRNA sequence || Hs.348708 || AA452799 || ||	1	0.8	0.51	0.54	0.59	0.27	0.31	-0.24	0.25	0.37	0.08	-0.46	0.06	-1.18	-0.53	0.12	-0.3	-0.27	-0.1	0.02	0.22	-0.21	-0.13	-0.29	0.52	0.73	-0.81	-1.72	-0.08	0.41	-0.03	0.63	0.34	1	0.23	-0.13		-0.24	0.59	0.67	0.72	0.26	0.46	-0.42	-0.35	-1.35	-2.05
GENE2862X	IMAGE:1700438	99998 || OAZ1 || **ornithine decarboxylase antizyme 1 || Hs.281960 || AI049668 || || 4946	1	0.53	0.72	0.94	1.14	0.58	-0.1	0.25	1.23	0.66	-0.17	0.62	-0.44	-0.99	-1.07	0.17	-0.17	-0.1	0.23		0.28	0.93	0.59	0.05	-0.36	1.07	-0.59	-0.91	-0.11	0.27	0.43	-0.11	0.67	0.5	0.94	0.1	-1.38	-0.41	0.49	0.05	-0.78	-0.15	0.11	0.45	-0.85	-2.44	-2.72
GENE2749X	IMAGE:1501800	98609 || LOC153328 || similar to CG4995 gene product || Hs.129539 || AA886167 || || 153328	1	0.17	0.23	0.32	0.62	0.05	-0.41	0.12	0.85	0.61	0.09	0.41		-0.43	-1.35	-0.31	-0.28	0.25	-0.05	0.43	-0.04	0.44	0.25	-0.16	0.04	0.69	-0.69	-1.41	-0.31	0.08	0.28	-0.31	0.43	0.38	0.5	0.05	-1.43	-0.19	0.51	0.38	-0.44	-0.05	0.4	0.05	-0.75
GENE124X	IMAGE:134976	101693 || LOC56930 || hypothetical protein from EUROIMAGE 1669387 || Hs.10095 || R31625 || || 56930	1	0.13	-0.17	0.03	0.47	-0.15	-0.59	-0.51	-0.36	1.19	0.11	0.37		-0.8	-0.64	0	0.43	0.41	-0.17	-0.07	1.01	0.17	0.53	0.05	-0.86	-0.31	-1.36	-0.2	0.14	-0.67	0.23	1.4	0.25	1.25	0.25		-0.51	-0.12	0.04	0.33	0.31	0.35	0.37	0.41	-0.06	-1.75	-0.91
GENE753X	IMAGE:361570	109595 || || Homo sapiens mRNA; cDNA DKFZp434G012 (from clone DKFZp434G012), mRNA sequence || Hs.303154 || AA017170 || ||	1	0.07	0.44	1.83	0.3	-0.56	-0.51	-0.83	-0.15	0.19	0.6	0.84		-0.36	-0.67	-0.68		-0.64	-0.34	-0.7	1.59	-0.12	0.77	0.05	-0.34	1.55	-0.18	0.49	0.45	-0.14	0.2	-0.07	-0.09	-0.22	-0.92	0.35	-1.65	-0.17	0.09	0.97	0.99	-0.28	-0.37	0.5	-0.14	-0.94	-1.06
GENE2850X	IMAGE:1323432	99845 || IDS || iduronate 2-sulfatase (Hunter syndrome) || Hs.172458 || AA873599 || || 3423	1	0.46	0.65	1.24	0.16	0.14	0.2	-0.62	-0.22	0.26	0.52	0.81	-1.14	-0.35	-1.24	-1.2	-0.85	-0.49	-0.05	-0.01	0.87	-0.5	0.81	0.56	-0.34	1.7	-0.41	0.17	0.6	-0.88	0.26	0.28	-0.34	0.28	-0.51	0.14	-0.64	-0.44	0.12	0.69	0.61	0.08	-0.03	1.37	-0.1	-2.05	-0.55
GENE448X	IMAGE:825418	105716 || STAG2 || stromal antigen 2 || Hs.8217 || AA504266 || || 10735	1		-0.35	1.07	0.14	-0.02	-0.04	-0.58	-0.22	-0.47	0.33	-0.16	-1.6	0.05	-0.84	-0.28	-0.84	-0.52	-0.26	-0.61	0.57	-0.58	0.08	-0.18	-0.08	1.47	0.88	0.49	0.34	-0.32	-0.14	1.18	0.27	0.23	0.75	0.98	-0.58	0.31	0.35	-0.07	0.81	0.31	-0.08	0.97	0.04	-1.88	-1.1
GENE2452X	IMAGE:1695115	315840 || HCBP6 || hepatitis C virus core-binding protein 6 || Hs.283674 || AI093359 || || 65991	1	0.02	-0.29	0.89	0.01		-0.13	-0.66	0.16	-0.64	0	-0.2	-0.49	0.15	-0.36	-0.44	-0.34	-0.62	0.39	0.4	1.37	-0.69	-0.1	-1.06	-0.44	1.21	0.73	-0.27	-0.68	-0.71	-0.66	1.28	0.98	0.37	0.49	-0.71	-0.45	0.57	0.22	0.03	1.28	0.5	0.08	0.94	0.85	-1.74	-1.34
GENE2485X	IMAGE:1687505	318077 || || EST, Weakly similar to VAS1_HUMAN Vacuolar ATP synthase subunit S1 precursor (V-ATPase S1 subunit) (V-ATPase S1 accessory protein) (V-ATPase Ac45 subunit) (XAP-3) [H.sapiens] || Hs.134988 || AI094850 || ||	1	-0.37	-0.84	1.69	-0.14	0.71	-0.35	0.56	0.61	-0.11	-0.08	0.25	-0.77	-0.57	-0.75	-0.51	1.13	-0.43	0.79	0.84	0.85	-0.74	-0.27	-0.71	0.13	1.63	-0.24	-0.03	-0.35	-1.15	0.05	0.4	0.31	0.03	-0.35	0.32	-0.99	0.34	0.12	-0.25	1.19	0.55	0.41	0.57	0.14	-2.11	-1.35
GENE2670X	IMAGE:2566158	331271 || IRAK1 || interleukin-1 receptor-associated kinase 1 || Hs.182018 || AW005979 || || 3654	1	-0.21	-0.6	0.49	-0.28	0.19	-0.05	-0.09	0.55	-0.2	-0.52	0.16	0.06	0.2	-0.7	0.06	1.92	0.71	0.16	0.35	1.15	-0.76	-0.13	-0.92	-0.11	1.41	-0.47	-0.08	-0.18	-0.82	-0.54	-0.64	0.64	0.25	-0.21	0.42	-0.87	0.13	0.9	-0.15	0.71	-0.18	-0.34	1.37	-0.45	-0.82	-1.67
GENE1988X	IMAGE:768944	225918 || PGK1 || phosphoglycerate kinase 1 || Hs.78771 || AA424760 || || 5230	1	-0.31	-0.4	0	-1.01	-0.58		-0.46	0.51	0	0.23	0.31		-0.31	0.23	1.11	1.35	0.08	0.54		0.34	0.76	-0.28	-0.7	0.61	0.28	-0.51	-0.51	-0.47	-0.05	-1.03	-1.6	0.88	1.27	0.05	-1.47	-0.23	1.08	-1.03	-0.44	0.7	0.08	-0.03	1.16	0.44	-0.56
GENE812X	IMAGE:949939	110496 || PGK1 || phosphoglycerate kinase 1 || Hs.78771 || AA599187 || || 5230	1	0.32	-0.16	-0.05	-1.18	-0.05	-0.6	-0.18	0.88	-0.3	-0.15	0.95	-1.43	-0.41	-0.32	-0.53	1.03	-0.31	1.06	0.39	0.3	0.29	0.46	0.39	0.72	0.6	-0.24		-0.43	-0.04	-1.24	-1.02	0.74	2.05	0.3	-0.77	-0.32	0	-1.29	-0.47	1.15	0.55	0.85	1.59	-0.06	-1.56	-1.41
GENE652X	IMAGE:772304	108367 || SLC25A5 || solute carrier family 25 (mitochondrial carrier; adenine nucleotide translocator), member 5 || Hs.79172 || AA404486 || || 292	1	-1.02	-0.58	0.98	0	-0.52	-0.27	-0.85	-0.32	-0.62	0	1.05	-1.27	-0.92	-1.55	-0.33	-0.25	0.75	0.87	0.53	0.64	0	-0.11	-0.19	0.02	1.19	-0.32	0.22	-0.32	0.61	-0.78	0.15	1.42	0.83	1.08	1.04	-0.11	0.12	0.21	-0.86	0.74	-0.15	-0.44	1.15	-0.08	-0.4	-1.46
GENE2767X	IMAGE:1864208	98796 || MAEA || macrophage erythroblast attacher || Hs.20815 || AI249698 || || 10296	1	-0.97	-0.07	0.07	0.14	-0.49	-0.3	-0.89	-0.78	-0.84	0.32	0.79	-2.2	-0.58	-1.24	1.28	0.77	0.13	0.5	0.35	-0.06	-0.82	0.17	0	-0.09	0.36	-0.47	-0.35	0.22	0.66	-0.45	0.89	1.7	1.52	0.66	0.28	-0.03	0.35	0.38	-0.54	0.26	1.3	1.1	0.21	0.12	-0.79	-2.38
GENE2855X	IMAGE:1455394	99897 || CYCS || cytochrome c, somatic || Hs.169248 || AA865265 || || 54205	1	-1.38	-0.41	-0.2	0.04	-0.63	-0.16	-0.77	-0.51	-0.85	0.41	0.86	-1.56	0.22	-1.15	1.41	0.59	0.09	0.37	0.26	-0.32	-1.18	-0.36	-0.06	0.26	-0.01	-1.03	-0.03	0.17	1.36	-0.99	0.15	1.47	0.81	0.51	0.26	-0.19	-0.02	0.2	-0.38	0	1.12	1.15	0.39	1.06	0.26	-1.13
GENE1241X	IMAGE:884511	115223 || COX7B || cytochrome c oxidase subunit VIIb || Hs.75752 || AA629999 || || 1349	1	-0.53	-0.99	-0.57	-0.45	-0.53	-0.33	-0.4	-0.16	-0.36	0.09	0.66	-0.23	-0.14	-0.4	1.16	1.37	0.12	0.88	0.67	0.87	-0.28	-0.21	0.14	0.56	-0.19	0.84	-0.02	-0.46	0.28	-1.21	-0.88	0.85	1.25	-0.4	-0.45	0.67	0.17	-0.27	-0.01	1.01	0.09	-0.03	0.7	0.29	-1.39	-1.95
GENE874X	IMAGE:530282	111218 || NDUFA1 || NADH dehydrogenase (ubiquinone) 1 alpha subcomplex, 1, 7.5kDa || Hs.74823 || AA083784 || || 4694	1	-0.68	-1.31	0.69	-0.15	-0.54	-0.3	-0.58	-0.17	-0.69	-0.15	0.32	0.36	-0.67	-0.5	0.63	1.32	0.11	0.37	0.33	0.33	-0.67	-0.08	-0.09	0.37	0.96	0.22	-0.53	-0.5	-0.34	-1.05	0.25	1.37	0.72	0.68	0.69	0.26	0.64	0.49	-0.23	0.91	-0.14	-0.08	0.51	0.74	-1.7	-2.3
GENE659X	IMAGE:191978	108429 || || ESTs, Highly similar to ATP synthase, H+ transporting, mitochondrial F0 complex, subunit f, isoform 2; F1Fo-ATPase synthase f subunit [Homo sapiens] [H.sapiens] || Hs.433358 || H38623 || ||	1	-0.03	-0.96	-0.05	0.31	-0.23	0.5	0.12	0.05	-0.58	0.11	-0.49	0.46	-1.27	-0.84	1.03	1.52	0.13	0.7	0.65	0.32	-0.26	-0.3	-0.03	0.34	0.03	0.37	-0.42	-0.12	0.93	-0.55	-0.13	1.23	1.41	0.39	-0.17	0	-0.75	0.81	-0.09	0.65	-0.55	0.37	-0.55	-0.09	-1.45	-2.53
GENE987X	IMAGE:321354	112435 || MRPL15 || **mitochondrial ribosomal protein L15 || Hs.18349 || W32403 || || 29088	1	-1.39	-1	-0.38	-0.43	-0.38	0.42	-0.73	-0.7	-0.58	0.52	-0.38	-1.09	-0.09	-0.4	0.15	0.74	-0.13	0.83	0.7	0.59	0.06	-0.4	-0.01	0.2	0.21	-0.26	0.04	0.24	0.97	0.11	0.25	1.41	-0.08	-0.64	0.14	-0.17	0.58	0.05	-0.36	1.64	-0.51	1.12	-0.25	0.64	-0.32	-1.04
GENE515X	IMAGE:884655	106548 || GARS || glycyl-tRNA synthetase || Hs.293885 || AA629909 || || 2617	1	-0.4	0.31	0.09	0.37	0.14	0.16	0.07	-0.27	-0.48		0.05		0.38	-1.4	0.61	0.16	-0.15	-0.07	-0.13	-0.24	-0.64	-0.4	-0.32	0.24	0.63	-1.05	-1.18	-0.32	0.29	-0.64	-0.02	1.34	0.17	-0.39	-0.11	-1.05	1.72	0.51	0.12	0.3	1.18	1.09	1.22	0.05	-0.83	-1.08
GENE185X	IMAGE:855890	102411 || PRSS15 || protease, serine, 15 || Hs.350265 || AA630320 || || 9361	1	-0.2	-0.36	-0.59	-0.12	-0.4	-0.28	0.32	-0.24	0.36	0.05	0.74	0.86	-0.36	-0.97	-0.29	0.26	1.29	-0.4	0.16	-0.09	0.34	0.07	0.18	-0.16	-0.06	-1.92	-1.08	-0.42	-0.77	0.1	-0.9	0.76	0.45	0.04	-0.06	-0.4	1.41	0.65	0.72	1.61	1.28	0.69	0.67	-0.09	-1.5	-1.23
GENE2737X	IMAGE:840821	98447 || SSR4 || signal sequence receptor, delta (translocon-associated protein delta) || Hs.102135 || AA486260 || || 6748	1	-0.44	0.21	0.7	0.86	0.96	-0.32	0.55	-0.39	-0.27	-0.77	0.7	-0.15	-0.21	-0.88	-0.37	-0.06	-0.05	0.75		1.11	-0.13	-0.32	-0.14	0.58	1.29	0.08	-0.31	-0.4	-0.32	-0.7	-0.11	1.06	-0.03	-0.54	0.47	0.38	0.12	0.65	-1.37	1.01	1.06	-0.24	-0.02	-1.37	-0.86	-1.71
GENE1987X	IMAGE:450213	225914 || HSPC182 || HSPC182 protein || Hs.30026 || AA703536 || || 29101	1	0.33	-0.18	0.17	1.17	-0.25	-0.39	-0.03	0.1	-0.83	-1.22	-0.56	-0.17	-0.66	-0.44	0.61	-0.11	-0.36	1.28	0.64	-0.62	-0.03	-0.6	-0.99	0.03	-0.04	-0.2	-0.12	0.32	0.73		0.46	0.75	0.96	1.66	-0.03		-0.03	0.57	0.43	-0.23	1.55	0.54	-0.68	-0.95	-0.95	-1.47
GENE1981X	IMAGE:50460	225745 || CGI-152 || CGI-152 protein || Hs.9275 || H16789 || || 57130	1	-0.76	-0.33	0.04	1.45	0.56	0.07	0.47	-0.49	-0.22	-0.52	0.24	0.22	-0.2	0.13	0.32	-0.07	-0.04	0.18	0.57	0.46	-0.29	0.17	-0.55	-0.03	-0.29	-0.34	-0.07	0.78	0.66	0.56	-0.08	-0.12	0.16	1.13	0.16	-0.39	-0.05	0.65	0.26	0.58	0.85	-0.09	-0.47	-1.17	-2.53	-1.48
GENE2380X	IMAGE:1869186	312978 || GRIM19 || cell death-regulatory protein GRIM19 || Hs.279574 || AI245100 || || 51079	1	-0.76	-0.8	-0.09	0.77	0.23	-0.72	0.07	-0.29	-0.52	-0.43	0.01	0.98	-0.79	-0.67	0.87	0.57	0.4	1	1.14	0.33	0.03	-0.54	-0.32	0.62	-0.62	0.19	-0.08	0.31	0.71	0.93	-0.64	-0.28	0.19	1.49	0.75	-0.99	0.04	0.66	-0.09	0.32	0.07	0.44	-0.34	-0.15	-1.7	-2.35
GENE264X	IMAGE:321389	103356 || GRIM19 || cell death-regulatory protein GRIM19 || Hs.279574 || W32281 || || 51079	1	-0.75	-0.84	-0.4	0.75	-0.15	-0.24	-0.18	-0.38	-0.2	0.03	-0.06	0.84	-0.68	-0.92	0.6	0.89	0.48	0.96	1.44	0.24	-0.11	-0.19	-0.35	0.3	-0.78	0.16	-0.77	0.23	0.68	0.8	-0.84	0	0.76	1.18	0.77	-1.46	0.46	0.83	0.1	0.56	0.42	0.6	-0.09	-0.33	-1.56	-2.79
GENE485X	IMAGE:810613	106222 || FLJ10432 || hypothetical protein FLJ10432 || Hs.143187 || AA464032 || || 54555	1	-0.14		-0.36	0.85	0		0.04	-0.43	-0.05	-0.68	1.46	1.86	-0.29	-0.69	0.55	-0.29	0.23	0.34	0.82	0.36	-0.63	-0.63	-0.69	0	-0.29	-0.52	-0.13	0.48	0.51	0.73	-0.34	-0.41	0.09	0.78	0.68	-0.85	-0.88	-0.1	-0.49	0.36	0.55	0.25	0.56	0.3	-1.69	-1.37
GENE2661X	IMAGE:2545242	331213 || FKBP8 || FK506 binding protein 8, 38kDa || Hs.173464 || AI955192 || || 23770	1	0.77	0.27	-0.11	1.74	-0.09	-0.33	-0.39	0.29	-0.35	-1.13	0.44	1.44	-0.37	-1.31	0.56	-0.25	-0.02	0.23	0.62	0.4	-0.58	-0.86	-0.94	0.08	-0.16	-0.35	-0.87	0.73	1.36	0.64		-0.71	0.07	1.09	0.36	-0.83	0.16	-0.65	-0.07	0.09	1.27	0.48	-0.38	-0.02	-1.11	-1.2
GENE553X	IMAGE:308588	107169 || FKBP8 || FK506 binding protein 8, 38kDa || Hs.173464 || N95418 || || 23770	1	1.06	0.26	-0.02	1.44	-0.18	-0.08	-0.3	0.92	0.2	-0.33	0.03	0.94	-0.08	-1.54	0.11	0.05	-0.07	0.21	0.5	0.72	-1.22	-0.79	-0.63	-0.19	-0.11	-0.47	-0.45	0.42	0.88	0.71	-0.17	-1.15	0.46	0.86	0.08	-1.04	0.31	-0.95	-0.08		1.65	0.3	-0.21	-0.47	-0.57	-1.18
GENE828X	IMAGE:1420801	110695 || RENT1 || regulator of nonsense transcripts 1 || Hs.12719 || AA826255 || || 5976	1	-0.62	-0.59	0.27	1.19	0.45	-0.76	-0.3	-0.46	0.3	-0.15	-0.08	-0.54	-0.69	0.13	0.11	0.1	-0.02	-0.28	-0.25	-0.02	-1.29	0.26	-0.61	-0.1	0.13	0.19	0.02	1.4	1.51	0.64	0.16	-0.34	0.67	0.89	-0.53	-1.22	0.24	0.06	0.12	-0.02	0.41	0.29	0.87	-0.29	-1.45
GENE2580X	IMAGE:2578263	330670 || PWP1 || nuclear phosphoprotein similar to S. cerevisiae PWP1 || Hs.172589 || AW087156 || || 11137	1	-0.35	0.23	-0.03	0.45	0	0.36	-1.21	-0.25	0.22	0.69	0.21	-1.46	0.13	-0.41	-0.09	0.18	-0.33	-0.73	-0.56	0.38	0.38	0.81	0.83	0.18	0.48	-0.53	-0.27	0.46	1.68	-0.22	-0.03	0.13	-0.09	0.2	0.62	-0.61	-0.02	0.21	0.85	0.07	-0.81	0.25	0.26	-0.26	-0.21	-1.67
GENE2842X	IMAGE:32083	99739 || || Homo sapiens cDNA FLJ30436 fis, clone BRACE2009037, mRNA sequence || Hs.351597 || R17324 || ||	1	-0.84	-0.07	0.95	0.33	-0.33	-0.26	-0.47	0.74	0.06	0.68	0.48	-1.17	0.15	-0.46	-0.69	0.18	0.28	-0.15	-0.38	-0.61	-0.53	0.31	-0.21	0.5	0.81	0.13	0.56	0.94	1.03	1.39	0.65	0.04	-0.76	0.09	-0.59	-0.71	-0.87	-0.42	1.33	-0.18	-0.15	1.07	0.21	-0.05	-1.45	-1.74
GENE42X	IMAGE:788209	100552 || FLJ11807 || hypothetical protein FLJ11807 || Hs.285813 || AA453433 || || 80019	1	-0.64	0.19	0.28	-0.17	-0.48		-0.74	-0.03	-0.61	-0.1	0.13		0.96	-0.04	-0.37	1.06	-0.24	-0.48	-0.49	-0.29	0.25	0.61	0.07	0.08	0.16	-0.51	-0.23	0.13	1.57	0.03	0.12	0.18	0.19	-1.43	-1.23	0.6	0.17	-0.11	0.93	0.22	0.3	1.4	0.31	-0.83	-1.05
GENE2204X	IMAGE:785945	308905 || HMGE || GrpE-like protein cochaperone || Hs.151903 || AA448573 || || 80273	1	-0.68	-0.38	-0.41	-0.56	-0.52	-0.22	-0.26	-0.21	-0.48	0.46	-0.6	-0.56	0.59	0.05	-0.95	0.29	0.25	0.61	0.35	0.71	-0.36	0.16	0.03	-0.98	0.08	0.85	0.53	0.06	0.11	0.07	-0.69	-0.39	1.09	0.1	-0.54	-0.67	0.17	0.24	0.05	0.08	1.56	0.58	1.53	0.82	-0.3	-1.5
GENE2312X	IMAGE:814587	310889 || OCIA || ovarian carcinoma immunoreactive antigen || Hs.132071 || AA480903 || || 54940	1	-0.55	0.09	0.3	-0.27	-0.11	-0.84	-0.42	-0.72	-0.23	-0.03	-0.3	-0.84	-0.95	-0.13	-0.24	0.14	-0.33	1.11	0.58	0.75	0.25	0.15	-0.26	-0.15	0.3	0.56	0.42	-0.08	0.03	1.33	0	0.55	-0.14	-0.2	-0.22	-0.17	0.99	-0.47	-0.17	-0.17	2.04	0.78	-0.09	-0.72	0.22	-1.86
GENE2301X	IMAGE:293063	310774 || POLR2B || **polymerase (RNA) II (DNA directed) polypeptide B, 140kDa || Hs.296014 || N63783 || || 5431	1	1.37	0.85	1.46	1.69	0.04	-0.71	0.1	-0.31	-1.16	-0.47	-1.1	-0.39	0.41	0.44	-0.65	-0.26	-0.28	0.12	-0.06	-0.51	0.07	-0.52	-0.71	-0.97	-0.41	0.58	0.1	-0.13	1.22	1.05	1.11	0.32	-0.32	0.42	-0.04	-0.37	0.62	0	-0.14	-0.97	0.75	-0.15	-0.49	-0.9	-0.66	0.1
GENE2195X	IMAGE:82771	308712 || RANBP2 || RAN binding protein 2 || Hs.199179 || T73581 || || 5903	1	-0.23	0.69	0.15	0.81	-0.01	-0.73	-0.56	-0.04	-0.55	-0.13	-0.56		0.6	0.24	0.31	-1.19	-0.5	-0.16	-0.77		-0.3	-0.54	-1.34	-0.28	0.44	0.63	0.77	0.58	0.64	1.41	0.98	0.67	0.66	0.28	-0.3	-0.22	-0.47	0.16	0.23	-1.08	0.53	0.42	0.29	-1.44	-0.97	1.03
GENE2260X	IMAGE:1914634	309984 || ATE1 || arginyltransferase 1 || Hs.355315 || AI308855 || || 11101	1	-0.11	0.25	0.19	0.66	-0.84	-0.85		-1.35	-0.98	0.75	-0.37		0.29	-0.2		-0.17	-0.13	-0.76	-0.64	-0.32	-0.06				0.01	0.51	0.73	0.9	1.73	-0.04	-0.02	-0.15	0.28	0.31	0.09			0.3	-0.63	-0.2	0.45	-0.47	-0.07	-1.25	-0.63	2.8
GENE1619X	IMAGE:924007	120236 || MYC || v-myc myelocytomatosis viral oncogene homolog (avian) || Hs.79070 || AA514409 || || 4609	1	0.19	0.73	0	1.33	-0.04		-0.82	-0.34	-1.35	0.04			-1.32	-0.17	-1.23	-1.08	-0.32	-0.65	-0.75	0.35	-0.32			-0.61	0.35	-0.14	1.13	0.54	1.1	1.17	0.2	0.05	0.79	0.69		-0.28	1.75	0.35			-1.62	0	0.18	1.08	-0.96
GENE1130X	IMAGE:812965	114028 || MYC || v-myc myelocytomatosis viral oncogene homolog (avian) || Hs.79070 || AA464600 || c-myc || 4609	1	0.38	0.63	-0.53	1.15	0.17	0.59	-1.02	-1.73	-0.7	0.65	-0.83	-0.86	0.24	0.57	-0.86	-0.55	0.16	-1.27	-1.03	0.39	-0.11	0.41	0.48	-0.52	0.49	0.8	1.28	0.46	1.47	0.94	-0.44	0.63	0.96	0.93	0.08	0.59	2.17	1.02	-0.78	-2.1	-0.8	-0.15	0.74	-1.46	-0.91	-1.66
GENE148X	IMAGE:417226	101953 || MYC || v-myc myelocytomatosis viral oncogene homolog (avian) || Hs.79070 || W87741 || c-myc || 4609	1	0.38	1.01	-0.63	0.85	0.4	-0.18	-0.35	-0.56	-0.98	0.06	-1.1	0.02	0.1	0.97	-1.05	-0.73	-0.09	-1.26	-1.28	0.35	0.14	-0.59	-0.02	-0.33	0.41	0.99	1.36	0.66	0.94	1.12	-0.15	0.43	0.99	0.6	0.2	0.94	2.49	0.57	-1.24	-2.66	-1.13	0.11	0.7	-2.11	-0.28	0.07
GENE36X	IMAGE:238907	100436 || CABC1 || chaperone, ABC1 activity of bc1 complex like (S. pombe) || Hs.273186 || H67202 || || 56997	1	0.22	-0.82	-0.05	1.61	0.34	0.03	-0.94	-0.65	-0.54	-0.28	-0.22		-0.94	-0.87		-0.31	-0.5	-0.44		0.52	-0.05		-1.17	-0.5	-0.28	1.51	0.22	0.76	1.68		-0.05	0	-0.32	0.25	0.77	0.67	1.04	0.05	-0.16	-0.22	0.85	-0.9	0.93	-1.51	0.29	-0.01
GENE157X	IMAGE:724888	102015 || CYP4B1 || cytochrome P450, subfamily IVB, polypeptide 1 || Hs.687 || AA291484 || Cytochrome P450 IVB1 || 1580	1	1.94	-0.61	0.08	1.88	1.97	0.51	-1.45	1.92	0.46	-0.54	-1.56	-1.53	0.09	-1.3	-1.78	-2.72	0.12	-1.12	-1.93	2.91	-0.75	-1.58	-0.43	0.17	-0.62	2.68	2.28	-0.02	2.97	-0.51	0.27	-0.1	0.92	-1.3	0.05	-1.2	1.75	1.66	0.69	-1.19	0.62	-1.1	1.48	-2.05	-1.55	-0.64
GENE1430X	IMAGE:416676	117502 || PELI1 || pellino homolog 1 (Drosophila) || Hs.7886 || W86504 || || 57162	1	1.34	-0.29	-0.54	0.82	-0.67	0.63	-0.88	0.21	-1.16	0.37	-1.81		-0.45	-0.59	-0.49	-0.51	-0.38	-1.27	-0.95	0.07	0.02	-0.38	-0.47	-0.38	-0.79	0.41	2.23	-0.01	0.16	0.44	0.62	-0.9	1.83	0.34	0.54	0.25	0.53	0.77	-0.07		0.29	-0.12	1.82	-0.57	-0.34	0.51
GENE1916X	IMAGE:232842	224140 || PELI1 || pellino homolog 1 (Drosophila) || Hs.7886 || H72755 || || 57162	1	1.67	-0.79	-0.6	0.33	-0.84	0.62		0.76	-0.74	0.48			-0.3	-0.37	-0.95	-0.24	-0.19	-1.22				-0.18	0.12	-0.4	-0.84	0.12	1.9	-0.2	-0.12	0.37	1.07	-1.24	1.36	-0.23	0.39	0.33	-0.11	0.93	0.06	-0.93	0.09	-0.61	1.64	0.07	-0.62	-0.75
GENE1626X	IMAGE:773286	120425 || SLC9A3R1 || solute carrier family 9 (sodium/hydrogen exchanger), isoform 3 regulatory factor 1 || Hs.184276 || AA425299 || || 9368	1	1.35	-1	-0.34	-0.14	-1.12	0	-1.21	0.46	0.22	0.4	0.61	-0.52	-0.03	-0.89	-0.23	-0.69	1.05	-0.58	-0.51	1.72	0.95	0.81	1.9	-0.47	0.05	0.1	0.28	1.16	1.02	0.17	-0.56	-0.25	-0.08	-1.66	-1.72	-1.59	0.89	1.07	0.04	-0.62	-0.41	0.38	1.4	-0.76	-0.05	-0.61
GENE2135X	IMAGE:1552602	307772 || PHKA1 || phosphorylase kinase, alpha 1 (muscle) || Hs.2393 || AA927528 || || 5255	1	0.09	-1.2	-0.19	0.56	-0.32		-0.44	-0.55	-0.61				0.64	-0.61	0.88		-0.22	-0.26	-0.44	-0.5	-0.01		-0.25	0.12	-0.09	0.73	0.22	0.88	1.96	0.44	-0.28	0.83	0.22	-0.7	-1.38	-1.11	2.07	0.52	0.41	-0.46	-0.28	-0.85	0.8		-0.22	-0.38
GENE960X	IMAGE:752625	112156 || SLC7A2 || solute carrier family 7 (cationic amino acid transporter, y+ system), member 2 || Hs.153985 || AA417651 || || 6542	1	0.45	0.16	-0.38	0.3	-0.58		0.09	-0.59	-0.74	1.72	-0.46		-0.14	-0.89	-0.06	-0.34	-0.45	-0.73	-0.34	-0.4	0.3	0.28	0.46	-0.49	0.12	1.7	0.52	0.94	1.66	-0.28	-0.33	-0.05	-0.9	0.16	-1.07		1.28	-0.01	-0.37	-0.44	-0.48	0.22	1.04	-0.61		-0.17
GENE2471X	IMAGE:1640707	317078 || SMARCA2 || SWI/SNF related, matrix associated, actin dependent regulator of chromatin, subfamily a, member 2 || Hs.198296 || AI123475 || || 6595	1	0.93	0.38	-0.09	0.09	-0.44	0.11	-0.37	-0.18	0.84	0.39	0.76		0.03		-1.68	-1.39	0.04	-0.01		-0.19	-1.06	0.4	0.25	-0.8	-0.3	0.31	0.62	1.17	1.61	-0.47	1.15	-0.15	0.86	-0.19	-0.12	-0.17	-0.11	0.24	-1.41	-0.98	-0.05	0.59	0.44	0.05	-0.97	-0.04
GENE2779X	IMAGE:502164	98927 || || ESTs || Hs.54985 || AA126673 || ||	1	0.3	0.36	0.15	1.5	-0.32			-1.35	-0.34	0.26			-0.13	0.19	-0.01		-0.23	-1.27		0.19	0.25	0.57	0.49	0.14	-0.25	0.48	-0.15	0.44	1.45	-0.08	0.8	0.67	-0.06	0.29	0.41	-0.72		-0.27	-0.2	-0.37	0.01	-0.99	-0.53	-0.97		-0.56
GENE1796X	IMAGE:268148	221950 || TRIM4 || tripartite motif-containing 4 || Hs.65736 || N27415 || || 89122	1	0.75	0.41	0.36	1.44	0.52		-0.85	-0.43	-0.07		0.19		-1.2			-0.13	-0.34	-0.42	-1.48	-0.28			0.56	-0.28	0.73	0.62	0.43	0.5	0.7	-0.06	0.36	0.84	1.06		-0.19	-0.98		0.27	0.26	0	0.2	-0.76	-1.39	-0.96	0.17	-0.5
GENE672X	IMAGE:27787	108621 || CHL1 || **cell adhesion molecule with homology to L1CAM (close homolog of L1) || Hs.210863 || R13014 || CALL=neural cell adhesion molecule || 10752	1	1.13	0.69	1.29	0.05	0.32		-0.1	-1.34	-1.84	-0.47	-0.25		-1.28				-0.47	-1.84	-1.01	-0.87		1.9	2.67	0.35	0.25	0.51	0.56	0.98	1.97	-0.47	-0.14	-0.44	0.69	-1.27	-2.1		0.25	-1.22	-0.75	-0.09	1.4	0.35	-0.26		0.75	0.06
GENE1372X	IMAGE:298128	116741 || DDEF2 || development and differentiation enhancing factor 2 || Hs.12802 || N70773 || || 8853	1	0.92	-0.86	1.67	-0.16	0.48	0.47	-0.95	0.09	-0.46	0.44	0.3	-0.95	0.32	0.31	-0.09	0.58	-0.83	-1.47	-1.09	0.3	0.1	1.12	0.66	0.9	1.69	-0.66	-1.04	0.38	-0.08	-0.92	0.3	0.21	-0.13		-0.41	0.1	-1.06	-0.83	0.92	0.69	-1.05	0.49	-0.89	0.01	-0.09	0.73
GENE1013X	IMAGE:130835	112751 || RCP || Rab coupling protein || Hs.96125 || R22198 || || 80223	1		-0.28	1.61	-1.34	-0.02		-0.27	-0.28	-0.64		1.13		-0.26	-0.47	0.04	-0.4	-0.82	-0.47	-0.78	-0.32	1.78	0.91	-0.5	1.96	2.5	-0.36	0.12	-0.29	-0.78	-0.75	0.11	1.29	-0.26		-0.5		-0.04	-0.68	1.59	0.08	-1.18	-0.46	-0.92
GENE1284X	IMAGE:767690	115796 || || Homo sapiens mRNA; cDNA DKFZp434M229 (from clone DKFZp434M229), mRNA sequence || Hs.31422 || AA417950 || ||	1	1	0.53	1.13	1.06	-0.18	-0.3	-0.32	-0.53	-1.17	0.59	0.1		-0.74	-0.82			0.16	-1.68	-1.42	-1.19	0.86	1.52	0.24	2.36	1.5	0.59	-0.34	1.3	0.37	-0.19	-0.66	1.32	1.29		-0.99	-1.98	-0.58	-0.44	0.3	-0.33	-0.3	-0.49	-0.84	-1.38	0.33	0.43
GENE1035X	IMAGE:71863	112965 || SLC11A3 || solute carrier family 11 (proton-coupled divalent metal ion transporters), member 3 || Hs.5944 || T52564 || || 30061	1	1.2	0.98	1.25	1.02	0.27	-0.65		0.31	-2.54	0.86	0.45		-1.83	-1.65		-1.43	-0.03	-1.65	-2.57	-1.09	0.39	1.95		3.35	1.97	1.18	-0.05	1.22	-0.31	-0.94	-1.07		1.35		-1.71			-1.17	0.39	-0.07	-0.71	1.08	-0.56		-0.34	1.22
GENE54X	IMAGE:767706	100791 || SLC11A3 || **solute carrier family 11 (proton-coupled divalent metal ion transporters), member 3 || Hs.5944 || AA417956 || || 30061	1	0.94	0.94	1.54	1.76	0.75	0.17	-2.62	-0.54	-2.05	1.38	0.81	-1.83	-1.27	-1.46	-2.3	-0.25	0.31	-1.84	-2.03	-0.74	1.47	2.28	1.16	3.14	2.13	1.14	-0.26	1.39	0.22	-0.61	-0.85	1.61	1.98		-1.82	-2.59	-2.16	-0.35	0.86	0.49	-0.64	0.47	-0.37		-0.44	0
GENE629X	IMAGE:767721	108053 || || Homo sapiens cDNA FLJ13604 fis, clone PLACE1010401, mRNA sequence || Hs.23193 || AA417982 || ||	1	0.86	0.97	1.63	1.48	0.49	0.13	-3.02	-0.54	-1.8	1.75	0.68		-1.07	-1.03	-2.16	-0.33	0.42	-1.56	-2.82	-0.67	1.37	1.96	0.72	3.14	2.08	0.76	-0.33	1.37	0.24	-0.73	-0.74	1.4	1.93		-1.71	-2.13	-1.91	-0.49	0.77	0.25	-0.38	0.46	-0.54		-1.45	0.44
GENE1422X	IMAGE:489218	117386 || SLC11A3 || solute carrier family 11 (proton-coupled divalent metal ion transporters), member 3 || Hs.5944 || AA056733 || || 30061	1	1.11	1.11	1.99	1.88	0.69	0.35	-3.69	-0.75	-2.15	1.69	0.83	-1.91	-1.12	-1.2	-2.89	-0.42	0.39	-1.77	-2.52	-1.02	1.5	2.61	0.87	3.47	2.6	1.01		1.96	0.33	-0.31	-0.4	1.66	2.86		-1.86	-3.15	-2.26	-0.67	1.13	0.42	-0.28	0.93	-0.74		-2.2
GENE1536X	IMAGE:71763	118974 || SIP || Siah-interacting protein || Hs.27258 || T51290 || || 27101	1	1.26	1.09	0.76	0.31	0.82	-0.07	-1.78	0.18	-1.72	1.81	0.64		-1.65	-1.37	-2.37	-0.52	0.37	-0.98	-1.63	-1.18	0.61	2.59	0.82	3.03	1.61	0.95	0.22	0.93	-0.75	-0.65	-0.5	0.39	1.09		-0.94	-1.69	-1.94	-0.52	1.22	0.33	-0.24	1.12	-0.54		-1.48	0.37
GENE913X	IMAGE:71730	111706 || GALNT10 || UDP-N-acetyl-alpha-D-galactosamine:polypeptide N-acetylgalactosaminyltransferase 10 (GalNAc-T10) || Hs.107260 || T51229 || || 55568	1	0.65	0.86	0.59	0.07	0.53	0.34	-1.79	-0.27	-1.17	1.54	0.56		-0.67	-0.86	-1.9	-0.49	0.44	-1.03		-0.81	0.44	2.5	0.67	2.9	1.49	1.01	0.13	0.54	-0.64	-0.71	-0.42	0.62	1.22	-1.54	-1.15	-1.36	-1.19	-0.6	0.99	0.14	-0.17	0.95	-0.02	-1.74	-0.08	-0.4
GENE120X	IMAGE:723980	101567 || LRIG1 || leucine-rich repeats and immunoglobulin-like domains 1 || Hs.4193 || AA235709 || || 26018	1	0.36	-0.09	2.33	0.69	2.22	1.2	-1.56	-1.33	-0.59	-0.23	-0.74		-1.3	-0.97	-0.58	-0.79	-0.36	-0.67	-0.84	-1.04	-0.49	0.3	0.39	2.19	1.42	2.04	-0.51	0.51	1.11	-0.07	0.26	0.16	0.85	-0.16	0.03	-1.58	-0.15	-0.65	-1.11	0.35	-0.64	-0.26	0.03	-0.2	0.45	0.13
GENE1076X	IMAGE:592594	113367 || LRIG1 || leucine-rich repeats and immunoglobulin-like domains 1 || Hs.4193 || AA159578 || || 26018	1	-0.16		2.88	0.31	2.11	1.05			-1.46	-1.29			-0.54	0.05	-0.49	-0.88	-0.37	-0.65	-0.77	-1.42	-0.83	0.39	0.72	2.75	1.66	2	0.24	0.18	1.31	-0.58	0.06	-1.84	0.22	-0.42	-0.36	-1.13	0.6	-0.97			-0.75	-1.28	-0.87	0.3	-0.03	0.36
GENE474X	IMAGE:772220	106045 || PDIR || for protein disulfide isomerase-related || Hs.76901 || AA404387 || || 10954	1	-0.38	1.37	1.11	1.07	2.72	0.14	0.06	-0.79	-1.43	-1.44	0.3	-0.95	-0.13	-0.85	-0.26	0.38	-0.63	0.57	0.17	0.2	-0.22	-0.86		1.81	0.54	0.15	-0.91	0.25	1.11	0.19	0.33	-0.51	-0.16	-0.03	-0.25	-0.3	-0.67	-0.71	0.01	0.32	0.18	0.18	-0.19	-0.09	-0.53	-0.82
GENE164X	IMAGE:897592	102118 || FKBP10 || FK506 binding protein 10, 65 kDa || Hs.3849 || AA496836 || || 60681	1	0.46	1.89			0.94	-0.81		-0.53	-0.04	-0.42	0.3	0.58	-0.21	0.28	-0.87		-1.11	-0.36	0.09	-1.84	-0.81	-0.27	0.16	1.17	0.06	-0.24	-1.75	-0.58	0.01	1.94	1.12	-1.24	1.41	-1.04	-1.05	0.17	0.87	-0.13	0.61	2.29	0.68	-0.18	-0.32	-1.8	0.06	0.59
GENE1917X	IMAGE:1574914	224149 || || Homo sapiens cDNA FLJ35504 fis, clone SMINT2009259, mRNA sequence || Hs.376553 || AA971274 || ||	1	-0.19	-0.54	-0.85	0.15	1.21	-0.1	-1.02	-0.36	0.05	0.27	-0.1	0.22	-0.96	-0.55	-0.67	-0.8	-0.37	0.64	0.28	-0.6	-0.42	0.59	-0.1	0.7	-0.53	0.23	-0.22	-0.46	-0.28	-0.09	-0.13	0.33	0.72	-0.27	-0.13	-0.75	0.88	0.08	2.07	1.43	1.55	1.31	-0.88	-0.73	-0.27	-0.15
GENE1954X	IMAGE:1256714	224857 || C21orf4 || chromosome 21 open reading frame 4 || Hs.284142 || AA876148 || || 757	1	0.1	-0.1	-0.25	0.56	0.12		-0.41	-0.35	0.19	0.62			-1.35	-1.03	-0.15	0.3	-1.09	-0.39	-0.23	-0.09	-0.38	-0.52	1	0.4	-0.34	-0.15	-0.23	0.73	-0.3	0.39	0.49	0.4	0.31	-0.61	0.3	0.28	-0.17	0.6	0.91	0.69	1.59	0.31	-0.41	-0.33	-1.96	0.46
GENE291X	IMAGE:856575	103674 || APP || amyloid beta (A4) precursor protein (protease nexin-II, Alzheimer disease) || Hs.177486 || AA633658 || || 351	1	0.84	0.68	-0.8	0.11	1.43	0.23	-0.12	-0.38	0.15	0.39	0.75	-0.68	-0.09	-0.2	-0.31	0.93	-1.34	-0.53	-0.49	-0.24	1.06	0.73	0.37	0.79	-1.49	0.04	0.05	-0.59	-1.13	1.03	0.15	-0.52	0.89	-0.24	-0.47	-0.12	0.05	-0.43	0.26	1.42	1.16	1.41	-0.58	-1.39	-1.99	-0.81
GENE103X	IMAGE:323371	101388 || APP || amyloid beta (A4) precursor protein (protease nexin-II, Alzheimer disease) || Hs.177486 || W42848 || || 351	1	1.16	1.59	-0.38	0.91	2.19	-0.28	-0.37	0.48	-0.3	-0.25	1.02	-2.04		-1.17	-0.95	-0.73	-1.89	-0.03	-0.59	-0.11	0.72	0.34	-0.18	0.22	-0.85	-0.19	1.01	-0.09	-0.42	1.35	0.78	-0.71	1.35	0.2	-0.86	-0.75	-0.27	-1.22	-0.06	0.99	1.34	1.78	-0.75	-0.78	-0.6	-0.76
GENE1030X	IMAGE:344648	112943 || KLF2 || Kruppel-like factor 2 (lung) || Hs.107740 || W74551 || || 10365	1	0.97	1.29	-0.3	0.72	1.89	-0.44	-0.27	0.52	-0.42	-0.38	0.72	-1.64	0.19	-0.95	-0.45	-0.76	-1.25	-0.08	-0.48	-0.09	0.39	0.21	-0.09	0.13	-0.43	-0.11	0.7	-0.1	-0.34	0.84	0.4	-0.26	0.93	0.09	-0.68	-0.28	-0.11	-0.97	-0.29	0.59	0.96	1.81	-0.5	-1.3		-0.26
GENE1833X	IMAGE:1536991	222642 || || ESTs, Weakly similar to neuronal thread protein [Homo sapiens] [H.sapiens] || Hs.7956 || AA933888 || ||	1	0.74	-0.62	-1.36	-0.5	0.94	-0.01		-0.67	-1.25	-1	0.44		0.5	-0.22	0.09	-0.01	-1.4	0.14	-0.37	0.5	0.14	0.09	0.37	-0.14	-0.75	-0.46	-0.17	0.05	0.05	2.07	-0.31	1.34	-0.47	-0.87	-0.74	-0.01	0.19	0.28	0.23	0.95	1.45	0.56	-0.01	-0.41	0.12	0.5
GENE2160X	IMAGE:1656062	308165 || || EST, Moderately similar to FA12_HUMAN Coagulation factor XII precursor (Hageman factor) (HAF) [H.sapiens] || Hs.408714 || AI086240 || ||	1	0.24	-0.54	-0.57	-0.17			0.23	0.24	-0.63	0.16			0.14	-0.35	-0.21	1.77	-0.18	-0.53	-0.58	-0.09	0.46			-0.95	-0.22	-0.74	-0.97	0.15	-0.46	0.6	-0.43	0.17	0.99	-0.69	-0.67	-0.26	0.88	-0.43	0.04	1.61	-0.4	1.38	0.58	-0.3	0.49	0.32
GENE1971X	IMAGE:714437	225395 || SEMA4B || sema domain, immunoglobulin domain (Ig), transmembrane domain (TM) and short cytoplasmic domain, (semaphorin) 4B || Hs.9598 || AA292019 || || 10509	1	1.7	-1.03	-0.59	-0.52	0.19	-0.48	-0.24	1.63	-0.27		0.4	-0.03	0.21	0.43	-0.32	1.9	-0.83	-0.45	-0.8	-0.06	-0.05	0.2		0.09	-0.22	-0.74	-0.58	0.06	0.14	0.29	-0.79	0.1	1.15	-1.15	-1.4	1.03	-0.37	-0.99	0.88	1.53	-0.26	0.44	-0.22	-0.01	-0.19	0.15
GENE1109X	IMAGE:841436	113765 || || ESTs || Hs.105705 || AA487159 || ||	1	1.98	-0.6	0	-0.2	-0.16	-0.67	-1.1	0.42	-0.75	0.33	-0.28		-0.08	-0.66	0.47	1.59	0.03	0.74	1.14	-0.2	0.3	-0.53	-1.07	0.02	-0.48	-0.61	-0.13	0.49	0.71	0.31	-0.44	0.79	0.75	-0.43	-1.17	-0.79	-0.93	-0.4	1.09	1.77	1.05	-0.39	-1.08	-0.65
GENE2167X	IMAGE:753291	308284 || C1orf21 || chromosome 1 open reading frame 21 || Hs.12532 || AA406569 || || 81563	1	3.21	0.86	-0.1	-0.12			-1.06	0.98	-0.93	0.73			0.4	0.03		-0.46	-1.59	0.35	-0.61	0.82	0.94			-2.75	-0.5	-0.61	0.72	1.79	0.15	-1.3	0.06	-0.53	2.24	-2.31	-1.52	0.06		-0.24	-1.3	2.01	1.41	0.9	-0.51	-0.49	-0.82
GENE1556X	IMAGE:343744	119185 || H1F0 || H1 histone family, member 0 || Hs.226117 || W69399 || || 3005	1	1.69	-0.48	0.21	-0.8	1.25	-1.1	-1.19	0.38	0.23	0.55	0.36		-0.12	-1.22	-0.48	-0.31	0.36	0.45	0.2	0.81	0.09	0.24	-0.35	0.12	1.03	0.54	0.95	-0.81	-0.7	0.84	-0.22	0.67	1.52	-2.07	-0.31	-1.08	-0.69	1.18	0.44	0.59	-0.04	0.49	-0.58	-1.17	-1.52	0.07
GENE2556X	IMAGE:2472002	330534 || H1F0 || H1 histone family, member 0 || Hs.226117 || AI949511 || || 3005	1	1.29	-0.65	0.2	-0.64	1.25	-1.09	-0.3	-0.19	-0.2	-0.56	0.02	-1.33	-0.11	0	1.29	0.21	0.27	0.1	0.27	0.47	0.77	0.37	-0.49	0.39	0.9	0.34	0.67	-1.25	-0.85	1.04	-0.46	1.43	1.25	-2.38	0.16	-0.37	0	0.77	-0.13	0.69	-0.35	0.13	-0.81	-1.76	-0.82	0.34
GENE1414X	IMAGE:786084	117246 || CBX1 || chromobox homolog 1 (HP1 beta homolog Drosophila ) || Hs.77254 || AA448667 || || 10951	1	0.22	0.31	-0.28	0.05	0.44	-0.38	-0.14	-0.1	-0.31	-0.32	-0.67	-1.12	-0.09	-0.69	0.22	0.06	-0.47	-0.5		0.12	0.16	-0.86	-1.15	-0.34	-0.56	0.5	0.49	0.09	1.09	1.37	0.58	0.62	0.52	-0.05	1.25	0.5	0.04	-0.5	-0.51	1.38	0.08	0.5	-0.28	-1.34	-0.09	0.16
GENE1526X	IMAGE:194342	118821 || KIAA1280 || **KIAA1280 protein || Hs.12913 || H50667 || || 55841	1	0.22	-0.03	-0.2	0.11	0.41	-0.92	0.23	0.25	-0.28	0.72	-0.82		0.21	-0.16	-0.22	-0.21	-0.93	0.44	-0.04	0.69	0	-1.47	-1.13	-0.23	0.12	0.41	0.1	-0.1	0.58	0.95	0.53	0.54	1.07	-0.48	0.15	0.24	0.35	-1.53	0.37	-0.21	-0.16	0.5	0.49	-1.33	0.68	0.22
GENE1893X	IMAGE:360547	223702 || LOC83693 || steroid dehydrogenase-like || Hs.171937 || AA015977 || || 83693	1	0.03	0.35	0.12	-0.06	-0.02		-0.21	-0.2	0.77	0.46	0.13		-0.89	-0.27	0.53	-0.18	-0.4	-0.67	-0.85	0	-0.35	-0.27		-0.16	-0.25	1.41	1.32	0.03	-0.19	0.41	1.88	0.08	0.07	-0.1	-0.1	0.44	-1.11	-0.76	0.11	0.48	-0.15	0.31	0.16	0.17	-1.6	-0.41
GENE1811X	IMAGE:435984	222367 || || ESTs, Moderately similar to EFHU1 translation elongation factor eEF-1 alpha-1 chain - human [H.sapiens] || Hs.356617 || AA703216 || ||	1	0.33		-0.18	0	0.05		-1.15	-0.1	-0.71	-0.32		0.04	-1.81	-0.16	0.86		-0.27	0.16	-0.05	0.92	-0.46	0.06	-0.59	0.46	0.27	-0.7	0.29	0.05	0.81	0.2	1.79	0.95	0.63	-0.06		0.73	-1.01	0.11		-0.35	-1.7	0.21	0.79	0.18	-0.08	-0.28
GENE1676X	IMAGE:469297	161486 || BHLHB2 || basic helix-loop-helix domain containing, class B, 2 || Hs.171825 || AA026120 || DEC1=basic helix-loop-helix protein || 8553	1	1.11	0.69	0.11	-0.49	0.67	0.05	-0.64	0.73	-0.43	-0.13	-0.93	-0.64	-1.09	0.25	0.81	-0.1	0.06	0.28	0.21	0.88	-0.12	0.49	0.98	1.29	-0.01	-0.47	1.48	0.05	-0.01	0.07	-0.4	0.14	0.31	0.09	-0.69		0.13	-1.38	0.05	-0.22	-0.75	0.19	0.61	-0.58	-1.67	-1.03
GENE1768X	IMAGE:84613	221454 || HIG1 || likely ortholog of mouse hypoxia induced gene 1 || Hs.7917 || T74105 || || 25994	1	0.37	-0.43	0.38	0.46	-0.05	0.08		0.28	-0.51	0.31	0.58	-1.4		-1.53	1.01	-1.38	0.38	-0.08	0.22	0.83	0.7			0.37	1.2	-0.01	0.41	0.44	0.41	-0.25	0.12	-0.56	-0.41	-0.14	0.4	0.08	-0.47	-0.79	-0.08	-0.63	-0.44	0.06	1.18	0.1	-0.35	-0.86
GENE1601X	IMAGE:73638	119866 || PTP4A2 || protein tyrosine phosphatase type IVA, member 2 || Hs.82911 || T55728 || || 8073	1	0.45	0.13	0.37	0.13	-0.38	0.29	0.46	0.43	-0.87	-1.19	0.34	-1.16	-0.24	-0.28	-0.05	-1.25	-0.46	-0.56	-0.92	0.75	0.37	-0.73	-1.13	-0.35	0.75	-0.29	0.05	0.81	0.52	0.47	0.5		-0.2	0.97		-0.47	-0.74	-1.38	1.52	-0.57	-0.27	1.2	1.46	0.92	0.14	0.56
GENE241X	IMAGE:825442	103021 || PTP4A2 || protein tyrosine phosphatase type IVA, member 2 || Hs.82911 || AA504327 || HU-PP-1=protein-tyrosine phosphatase || 8073	1	0.19	0.25	0.25	-0.05	-0.63	1.1	-0.01	0.05	-0.38	-0.25	0.63	-1.36	-0.47	-0.5	0.34	-0.54	-0.54	-0.76	-0.71	0.14	0.14	-0.6	-1.26	-0.26	0.44	-0.64	0.49	1.38	0.63	0.19	-0.34	0.05	0.56	0.31	-0.04	-0.22	-1.15	-1.28	1.36	-0.08	0.43	1.05	1.13	0	0.5	0.47
GENE1744X	IMAGE:824487	220812 || MGC2594 || hypothetical protein MGC2594 || Hs.181551 || AA490341 || || 79016	1		-0.47	-0.27	-0.06		1.43	-0.22	0.09	-0.39	-0.54	0.83	-1.41	-0.8	0.26	0.15	-0.21	-0.06	0.13	0.42	0.35	-0.54	-0.35	-0.28	0.29	0.05	-0.32	0.18	0.54	0.99	0.8	0.21	0.22	-0.4	1.27	-0.42	-0.99	0.59	0.02	0.1	-0.52	0.64	0.32	0.37	0.19	-0.59	-1.44
GENE2350X	IMAGE:1892893	311828 || || || || AI278087 || ||	1	0.03	0.37	-0.08	0.37	-0.38	-1.04	-0.99	-0.56	0.44	0.31	-0.93		0.16	0.12	-0.38	0.79	0.25	-0.57	-0.47	0.71	0.41	-0.2	-1.12	-0.25	0.28	0.5	0.88	0.55	1.18	0.03	-0.19	0.17	0.62	-0.28	-0.41	-1.41	0.87	1.59	0.81	1.25	-0.14	-0.41	-1.67		-0.98	-0.17
GENE1415X	IMAGE:812975	117247 || KANK || kidney ankyrin repeat-containing protein || Hs.77546 || AA464605 || || 23189	1	-0.33	-0.88	-0.88	0.89	-1.14	0.87	0.15	-1.36	-1.54	-0.99	-0.46		1.08	0.31	1.51	-0.15	0.48	-0.44	-0.47	0.11	-1.35	-0.42	-0.28	-0.59	-0.35	-0.59	0.91	0.79	0.72	-0.2	-0.62	0.47	0.59	-0.59	-0.24	0.49	0.95	1.14	0.35	0.96	0.4	-0.34	-0.52	-0.02	1.05	0.46
GENE1598X	IMAGE:346583	119834 || LPHH1 || latrophilin 1 || Hs.24212 || W74533 || || 23266	1	0.56		-0.6	0.2	0.38	0.1	-0.38	-0.7		-1.59	0.56		-0.25	0.35		-0.47	0.38	-0.28	-0.62				-0.88	-0.44	-0.4	0.47	0.81	-1	0.5	-0.55	1.58	0.62	-2.21	1.48	1.01	0.14	0.23	-0.44	0.34	1.3	-0.08	0.04	-0.34	0.14	-0.28	0.25
GENE59X	IMAGE:897731	100805 || LPHH1 || latrophilin 1 || Hs.24212 || AA598995 || || 23266	1	0.91	0.19	-0.14	0.41	0.6	0.53	-0.48	-0.3	-0.93	-0.35		-1.61	-0.26	-0.02	-1.3	-0.48	0.45	-0.45	-0.73	-1.11	-1.05		-1.04	-0.11	0.03	0.67	0.9	-0.54	0.45	-0.13	1.71	0.43	-1.04	1.11	1.05	-0.75	-0.09	-0.67	1.13	1.39	0.41	0.46	-0.37	0.94	-0.07	0.07
GENE1794X	1239859	221898 || LPHH1 || latrophilin 1 || Hs.24212 || AA705981 || || 23266	1	0.64	-0.18	-0.68	0.22	0.23	1.06	-1.04	-0.48	-0.93				0.71	-0.27			0.5	-0.98	-0.45	-2.1				-0.52	-0.73	0	0.5	-0.82	0.79	-0.66	1.19	0.2	-1.5	0.73	0.88	-0.87	-0.35	-0.87	1.28	1.62	0.43	0.93	-0.02	1.02	0.01	0.36
GENE1155X	IMAGE:240961	114333 || DSP || **desmoplakin (DPI, DPII) || Hs.349499 || H90899 || || 1832	1	1	-0.68	0.21	0.09	-0.22	-0.97	-0.73	-0.17	-1.64	-0.61	-0.51	-0.06	0.54	-0.14	0.54	-1.41	-0.99	0.33	-0.13	-2.06	-0.48	-0.72	-0.85	0.58	0.85	0.82	1.61	-0.09	0.84	0.09	0.39	0.94		1.65	0.49	-0.56	-0.88	0.08	1.66	1.29	1.46	1.03	-0.02	-0.9	-0.99	-0.86
GENE953X	IMAGE:135975	112105 || || Desmoplakin I [Homo sapiens], mRNA sequence || Hs.433471 || R33456 || ||	1	0.56	-1.59	-0.02	-0.01	-0.81	-0.54	-1.05	-0.44	-1.2	-0.26	-0.75	0.95	0.89	0.83	1.43		-0.91	-0.46	-0.05	-2.33	-0.03	-0.4	-0.62	0.33	0.06	0.26	0.83	-0.31	1.18	-0.32	-0.04	1.17	-1.27	0.84	0.16	-0.33	-1.04	0.48	2.09	1.39	1.37	0.43	0.52	-0.31	-0.39	-0.33
GENE1110X	IMAGE:282868	113769 || || Homo sapiens cDNA FLJ39070 fis, clone NT2RP7015676, mRNA sequence || Hs.102647 || N50152 || ||	1		0.14	0.29	-0.23	0.24	1.24	-1.15	0.68	-1.21	0.14	0.17	0.58	1.42	1.63	0.56	-2.12	0.5	0.58	0.95	-1.6	0.47	-0.73	-1.64	-0.73	0.5	-0.68	1.16	-0.45	-0.42	-0.95	0.18	0.79	-1.83		-0.69	-0.66	-0.71	-0.03	1.84		0.72	-0.79	0.31	-0.17	0.86	0.95
GENE1837X	IMAGE:743774	222719 || IMP-2 || IGF-II mRNA-binding protein 2 || Hs.30299 || AA634300 || || 10644	1		-0.87	0.03	-0.25	-0.32	0.3	0.06			-0.75	-0.65		1.19	1.51	1.58	-0.54	-0.3	-0.29	0.39	-1.46		0.55	-1.22	-0.95	1.25	-0.51	-1.19	0.12	0.3	0.37	0.91	0.59	-2.44	0.34		0.44		-0.22	0.02	1.72	0.1	0.78	-0.26	-0.21	-0.32	0.3
GENE681X	IMAGE:841331	108804 || MMD || monocyte to macrophage differentiation-associated || Hs.79889 || AA487434 || || 23531	1	-0.05	1.43	0.86	0.06	0.22	0.43	0.28	0.68	-0.19	-0.31	0.09		0.05	-0.41	0	-0.56	-0.62	-0.05	-0.03	-0.56	0.12		-0.74	0.69	0.14	0.28	0.32	-0.01	0.34	-0.34	-0.4	-0.77	0.05	-0.09	-0.14	0.14	-0.49	-0.1	-0.37	1.89	0.37	-1.15	-0.52	-1.41	0.5	0.41
GENE2678X	IMAGE:2557471	331340 || CRABP2 || cellular retinoic acid binding protein 2 || Hs.183650 || AW051114 || || 1382	1	2.29	0.02	0.52	-0.8	-0.45	0.15	-2.84	1.66	-2.48	0.06	-2.03	-0.39	-0.53	1.46	1.92	-1.91	1.21	1.44	1.22		1.33	-2.45	-2.77	1.49	0.49	0.77	1.61	-0.13	-0.52	0.66	0.55	0.2	1.13	-1.02	0.06	-2.65	-1.41	0.68	0.06	1.91	1.05	-0.03	0.18	-2.21	0.18	0.39
GENE170X	IMAGE:897770	102191 || CRABP2 || cellular retinoic acid binding protein 2 || Hs.183650 || AA598508 || || 1382	1	2.07	0.16	0.73	-0.38	-0.66		-2.98	1.6	-2.2	0.2	-1.74	-0.89	-0.03	1.03	1.75	-1.94	1.26	1.74		-0.11	1.2	-1.79	-1.96	1.08	0.58	1.12	1.37	0.07	0.16	0.59	0.37	0.45	1.21	-0.92	-0.04	-2.68	-1.36	0.82	0.04	1.6	1.42	-0.27	0.37	-3.32	-0.11	0.43
GENE2099X	IMAGE:826973	307222 || USP9Y || ubiquitin specific protease 9, Y chromosome (fat facets-like Drosophila) || Hs.193145 || AA521367 || || 8287	1	0.23	1.23	0.64	0.51	0.2	-0.43	-0.42	-0.04	-0.46	0.26	-1.01		-0.03	-0.23	-0.04	-1.79	-0.14	0.57	0.26	-0.91			-1.79	0.52	0.72	0.49	0.78	0.41	0.21	-0.24	-0.23	0.39	1.47	-0.03	-0.65	-1.06	0.04	-0.29	1.3	-0.35	0.5	-0.34	0.23	-1.3	0.49	0.46
GENE1692X	IMAGE:194706	163456 || USP9X || ubiquitin specific protease 9, X chromosome (fat facets-like Drosophila) || Hs.77578 || R89905 || FAF-X=Probable ubiquitin carboxyl-terminal hydrolase || 8239	1	0.04	0.38	0.76	0.6	-0.12	0.11	-0.15	0.31	-0.38	0.37	-0.69	-0.82	0.17	-0.19	-0.12	-0.82	0.01	0.75		-0.74	-0.43	-1.52	-1.68	0.51	0.68	1.04	0.79	0.75	0.55	-0.41	-0.24	0.4	1.44	0.42	-0.29	-0.76	0.01	-0.14	1.37	0.02	0.83	-0.23	0.19	-1.53	-0.52	-0.53
GENE162X	IMAGE:760231	102104 || USP9X || ubiquitin specific protease 9, X chromosome (fat facets-like Drosophila) || Hs.77578 || AA425628 || || 8239	1	-0.06	-0.01	0.28	-0.04	0.02	0.22	-0.29	0.09	-0.06	0.59	-0.81	-0.91	0.58	0	-0.3	-0.77	0.11	0.35	0.47	-0.7	-0.73	-1.72	-1.46	0.6	0.49	0.92	0.38	0.67	-0.27	-0.49	-0.05	0.2	1.42	0.09	-0.62	-0.87	-0.32	0.07	1.91	-0.02	0.43	0.11	0.58	-0.58	0.18	0.4
GENE829X	IMAGE:712668	110705 || SOCS1 || suppressor of cytokine signaling 1 || Hs.50640 || AA280136 || || 8651	1	-0.04	-0.76	0.61	-0.02	-0.4	-0.17	1.53	-0.89	-0.83	-0.3	-0.37		0.55	2.13	0.01	1.24	-0.19	0.53	1.08	-0.3	-0.47	-0.6		-0.55	-0.43	-0.15	0.96	0.84	-0.72	0.16	0.86	-0.62	-0.27	-0.11	-0.87	-0.76	-0.6	-0.68	0.37	1.54	-0.65	-0.02	-0.16	0.17	-0.69	0.03
GENE599X	IMAGE:841698	107684 || EXT1 || exostoses (multiple) 1 || Hs.184161 || AA487582 || || 2131	1	-0.5	0.27	1.08	-0.01	-0.05	-1.13	0.01	-1.25	-0.93	0.43	-1		1.31	0.85	-0.27	0.25	-1.07	1.74	1.57	-0.1	0.15	-0.53	0.06	0.29	0.18	0.64	0.91	1	0.12	1.06	0.63	-1.12	-0.35	-1.09	-0.48	-0.88	-0.49	0.16	-1.05	1.58	0.54	0.63	0.56	0.24	-2.45	-1.37
GENE2534X	IMAGE:2568869	330374 || EXT1 || exostoses (multiple) 1 || Hs.184161 || AW071548 || || 2131	1	-0.48	0.24	0.54	-0.15	-0.08	-0.13	-0.79	-1.37	-0.94	0.3	-0.86		1.68	0.92	-0.6	0.34	-0.96	1.69	1.48	-0.13	-0.05	-0.71	-0.19	0.02	-0.18	0.75	0.64	0.61	0.1	0.7	-0.07	-1.06	0.06	-0.97	-0.21	-0.93	-0.05	0.15	-0.17	1.55	0.58	0.81	0.69	-0.53	-0.55	-1.57
GENE1410X	IMAGE:135247	117189 || PRKRIR || protein-kinase, interferon-inducible double stranded RNA dependent inhibitor, repressor of (P58 repressor) || Hs.177574 || R31031 || || 5612	1	0.1	0.08	0.24	0.13	-0.1	-0.99	-1.01	-0.18	-0.74	-0.3	-1.02	2.14	1.09	0.46	0.37	0.12	-0.66	-0.24	-0.49		-1.04	-1.04	-0.99	-1.02	0.75	0.12	0.26	-0.17	-0.64	1.66	0.41	-0.17	0.96	0.32	0.5	-1.39	0.3	0.64	-0.24	1.05	0.15	-0.11	0.88	-1.05	1.06	-0.15
GENE2481X	IMAGE:1659364	317829 || || ESTs || Hs.96297 || AI056049 || ||	1	0.69	0.55	0.2	0.41	-0.76	-1.03	-1.56	0.48	-0.95	0.72	-1		1.42	-0.26	-0.35	-0.22	-0.54	0.11	-0.16	-0.23	-0.89	-1.1		-1.17	0.14	-0.34	0.16	-0.25	-0.47	0.81	1.42	1.47	1.23	0.77	-0.96	-1.89	-0.32	-0.33	0.31	0.41	0.13	0.87	0.39	0.36	0.69	1.11
GENE1849X	IMAGE:121489	223013 || SSR1 || signal sequence receptor, alpha (translocon-associated protein alpha) || Hs.250773 || T97303 || || 6745	1	0.23	1.03	0.07	0.66	-0.7	-0.62	-0.26	0.12	-0.74	0.36	-0.67		1.71	-0.7	-0.37	0.26	-0.49	0.73	0.65	-0.13	-1.34	-1.49	-0.9	-0.34	0.24	0.92	1.2	0.02	0.31	0.36	0.09	-0.72	0.04	1.16	0.13	-1.6	-0.68	0.17	0.1		0.41	0.3	0.99	1.11	-1.27	-0.23
GENE2242X	IMAGE:1619049	309678 || LOC55871 || COBW-like protein || Hs.7535 || AI002103 || || 55871	1	-0.04	-0.35	0.05	0.16	0.12	-0.01	0.19	1.04	-0.59	-0.51	-1.62		0.17	-0.78	0.52	-0.46	0.2	-0.08	-0.11	0.17	-0.45	-0.99	-0.62	-0.57	0.6	0.24	1.18	0.28	1.19	0.99	1.34		0.71	0.38	0.37	-0.29	-0.42	0.81	-1.92	-0.53	-0.51	0.84	-0.12	0.05	-0.31	-0.48
GENE2293X	IMAGE:346993	310601 || FECH || ferrochelatase (protoporphyria) || Hs.26 || W79343 || || 2235	1	0.01	-0.2	0.18	0.29	-0.38		-0.7	0.12	-0.71	-1	-1.53		-0.88	-0.7	-0.1	0.43	-0.12	-0.04	-0.52	0.17			-1.4	-0.17	0.75	-0.02	0.99	0.64	0.69	0.51	1.23	0.47	-0.01	1.12	0.17	-0.23	0.62	0.17	-1.72	0.14	0.06	0.6	0.62	0.77	-0.02	-0.16
GENE1880X	IMAGE:824126	223443 || FLJ10407 || hypothetical protein FLJ10407 || Hs.30738 || AA490611 || || 55706	1	-0.32	-0.22	0.16	0.7	-0.13	-0.79	-1.04	-0.32	-1.16	-0.87			-0.88	-0.73	-0.87	-0.52	-0.14	0.55	-0.29	0.15				-1.39	0.32	-0.65	0.93	0.31	0.77	-0.31	0.93	-0.32	0.67	0.78	0.22	-0.4	1.7	-0.17		0.07	0.38	0.89	0.52	1.48	-0.08	0.2
GENE1914X	IMAGE:814769	224122 || FLJ23468 || hypothetical protein FLJ23468 || Hs.38178 || AA454949 || || 79682	1	1.36	0.16	-0.73	-0.13	0.71	-0.17	-0.68	0.52	-1.48	0.29	-1.3	-0.85	-1.05	-1.47	0.25	-1.11	0.02	0.69	0.62	1.98				-0.63	-0.33	-1.79	0	0.04	0.59	0.46	1.2	0.6	1.12	1.19		-0.72	0.85	-0.09	-1.84	-0.03	-0.35	0.1	2.16	0.8	0	-0.93
GENE1315X	IMAGE:1554469	116103 || FLJ32535 || hypothetical protein FLJ32535 || Hs.326451 || AA931528 || || 153579	1	0.53	-0.56	0.01	0.41	-0.22		-0.04	-0.32	-1.41				-0.41	-0.1	0.5	-0.06	-0.43	0.61	0.72	0.06				-0.46	-0.51	0.07	0.09	0.19	1.52	0.3	0.59	0.17	0.1	0.93	-0.27	-0.21	-0.21	-0.61	-1.39	0.29	-0.52	-0.04	0.05	0.65	-0.21	0.19
GENE1708X	IMAGE:327289	178439 || MELK || maternal embryonic leucine zipper kinase || Hs.184339 || W01871 || KIAA0175=putative kinase || 9833	1	-0.33	-0.35	-0.12	-0.16	-0.61	0.5	-0.39	-1.19	-1.73	-0.57	-1.32		-0.84	-0.85	1.46	1.28	0.43	-0.15	0.22	0.5	0.1			-0.85	-0.08	-0.46	0.88	1.03	1.77	-0.1	-0.01	1.01	0.77	0.64	-0.09	-0.83	0	-0.34	-1.87	0.07	1.29	-0.33	0.59	0.44	0.85	-0.43
GENE2214X	IMAGE:713127	309085 || SMC4L1 || SMC4 structural maintenance of chromosomes 4-like 1 (yeast) || Hs.50758 || AA283006 || || 10051	1	-0.79	0.02	0.24	-0.18	-0.19	-0.12	-1.22	-1.43	-1.51	0.18	-0.95		-0.42	-1.17	0.79	0.79	0.09	0.25	0.46	0.33	-0.47	-0.7		0.4	0.47	-0.95	1.07	-0.08	0.64	0.43	0.67	-0.23	1.86	1.6	0.23	0.68	-0.93	0.13	-1.13	-0.42	-0.69	0.19	0.8	0.82	0.34	-0.01
GENE1132X	IMAGE:856427	114039 || TRIP13 || thyroid hormone receptor interactor 13 || Hs.6566 || AA630784 || || 9319	1	-0.45	-0.09	-0.91	0.22	0.06	-0.44	-0.79	-1.24	-1.54	-0.34	-0.97	-1.04	-0.06	0.18	0.73	0.68	0.73	1.16	0.69			-0.54	-1.64	0	-0.32	0.65	0.69	0.34	1.03	-0.19	1.75	1.94	0.89	0.88	-0.12	0.43	0.05	-0.9	-0.62	0.23	0.54	0.51	0.14	-0.22	-0.75	-1.33
GENE1611X	IMAGE:295710	120021 || FLJ10604 || hypothetical protein FLJ10604 || Hs.26516 || N72697 || || 55723	1	-0.47		-0.57	0.43	-0.14	-0.72	-0.13	-0.73		-0.89		-0.43	0.49	-0.31	1.36	-0.18	0.3	0.18	0.28	0.42	-0.18		-2.17	-0.38	0.12	-0.99	1.99	0.25	1.02	0.07	2.3		0.23	0.7	-0.25	-1.33	-0.58	-1.11		0.16	-0.19	0.28	0.77	0.64	0.04	-0.11
GENE1133X	IMAGE:951241	114041 || ANKT || nucleolar protein ANKT || Hs.279905 || AA620485 || || 51203	1	0.33	-0.87	-0.01	-0.16	-0.56	0	-0.16	-0.75	-2.25	0.81	-1.24		0.88	0.26	0.05	0.35	-0.2	-0.06	0.23	0.33	0.05	-1.22		-0.08	-0.3	-0.54	1.3	-0.51	0.05	0.03	1.42	0.44	0.61	0.98	1.43	-1.08	0.11	0.82	-0.81	0.43	-0.42	0.19	-0.06	1.15	-0.72	-0.19
GENE576X	IMAGE:309288	107410 || RFC4 || replication factor C (activator 1) 4, 37kDa || Hs.35120 || N93924 || replication factor C || 5984	1	-0.84	-0.74	-0.54	0.25	-0.29	0.27	-1.4		-1.26	-0.58			0.4	0.62	0.05	0.51	-0.67	0.85	0.49	0.48	0.06	-0.77	-1.37	0.01	-0.34	-0.27	0.24	-0.1	0.9	0	0.53	-0.19	0.05	0.87	1.09	0.36	-1.34	0.11	-0.79	0.92	-0.02	0.44	0.75	0.89	0.23	-0.05
GENE676X	IMAGE:200402	108697 || C20orf129 || chromosome 20 open reading frame 129 || Hs.70704 || R96941 || || 81610	1	-0.14		-0.86	-0.72	-0.48		-0.73	-1.22		-0.61	-0.36		0.6	0.37		0.83	0.06	0.63		0.21				-0.55	-0.48	-1.49	1.68	-0.1	0.4	-0.57	-0.44	0.48	0.18	1.21	0.07	-0.28	-0.77	0.47	-0.78	0.32	-0.19	0.34	0.43	1.54	0.34	0.62
GENE2596X	IMAGE:2457449	330790 || CCNB2 || cyclin B2 || Hs.194698 || AI932735 || || 9133	1	-0.23	-0.56	0.07	0.26	-0.73	0.28	-1.18	-0.47	-2.49	-0.1	-1.71		0.71	0.34		-0.02	0.2	0.35		0.92	-0.52			-0.28	0.04	-0.6	1.32	0.06	1.39	-1.16	0.64	0.68	0.02	1.46	-0.03	-1.08	-0.23	0.79	-0.97	1.41	0.63	-0.24	-0.13	0.4	0.8	0.07
GENE1600X	IMAGE:769921	119851 || UBE2C || ubiquitin-conjugating enzyme E2C || Hs.93002 || AA430504 || || 11065	1	-0.4	-0.55	-0.81	-0.78	0.03		0.57	-1.39	-2.2	-1.01	-0.42	0.68	0	0.65	1.28	-0.02	0.16	1.07	0.68		0.07			-1	-0.18	-1.47	0.18	-0.72	0.62	-1.18	0.58	1.08	0.43	1.5		0.62	-0.48	0.14	-0.76	1.16	-0.04	0.93	0.45	0.13	0.47
GENE1689X	IMAGE:241029	163388 || STK12 || serine/threonine kinase 12 || Hs.180655 || H81023 || ARK2=aurora-related kinase 2 || 9212	1	-0.06	-1.05	-0.48	-0.1	-0.16		0.14	-0.63	-1.66	0.42	-0.66		0.86	-0.38	0.08	0.4	0.24	0.86	1.38		-0.28		-1.37	-0.39	-0.36	-1.11	-0.03	-0.23	0.07	0.05	0.95	0.28	0.26	0.61	-0.23	0.13	-0.29	0.52	-0.96	0.3	-0.79	0.73	1.48	1.76	-0.48	0.24
GENE2766X	IMAGE:246524	98780 || CHEK1 || CHK1 checkpoint homolog (S. pombe) || Hs.20295 || N53057 || CHK1=Ser/Thr kinase=DNA damage checkpoint protein which bloc || 1111	1	-0.75	0.05	-1.01	-0.28	-0.22	-0.59	-1.17	-1.13	-1.07				1.66	-0.24	-0.16	1.14	-0.64	0.52	0.75	0.81				-1.34	-0.94	-1.2	0.32	-0.33	0.29	0.63	0.8	0.3	0.65	0.23	-0.51	-0.73	0.73	0	-1.09	1.25	0.33	0.68	1.5	0.52	0.02	0.17
GENE631X	IMAGE:280375	108090 || PRO2000 || PRO2000 protein || Hs.222088 || N47113 || || 29028	1	-0.95	-1.05	-0.17	-0.85	-0.22		-1.63	-1.61	-2.06	-0.01			1.09	0.51	-0.17	1.05	0.5	0.94	1.29	0.43	-0.08	-0.76		-0.99	0.16	-0.31	1.55	-0.22	-0.23	0.44	1.02	0.44	0.47	0.77	-1.41	-0.26	0.55	0.94	-1.22	1.1	-0.54	0.01	1.47	0.75	-0.85	0.1
GENE2196X	IMAGE:2062329	308729 || TTK || TTK protein kinase || Hs.169840 || AI337292 || || 7272	1	-1.06	-1.24	-1.04	-0.58	-0.88	0.05	-0.9	-1.39		-0.3			1.48	0.52	1.35	1.33	0.89	-0.25	-0.07	0.55	-1.06			-1.78	-0.33	-1.21	0.3	0.05	0.97	0.2	0.63	0.87	0.9	1.48	-0.42	-0.64	0.26	0.4	-0.66	1.64	0.12	-0.26	1.04	0.29	-0.56	-0.51
GENE1016X	IMAGE:296155	112817 || MGC16386 || similar to RIKEN cDNA 2610036L13 || Hs.23044 || N70010 || || 113130	1	-1.39	-1.01	-0.62	-0.25	-0.32	-0.14	-0.94	-1.82					1.94	0.71		0.59	0.85	0.53	0.92	0.36	-0.92			-0.89	-0.58	-0.66	0.44	-0.19	0.63	0.74	0.33	0.52	-0.1	0.58	-0.48	-1.1	-0.1	0.14	-1.08	0.37	0.18	0.67	1	0.96	0.45	-0.29
GENE2479X	IMAGE:1911913	317711 || || ESTs || Hs.370736 || AI278813 || ||	1	-0.66	-0.71	-0.56	-0.24	0.35	-0.41	-0.35	-1.52	-1.75	0.45	-0.81		1.12	0.25	0.35	0.13	0.56	0.43	0.71	1.06	-0.53	-1.34		0.12	-0.56	-0.94	0.32	-0.24	0.18	1.18	0.91	0.7	0.96	0.44	-0.61	-0.12	0.2	-0.5	-1.21		-0.16	1.21	1.59	-0.05	-0.12
GENE570X	IMAGE:898286	107303 || CDC2 || cell division cycle 2, G1 to S and G2 to M || Hs.334562 || AA598974 || || 983	1	-0.65	-0.3	-0.83	-0.66	-0.11	-0.47	-0.58	-0.98	-2.25	0.15	-0.9	-0.72	0.67	-0.29	1.38	-0.37	0.44	0.74	0.71	1	-0.3	-1.44		-0.13	-0.51	-0.62	0.89	-0.95	0.04	0.05	0.62	1.22	1.09	1	-0.73	-0.16	-0.04	-0.23	-1.41	1.55	0.61	0.69	1.17	0.66	0.51	0.39
GENE1682X	IMAGE:712505	161703 || CDC2 || cell division cycle 2, G1 to S and G2 to M || Hs.334562 || AA278152 || CDC2=Cell division control protein 2 homolog=P34 protein kin || 983	1	-1.35	-0.82	-0.62	-0.62	-0.3	-0.33	-0.57	-1.82	-2.65		-0.84	-0.2	1.37	-0.13	1.42	0.1	0.7	0.52	0.94	0.76	-0.42	-1.63		-0.28	-0.74	-1.25	0.78	-0.72	0.46	-0.3	0.15	1.34	0.73	0.79	-0.73	-0.33	0.47	0.07	-0.94	1.66	0.57	1.19	1.69	1.32	0.95	-0.3
GENE2318X	IMAGE:2018976	311002 || PTTG1 || pituitary tumor-transforming 1 || Hs.252587 || AI362866 || || 9232	1	-1.08	-0.81	-0.53	-0.92	-0.36	-0.26	-0.79	-2.08	-2.32	-0.32	-0.84	-0.54	0.39	0.17	0.53	0.76	0.51	0.84	0.92	0.43	0.31	-0.71	-1.79	-0.47	-0.32	-1.01	0.5	-0.96	0.26	0.44	1.32	1.33	1.56	2.75	1.01	-0.28	-0.23	0.27	-1.65	1.32	0.31	0.77	0.3	1.12	0.41	-0.28
GENE257X	IMAGE:781089	103234 || PTTG1 || pituitary tumor-transforming 1 || Hs.252587 || AA430032 || || 9232	1	-1.04	-0.61	-0.46	-0.73	-0.65	0.25	-1.3	-1.65	-2	0.16	-0.84	-0.74	0.34	0.23	0.33	1.44	0.65	0.71	0.88	0.33	0.26	-0.67	-2.01	-0.28	-0.62	-0.82	0.44	-0.44	1.09	0.19	0.86	1.27	0.91	2.41	0.6	-0.54	-0.74	0.39	-1.25	1.36	0.31	0.66	0.67	-0.02	0.57
GENE1253X	IMAGE:435076	115397 || CENPF || centromere protein F, 350/400ka (mitosin) || Hs.77204 || AA701455 || || 1063	1	-1.3	-0.98	0	0.09	-0.08	-0.21	-0.9	-2.04	-2.65	0.59	-0.99		1.09	0.36	1.06		0.57	0.23	0.31	0.2	-0.06	-1.32		-0.39	-0.55	-1.64	0.35	0.52	1.84	-0.49	1.43	1.37	0.27	0.97	0.31	0.56	0.36	0.09	-0.86	0.74	-0.05	0.41	0.08	1.09	-0.06	-0.32
GENE2810X	IMAGE:898062	99392 || CDC20 || CDC20 cell division cycle 20 homolog (S. cerevisiae) || Hs.82906 || AA598776 || p55CDC || 991	1	-0.39	-1.05	-0.47	-0.25	0.49	1.89	-0.65	-1.18	-2.56	-0.54	-0.86	-0.6	0.83	-0.08	0.31	0.99	1.44	-0.22		0.63	-0.64	-1.6	-2.53	-0.75	-0.34	-1.42	-0.22	0.26	1.33	-0.35	0.76	1.4	1.04	0.81	-0.2	-0.27	0.44	1.34	0.33	0.57	0.25	1.03	1.23	1.24	-0.95	-0.51
GENE763X	IMAGE:705064	109733 || TACC3 || transforming, acidic coiled-coil containing protein 3 || Hs.104019 || AA279990 || JkR1 mRNA downregulated upon T-cell activation || 10460	1	-1.13		-0.28	-0.47	-0.07	0.74	-0.02		-1.33	-0.84	-0.47	0.28	1.19	-0.06	0.59	-0.17	0.79	0.46	0.74	0.91	-0.32	-0.57	-2.06	-1.03	0	-1.62	0.71	-0.04	-0.29	0.12	-0.24	0.72	0.77	1.47	-0.49	-0.27	-0.11	-0.16	-1.08	-0.58	0.77	1.27	1.07	0.58	0.15	0.5
GENE1063X	IMAGE:564803	113261 || FOXM1 || forkhead box M1 || Hs.239 || AA129552 || MPP2=putative M phase phosphoprotein 2 || 2305	1	-0.89	-0.31	-0.34	0.41	0.31	-0.62	-0.83	-1.43	-2.51	-0.87		-0.09	1.58	0.6	1.07	-0.83	0.04	0.81	0.4	1.07	0.19	-0.86		-0.47	0.12	-0.95	0.63	0.1	0.49	1.26	0.88	1.8	1.16	1		-0.19	-0.32	0.64	-1.09	0.03	-0.44	0.34	0.06	-0.57	-0.79	-0.56
GENE1249X	IMAGE:256664	115328 || H2AFX || H2A histone family, member X || Hs.147097 || H95392 || || 3014	1	0.03	-0.18	-0.18	-0.18	0.89	-0.6	-0.31	-1.06	-1.36	-0.22	-0.85	0.13	1.42	1.01	0.77	0.43	-0.6	0.49	0.85	0.58	0.11	-0.57	-1.37	0.15	0.33	-1.09	0.71	-0.41	-0.54	1.56	0.91	0.72	0.6	0.93	-0.31	-0.52	-0.29	-0.38	-1.35	0.73	-0.19	0.45	0.1	-0.45	-1.15	0.33
GENE1547X	IMAGE:950690	119100 || CCNA2 || cyclin A2 || Hs.85137 || AA608568 || Cyclin A || 890	1	0.02	-0.05	-0.06	-0.35	0.17	-0.57	-0.17	-0.07	-1.32	0.68	-0.77	-0.86	0.31	-0.26	0.18	-0.27	-0.07	0.4	0.42	1.25	0.26	-0.54	-1.47	-0.27	-0.01	-0.12	0.8	-0.28	0.4	0.47	0.79	0.51	1.57	1.19	-0.41	-0.77	-0.91	-0.2	-1.69	0.8	-0.12	0.44	0.24	1.24	-0.36	-0.24
GENE456X	IMAGE:882510	105833 || KPNA2 || karyopherin alpha 2 (RAG cohort 1, importin alpha 1) || Hs.159557 || AA676460 || || 3838	1	0.1	-0.12	-0.41	-0.3	-0.04	-0.24	-0.33	-0.02	-1.12	0.31	-0.79	-1.65	0.2	-0.58	-0.3	0.9	0.5	0.52	0.42	1.9	-0.7	-1.18	-0.59	-0.61	-0.16	-0.77		0.5	0.98	0.13	0.38	0.61	0.57	1.24	0.21	-0.63	-0.51	-0.52	-0.6	2.3	-0.12	0.46	0.42	1	-0.21	-1.03
GENE2466X	IMAGE:824962	316641 || KPNA2 || karyopherin alpha 2 (RAG cohort 1, importin alpha 1) || Hs.159557 || AA489087 || || 3838	1	0.04	-0.38	-0.72	-0.19	0.02		0.25	0.45	-1.87	-0.7	-0.71	-1.04	0.24	-0.65	0.19	0.42	0.43	0.38	0.2	1.81	-0.49	-1.56		-0.68	-0.07	-0.84	1.25	0.3	0.92	0.21	0.26	0.55	-0.12	1.25	0.01	-0.47	-0.12	-0.66	-1.14	1.81	-0.13	0.28	-0.03	0.63	0.57	0.13
GENE1280X	IMAGE:379920	115756 || TK1 || thymidine kinase 1, soluble || Hs.105097 || AA778098 || || 7083	1		-0.84	-1.06	-0.25	-0.55	-0.11		-0.59	-2.04	-0.3			0.2	-0.73	0.24	0.61	0.53	0.93	1.4	1.56	-0.42			-0.57	-1	-1.38	0.18	-0.03	0.68	1.49	-0.22	0.11	0.23	0.57	-0.63	-1.14	0.74	-0.36	-0.83		-0.08	0.21	0.97	1.28	1.18	0.07
GENE663X	IMAGE:489595	108469 || || || || AA099033 || ||	1	-0.21	-0.38		0.18	-0.07			-1.07	-0.9	-0.03	-1.54		0.32	-0.24	-0.26		0.51	-0.01	0.11	0.99	-0.35	-0.52	-1.69	-0.48	0.61	0.78	1.36	0.17	0.95	-0.26	0.75	-0.17	0.41	0.37	-0.6	-1.28	0.54	0.23	-0.25	0.38	-0.39	0.43	0.59	1.11	0.44	-0.49
GENE195X	IMAGE:359119	102513 || CKS2 || CDC28 protein kinase regulatory subunit 2 || Hs.83758 || AA010065 || ckshs2=homolog of Cks1=p34Cdc28/Cdc2-associated protein || 1164	1	-0.58	-0.68	-0.2	-0.99	-0.68	1.06	-0.63	-0.97	-1.46	0.25	-0.97	-0.56	0.54	0.59	-0.13	0.46	0.38	1.16	1.55	0.2	0.35		-1.18	-0.59	0.19	0.56	1.81	-0.34	1.11	-0.95	0.04	0.6	0.36	1.18	-0.4	-1.43	-0.18	0.3	-1.19	1.3	-0.57	-0.62	0.2	1.1	0.19	-0.14
GENE1172X	IMAGE:725454	114475 || CKS2 || CDC28 protein kinase regulatory subunit 2 || Hs.83758 || AA292964 || || 1164	1	-0.45	-0.2	-0.16	-0.81	-0.34	0.94	-0.54	-0.67	-1.17	0.45	-0.88	-0.44	0.7	0.72	0.06	1.19	0.49	1.2		0.18	0.26	-0.98	-0.66	-0.39	0.33	0.72	1.6	-0.35	0.52	-0.84	-0.01	0.4	0.57	1	-0.82	-0.93	-0.11	0.48	-0.71	1.42	-0.93	0.24	0.38	0.9	-1.42	-0.97
GENE397X	IMAGE:843049	105078 || MCM4 || MCM4 minichromosome maintenance deficient 4 (S. cerevisiae) || Hs.154443 || AA485983 || || 4173	1	-0.2	0.67	0.25	-0.48	-0.2	0.56	-0.33	0.08	-0.24	0.57	-0.72	-0.43	0.43	0.34	-0.27	0.83	0.25	0.7	1.4	0.29	0.08	-0.84	-0.63	-0.36	0.16	0.6	1.21	-0.39	0.06	-0.25	0.13	0.21	0.41	0.33	-0.59	-0.5	-0.36	-0.03	-0.56	1.01	-0.87	0.2	0.06	0.32	-1.69	-1.4
GENE1289X	IMAGE:342640	115900 || KIAA0101 || **KIAA0101 gene product || Hs.81892 || W68219 || || 9768	1	0.56	-0.73	-0.39	-0.55	-0.53	-0.67	1.3	-0.32	-2.23	1.1	0.23		0.18	-0.07	-0.24	0.19	0.8	0.26	0.43	1.7	0.23	-1.36	-2.04	-1.02	-0.29	-0.4	1.33	-0.46	-0.06	-0.36	0.74	-0.39	0.17	0.91	-0.56	-1.28	0.74	0.62	-1.17	1.62	-0.55	-0.43	0.44	2.33	0.32	0.01
GENE424X	IMAGE:301388	105421 || || **ESTs, Weakly similar to T16418 hypothetical protein F52C9.7 - Caenorhabditis elegans [C.elegans] || Hs.94542 || AI734240 || ||	1		0.23	-0.18	0.34	-0.34	-0.46	-0.5	-1.3	-1.63	0.23	-0.68		-0.01	-0.23	1.13	-1.04	-0.61	-0.42	-0.26	0.21	3.14	-1.09	-1.15	-0.79	0.09	-1.64	0.32	-0.4	0.76	0.68	1.07	1.01	1.69	1.48		-0.44	0.13	-0.36	-0.95	0.57		0.25	0.4	-0.45	0.7	0.51
GENE1507X	IMAGE:232837	118635 || C20orf1 || chromosome 20 open reading frame 1 || Hs.9329 || H73329 || || 22974	1	-0.08	-0.21	-0.49	0.09	-0.25	-0.29	-1.69	-1.43		0.98	-1.08		0.2	-0.52	0.85	-1.25	-0.11	0.27	0.44	0.33		-1.66		-1.01	0.71	-1.51	0.61	0.04	1.35	0.3	1.13	0.53	1.07	1.06	0.35	-0.39	-1.09	-0.74	-0.32	1.14	0.47	1.27	0.75	0.35	-0.07
GENE685X	IMAGE:71902	108815 || CKAP2 || cytoskeleton associated protein 2 || Hs.24641 || T52152 || || 26586	1	-0.35	0.57	0.13	0.28	-0.95	-0.87	-0.61	-0.41	-0.76	0.3	-0.46		0.71	0.03			-0.31	0.53	0.47	-0.28				-0.68	0.28	-0.62	-0.06	0.14	0.87	0.34	0.63	0.26	1.54	2.13	-0.2	-0.87	-1.82	-0.45	-0.05	0.55	-0.35	0.4	0.65	-0.3	-0.46
GENE1887X	IMAGE:882355	223563 || || || || AA676296 || ||	1	-0.38	0.67	-0.87	0.27	-1.42		0.33	-1.06	-0.61	0.37	-1		-0.08	-0.88	0.46	-0.59	-0.25	0.16	0.3	-0.27	0.15	-0.76		-0.8	-0.72	-0.59	0.47	0.23	1.04	0.61	1.03	1.62	0.64	1.33	0.59	-0.04	-0.65	-0.2	-0.13	1.31	0.24	0.69	-0.45	0.42	-0.15	-1.08
GENE720X	IMAGE:624627	109251 || RRM2 || ribonucleotide reductase M2 polypeptide || Hs.75319 || AA187351 || || 6241	1	0.37	0.51	-0.22	-0.11	-0.42	0.7	-0.32	0.06		0.72	0.38		0.41	-1.07	-0.95	0.73	0.81	-0.22	0.06	1.41	-0.83	-0.97	-1.38	-0.35	-0.11	-1.54	-0.03	0.09	0.09	0.21	0.47	-0.12	1.02	0.22	-0.79	-0.71	-0.17	-1.01	-0.4	0.5	-0.75	0.99	0.45	1.25	1.88	-0.79
GENE1932X	IMAGE:269747	224418 || CENTB2 || centaurin, beta 2 || Hs.24340 || N27123 || || 23527	1	-0.09	0.56	0.73	0.44	-0.26	-0.44	-1.25	-0.08	-0.56	1.04	-0.56		-0.1	-0.77	-0.73	1.73	-0.14	0.51	0.62	0	-0.92	-0.67		0.05	0.22	-1.66	-0.44	0.75	1.36	0.88	-0.01	-0.99	1.07	-0.28	-0.23	0.2	-0.83	-0.34	0.09	0.26	-0.87	0.99	0.28		-0.14	0.58
GENE2420X	IMAGE:684338	314641 || PRKCA || protein kinase C, alpha || Hs.169449 || AA236170 || || 5578	1	-0.46	0.57	0.09	0.39	-0.12	-0.35	-0.63	-0.31	-0.44	0.72			0.29	-0.44	-0.92		-0.55	0.32	0.48	1.17		0.06		0.11	0.48	-1.48	-0.33	0.86	-0.35	0.44	-0.06	-0.51	0.6	-0.35	-0.85	-0.39	0.05	0.06	-0.77	-0.68	-1.06	0.12	0.34	1.51	0.62	1.85
GENE355X	IMAGE:361974	104616 || PTN || pleiotrophin (heparin binding growth factor 8, neurite growth-promoting factor 1) || Hs.44 || AA001449 || || 5764	1		1.51	-0.75	-0.23	0.87	-0.63	-0.43	-0.72	1.1	0.53	-0.44		-0.82	-1.22	-0.91	-1.05	0.53	2.07	2.27	-0.53	0.05	-0.28	0.27	-0.66	-0.39	1.44	0.42	-0.63	-0.47	0.51	2.8	2.14	-0.72	-0.51	0.21	-0.34	-0.62	-0.69	-0.84	-0.64	-0.11	-1.14	-0.65	-0.72	0.28	0.03
GENE374X	IMAGE:809588	104849 || GGH || gamma-glutamyl hydrolase (conjugase, folylpolygammaglutamyl hydrolase) || Hs.78619 || AA455800 || || 8836	1	-0.15	-0.06	-0.98	-0.12	0.05	0.54	0.22	-0.14		-0.51	-0.98		-2.47		0.57	-0.81	-0.94	1.8	1.47	1.29	0.47			-0.51	-0.78	-1.25	0.46	-0.56	0.18	-0.08	1.22	0.73	-0.59	0.2	1.32	0.62	-0.39	-0.61	-0.95	1.53	0.21	-0.11	-1.24	0.47	0.91	-0.21
GENE1062X	IMAGE:470001	113251 || COL4A5 || collagen, type IV, alpha 5 (Alport syndrome) || Hs.169825 || AA029107 || || 1287	1	-0.54	0.97	-0.83	0.54	0.37		-0.12		-0.33	0.01		-0.49	-0.95		-0.27	-0.15	-0.27	0.27	0.21	1.16	1.32	-0.25	0.09	0.11	-0.68	-0.47	-0.69	-0.45	0.06	-0.96	1.61	1.89	-0.03	-0.67	-0.09		0.07	-0.96	-0.49		1.42	-0.2	-0.33	-0.83	0.87	0.04
GENE2176X	IMAGE:1592039	308452 || COL4A5 || collagen, type IV, alpha 5 (Alport syndrome) || Hs.169825 || AA953254 || || 1287	1	0.07	1.81	-0.44	1.01	0.92	0.59	0.1	-1.29	-0.4	0.13	-0.86		-1.18		-0.97	-0.17	-0.32	0.15	0.06		2.07	-0.06	0.17	-0.63	-1.54	-1.24	-2.2	0.22	-0.01	-0.73	2.1	2.38	-0.09	-0.52	0.04	0.12	0.12	-0.93	-0.4	0.3	1.82	0.05	-1.32		0.73	0.43
GENE839X	IMAGE:1011585	110789 || || || || AA229646 || ||	1	0.38	0.18	-0.92	0.84			-0.55	-1.31	0.33	-0.12	0.55		-1.1			-0.43	-0.59	0.42	0.41		0.91	0.91	-0.7	0.36	-1.98	0.36	-0.37	-0.21	0.1	0.96	1.34	0.79	0.81	-1.42		0.94	0.9	-0.79	0.88	0.57	0.74	0.37	-1.88	-1.52
GENE1651X	IMAGE:71312	120786 || || || || T47624 || ||	1	0.77	1.09	-0.44	1.35		-0.4	-0.38	-0.1	-1.44	0.02	-1.35	-0.33	-0.06	-0.16	0.41	-0.88	1.04	-1.05	-0.93	1.4	0.01	0.5	-0.12	-0.17	-0.23	-0.02	-0.16	-0.52	0.36	0.5	0.3	0.51	-0.05	0.97	0.03	0.17	-0.18	-0.44	0.16	-0.14	0.36	0.03	-0.5	-0.33	0.12	0.16
GENE2039X	IMAGE:1568391	226908 || PLS3 || plastin 3 (T isoform) || Hs.4114 || AA953747 || || 5358	1	1.59	1.49	-0.21	0.47	-1.4		0.89	0.36	-0.87	1.32	-0.46	-0.23	0.87	-0.93	0.98	0.75	-2.28	-0.57	-0.27	-0.1	0.45	-0.92	-2.18	-1.85	-0.74	-1.08	-0.08	-0.5	-1.71	-0.27	0.63	1.76	0.68	1.57	0.97	-0.05	0.38	1.13	0.41	0.71	0.85	0.75	1.2	-1.9	-0.88	-0.63
GENE1821X	IMAGE:866633	222503 || BTBD3 || BTB (POZ) domain containing 3 || Hs.7935 || AA679150 || || 22903	1	0.35	-0.83	0.2	0.11	-1.06		0.82	-0.59	-0.33	2.04	-0.97		1.27	0.8	1.91	-0.33	-1.49	-0.32	-0.62	-1.1	-1.43	-0.86	-1.09	-0.47	-0.09	-0.05	0.63	0.43	-0.62	0.44	1.63	1.31	-0.72	0.83	0.23	0.26	-0.64	-0.79	-0.29	0.43	0.71	0.41	0.54	0.03	-0.64	0.05
GENE1616X	IMAGE:277596	120177 || MENTHO || MENTHO || Hs.13467 || N57002 || || 83930	1	0.58	0.22	0.12	0.37	0.61	0.24	-0.14	1.42	-0.53	-0.33	0	-1.38	0.38	-0.07	0.75	-0.71	-1.62	0.01	-0.26	-0.44	-0.04	-0.11	1.14	0.34	-0.36	-0.6	-0.74	0.69	0.29	-0.41	0.95		0.85	0.66	-0.05	-0.45	-0.56	-1.49	-0.88	-0.3	0.29	1.4	-0.3	0.73	-0.69	0.6
GENE1677X	IMAGE:489025	161540 || RAC1 || ras-related C3 botulinum toxin substrate 1 (rho family, small GTP binding protein Rac1) || Hs.173737 || AA056925 || randomly sequenced mRNA || 5879	1	0.85	0.22	0.66	0.62	0.09	-0.42	0.09	1.1	-0.64	-0.16	0.5	-1.47	-0.62	-1.24	0.21	-1.72	-0.67	-0.26	-0.68	-0.06	0.56	0.14	0.32	0.36	0.64	-0.15	-0.37	0.33	0.64	0.1	0.51	0.92	0.39	0.81	-0.33	-0.11	-0.82	-0.79	0	-0.04	-0.98	1.88	-0.26	-0.27	0.04	-0.02
GENE153X	IMAGE:824659	101997 || ICA1 || islet cell autoantigen 1, 69kDa || Hs.167927 || AA482169 || || 3382	1	0.54	-0.03	0.63	1.24	0.38	0.02	-0.16	1.53	-0.14	-0.24	0.11	-0.6	-0.68	-1.19	-0.79	-1.11	-0.45	-0.87	-0.83	-0.27	-0.3	-0.22	0.09	0.03	1.02	-0.02	-0.15	0.47	0.99	-0.03	-0.17	1.58	0.29	0.89	-0.19	0.44	-0.33	-0.9	0.18	-0.23	-1.59	1.71	-0.93		0.24	0.04
GENE159X	IMAGE:882548	102030 || CAPNS1 || calpain, small subunit 1 || Hs.74451 || AA676484 || || 826	1	0.03	-0.08	-0.1	0.76	0.26	0.44	-0.11	0.74	0.34	0.32	0.77	-0.73	0.59	-0.29	-0.33	0.1	-0.08	-0.73	-0.73	0.19	-0.16	0.99	-0.15	0.27	-0.09	-0.55	-0.84	0.56	0.5	-0.25	0.21	1.19	0.02	1.02	0.06	0.35	-1.44	-0.37	-0.96	-0.84	-0.98	2.12	-0.05	-0.08	-1.71	-0.04
GENE1614X	IMAGE:300276	120099 || RetSDR2 || retinal short-chain dehydrogenase/reductase 2 || Hs.12150 || N79745 || || 51170	1	0.28	0.77	0.52	0.49	0.87	-0.87	0.26	1.2	0.11	0.31	-0.21	-0.26	0.61	0.13	-0.63	0.26	0.16	-1.6	-0.69	-0.69	-0.48			0.29	-0.07	-0.53	-0.83	0.29	0.07	0.12	0.15	1.26	0.41	0.31	-0.05	0.03	0.27	-0.08	-1.62	-0.26	0.44	1.09	-0.21	-0.13	-1.48	0.09
GENE1049X	IMAGE:916559	113121 || || || || AA573736 || ||	1	0.61	1.14	0.56	0.53	0.33	0.51	1.22	1.83	0.99	0.75	0.01	-0.08	1.33	0.22	0.35	0.12	-0.47	-1.05	-0.39	0.01	0.49	0.37	0.3	0.09	-0.17	-1.1	-1.62	-1.22	-0.3	-0.67	0.26	0.36	0.71	0.26	0.08	-0.42	-2.08	-0.48	-0.56	-0.09	-0.6	0.33	-0.76	-0.18	-0.8	-0.63
GENE31X	IMAGE:786680	100393 || ANXA5 || annexin A5 || Hs.300711 || AA451895 || || 308	1	0.17	1.11	0.59	0.51	0.18	0.54	1.25	1.7	1	0.55	-0.02	-0.39	1.33	0.01	0.74	-0.44	-0.54	-0.94	-0.62	-0.15	0.48	0.43	0.56	0.26	-0.14	-1.07	-1.32	-0.95	0.45	-0.84	-0.31	0.37	0.11	1.06	0.73	-0.6	-2.22	-0.65	-0.85	-0.43	-0.47	-0.29	-0.76	0.16	0.51	-0.96
GENE174X	IMAGE:364934	102224 || DAPK1 || death-associated protein kinase 1 || Hs.153924 || AA024655 || DAP-kinase || 1612	1	0.36	0.03	0.26	-0.08	-0.02	0.43	1.82	1.81	1.41	1.02	0.25	-0.71	1.21	1.21	0.09	-1.5	-0.66	-0.43	-0.09	-0.51	0.59	-0.06	-0.85	-0.5	0.02	-0.45	-0.91	0.14	-0.51	-0.77	-0.55	1.24	0.16	0.46	-0.08	-0.43	-2.22	1.21	-0.52	-1.21	0.49	-0.45	-0.9	-0.67	0.45	0.38
GENE2278X	IMAGE:2043415	310361 || DAPK1 || death-associated protein kinase 1 || Hs.153924 || AI371096 || || 1612	1	1	0.68	0.81	0.25	0.21	-0.26	1.09	1.93	1.09	0.87	0.08	-1.21	0.73	1.11	-0.04	-1.99	-1.26	-0.43	-0.3	-0.65	0.82	-0.52	-0.4	-0.37	0.12	-0.41	-0.63	0.41	-0.26	-0.75	-0.24	1.53	0.36	0.85	-0.3	-1.05		0.84	-0.78	-1.5	0.13	-0.2	-0.99	-0.68	-0.27	0.5
GENE1435X	IMAGE:1011676	117584 || ANXA4 || annexin A4 || Hs.77840 || AA229851 || || 307	1	1	-0.54	1.1	0.09	0.11	-1.84	2.4	1.2	-0.4	0.99	0.66	-1.69	1.57	1.28	0.2	-1.77	-0.84	-1.2	-1.75	-1.32	0.32	1.49	-1.01	0.3	1.87	-1.79	-0.93	-0.62	-0.26	-1.62	0.03	2.5	0.24	2.29	-0.08	-0.64	-0.95	-0.35	1.31	-1.57	0.5	0.71	-0.22	0.19	-0.54	-0.34
GENE1146X	IMAGE:755506	114265 || ANXA4 || annexin A4 || Hs.77840 || AA419015 || || 307	1	1.03	-0.3	0.9	-0.13	0.24	-0.92	1.89	1.32	-0.55	0.86	0.73		1.08	0.5	-0.69	-1.59	-0.83	-1.13	-1.66	-1.14	0.16	1.45	0.55	0.15	1.99	-0.85	-0.62	-0.81	-0.43	-1.44		1.78	0.26	1.77	-0.32	-0.51	-1.02	-0.62	0.86	-1.56	0.38	0.65	-0.3	-0.2	-0.48	-0.36
GENE1511X	IMAGE:234004	118677 || || ESTs || Hs.432864 || H66150 || ||	1	0.09	0.23	-1.34	0.52	-0.16		1.66	0.64	-0.32	-0.35	0.58	-0.78	0.47	-0.74	0.74	-0.65	-1.01	-1	-0.86	-0.93	0.29	0.06	0.5	0.76	-0.07	-1.14	0.16	-0.15	0.6	-1.29	1.13	2.46	-1.67	1.35		1.52	-0.42	-0.54	0.19	-1.05	1.26	-0.02	-1.73	0.13	0.15	0.7
GENE186X	IMAGE:366389	102419 || WSB1 || SOCS box-containing WD protein SWiP-1 || Hs.187991 || AA025807 || || 26118	1	0.32	0.16	-1.09	0.17	0.76	-0.09	1.95	1.64		-0.06	0.9	0.2	0.2	0.09	0.69	-0.87	-0.83	-1.54	-0.87	-0.54	0.14	-0.25	-0.05	0.41	-0.28	-0.74	-0.22	0.17	0.38	-1.03	0.69		-1.13	0.73	-0.52	0.6	-0.55	-0.61	-0.03	-1.02	1.12	0.03		-0.12	0.19	0.9
GENE2129X	IMAGE:133456	307720 || WSB1 || SOCS box-containing WD protein SWiP-1 || Hs.187991 || R27345 || || 26118	1	0.37	0.15	-1.13	0.41	0.66		1.41	1.48	-0.02	0.09		-0.07	-0.48	-0.15	0.34	-0.46	-0.55	-1.44	-0.82	-0.67	-0.21	-0.1	-0.1	0.41	-0.49	-1.3	0.62	0.31	0.47	-1.27	0.84	2.37	-1.32	0.75	-0.11	0.94	-0.37	-0.49	0.54	-0.8	1.15	-0.36	-1.81	-0.01	0.38	0.78
GENE2342X	IMAGE:2029453	311547 || WSB1 || SOCS box-containing WD protein SWiP-1 || Hs.187991 || AI365246 || || 26118	1	0.42	0.37	-0.72	0.16	0.52	0.13	1.18	1.26	-0.23	0.19	0.74	-0.46	-0.39	-0.73	0.13		-0.71	-1.31	-1	-0.73	0.35	0.3	0.5	0.39	-0.32	-1.13	-0.13	0.17	0.53	-1.1	0.81	2.38	-1.21	0.66	-0.52	1.07	-0.91	-0.48	0.58	-0.9	1.54	0.08	-1.42	-0.24	-0.66	0.97
GENE665X	IMAGE:246851	108504 || || ESTs, Moderately similar to POL2_MOUSE Retrovirus-related POL polyprotein [Contains: Reverse transcriptase ; Endonuclease] [M.musculus] || Hs.420307 || N59109 || ||	1		0.29	-1.12	-0.04	0.55	0.2	1.18	1.56	0.2	0.45	0.88		0.13	-0.41	0.08	-0.16	-0.76	-1.15	-0.95	-0.68	-0.08	0.34	0.31	0.34	-0.5	-0.71	-1.07	0.17	0.11	-1.38	0.96	2.36	-1.21	0.52	-0.64	1.03	0.03	-0.19	0.91	-0.84	1.28	-0.17	-1.39	0.09	-0.29	-0.05
GENE2790X	IMAGE:246881	99108 || WSB1 || SOCS box-containing WD protein SWiP-1 || Hs.187991 || N53236 || || 26118	1	0.67	0.07	-0.93	0.38		0.01	1.22		0.37	0.74	1.24	0.11	0.23	-0.11	0.13	-0.09	-0.76	-1.38	-0.69	-0.76	-0.18	0.35	0.03	0.17	-0.45	-1.1	-0.57	0.29	0.24	-1.38	1.17	2.53	-1.55	0.49	-0.73	0.91	-0.32	-0.24	1.07	-0.66	1.52	-0.35	-1.82	0.26	-0.39	0.34
GENE704X	IMAGE:271699	109032 || WSB1 || SOCS box-containing WD protein SWiP-1 || Hs.187991 || N31577 || || 26118	1	0.5	0.29	-1.43	0.14	0.28	0.17	1.29	0.94	-0.18		1.08		0.36	-0.23	0.47	-0.11	-0.87	-1.25	-0.61	-1.01	-0.15	0.26	0.42	0.38	-0.69	-0.95	-0.39	0.08		-1.26	0.16	2.44	-0.77		-0.7	1.69	-0.44	-0.25	0.83	-0.52	1.61	-0.17	-1.48	-0.93		1.06
GENE2776X	IMAGE:246661	98869 || WSB1 || SOCS box-containing WD protein SWiP-1 || Hs.187991 || N57723 || || 26118	1	0.24	-0.05	-1.41	0.07	0.45	0.65	1.31	0.81	0.14	0.54	1.1	-0.29	0.64	-0.16	-0.1	-0.31	-0.85	-1.35	-0.76	-0.9	-0.38	0.28	0.18	0.13	-0.79	-0.85	-1.19	0.01	0.28	-1.67	0.44	2.56	-1.16	0.35	-0.88	0.87	-0.37	-0.3	0.85		1.37	0.19	-1.1	-0.35	0.75	1.1
GENE113X	IMAGE:964422	101471 || || **ESTs, Weakly similar to hypothetical protein FLJ20378 [Homo sapiens] [H.sapiens] || Hs.315379 || AA507474 || ||	1	0.49	-0.18		0.13	-0.1	0.12	1.28	0.69	-0.2	0.13	0.61		0.86	-0.43	0.31	0.12	-0.56	-1.21	-0.76	-1.13	-0.46	0.1	0.2	0.15	-0.42	-1.1	-0.76	-0.09	0.2	-1.48	0.93	2.47	0.06	0.15	-1.57	0.9	-0.24	-0.1	1.1		1.37	0.18	-1.89	-0.33	-0.3	0.66
GENE1354X	IMAGE:62114	116547 || BAZ2B || bromodomain adjacent to zinc finger domain, 2B || Hs.8383 || T40212 || || 29994	1	-0.16	-0.2	-0.28	0.78	0.58		0.04	0.06	0.71		-0.02		-0.24	0.52	0.09		-0.53	-0.88	-1.24	-1.42	0.28	-0.04		0.33	-0.76	0.23	-0.69	0.71	0.55	-0.29	0.89	0.88	-0.35	-0.63	-0.46	-0.06	0.31	0.49	0.81	-1.14	1.41	0.53	-1.65		0.36	0.4
GENE691X	IMAGE:841229	108909 || DKFZP564O043 || hypothetical protein DKFZp564O043 || Hs.15144 || AA486805 || || 57037	1	0.23	0.19	-0.2	0.78	-0.14		0.06	0.09	0.17	0.69	0.23		0.4	-0.7	0.61	0.23	-1.09	-0.33	-1.58	-0.89		0.85	0.44	-0.42	-0.4	-1.04	-0.89	0.24	0.13	-0.39	0.08	1.81	0.46		-0.04	-0.27	-0.84	0.35	-0.16	-0.54	1.33	1.01	-0.78		0.17
GENE137X	IMAGE:869538	101838 || NDUFA4 || NADH dehydrogenase (ubiquinone) 1 alpha subcomplex, 4, 9kDa || Hs.50098 || AA680322 || || 4697	1	-0.42	-0.27	0.09	0.52			-0.2	-0.1	-0.6	-0.47	0.29	-0.96	-0.62	-1.14	1.45	-0.33	-0.64	-0.34	-0.16	0.01	-0.59	-0.34	0.34	0.77	0.21	-0.15	-0.62	0.06	0.95	-0.52	0.3	1.27	0.25	0.4	0.41	-0.16	-0.3	-0.03	0.85	0.28	1.64	0.55	-0.68	-1.83	0.79	0.23
GENE2600X	IMAGE:2443532	330812 || SVIL || supervillin || Hs.154567 || AI890964 || || 6840	1	2.29	-0.28	0.01	0.47	-0.49	-0.57	-1.01	1.12	-1.77	-0.15	0.33	-0.15	-0.6	-0.7	0.67	-1.22	-0.94	-0.88	-1.48	-0.64	-0.51	0.27	-0.52	-0.2	1.81	-0.02	-0.86	0.39	-0.17	-1.29	0.28	-0.57	1.13	0.91	0.57	0.24	-0.4	0.99	2.53	-0.13	0.68	1.28	-0.56	0.13	-0.35	0.35
GENE2753X	IMAGE:324345	98676 || UNC84A || unc-84 homolog A (C. elegans) || Hs.381143 || W47585 || || 23353	1	0.48		-0.64	0.68	0.22	-0.63	-1.04	0.06	-0.98	-0.4	-0.17		-1.42		0.58	-0.21	-1	-0.21	-0.61	-0.47		-0.37	-0.61	-0.52	1.03	-0.57	0.24	0.53	1.03	-0.25	0.05	0.1	1.09	1.67	-0.33	0.49	-0.32	0.08	1.15		0.74	1.42	-0.51		-0.52	0.29
GENE2269X	IMAGE:624620	310093 || OPTN || optineurin || Hs.278898 || AA182845 || || 10133	1	0.68	0.14	0.17	0.17	0.3	-0.56	-1.46	0.26	-1.06	-0.29	0.05	-0.59	-0.34	-0.56	-0.72	-1.35	0.44	-0.25	0.02	-0.15	-0.08	-0.11	-0.34	0.02	1	-0.27	0.39	0.96	1.28	-0.89	-0.33	0.28	1.01	1.23	-0.51	-0.18	0	0.44	1.68	-1.42	0.35	1.54	-0.15	-0.2	-0.18	-0.45
GENE727X	IMAGE:842896	109287 || DKFZp762L0311 || hypothetical protein DKFZp762L0311 || Hs.351623 || AA486418 || || 55536	1	0.27		-0.75	0.9	0.29		-0.97	-0.39	-0.6	-0.25			-0.39	-1	-0.17	-1.54	-1.06	-1.13	-1.36	0.06	0.02	-0.48		-0.7	-0.2	-1.19	-0.49	0.17	1.04	0.04	0.65	1.47	1.22	1.47	0.47	-0.28	0.86	0.62	1.01	-0.47	0.95	0.71	-0.01	-0.12	0.56	0.88
GENE2033X	IMAGE:471863	226796 || TEAD1 || TEA domain family member 1 (SV40 transcriptional enhancer factor) || Hs.42458 || AA035147 || || 7003	1	-0.32	0.29	-0.02	0.2	0.23		-0.51		-1.5	-0.39	-0.54	0.01	0.49	-0.16	0.93	-0.95	-1.39	-0.5	-0.57	0.23	-0.07	-0.38	-0.85	-0.25	0.06	-0.96	-0.91	0.13	0.14	0.25	0.8	0.94	0.28	0.37	1.42	0.91		-0.35	0.2		1.03	0.3	-0.32	-0.21	0.87	1.12
GENE1854X	IMAGE:461098	223060 || KIAA0447 || KIAA0447 gene product || Hs.214646 || AA701168 || || 9906	1	0.57	-0.1	-0.19	0.67	-0.15		0.11	0.34	-1.17	-1.34	-0.37	-0.59	0.36	0.03	-0.4	-0.99	-1.12	-0.08	-0.66	-0.66	-0.37	-0.88		-0.39	0.35	-0.18	0.48	0.24	-0.26	0.28	1.08		0.19	2.01		0.27	-0.55	0.45	0.87	-0.8	1.65	0.75	-1.13		0.81	0.73
GENE1275X	IMAGE:85171	115696 || ARF4 || ADP-ribosylation factor 4 || Hs.75290 || T71316 || || 378	1	0.56	1.32	0.81	0.54	-0.24	-0.22	-0.43	0.48	-0.15	-0.98	0.09	-1.38	0.31	-0.52	-0.02	-1.56	-0.73	-0.27	-0.9	-0.44	0.43	-0.79	0.26	0.3	1.33	1.03	1.41	0.2	0.02	-0.44	-0.03	-0.01	-0.51	0.2	0.2	-0.18	0.69	0.08	-0.73	-0.64	1.61	-0.05	-1.05	-0.06	0.32	0.02
GENE1500X	IMAGE:814636	118542 || SMARCA2 || SWI/SNF related, matrix associated, actin dependent regulator of chromatin, subfamily a, member 2 || Hs.198296 || AA481026 || || 6595	1	1.11	0.26	0.66	0.67	-0.46	-0.59	0.58	0.25	0.15	-0.9	-0.14	-0.82	0.15	-0.86	-0.52	-1.5	-0.8	-0.28	-0.43	-0.11	0.03	-0.01	0.68	-0.24	-0.03	1.57	0.71	0	0.25	0.09	0.3	1.15	0.11	-0.39	0.15	0.27	-0.01	0.03		-1.36		-0.65	-0.61	-0.32	0.54	1.31
GENE91X	IMAGE:854668	101278 || CDKN1B || cyclin-dependent kinase inhibitor 1B (p27, Kip1) || Hs.238990 || AA630082 || || 1027	1	-0.02	-0.16	-0.14	1.04	-0.02	-1.03	-0.13	-0.46	0.45	-0.42	0.09	-0.42	0.09	-0.22	1.44	-1.06	-0.12	-1.27	-0.72	-0.7	0.53	0.6	-0.62	0.54	0.01	0.44	0.26	0.55	0.56	0.18	-0.24	1.13	0.09	0.11	0.33	0.52	-0.77	1.94	0.23	-1.44	0.91	-0.19	-0.53	-0.97	-0.55	0.23
GENE1698X	IMAGE:627509	178134 || CDKN1B || cyclin-dependent kinase inhibitor 1B (p27, Kip1) || Hs.238990 || AA192724 || p27kip1=cyclin kinase inhibitor || 1027	1	0.07		0.33	1.36	0.31		-0.38	-0.34	-0.36	-0.4	0.25		-0.09		0.9		-0.59	-1.15	-1.21	-1.25	0.29	-0.17		-0.31	0.29	0.1	0.66	0.65	0.98	0.44		0.75	0.1	0.03	0.02	-0.4	-0.3	1.42	-0.59	-1.52	0.57	-0.14	-0.23	-0.47	0.3	0.1
GENE2281X	IMAGE:1606267	310393 || PTER || phosphotriesterase related || Hs.129915 || AA989500 || || 9317	1	0.52	0.5	0.47	1.9	-0.56		-0.12	-0.43	0.28	0.17	-0.19		-1.1	-0.8	1.46	-1.11	-1.36	-0.47	-0.8		-0.05			0.01	0.69	0	0.51	0.05	0.99	-0.4	0.4	-0.2	0.31	0.47	-0.1	0.03	0.05	-0.44	-0.49	-0.4	0.68	-0.19	-0.57	0.26
GENE988X	IMAGE:813631	112445 || TM7SF3 || **seven transmembrane protein TM7SF3 || Hs.10071 || AA447739 || || 51768	1	-0.37	0.46	-0.03	2.06	-0.1	-0.73		-0.64	-0.34	0.04	-0.12		0.28	0.43	0.86	-1.43	-0.61	-0.16	-0.35		0.6	0	-0.26	-0.09	-0.2	-0.22		0.49	0.62		0.47	0.67	0.81	0.09	-0.61	-0.54	-0.5	-0.75	-0.41	0	1.34	0.61	-1.1		0.22	-0.46
GENE213X	IMAGE:752802	102710 || PSK-1 || type I transmembrane receptor (seizure-related protein) || Hs.6314 || AA426408 || || 26470	1		0.96	-0.01	1.64	0.01		-0.31	-0.67	0.04	-0.67	1.29		-0.03	-0.68		-1.5	-0.87	-1.7		-0.6	0.65	1.09	-1.3	0.4	-0.18	-0.25	-0.29	0.76	0.57	0.16	-0.54	0.19	-0.77			-0.01	0.32		0.11	0.92	2.09	0.64	-1.65	-0.45	-0.1	0.75
GENE581X	IMAGE:279905	107482 || TAHCCP1 || trans-activated by hepatitis C virus core protein 1 || Hs.118087 || N38860 || || 23111	1	0.76	0.27	0.44	0.97	-0.08	-0.57	-0.28	0.44	0.31	0.82	0.33		0.27	-0.66	-0.07	-0.91	-0.34	-1.86	-1.33	-1.41	0.61	0.47	0.28	-0.44	0.1	0.59	-0.84	0.52	0.67	-1.39	0.68	1.41	-0.83	-0.19	0.11	-0.1	0.03	-0.28	0.29	0.55	0.88	0.44	-1.08	-0.26	0.15	0.44
GENE2050X	IMAGE:1573305	227062 || TAHCCP1 || trans-activated by hepatitis C virus core protein 1 || Hs.118087 || AA953973 || || 23111	1	0.23	0.96	0.88	0.93	-0.14	-0.83	-0.9	0.18	-0.26	0.64	0.46	-0.65	-0.21	-1.01		-1.63	-0.26	-1.37		-1.7	0.53	0.48	0.3	-0.4	0.44	0.79	-0.37	0.82	1.1	-1.56	0.95	1.18	-1.21	0.27	0.61	0.02	-0.6	-0.45	-0.25	0.22	1.21	0.39	-1.32	-1.24	1.61	1.26
GENE246X	IMAGE:135800	103112 || TAHCCP1 || trans-activated by hepatitis C virus core protein 1 || Hs.118087 || R33103 || || 23111	1	0.85	0.74	0.51	0.72	0.16		-0.46	0.48	-0.44	0.03	0.31	-0.11	0.05	-0.66		-1.62	-0.76	-1.01	-1.14	-1.1	0.79	-0.14	-0.24	-0.54	0.42	0.7	-0.55	0.44	0.51	-1.44	1.1	1.08	-1.12	0.33	0.66	0.28	-0.14	-0.4	-0.45	0.17	0.87	0.69	-1.31	-0.78	1.25	1.37
GENE1204X	IMAGE:428431	114859 || PKIB || protein kinase (cAMP-dependent, catalytic) inhibitor beta || Hs.106106 || AA004415 || || 5570	1	1.2	0.92	-0.53	1.29	0.44	-1.1	-2.05	1.76	0.28	0.49	0.5	-1.33	1.55	-0.07	0.83	-2.16	-2.25	-1.08	-2.79	-1.35	-0.06		-0.29	-0.97	-1.36	1.29	0.1	-0.02	0.97	-0.37	-0.03	0.11	-1.62	1.3	-0.07	-0.32	1.32	0.36	1.03	-0.13	1.18	1.02	0.24	1.05	0.73
GENE9X	IMAGE:428782	100095 || PRO2730 || hypothetical protein PRO2730 || Hs.194110 || AA005230 || || 80335	1	1.29		-0.52	2.6	0.48	-1.2	-1.86	1.09	0.23	0.49	0	-1.45	1.27	0	1.74	-2.17	-2.2	-2.53	-2.82	-1.45	-1.01	-0.08	0.14	-1.17	-2.59	1.14	0.12	1.05	2.94	-1.94		0.88	-2.77	1.23	-0.06	-0.07	2.53		1.28	-0.18	2.65	2.21	0.83	0.11	0.77	-1.07
GENE2846X	IMAGE:594540	99814 || || ESTs, Highly similar to patched (Drosophila) homolog; Patched, Drosophila, homolog of; Nevoid basal cell carcinoma syndrome [Homo sapiens] [H.sapiens] || Hs.426828 || AA169807 || ||	1	0.41	0.15	0.32	0.38	0.13		-0.11	-0.25	-0.31	-0.32	0		-0.35	-0.16	0.62	-0.49	-0.56	-0.25	-0.49	0.03	0.37	0.33	0.58	-0.47	-0.42	-0.49	-0.07	-0.45	0.02	-0.42	1.5	0.01	-0.95	1.47	1.39	-0.13	-0.59	-0.22	0.53	-0.08	0.05	0.64	-0.84	-0.21	-0.26	-0.22
GENE1203X	IMAGE:140806	114808 || PAM || peptidylglycine alpha-amidating monooxygenase || Hs.83920 || R66309 || || 5066	1	0.86	0.52	0.86	1.42	-0.32	-1.12	-1.66	-0.21	0.05	0.02	-0.15	-0.87	0.25	-0.19	1.6	-0.45	-1.92	-1.24	-1.78	-1.78	1.18	0.77	1.38	-1.3	-1.39	-0.57	-1.87	-0.36	0.88	-0.98	2.97	0.91	-1.17	3.15	2.24	0.1	0.1	-0.35	1.59	-0.08	0.66	1.86	-1.66	-0.91	-0.12	-0.79
GENE1058X	IMAGE:770059	113206 || HSPG2 || heparan sulfate proteoglycan 2 (perlecan) || Hs.211573 || AA427561 || || 3339	1	0.98	1.22	0.64	0.91	-0.13	-1.02	1.1	-1.76	-0.93	-1.8	0.35	0.35	0.69	0.73	1.52	-1.18	-1.55	-1.43	-1.34	-0.54	-0.39	0.1	0.03	-1.34	-1.12	-0.94	-2.04	-0.27	0.05	0.23	1.35	2.12	-1.07	1.52	0.83	1.67	-0.62	-0.2	1.68	-0.34	0.94	2.57	-1.39	0.05	-1.42	1.09
GENE1397X	IMAGE:214731	117060 || KIAA0601 || KIAA0601 protein || Hs.174174 || H73679 || || 23028	1	0.07	-0.26	-0.19	0.15	-0.52	-0.18	0.26	-0.49	0.04	-0.24	-0.98	0.09	0.5		0.02		-0.61	0.03	-0.67	-0.79	-0.26		0	-0.48	-0.45	-0.77	-0.47	-0.23	-0.39	0	1.97	0.72	-0.3	0.85	0.43	0.28	-0.13		1.8		0.11	1.35	0.55	-0.16	-0.46	-0.27
GENE620X	IMAGE:869450	107940 || RPL11 || ribosomal protein L11 || Hs.388664 || AA680244 || || 6135	1	0.17	-0.35	0.07	0.81	-0.3	-0.23	0.2	-0.57	0.69	0.04	-0.32	0.58	-0.79	-0.22	-0.54	-0.66	-0.39	-1.18	-1.03	-0.45	0.04	-0.01	0.45	-0.2	0.11	-0.1	-1.08	-0.5	-0.77	-0.17	1.7	1.51	0.17	0.29	0.62	0.7	-0.24	0.24	1.47	-0.02	-0.62	0.82	0.5	-0.12	0.2	-0.53
GENE2443X	IMAGE:2325782	315542 || MFN2 || mitofusin 2 || Hs.3363 || AI688349 || || 9927	1	0.01	-0.64	0.17	0.37	-1.2	0.24	-0.31	0.3	-0.23	0.11	-0.44	-0.24	0.73	0.2		0.22	0.42	-0.34	-0.29	0.23	-0.14	-0.38	-0.99	-0.54	-0.86	-1.45	-0.71	0.1	0.19	-0.07	-0.2	1.08	-0.44	0.68	0.3	0.34	0.12	-0.28	2.49	-0.62	1.4	0.56	-0.03	0.12	0.28	-0.29
GENE1217X	IMAGE:505289	115033 || AGTRAP || angiotensin II receptor-associated protein || Hs.12854 || AA152027 || || 57085	1	0.14	-0.31	-0.3	0.01	-0.09		0.69	-0.02	-0.18	-0.86	-0.23		0.14	-0.47	-0.08	-0.6	0.72	-0.3	-0.12	0.26	0.48	0.14	-0.31	-0.06	-0.3	-0.31	-0.49	0.15	0.39	-0.42	-0.16	0.36	-0.44	0.21	-0.04	0.62	-0.51	-1.22	2.22	-0.56	2.02	1.44		-1		-0.54
GENE1494X	IMAGE:771323	118472 || PLOD || procollagen-lysine, 2-oxoglutarate 5-dioxygenase (lysine hydroxylase, Ehlers-Danlos syndrome type VI) || Hs.75093 || AA476240 || || 5351	1	0.9	1.56	-0.01	0.08	0.13	0.16	1.93	0.75	-0.19	-0.75	-0.66	-0.56	0.14	-0.06	0.13	-1.19	-0.8	-0.88	-0.95	-0.85	0.04		-0.89	-0.56	-0.44	-1.07	-1.68	-0.38	-0.32	-0.13	0.56	0.59	0.63	1.67	-0.53	-0.51	0.58	-0.96	1.95	2.05	1.46	0.68	-0.77	0.08	-0.25	-0.5
GENE1350X	IMAGE:147414	116509 || MAP3K10 || mitogen-activated protein kinase kinase kinase 10 || Hs.30223 || H01340 || || 4294	1	0.5	0.88	-0.14	0.12	-0.17	0.29	1.38	0.67	-0.17	-0.34	-0.6		0.17	-0.19	-0.19	-0.29	-0.55	-0.69	-0.6	-0.65	-0.41		-0.88	-0.83	-0.23	-1.41	-1.5	0	-0.37	0.14	0.34	0.41	0.54	0.98	-0.87	0.19	0.68	-0.77	1.93	1.76	1	1.23	-0.05	-0.29	-0.7	-0.31
GENE1064X	IMAGE:159455	113262 || PLD3 || likely ortholog of mouse phospholipase D3 || Hs.74573 || H15746 || || 23646	1	0.37	0.43	0.5	0.02	0.41	-0.4	0.52	1.48	0.3	-0.03	-0.56	1.02	-0.19	-0.12	-0.35	-0.14	-0.13	-0.68	-0.38	0.24	-0.47	-0.73	-0.92	-0.8	-0.46	-0.5	-0.24	-0.29	-0.4	0.32	0.52	-0.7	0.24	1.67	-0.12	-0.03	-0.73	-0.79	0.35	0.47	1.08	1.81	-0.4	-0.36	0.29	-0.94
GENE2555X	IMAGE:2273001	330527 || || Homo sapiens cDNA FLJ39445 fis, clone PROST2006933, highly similar to BETA-GLUCURONIDASE PRECURSOR (EC 3.2.1.31), mRNA sequence || Hs.380052 || AI681896 || ||	1	-0.01	-0.07	0.29	0.44	0.83	-0.13	1.18	1.58	-0.36	-0.42	-0.21	-0.08	0.49	-0.61	1.47	-0.09	-0.28	-0.63	-0.3	0.23	-0.35	-1.08		0.64	0.53	-0.98	-0.46	-0.19	-0.45	-0.34	-0.16	1.12	-0.37	0.43	0.24	-0.48	-0.36	0.49	0.15	0.13	0.81	0.67	0.27	-0.96	-1.67	-0.82
GENE1047X	IMAGE:344251	113084 || C20orf31 || chromosome 20 open reading frame 31 || Hs.93871 || W73745 || || 55741	1	-0.29	0.08	-0.29	0.69	0.66	-0.7	1.52	-0.02	0.02	-0.72	-0.52		0.43	0.07	1.87	-0.52	-0.36	0.26	-0.27	-0.66	-0.22		-0.91	-0.54	-0.07	-0.62	-0.26	0.09	-0.08	0.22	-0.53	0.5	-0.1	-0.26	0.48	0.81	-0.33	0.04	0.98	0.18	1.49	1.02	-0.27	-1.41	-1.06	-0.21
GENE1735X	IMAGE:325088	220545 || MMP24 || matrix metalloproteinase 24 (membrane-inserted) || Hs.3743 || W46985 || || 10893	1	-0.08	-0.21	-0.68	0.74		-0.56	1.09	0.2	0.29	-0.49	0.5	-0.31	-0.27	-0.47	1.76	-1.34	-0.08	-0.52	-0.55	0.9	0.21		-0.87	-1.05	0.49	-1.56	-0.26	-0.48	-0.77	1.86	-0.46	1.08	0.69	0.11	0.54	0.73	0.57	0.69	1.86	-1.52	0.38	-0.07	-0.3	-0.75	-0.9
GENE907X	IMAGE:285323	111653 || MMP24 || matrix metalloproteinase 24 (membrane-inserted) || Hs.3743 || N66329 || || 10893	1	0.13	-0.16	-0.75	0.51			0.52	0.35	-0.17	-0.5			-1.01	-0.36	2.12	-1.09	-0.16	-0.05	-0.29	0.18	0.17			-0.53	0.47	-1.44	-0.67	-0.62	-0.84	1.49	-0.84	1	0.26	-0.12		0.22	0.64	0.54	1.36	-0.53	0.57	0.1	-0.35	-0.15
GENE803X	IMAGE:840364	110336 || AHCY || S-adenosylhomocysteine hydrolase || Hs.172673 || AA485626 || || 191	1	-0.41	-0.64	-0.64	0.67	-0.47	-0.26	0.48	0.05	-0.6	-1.06	0.82	0.13	-0.55	-0.63	1.4	-1.38	0.24	-0.12		-0.61	-0.47	-0.68	-0.51		0.23	0.33	-0.08	0.01	1.54	0.98	0.46	1.31	0.29	0.64	0.4	0.23	0.15	0.25	0.68	-0.4	0.76	0.34	0.19	-1.39	-1.16	-0.42
GENE894X	IMAGE:1474337	111547 || PYGB || phosphorylase, glycogen; brain || Hs.75658 || AA922705 || || 5834	1	-0.42	-0.26	-0.11	0.94	-0.21	-0.56	0.16	-0.2	0.49	0.16	1.25	0.82	-0.21	-0.96	1.46	-1.14	-0.16	0.17	0.15	-0.5	0.06		0.19	0.07	0.24	-1.1	-0.31	0.08	-0.13	0.66	-0.07	0.27	0.55	-0.01	0.57	1.4	-0.4	0.06	-0.12	-0.91		0.27	-0.16	-1.44	-0.72
GENE1581X	IMAGE:626990	119567 || C20orf3 || chromosome 20 open reading frame 3 || Hs.22391 || AA190850 || || 57136	1	-0.24	0.55	-0.15	0.97	0.06	-0.8	0.3	0.82	0.23	-0.4	0.49	0.89	0.52	-0.14	1.43	-0.54	-1.35	0.1	-0.24	-0.03	0.41	-0.42	-0.78	-0.07	-0.16	-0.44	-0.43	-0.66	-0.17	-0.21	0.78	0.39	0.5	-0.32	0.68	0.58	-0.58	-1	-0.72	-0.49	1.01	0.34	0.73	-1.36	0.04	-0.05
GENE197X	IMAGE:259462	102556 || C20orf155 || chromosome 20 open reading frame 155 || Hs.3569 || N29545 || || 54675	1	-0.01	0.41	0.07	0.5	-0.07	-0.77	0.26	0.21	-0.46	-0.73	0.16	0.27	1.38	0.7	1.77	-0.97	-0.63	0.32	-0.37	-0.04	0.37	-0.31	-0.59	-0.51	0.38	0.08	-0.07	-0.5	-0.18	-0.37	0.45	1.64	0.18	0.26	0.89	0.32	-0.22	-0.22	-0.93	-0.62	0.49	0.22	-0.07	-1.15	-0.01	-1.7
GENE1406X	IMAGE:898276	117147 || C20orf35 || chromosome 20 open reading frame 35 || Hs.256086 || AA598970 || || 55861	1	-0.13	-0.69	0.51	0.4	-0.26		-0.69	0.25	-0.43		0.64	0.81	0.21	0.8	1.83	-1.17	-0.9	-0.36	-0.51	-0.06	-0.08		-1.34	-0.67	0.49	0.14	-1.3	0.15	1.08	-0.71	-0.09	0.59	0.21	-0.1		1.42	-0.6	0.25	0.65	-0.35	0.14	0.41	0.71	-1.26	0.04
GENE16X	IMAGE:42681	100194 || NY-REN-25 || **NY-REN-25 antigen || Hs.15301 || R59795 || || 88455	1	0.18	-0.47	-0.42	0.1	-0.48	-0.19	0.08	-0.3	-0.4	-0.19	-0.36	-0.37	-0.23	-0.43	1.43	-0.88	-0.03	-1.06		0.28	1.61	0.13	-0.37	-0.51	0	-0.55	0.05	0.94	-0.01	-0.71	-0.72	0.66	-0.13	-0.75	0.75	2.66	-0.08	0.98	0.32	-0.11	0.66	0.52	-0.23	-1.71	-0.03	0.28
GENE1580X	IMAGE:155575	119557 || EPB41L1 || erythrocyte membrane protein band 4.1-like 1 || Hs.26395 || R71689 || || 2036	1	0.73	-0.74	-0.54	-0.05	-0.82	-1.07	0.4	-0.45	-0.26	-0.04	-0.16	0.23	-1.42	-0.82	1.44	-0.37	-0.21	0.24		0	0.75	0.25	-0.01	-0.11	0.9	-0.62	-0.09	0.04	-0.18	-0.13	-1.1	-0.24	1.62	-0.12	0.96	1.64	-0.41	1.06	1.49	-0.48	0.04	0.86	-0.58	-1.37	-0.35	0.13
GENE1663X	IMAGE:52949	120939 || || **Homo sapiens cDNA FLJ32494 fis, clone SKNSH2000151, mRNA sequence || Hs.23213 || H29336 || ||	1	-0.78	-0.34	-0.19	0.3	0.03	-0.86	0.24	-1.05	0.68	-0.4	0.59	0.77	0.2	-0.62	1.13	-0.52	-0.11	-0.25	-0.63	-1.18	-0.71	0.6	-0.93	-0.34	0.11	-0.99	-0.3	0.09	0.55		-0.23	0.64		0.07	0.11	1.37	-0.11	0.75	1.73	0.18	0.83	0.74	-1.49	0.34	0.01	-0.09
GENE1716X	IMAGE:269269	220131 || TGFBR3 || transforming growth factor, beta receptor III (betaglycan, 300kDa) || Hs.342874 || N26658 || || 7049	1	1.59	-1.56	-0.76	0.99	-0.12	-0.62							0.35	-0.3	0.63	1.17	0.01	-1.28	-0.87	-0.58	-0.36			-0.48	-1.7	-1.4	-0.61	0	0.78	-0.7	0.19	0.2	-1.85	0.39	0.62	0.19	1.03	-0.37	1.11	0.36	0.17	0.38	0.89	0.17	1.24	1.04
GENE622X	IMAGE:148225	107949 || GALNT3 || UDP-N-acetyl-alpha-D-galactosamine:polypeptide N-acetylgalactosaminyltransferase 3 (GalNAc-T3) || Hs.278611 || H13688 || || 2591	1	-0.13	-1.16	-1.04	1.22	-0.71	-0.53	-0.4	0.41	-0.81	0.47	-0.79	0.76	0.24	0.18	1.61	0.39	0.2	-1.58	-1.39	0.02	-0.2	-0.49	-0.54	0.59	-0.67	0.7	0.15	0.62	0.37	-1.05	-0.13	0.56	-1.33	-0.75	-0.26	0.46	0.43	0.98	0.42	-0.55	1.71	0.13	-0.32	0.3	0.38	1.44
GENE2415X	IMAGE:328542	314293 || GALNT3 || UDP-N-acetyl-alpha-D-galactosamine:polypeptide N-acetylgalactosaminyltransferase 3 (GalNAc-T3) || Hs.278611 || W40257 || || 2591	1	0.8	-1.18	-0.98	1.47	-0.65		-0.64	0.98	-0.99	0.48	-0.86	0.12	-0.22	-0.65	1.11	0.02	-0.17	-1.68	-2.43	0.18	0.14	-1.02	-0.54	0.52	0.08	0.7	0.26	0.77	0.35	-0.21	0.28	0.69	-0.93	-0.38	-0.54	0.33	0.58	0.5	0.46	-1.62	1.91	0.57	-0.08	0.57	0.66	1.18
GENE2470X	IMAGE:566443	316980 || LOC90806 || similar to RIKEN cDNA 2610307I21 || Hs.157078 || AA148852 || || 90806	1	0.52	-0.61	-0.67	1.05	-0.27	-0.9	-0.35	0.68		0.62	-0.39	0.11	-0.66	0.12	0.44	-0.27	0.06	-1.58	-1.4	0.41	0.04	-0.9	-0.48	0.49	-0.27	0.48	0.18	0.55	0.21	-0.23	0.1		-1.06	0.25	-0.27	0.14	0.16	0.57	-0.25	-0.98	1.63	0.37	0.05	0.96	0.44	1.07
GENE2845X	IMAGE:108422	99796 || SH3YL1 || **likely ortholog of mouse Sh3 domain YSC-like 1 || Hs.432325 || T77847 || || 26751	1	0.33	-1.49	0.13	0.62	-0.4	-0.3	-0.38	-0.16	0.77	1.04	0.31	-0.21	-1.03	-0.88	-0.51	-0.35	1.32	-1.51	-1.92	0.84	0.14	0.65	0.75	0.6	0.69	0.11	-0.4	0.05	0.24	-1.29	0.61	0.11	0.99	-0.2	0.19	1.02	-0.16	0.37	0.25	-0.14	-0.6	0.77	-0.11	0.21	-0.74	-0.42
GENE1148X	IMAGE:266318	114287 || MLLT4 || myeloid/lymphoid or mixed-lineage leukemia (trithorax homolog, Drosophila); translocated to, 4 || Hs.100469 || N26539 || || 4301	1	-0.03	0.09	-0.6	-0.22	-0.14	-0.25	-0.44	0.08	-0.11	-0.12	2.19		-0.65	-1.58	-0.74	-0.5	0.28	0.03	-0.4	-0.05	-0.33	0.72	-0.09	-0.03	0.31	-0.19	0.32	-0.17	-0.03	-0.41	0.12	0.04	-0.45	0.34	0.56	2.07	-0.84	-0.69	0.75	0.98	0.59	0.79	-1.14	-0.27	-0.18	0.36
GENE296X	IMAGE:359597	103708 || MLLT4 || myeloid/lymphoid or mixed-lineage leukemia (trithorax homolog, Drosophila); translocated to, 4 || Hs.100469 || AA010818 || || 4301	1	-0.33	-0.46	-0.21	0.19	-0.29	-0.28		-1.37	0.24	0.55	1.77	-1.06	-1.19	-1.04	-0.16	-0.63	-0.17	-0.18	-0.55	0.17	-0.14	1.05	0.8	0.13	0.86	-1	-0.01	0.21	0.53	-1	0.53	1.29	-0.97	1.22	1.24	2.16	-0.49	-0.76	0.94	1.49	0.74	0.56	-2.9	-0.43	-0.94
GENE89X	IMAGE:786283	101216 || SSBP2 || single-stranded DNA binding protein 2 || Hs.169833 || AA451851 || || 23635	1	0.29	0.21	-0.44	-0.06	-0.4		-0.36	-0.56	-0.28	0.26	0.07	0.14	-1.57	-1.36		-0.39	-0.76	0.15	-0.24	0.25		0.61	0.82	0.77	-0.37	-0.07	-0.25	0.15		-0.47	1.12	0.79	0.09	1	1.18	0.12		0.69	0.34	0.38	0.33	-0.65	-1.33	0.1	0.37	-0.62
GENE2512X	IMAGE:144853	319637 || || || || R78464 || ||	1	-0.62		-0.62	-0.31	0.99	-0.27		-1.18	0.72	0.37	-0.59		-1.47	-1.09	-0.34	-0.87	0.41	0.32	0.18	1.08				0.92	-0.36	-0.35	-0.03	0.88	0.4	-1.45	1.03	0.54	-0.64	1.64	-0.36	0.99	-0.86	-0.24	1.77		0.63	0.03	-0.51		0.01	-0.75
GENE1144X	IMAGE:490329	114244 || || ESTs || Hs.426305 || AA127741 || ||	1		-0.86	-0.51	1.08						0.05	-0.04	-0.45	-1.51	-0.95	1.74	-0.16	-0.12	0.3	-0.4	0.96	0.21	1.22	0.93		-0.94	-1.52	0.36	-0.36	0.54	1.42	0.34	0.35	-1.12	0.72	0.46	1.02	-1.14	0.46	-0.23	-1.08	-0.42	1.38	-1.48	0.03	-0.36	-0.07
GENE1660X	IMAGE:40038	120909 || || Homo sapiens cDNA FLJ13937 fis, clone Y79AA1000805, mRNA sequence || Hs.26039 || R53445 || ||	1	-2.54	-2.11	-2.04	1.12	-1.61	-0.12	-0.65		0.29	-0.18			-0.41	-0.7	1.1	0.51	0.62	0.2	0.19	-1.34		0.96	0.18		-0.88		-0.13	0.29	1.37	-0.55	0.46	1.83	1.1	1.17	0.93	1.87	-1.33	-1.3	0.35	-0.73		0.13	-0.02	2
GENE1079X	IMAGE:360403	113478 || KIAA1376 || KIAA1376 protein || Hs.24684 || AA015658 || || 57561	1	0.23	-0.16	-0.03	0.56	0.21	0.44	-0.62			0.37	-0.3	-1.07	-0.76	-0.2	0.09	1.09	-1.08	-1.33	-0.78	0.54	0.74	1.59	1.23	-0.29	-1.2	-0.54	-0.2	0.42	0.35	-0.36	0.89	0.86	1.58	0.04	1.33	0.54	-0.74	0.64	0.72	-0.58	-1.15	0.54	0.18	-1.94	-1.27	-0.64
GENE292X	IMAGE:884480	103685 || COX7C || cytochrome c oxidase subunit VIIc || Hs.3462 || AA629719 || || 1350	1	-0.96	-0.79	-0.47	0.52	-0.87	-0.16	-0.65	-0.74	-0.06	0.4	0.35	-0.27	-1.35	-0.05	0.97	1.09	-0.34		0.19	0.48	0.94	0.89	0.76	-0.15	-0.52	-0.34	-1.14	-0.21	0.39	-0.44	0.41	1.75	0.46	0.69	1.37	0.8	-0.68	0.4	0.25	0.7	-0.43	0.22	-0.78	-0.69	-0.86	-0.89
GENE2746X	IMAGE:52013	98566 || || **ESTs || Hs.434002 || H23532 || ||	1	-0.42	-0.4	-0.46	0.01	-0.89	-1.45	0.53	-0.56	-0.15	-0.1	0.18		0.55	0.82	0.73	1.69	-0.52	-0.43	-0.69	0.15		1.08	0.95	-1.19	-0.81	-1.1	-0.01	0.74	-0.33	0.42	-0.21	0.49	0.38	2.12	0.75	0.58	-0.77	0.92	0.15	0	-0.26	0.02	-1.11	-0.13	-0.48	-0.63
GENE2322X	IMAGE:725126	311038 || ARTS-1 || **type 1 tumor necrosis factor receptor shedding aminopeptidase regulator || Hs.247043 || AA404665 || || 51752	1	0.49	-0.38	-0.32	0.21	-0.81	-1.73	1.27	0.48		0.48	1.19	-0.05	-0.64	-0.65	-0.23	0.55	-0.83	-1.03	-0.94	1.29	1.52	1.16		-0.64	-0.69	-0.6	-0.08	0.22	-0.18	-0.66	0.22	0.88	0.35	1.67	0.73	0.27	-1.22	0.62	0.44	-0.06	-0.7	-0.11	-0.72	0.33	-0.61	-0.35
GENE222X	IMAGE:143661	102822 || NTN4 || netrin 4 || Hs.102541 || R76613 || || 59277	1	0.48	-1.22	-1.93	0.86	-2.23	-0.49	-0.98	0.16	0.24	1.32	1.72		-1.21	-1.15	1.05		-0.28	-0.08	-0.22	1.86	2.26	1.64	1.11	0.15	-0.42	-1.27	0.55	-0.11	-0.57	-1.34		-1.05	-0.21	0.59	0.04	1.81	-0.71	1.14	1.71	0.01	-1.92	-1.38	-1.26	0.41	0.14	0.7
GENE414X	IMAGE:435953	105346 || ITPR3 || inositol 1,4,5-triphosphate receptor, type 3 || Hs.77515 || AA701976 || || 3710	1	-1.09	-1.26	-0.44	0.54	-1.13	0.08	0.08	-1.58	-1.6	0.12	1.42	1.05	0.44	-0.85	0.91	0.23	0.21	-0.74	-0.78	-0.35	-0.07	0.71	0.9	0.56	0.47	-0.3	-0.45	0.08	-0.1	0.33	-0.2	-0.06	-0.59	0.61	0.65	0.37	0.19	-0.21	0.45	-0.4	0.47	0.7	0.92	-0.13	-0.17	0.12
GENE1455X	IMAGE:501854	117912 || || ESTs || Hs.367688 || AA127909 || ||	1	-0.67	-1.67	0.52	-0.19	-0.57		-0.79	-1.29	0.99	0.23	2.07	-1.33	-2	-2.46	-0.69	0.93	-0.56	-0.42	-0.98	0.06	0.82	1.71	1.35	0.02	2.08	-1.09	1.07	0.37	0.13	-0.27	-0.12	0.86	0.42	1.21		0.88	0.38	0.87	1.17	-1.35	0.64	0.28	-0.95	0.38	-1.71	-0.22
GENE857X	IMAGE:143322	111035 || || ESTs || Hs.367688 || R74357 || ||	1	-1.74	-2.86	0.3	0.44	-0.91	0.35	-1.18	-2.13	0.71	-0.06	1.65	-0.24	-0.95	-1.68	1.06	1.37	-0.31	-1.38	-1.03	0.26	1.09	1.64	1.23	0.22	1.77	-1.41	-0.54	0.55	1.12	-0.16	-0.35	2.24	0.35	0.44	0.83	0.44	0.47	0.9	1.14	-1.86	0.76	0.37	-0.95	0.3	-1.31	-0.84
GENE736X	IMAGE:755145	109379 || VIL2 || villin 2 (ezrin) || Hs.155191 || AA411440 || || 7430	1	0.65	-1.41	-0.68	0.94	-1.32	-0.1	-0.64	-0.27	0.04	0.84	1.85	-0.61	0.11	-0.58	1.16	1.01	-0.73	-1.26	-0.99	-0.63	-0.21	1.43	1.34	-0.63	0.25	-1.31	0.05	0.76	1.33	-0.31	-0.31	0.68	-1.18	0.75	-0.46	0.32	-0.86	-0.47	0.56	0.62	0.18	-0.51	0.76	1.32	-0.63	-0.82
GENE2582X	IMAGE:2556946	330682 || VIL2 || villin 2 (ezrin) || Hs.155191 || AW051768 || || 7430	1	0.72	-1.22	-0.61	0.58	-1.02	-0.75	0.01	0.31	-0.17	0.54	1.89	-0.14	-0.48	-0.8	0.81	1.03	-0.99	-1.16	-1.22		0.03	1.28	1.3	-0.11	0.31	-1.49	0.34	0.57	0.67	-0.36	-0.01	0.32	-1.47	1.11	0.01	0.34	-1.02	-0.56	0.08	0.61	0.05	-0.48	0.54	2	-1.27	0.01
GENE74X	IMAGE:382564	101053 || FOXD1 || forkhead box D1 || Hs.96028 || AA069132 || || 2297	1	0.41		-0.26	1.74	-0.91	-0.41	-0.77		0.6	-0.81			-0.77	-0.36		1.34	-0.27	-1.29	-1.11	-0.17	-0.24	2.92	0.39		-0.47	-0.43	-0.39	0.42	0.34	0.41	0.27	1.34	-0.19	0.07	0.46			-0.77		-0.17	-0.75	-1.34	-0.9	2.33	-0.07	-0.16
GENE1783X	IMAGE:1601141	221715 || GDF3 || growth differentiation factor 3 || Hs.86232 || AA968722 || || 9573	1	-0.66	-0.51	0.31	0.89	-0.28		0.62	-0.24	-0.6	0.16	1.34		0.48	-0.1		-0.39	-0.41	-1.56	-1.96	-0.96	0.32			0.02	1.13	0.05	0.45	1.47	1.2	0.91		1.07	0.5	-0.48	-0.6	0.07		-0.21	-0.27	-0.88	-0.33	-0.63	-0.77	0.73	0.18	0.02
GENE915X	IMAGE:269423	111738 || OSBPL3 || oxysterol binding protein-like 3 || Hs.197955 || N24076 || || 26031	1	-0.09		-0.14	0.91	-0.13	-0.38	0.4	-0.71	-0.33	0.34	1.38		0.45	-1	1.15	-0.48	-0.43	-1.12	-1.71	-0.44	-0.35	1.47	1.14	0.33	0.12	-1.16	-0.33	0.74	0.84	-0.27	0.29	0.67	0.1			-0.59	-0.15	0.47	-0.12	-0.56	0.22	0.01	-0.38	-0.52	0.7	-0.33
GENE1865X	IMAGE:824212	223238 || OSBPL3 || oxysterol binding protein-like 3 || Hs.197955 || AA490967 || || 26031	1	-0.34	-1.13	0.1	1.1	0.2	-0.45	-0.51	-0.66	-0.18	0.46	1.81		1.15	-0.9	0.37	-0.47	-0.78	-1.55	-1.36	-0.8		1.45	1.22	0.11	0.35	-1.22	-0.97	0.57	0.71		0.54	0.22	0.02		-0.16	-0.84	0.43	0.79	0.08	-0.76	-0.19	0.31	-0.17	0.08	0.49	1.04
GENE1442X	IMAGE:139540	117648 || OSBPL3 || oxysterol binding protein-like 3 || Hs.197955 || R62222 || || 26031	1	-0.52	-0.53	0.38	0.92	-0.24	-0.14	-0.83	-0.2	-0.52	-0.04	0.58		0.68	-0.05		0.26	-0.3	-0.9	-0.18	-1.02		0.94	0.88	-0.22	0.38	-1.31	-0.02	1.36	1.34	-0.56	-0.13	0.37	-0.4	-0.53	0.04	-0.82	-0.59	1.12	-0.68	-0.02	0.19	-0.33	-0.24	-0.6	1.69	0.86
GENE81X	IMAGE:595328	101127 || CD2AP || CD2-associated protein || Hs.374340 || AA173625 || || 23607	1	-0.69	-0.48	-0.14	0.47	-1.09	-1.67	0.38	0.04	-1.43	0.34	-0.42	-0.57	1	1.45	1.37	-0.46	-0.02	-0.87	-1.35	0.56	-0.36	-0.61	-0.21	0.39	0.16	0.5	0.67	0.41	0.74	1.74	-0.25		-0.05	0.2	0.46	0.2	-0.49	-0.2	-0.07	-0.2	0.43	-0.25	-0.08	-0.57	0.37	0.49
GENE2450X	IMAGE:1910785	315803 || ATP11A || ATPase, Class VI, type 11A || Hs.29189 || AI350153 || || 23250	1	-0.38	0.18	-0.1	-0.13	-1.1		0.84	0.12	-0.78	0.62	1.52		0.08	-0.47	1.34	-0.22	-0.36	-0.4		-0.11		-0.31	-0.39	-0.37	0.84	-0.42	0.63	0.48	0.14	1.01	-1.43	0.58	-0.11	0.17	-0.49	-0.06	-1.08	-1.26	0.31	-0.38	0.32	1.68	0	-0.45	-0.42	0.37
GENE2348X	IMAGE:1500416	311746 || ATP11A || ATPase, Class VI, type 11A || Hs.29189 || AA885869 || || 23250	1	-0.31	0.25	-0.03	-0.25	-1.37	-1.52	0.8	0.34	-0.41	0.55	1.73		0.55	-0.22	1.52	0.16	-0.05	-0.94	-0.75	0.04	-0.64	-0.31		-0.61	0.85	-0.6	0.47	0.44	-0.4	1.35	-1.48	0.81	-0.52	-0.04	-0.38	-0.03	-1.41	-1.11	0.49	-0.09	0.38	1.71	0.19	0.25	0.19	0.44
GENE995X	IMAGE:241482	112577 || ATP11A || ATPase, Class VI, type 11A || Hs.29189 || H80707 || || 23250	1	0.05	-0.29	-0.14	0.08			1.4	0.39	-0.26	0.94	2.15		0.47	-0.07	1.58	0.64	0.08	-1.48	-1.32	0.09		0.06	-0.24	-0.53	0.4	-0.69	-0.28	0.3	0.14	0.63		0.52	-0.62	-0.61	-0.7	-0.64	-1.84	-1.36	0.45	-0.53	-0.12	1.51	0.18	-0.04	-1.11	0.86
GENE314X	IMAGE:625875	103938 || ERO1L || ERO1-like (S. cerevisiae) || Hs.25740 || AA186803 || || 30001	1	0.56	0.29	-0.54	-0.83	-0.63	-0.63	-0.56	0.81	0.1	0.68	-0.14		1.1	-0.05	0.28	1.57	-0.03	-0.41	-1.04	0.04	0.71	-0.09	-0.28	0	0.54		0.41	-0.1	0.22	-0.1	-1.88	0.93	0.29	0.62	-0.76	-1.07	-0.63	-0.61	-1.48	0.79	0.12	0.93	0.86	0.32	-0.28	0.01
GENE916X	IMAGE:307069	111760 || || || || N93686 || ||	1	-0.77	-0.49	-0.18	0.07	0.13	-1.33	0.84	0.66	0.41	0.18	1.01	0.41	0.05	-0.82	-0.51	0.31	-0.45	-0.64	-0.57	1.75	1.43		0.7	0.6	0.42	0.07	-0.1	0.65	0	-0.45	-1.01	1.14	0.44	1.11	-0.93	0.22	-0.81	-1.45	-1.14	-0.38	-0.28	-0.2	-0.57	-0.85	-0.49	1.77
GENE972X	IMAGE:855910	112326 || LGALS3 || lectin, galactoside-binding, soluble, 3 (galectin 3) || Hs.621 || AA630328 || || 3958	1	-0.05	-1.08	0.32	-0.41	-0.43	0.77	1.1	0.73	0.27	0.55	-0.3	-0.83	0.09	-0.82	0.41	0.47	-0.43	-0.58	-0.96	0.36	1.4	0.64	1.44	0.71	0.66	0.48	-0.77	-0.86	-0.57	-0.3	-1.58	1.04	1	0.34	0.71	-0.14	1.13	-0.07	-0.34	0.08	-0.15	0.36	-0.11	-1.34	-1.45	-1.6
GENE1276X	IMAGE:855786	115701 || WARS || tryptophanyl-tRNA synthetase || Hs.374466 || AA664040 || || 7453	1	-0.61	-0.73	0.58	-0.38	0.3	1.09	1.48	-0.31	-0.18	0.04	-0.74		1.51	-0.58	0.27	0.19	0.56	0.3	0.44	-0.21	-0.42	1.4	2.48	0.79	0.09	0.13	0.59	0.31	-0.48	-0.03	-0.94	-0.39	-0.61	-1.53	0.52	-0.77	0.57	-1.08	-1.29	0.52	-0.29	1.14	0.61	-0.12	-2.29	-2
GENE1775X	IMAGE:742094	221599 || FLJ20950 || hypothetical protein FLJ20950 || Hs.285673 || AA405754 || || 80017	1	-1.06	-0.3	-0.08	-0.23	0.81	0.07	0.34	-0.2	0.8	0.64	0.02		0.42	0.21	-0.32	0.36	-0.69	-0.35	-0.87	-0.34	0.42	0.6	1.36	0.23	-0.61	0.02	-0.07	-0.25	0.04	-0.72	0.27	0.75	-0.87	0.03	0.14	0.44	1.43	-1.31	-0.05	0.02	-0.02	1.52	-0.59	-0.87	-0.72	-0.48
GENE2248X	IMAGE:1635970	309784 || || Homo sapiens cDNA FLJ39185 fis, clone OCBBF2004418, mRNA sequence || Hs.24724 || AI017797 || ||	1	-0.58		0	-0.69	1.4	1.02	0.63	-0.43	-0.34	0.73	-0.7		0.12	0.1	0.14	0.63	-0.41	-0.88	-0.34	-0.94	-0.26	0.31	0.26	1.38	-0.08	0.71	-0.25	-0.55	-1.29	0.62	0.2	-0.74	-0.31	-0.19		-0.38	2.4	-1.76	-0.2	1.38	0.14	0.32	-0.58	-0.14		-0.46
GENE449X	IMAGE:196501	105726 || ARMET || arginine-rich, mutated in early stage tumors || Hs.75412 || R91550 || || 7873	1	-0.09	-0.1	-0.23	-0.42	0.3	1.43	-0.29	0.23	0	0	-0.09	-1	0.8	-1.17	-0.98	-0.16	-0.23	0.25	0.51	-0.66	-0.56	-0.16	1.44	0.14	0.89	0.47	-0.63	-0.26	-0.99	-0.16	0.25	0.45	-0.44	-1.63	-0.08		0.77	-0.07	-0.07	0.78	1.09	0.56	-0.5	0.7	-0.23	-0.01
GENE551X	IMAGE:809627	107134 || NRIP1 || nuclear receptor interacting protein 1 || Hs.155017 || AA442995 || || 8204	1	-0.09	0.16	0.12	0.71	0.03	1.5	-0.05	0.55	-0.23	0.61	0.38	-0.16	0.96	0.77	1.12	-0.61	-0.38	-0.47	-0.25	-1.41	-1.08	0.34	0.9	-0.06	-0.41	-0.01	-0.09	0.75	1.8	-0.44	-1.35	-0.87	-0.34	-0.14	-1.12	-0.98	-0.32	-0.74	-0.44	1.58	0.08	0.55	0.44	-0.88	-0.34	-0.12
GENE2149X	IMAGE:1925957	308021 || B3GALT3 || UDP-Gal:betaGlcNAc beta 1,3-galactosyltransferase, polypeptide 3 || Hs.267695 || AI346476 || || 8706	1	-0.13	-0.53	-0.95	0.28	-0.49	0.57	-0.48	-0.34	-0.42		1.31		0.64	-0.12	0.85		-0.85	-0.41	-0.35	-0.17	0.14	0.35	0.55	-0.4	-1.42	0.06	-0.47	0.44	1.37	-0.71	-0.42	-0.65	-0.27	-0.63	-0.11	-0.81	0	-1.09	1.02	-0.09	0.46	1.25	1.18	1.35	0.25	0.15
GENE2384X	IMAGE:1947920	313069 || WNT10A || wingless-type MMTV integration site family, member 10A || Hs.121540 || AI350510 || || 80326	1	-2.35	-1.66	-0.96	-0.74			-0.69		0.63	1.01	0.59		2.41	2.67	0.56	-0.93	-0.23	2.44		-1.76	0.93		1.68	0.05	-1.11	0.66	-1.75	-0.67	-1.28	-0.1	-1.04	-1.12	-2.53	-2.31	-1.82	0.93	2.63	-2.08	3.27		1.51	1.11	0.15	0.16	1.3	0.44
GENE2752X	IMAGE:731060	98661 || MGAT3 || mannosyl (beta-1,4-)-glycoprotein beta-1,4-N-acetylglucosaminyltransferase || Hs.348978 || AA421473 || || 4248	1	-1.68	-1.48	0.32	-0.89		-0.34	-0.58		0.69	0.28	0.75		1.39	1.12	1.96		-0.16	-0.2	-0.73	-1.37	0.94	1.5	1.49	-0.94	0.29	0.56	-1.92	-1.14	-0.17	-0.38	-0.08	1.46	-0.73	-1.73	-2.12	1.23	0.05	-0.87	0.99	0.68	1.12	0.95	0.47	-0.88	0.25	-0.12
GENE2340X	IMAGE:1917693	311438 || || ESTs || Hs.156601 || AI343631 || ||	1	0.14	-0.31	0.8	0.05	-0.23	0.14	0.29	0.62	0.77	0.65	-0.23	0.19	0.44	0.56	0.74	-0.05	-0.2	-1.45	-0.52	-0.71	1	0.34	0.51	0.32	0.56	-0.56	-1.15	0.22	-0.25	-0.16	-0.51	1.84	-0.98	-1.67	-0.65	0.12	0.63	-0.55	0.32	1.16	-0.87	0.01	0	-0.29	-0.7	-0.38
GENE2410X	IMAGE:2015148	314137 || GIT1 || G protein-coupled receptor kinase-interactor 1 || Hs.318339 || AI361300 || || 28964	1	0.1	-0.36	-0.09	0.32	0.13	-0.41	0.09	0.11	0.66	0.51	1.08		0.45	0.55	0.14	-0.33	0.23	-0.51	-0.22	-1.36	-0.73	0.18	-0.14	-0.45	-0.05	-1.18	-0.88	0.31	-0.07	-0.02	-0.3	1.5	0.01	-0.26	-0.5	-0.12	0	0.08	1.35	-0.14	-0.13	0.13	0.18	-0.12	0.16	0.08
GENE134X	IMAGE:293104	101821 || PHYH || phytanoyl-CoA hydroxylase (Refsum disease) || Hs.172887 || N63845 || || 5264	1	0.47	-0.46	0	0	-0.47	-0.06	0.19	0.52	0.78	0.7	1.06		0.11	-1.94	0.46	-1.28	-0.09	0.72	0.37	-1.28	0.95	-0.43	-0.4	0.93	-0.09	-0.98	-1.11	0.26	1.53	-0.55	-1.62	0.44	-0.18	-0.38	0.08	0.58	0.47	-0.79	1.99	-0.81	1.18	0.22	-0.57	0.97	-0.27	-1.14
GENE1612X	IMAGE:809981	120054 || GPX4 || glutathione peroxidase 4 (phospholipid hydroperoxidase) || Hs.2706 || AA454856 || Phospholipid hydroperoxide glutathione peroxidase || 2879	1	-0.34	-0.01	0.5	0.91	-0.35	0.05	-0.13	0.01	0.61	-0.25	2.13	-0.13	0.18	-0.64	0.73	0.01	0.14	-0.04	0.37	-1.35	1.05	0.78	-0.19	-0.04	0.22	-0.47	-0.47	-0.63	-0.16	0.33	-0.79	-0.15	-1.02	-0.39	0.75	-0.29	-0.59	0.04	0.95	-0.76	0.26	0.72	0.8	-0.27	-0.37	-1.59
GENE2207X	IMAGE:1557047	308965 || THBS3 || thrombospondin 3 || Hs.169875 || AA915947 || || 7059	1	-0.67	0.25	-0.49	0.08	1.56	-0.01	-0.93	0.16	-0.12	-0.4	-0.39	-0.22	0.82	1.06	0.63	0.96	0.21	-0.94	-1.05	-1.41	0.03	-0.69	0.01	0.08	-0.38	-0.96	-0.86	0.34	0.77	-0.52	-0.03	0.49	-0.67	0.2	0.41	0.72	0.7	-0.23	1.9	0.46	-0.11	0.94	0.13	1.29	-1.88	-1.11
GENE458X	IMAGE:253994	105869 || || Similar to zinc finger protein 91 (HPF7, HTF10) [Homo sapiens], mRNA sequence || Hs.180546 || N22297 || ||	1	-0.25	-0.47	-0.07	0.7	-0.26	-0.02	-0.19	-1.37	-0.11	0.3			-0.16	0.33		2.66	-0.16	0.19	-0.36	-0.59	-0.14			0.32	-0.4	0.24	0.45	0.9	0.85	-0.61	0	0.38	-0.35	0.05	-0.62	-0.66	0.11	-0.37		0.42	-0.33	0.01	-1.39	-0.03	0.95
GENE2249X	IMAGE:1968246	309794 || FUT8 || fucosyltransferase 8 (alpha (1,6) fucosyltransferase) || Hs.118722 || AI285751 || || 2530	1	-0.94	0.44	1.51	0.65	0.72	0.76	-1.15	-2.21	0	-0.47	-1.28		0.35	0.75			1.03	1.34	0.61	-1.41	-0.86	0.26	0.71	1.67	0.97	-0.8	0.14	0.79	2.58	-1.1	0.25	2.17	-0.93	-0.05	-1.12	-2.41	0.27	-1.16	-0.98	0.03	0.14	-0.26	-0.56	-1.07	0.85	-0.42
GENE1700X	IMAGE:682418	178249 || ELF4 || E74-like factor 4 (ets domain transcription factor) || Hs.151139 || AA255811 || MEF=myeloid elf-1 like factor || 2000	1	-0.57	-0.66		-0.24	0.5	-0.5	-0.3	0.07	-0.58	-0.22	0.46	-0.16	1.45	1.39	-0.04	-0.71	0.53	-0.39	-0.09	-0.13	-0.68	0.35	-1.14	-0.03	0.75	-0.68	0.25	0.33	-0.17	-0.96	-0.77	0.83	-1.15	0.14	-0.84	-0.82	0.7	-0.14	0.46		0.91	0.51	1.37	0.06	0.76	0.18
GENE723X	IMAGE:310105	109270 || RI58 || retinoic acid- and interferon-inducible protein (58kD) || Hs.27610 || N98563 || retinoic acid- and interferon-inducible 58K protein RI58 || 24138	1	-0.68	-1.24	-0.28	-0.31	0.44	0.47	0.5	-0.41	-0.22	0.14	-0.31		1.51	1.49		0.17	0.82	-0.41	-0.35	-0.17	-0.8	0.25		0.44	-0.35	0.17	0.2	0.34	-0.08	-0.85	-0.63	0.38	-0.62	-0.16	-0.03	-0.76	0.6	0.17	0.09	-0.62	0.57	0.31	1.58	-0.61	0.05	-0.81
GENE2413X	IMAGE:1878056	314243 || || ESTs || Hs.145919 || AI275489 || ||	1	-0.4		0.56	0.02	-0.18	0.5	0.68	-0.95	0.42	-0.92		0.42	0.73	1.57	1.89	0.48	0.58	0.41	0.76	0.57		-0.03		-0.79	-0.72	0.88	1.54	-0.03	-0.02	-1.43	-0.2	-0.5	-0.51			-0.83	-0.22	0.61	-1.22		0.04	-0.17	-1.32	0.58	-1.64	-1.09
GENE1684X	IMAGE:712292	162324 || || ESTs || Hs.332567 || AA280278 || Guanylate binding protein 1, interferon-inducible, 67kD ||	1	-0.09	0.58	0.87	0.66	-0.54	-0.03	0.42	-0.26	-0.1	-1.42	-2.25	0.2	-0.97	1.02	3	-0.21	-0.09	0.41	0.6	0.75	0.22	-0.28			-0.5	1.42	2.16	0.7	0.81	-1.37	-0.18	-0.01	-0.45	0.19	0.01		-0.57	0.42	-1.83	-1.7	0.3	-0.33	-1.21	-0.33	-0.11
GENE2070X	IMAGE:298899	247267 || GBP2 || guanylate binding protein 2, interferon-inducible || Hs.171862 || W01896 || ESTs Highly similar to INTERFERON-INDUCED GUANYLATE-BINDIN || 2634	1	0.56	0.96	1.32	0.44	0.01	0.87	-0.03	0.24	-0.66	0.09	-0.18	-1.18	0.75	-0.02	1.29	-0.74	-0.21	0.36	-0.01	0.66	0.42	0.6	-0.52	-0.45	-0.02	1.45	1.98	0.95	0.99	-1.12	-1.34	-0.29	-0.22	0.42	0.51	-0.49	-1.02	0.14	-1.18	-1.99	0.36	-0.4	-0.36	-0.3	-1.99	-0.66
GENE2183X	IMAGE:1492144	308542 || BTN3A2 || butyrophilin, subfamily 3, member A2 || Hs.87497 || AA888172 || || 11118	1	-0.2	0.71	0.73	1.55	-0.23	-0.94	0.01	-0.56	-0.44	0.7	-0.1		0.05	-0.8	-0.05	0.19	-0.62	-0.25	-0.44	0.37	-0.55	0.74	-1.18	-1.03	-0.98	0.62	1.12	1.75	1.78	-0.69	-0.14	0.65	-0.77	0.25	-0.25	-0.68	-0.83	-0.44	0.82	-1.47	0.22	1.3	0.05	0.32	-0.67	0.34
GENE891X	IMAGE:753587	111511 || BTN3A3 || butyrophilin, subfamily 3, member A3 || Hs.167741 || AA478585 || || 10384	1	0.05	0.59	0.74	1.39	0.15	-1.01	0.73	-0.05	-0.31	0.26	-0.21	-0.33	0.21	-0.16	0.52	0.43	-0.42	0.14	-0.23	0.1	-0.13	0.72	-0.31	-0.7	-1.12	0.91	1.11	1.4	1.51	-0.53	-0.38	0.76	-0.82	0.15	-0.21	-0.67	-0.94	-0.19	0.65	-1.59	0.45	0.12	-0.47	-0.92	-0.62	-0.9
GENE204X	IMAGE:203132	102617 || TNFSF10 || tumor necrosis factor (ligand) superfamily, member 10 || Hs.83429 || H54628 || TRAIL=Apo-2 ligand || 8743	1	0.5	0.41	1.05	1.79	0.29	0.73	0.32	-0.47	-1.42	0.77	-1.12		-0.88	-0.44	0.17	-0.51	-0.41	0.16	-0.62	0.86	-0.19	0.88	0.56	0.25	-0.92	2.12	1.6	1	1.71	-1.02	0.19	-1.32	-0.57	-0.74	-0.57	0.4	-1.96	0.29	-0.05	-1.96	-0.88	0.75	0.77	-0.37	-0.55	-0.63
GENE2092X	IMAGE:1631660	307131 || TNFSF10 || tumor necrosis factor (ligand) superfamily, member 10 || Hs.83429 || AA994785 || || 8743	1	0.43	-0.18		2.15	0.05	0.78	0.46	-0.77	-1.77	0.63			-0.4	-0.46	1.15	-0.56	-0.3	-0.08	-0.53	0.79	-0.1	0.62	-0.14	-0.05	-1.2	1.53	1.35	1.38	2.53		0.12	-0.98	-0.94	-0.74	-0.54	0.69	-1.67	-0.08	-0.52	-1.91	-1.16	0.52	0.59	-0.9	0.41	-0.31
GENE228X	IMAGE:139226	102899 || TNFSF10 || tumor necrosis factor (ligand) superfamily, member 10 || Hs.83429 || R68669 || || 8743	1	0.05	-0.42	0.81	1.49	-0.03	0.53	0.66	-0.79		0.73			-0.36	0	0.57	-0.77	-0.25	-0.31	-0.13	0.32	-0.54	0.45	0.22	0.01	-1.15	1.31	1.02	0.62	1.5	-1.12	-0.52	-1.19	-1.05	-1.27	-0.71	0.86	-0.19	0.15	-0.52		-1.35	0.21	0.25	-0.02	0.9	0.05
GENE1713X	IMAGE:701332	186106 || IFI16 || interferon, gamma-inducible protein 16 || Hs.155530 || AA287732 || IFI16=interferon-gamma-inducible myeloid differentiation tra || 3428	1	-0.3	0.66	-0.22	-0.29	-0.17	0.06	0.34	0.14	0.41	0.82			-0.68		-0.72	-0.29	0.91	-0.22	-0.78	0.28				-0.38	0.33	1.78	1.47	1.31	0.34	-0.74	0.42	-0.5	-0.58	0.3		-1.68		-1.06	-1.05		-1.06	-0.6	0.21	0.04	0.7	0.7
GENE20X	IMAGE:824602	100267 || IFI16 || interferon, gamma-inducible protein 16 || Hs.155530 || AA490996 || IFI16=interferon-gamma-inducible myeloid differentiation tra || 3428	1	-0.18	0.74	-0.23	0.34	0.42	1.04	0.65	0.8	0.52	1.09	-0.24	-0.3	0.6	-1.06	-0.84	0.4	0.92	0.29	-0.26	0.15	-0.71	-0.85	0.09	0.07	0.47	2.01	1.49	1.52	0.85	-0.8	0.41	0.02	-0.92	0.25	-0.74	-1.85	-0.42	-0.88	-1.05	-3.81	-0.77	0.07	1.31	-0.77	0.19	-0.14
GENE1277X	IMAGE:809456	115703 || IRF7 || interferon regulatory factor 7 || Hs.166120 || AA443090 || || 3665	1	-0.62	-0.93	-1.12	-0.31	1.15	0.14	2.96	0.17	0.31	-1.15	-0.9	1.82	0.88	0.01	-0.62	1.36	0.79	0	0.74	-0.95	-0.85	-0.43	-1.12	0.94	-0.85	0.06	0.57	0.9	0.03	-0.62	-0.34	1.05	-1.12	-0.49	-0.44	-0.71	-0.08	0.94	1.12	-0.75	-1.12	0.52	0.12	-0.23	0.35	-1.24
GENE455X	IMAGE:1159963	105812 || IRF7 || interferon regulatory factor 7 || Hs.166120 || AA877255 || || 3665	1	-1.36	-1	-1.38	-1.01	1.2	0.41	2.71	0.34	0.4	-1.86	-0.61	1.29	1.17	0.72		1.65	1.55	0.09		-0.79				1.38	-1.25	-0.26	0.8	-0.41	-1.01		-1.22	-0.04	-1.72		0.1	-0.1		0.89	0.86	0.52	-0.88	0.07	-0.26	-1.51	0.41	0.26
GENE2235X	IMAGE:489266	309543 || PRIC285 || peroxisomal proliferator-activated receptor A interacting complex 285 || Hs.151714 || AA056755 || || 85441	1	-1.08		-1.14	-0.78	0.25	0.52	1.5		-1.06	-0.76		1.85	-0.58	0.84	0.53	1.58	1.18	-0.68	0.18	-0.54				-0.13	-0.67	0.12	0.42	0.55	-1.01	-0.23	0.15	0.55	-0.88	0.28		-0.97	0.08	-0.29	1.23	-0.47	1.07	-0.06	-0.37	-0.22	-1.05
GENE2051X	IMAGE:1474390	227068 || FLJ31033 || hypothetical protein FLJ31033 || Hs.30818 || AA922376 || || 91351	1	-0.89	-0.37	-0.62	-0.09	1.08	0.47	2.22	1.79	0.89	0.67	-0.83		0.88	0.44	0.63	0.47	1	0.25	0.37	-1.3	-0.1	-0.28		0.16	-0.71	1.49	2.16	0.71	-0.69	-0.49	-0.09	0.76	-0.17	-0.4	-1.37	-1.45	-0.29		-0.95	-3.67	0.81	-0.58	-1.21	-0.71
GENE1538X	IMAGE:141623	118996 || LAP3 || leucine aminopeptidase 3 || Hs.182579 || R69306 || || 51056	1	-0.32	-0.64	0.4	0.19	0.81	0.4	1.62	1.38	0.34	0.32	-0.75	0.98	0.46	0.55	0.69	0.09	0.1	0.51	0.6	0.89	-1.5	-0.35	-0.71	-0.25	-0.69	1.57	1.17	0.43	0.05	-0.62	-1.12	-0.19	-0.1		-0.67	-1.34	0.23	0.04	-0.28	-1.63	1.88	-0.09	-0.34	-0.41	-1.61	-2.07
GENE146X	IMAGE:268736	101929 || PLSCR1 || phospholipid scramblase 1 || Hs.198282 || N25945 || || 5359	1	-1.36	-1.35	-1.16	-0.29	0.86	0.78	0.97	0.36	0.05	-0.3	-0.6	-0.02	0.93	1.08	-0.26	0.71	0.83	0.82	0.8	0.94	-0.8	0.42	-0.04	1.05	-0.32	1.19	1.65	0.09	-0.18	-0.72	0.32	-0.18	-0.7	-0.18	-0.69	-0.49	-0.96	-0.6	-0.66	-1.62	0.52	0.94	1	-0.59	-1.24	-0.9
GENE1709X	IMAGE:588492	178488 || IFIT2 || interferon-induced protein with tetratricopeptide repeats 2 || Hs.169274 || AA143609 || Interferon-induced 54 KD protein || 3433	1	0.17	-0.41	-0.43	0.21	0.46	0.33	0.69	1.15	-0.09	-0.28		-0.64	-0.82	1.83	1.15	0.6	0.57	-0.72	-0.78	-0.33	-0.75	-0.49	-0.96	-0.2	-0.37	1.78	1.39	0.59	0.1	-0.29	0.15	-0.72	-0.24	-0.11	-0.36	0.04	-0.81	-0.9	0.21	-0.97	0.63	0.27	0.92	-0.72	-0.38	-0.64
GENE780X	IMAGE:289496	109993 || IFIT2 || interferon-induced protein with tetratricopeptide repeats 2 || Hs.169274 || N63988 || || 3433	1	0.05	-1	-0.76	0.02	0.85	0.75	0.97	0.55	-1.33	-0.43	-0.29	0.81	0.2	2.59	-0.02	1.08	1.18	-0.4	-0.34	-0.8	-0.47	-1.06	-0.75	-0.19	-0.49	2.55	1.39	0.07	-0.34	-0.37	-0.18	-0.57	-0.47	-0.33	-0.15	-0.9	-0.7	-0.19	0.56	-0.86	0.92	0.46	1.11	-1.45	-0.24	-0.98
GENE2240X	IMAGE:1527063	309626 || IFIT2 || interferon-induced protein with tetratricopeptide repeats 2 || Hs.169274 || AA917505 || || 3433	1	-0.27	-2.07	-1.15	0	0.44	0.9	1.99	0.38	-1.38	-0.8			0.32	3.51	2.09	1.93	1.44	-0.25	-0.9	-1.08	-0.18	-0.72		-0.58	-1.15	2.76	0.88	-0.14	-0.32	-1.21	-0.72	-1.33	-0.97	-0.37	-0.98	-1.28	-0.11	-0.33	1.33	-1.55	1.27	1.03	1.62	-1.05	-0.99
GENE1642X	IMAGE:841624	120688 || FLJ20637 || hypothetical protein FLJ20637 || Hs.179669 || AA487462 || || 55008	1	-0.86		-1.13	-0.17	0.08	-0.5	1.01	-0.03	-1.1	-1.18		1.29	0.84	1.52		0.38	0.67	-0.03	0.06	-1.31	-0.11	0.09	-0.52	0.03	-1.24	1.87	1.98	0.78	-0.15	-1.25	-0.11	0.41	-1.23	-0.72	-0.46	-0.07		0.77	-0.34	-0.8	0.45	1	-0.13	-0.73	0.81	0.07
GENE893X	IMAGE:782513	111545 || G1P3 || interferon, alpha-inducible protein (clone IFI-6-16) || Hs.265827 || AA432030 || || 2537	1	-0.98	-1.19	-1.32	0.27	0.97	-0.13	2.07	0.06	-0.8	-1.23	-1.7	1.31	-0.06	1.05	1.69	1.99	0.74	0.54	0.19	-1.5	-1.26	-1.24	-2.17	0.9	-1.17	1.51	1.07	0.85	0.26	-0.66	0.69	1.42	0.49	-0.22	-0.18	-0.88	-0.7	-0.88	-0.03	-1.32	1.52	1.23	0.3	-1.88	0.21	0.36
GENE765X	IMAGE:545138	109759 || || || || AA075725 || ||	1		-1.69	-1.36	-0.29	1.4	-0.05	2.16	0.18	-1.19	-1.46		2.34	-0.4	1.78	1.36	2.29	1.12	0.32	-0.04		-1.81	-1.45		-0.11	-1.67	1.57	1.3	0.44	-0.66	-1.08	0.97	0.86	-0.05		-0.56	-1.44	-0.58	-1.15	0.13	-1.77	1.39	1.08	0.19	-1.18	-0.25	-0.63
GENE1557X	IMAGE:727551	119240 || IRF2 || interferon regulatory factor 2 || Hs.83795 || AA393214 || IRF-2=interferon regulatory factor-2 || 3660	1	-0.78	-1.03	-0.85	-0.21	1.57	-0.32	2.19	0.04	-1.08	-0.92	-1.64	1.35	0.89	2.23	1.72	1.67	1.25	0.11	-0.3	-1.32	-1.73	-0.7	-1.52	1.33	-1.16	2.66	1.72	0.66	-0.23	-1.36	0.19	1.05	-0.61	-0.79	-0.76	-0.97	-1.07	-0.71	0.26	-1.35	2.21	1.47	-0.02	-1.78	0.48	-1.7
GENE940X	IMAGE:823696	111981 || IFIT1 || interferon-induced protein with tetratricopeptide repeats 1 || Hs.20315 || AA489640 || Interferon-induced 56-KDa protein || 3434	1	-1.63	-2.1	-1.95	-0.34	1.76	-0.06	2.55	-0.94	-1.4	-1.8		2.15	1.21	3.11	1.62	1.54	1.87	0.55	0.19	-2.2		-0.95	-1.7	1.62	-1.97	3.19	2.27	0.46	-0.32	-1.93	0.09	0.96	-0.95	-1.79	-0.52	-1.07	-0.91	-0.52	0.51	-0.68	2.22	1.55	0.49	-2.59	0.59	-2.02
GENE932X	IMAGE:544502	111879 || IFIT1 || interferon-induced protein with tetratricopeptide repeats 1 || Hs.20315 || AA074989 || || 3434	1	-1.81	-1.6	-1.79	-0.27	1.88	0.3	2.55	-0.79	-2.51	-1.33	-3.48	1.86	1.18	3.74	1.72		1.94	0.64	0.56	-2.48		-0.92	-1.25	1.88	-2.07	3.59		0.52	-0.17	-1.81	0.55	1.13	-0.37		0.03	-1.52	-0.54	-0.25	1.16	-1.12	2.93	1.97	0.51	-2.71	0.58	-2.39
GENE2635X	IMAGE:2550047	331048 || IFIT1 || interferon-induced protein with tetratricopeptide repeats 1 || Hs.20315 || AI953299 || || 3434	1	-1.44	-1.63	-1.97	-0.09	1.95	0.35	2.18	-0.61	-2.49	-1.38		1.72	1.39	3.03	1.29	2.27	2	0.74	-0.01	-2.58	-1.91	-0.76	-2.45	1.75	-2.17	3.67	2.39	0.86	-0.05	-1.75	0.49	1.22	-0.24	-0.55	-1.64	-2.06	-1.04	-0.64	1.06	-1.34	2.64	2.48	0.15	-2.85	-0.31	-1.82
GENE376X	IMAGE:741991	104876 || MX1 || **myxovirus (influenza virus) resistance 1, interferon-inducible protein p78 (mouse) || Hs.76391 || AA402921 || || 4599	1	-1.02		-2.3	-0.7	1.81	0.19	2.62	-0.43	-1.25	-1.77		1.13	-0.13	1.65	0.3	1.57	0.39	0.81	0.79	-0.48		-1.02		1.28	-2.07	1.56	1.89	0.53	0.24	-2.04	-0.53	0.21	-0.71	-0.92	-0.65	-1.56	-0.2	-1.26	0.71		2.03	1.59	0.02	-2.12
GENE756X	IMAGE:490961	109652 || || || || AA120862 || ||	1		-2.38	-1.74	-0.6	1.34	0.08	2.91	-0.22	-1.96	-2.45	-1.41	2.64	-0.71	2.36	0.07	2.18	1.62	0.86	1.16			-1.64	-2.09	0.64	-2.39	1.41	1.32	0.8	-0.17	-1.13	1.22	1.97	-0.94		-0.88	-1.3		-0.16	0.92	-2.45	2.49	0.75	-1.32	-0.73	-0.21
GENE770X	IMAGE:742132	109909 || G1P2 || interferon, alpha-inducible protein (clone IFI-15K) || Hs.432233 || AA406019 || Interferon-induced 17 KD protein || 9636	1	-0.65	-2.2	-1.48	-0.05	0.78	0.33	2.63	-0.49	-1.42	-1.91	-1.45		0.83	2.24	1.44	2.12	2.15	0.74	1.21	-2.38	-1.74	-0.95	-1.09	0.53	-2.21	1.02	0.92	0.91	0.86	-1.08	0.7	2.05	-1.29	0.12	-0.76	-1.87	-0.5	0.04	0.98	-1.54	2.36	1.03	-0.92	-0.57	1.28	-0.74
GENE625X	IMAGE:754479	107976 || C1orf29 || chromosome 1 open reading frame 29 || Hs.75470 || AA410188 || || 10964	1	-1.86	-2.19	-1.52	-0.04	1.82	0.78	2.42	-0.56	-1.28	-1.52		1.6	1.22	1.21	0.95	1.18	1.72	0.13	0.13	-2.13	-2.7	-0.08		1.14	-1.56	1.1	2.29	0.99	-0.31	-0.91	1.14	1.89	-0.88	-0.41	-0.81	-0.85	-0.55	0.38	-1.77	-1.5	2.17	2.19	0.16	-0.68	-0.11	-2.23
GENE285X	IMAGE:295939	103626 || C1orf29 || chromosome 1 open reading frame 29 || Hs.75470 || N67034 || || 10964	1	-1.91	-2.05	-1.26	0.54	1.46	0.16	2.13	-0.88	-1.32			0.82	0.55	1.11			1.59	0.38	0.2	-1.69	-2.09	-0.67		1.07	-1.54	2.18	1.98	1.44	0.83	-0.78	1.13	2.53	-0.9	-0.94	-0.9	-1.26	-0.37	0.24	-1.94		1.97	1.45	-0.8	-0.6	-0.36	-1.52
GENE2427X	IMAGE:1926927	314886 || C1orf29 || chromosome 1 open reading frame 29 || Hs.75470 || AI347124 || || 10964	1	-1.64		-1.29	0.6	1.78	0.56	2.08	-0.71	-1.97	-1.78			0.54	1.42		0.32	1.43	0.09	0.17	-2.02		-0.34		1	-1.8	2.07	2.05	1.48	0.99	-0.83	1.01	2.54	-0.49		-1.29	-1.57	-0.32	0.2	-2.12	-2.29	1.73	1.38	-0.77	-0.85	0.17	-1.49
GENE2138X	IMAGE:1520357	307803 || MDA5 || melanoma differentiation associated protein-5 || Hs.293591 || AA911194 || || 64135	1	-0.93	-1.6	-0.24	0.18	0.36		1.36	-0.33	-0.69	-0.6			0.65	0.9		1.43	1.2	0.04	-0.61	-1.46		-0.03		0.06	-1.09	1.9	1.44	1.01	0.97		-0.14	0.8	-0.48	-0.36	-1.05	-1.37	-0.5	-0.08	0.59	-1.59	1.08	0.65	-0.84		0.34	-1.12
GENE837X	IMAGE:120600	110771 || cig5 || vipirin || Hs.17518 || T95113 || || 91543	1	-1.52		-0.31	-0.96	1.28	0.32	2.27	-0.94	-1.85	-1.72			0.36	0.81	0.73	1.52	2.15	0.31	0.1	-1.34				0.15	-1.2	1.92	1.79	0.63	-0.48	-1.35	1.12	0.67	-0.92	-1.48	-0.98		-1.19	-0.68	0.9		0.86	1.12	-1.03	-0.05	0.35	-1.46
GENE2472X	IMAGE:1663164	317252 || HSXIAPAF1 || XIAP associated factor-1 || Hs.139262 || AI129113 || || 54739	1	-0.8	-0.61	-0.89	-0.78	1.92	0.3	1.9	0.58	-1.16	-1.07	-0.45	1.09	0	0.35	-0.15	1.32	1.97	0.3	0.62	-0.52	-1.41	-0.06		1.2	-0.87	1.22	2.32	0.95	0.68	-1.69	-0.39	0.33	-2.18	-0.46	-0.31	0.24	-0.87	0.97	-0.18	-1.87	0.7	1.1	-1.38	-0.55	0.1	-1.33
GENE2609X	IMAGE:2562181	330877 || || Homo sapiens full length insert cDNA YH85A11, mRNA sequence || Hs.432659 || AI984244 || ||	1	-0.89	-1.02	-0.58	-0.37	1.96	-0.05	3.03	1.49		-1.15	-0.83	1.41	0.87	1.27	0.51	0.86	1.75	0.45	0.99	-1.51		-1.03	-2.21	1.39	-1.22	2.14	2.2	0.99	0.81	-1.21	0.24	0.88	-2.26	-0.7	-0.71	-1.52	-0.56	-0.51	-1.4	-2.04	2.05	0.56	-1.99	-0.14	-0.22	-1.64
GENE2358X	IMAGE:2012021	312148 || OAS3 || 2'-5'-oligoadenylate synthetase 3, 100kDa || Hs.56009 || AI357590 || || 4940	1	-1.18	-1.19	-1.01	-0.69	1.51	0.44	1.86	0.49	-0.62	-0.48	-1.67	-0.87	0.86	1.48	0.56	1.3	1.55	0.08	0.41	0.02	-1.05	-0.26		0.67	-0.89	0.95	1.66	1.07	-0.3	-0.64	-0.06	0.86	-1.11	-0.18	-0.61	-0.78	-0.45	-0.37	0.3	-2.47	1.42	1.03	-0.13	-0.96	0.56	-0.96
GENE2825X	IMAGE:504372	99514 || || Homo sapiens cDNA FLJ34480 fis, clone HLUNG2004014, mRNA sequence || Hs.154993 || AA142842 || ||	1	-1.77		-0.85	-0.35	1.29	-0.04	2.25	0.06	-0.64	-1.32			0.92	1.45	0.77	1.39	1.89	-0.33	0.62	-0.4		-0.67		0.62	-1.21	0.88	1.63	1.35	0.15	-1.13	0.07	0.07	-1.78	-0.5	-1.32	-0.66	-0.6	0.43	0.49		-0.46	0.81	-0.48	-1.11	-0.12	-1.26
GENE2159X	IMAGE:588911	308156 || OAS1 || 2',5'-oligoadenylate synthetase 1, 40/46kDa || Hs.82396 || AA146772 || || 4938	1	-1.06		-0.95	-0.48	1.88	-0.22	0.69	1.2	-0.9	-0.81	-0.68	0.51	0.88	0.79	0.27	0.72	1.11	0.1	-0.01	0.25	-0.79	0.32	-0.38	1.77	-0.94	1.29	1.93	1.1	0.28	-1.15	-0.43	-0.25	-1.12	-0.29	-1.05		-1.03	-0.72	1.07	-2.31	2.21	0.69	-0.66	-1.64	0.23	-1.24
GENE2780X	IMAGE:511242	98937 || OAS1 || 2',5'-oligoadenylate synthetase 1, 40/46kDa || Hs.82396 || AA085947 || || 4938	1	-1.06	-1.36	-0.92	-0.65	1.93	-0.34	1.56	0.3	-0.77	-0.6	-0.85	0.57	0.01	0.82	-0.33	0.82	1.08	0.14	0	0.14	-1.12	0.8		1.2	-1.02	1.99	1.31	0.97	0.03	-0.89	-0.2	-0.36	-1.02	-0.68	-1.35	-1.33	-0.71	-0.67	-0.03		2.42	0.99	-0.89
GENE2820X	IMAGE:66815	99472 || KIAA1268 || KIAA1268 protein || Hs.152925 || T64956 || || 54625	1	-1.37	-1.54	-0.66	-0.38	1.44	0.25	1.24	-0.31	-0.35	-0.94	-1.51	0.07	0.3	1.08	0.44	2.12	1.05	-0.45	-0.29	0.55	-0.71	-0.31	0.01	0.26	-1	1.03	0.84	1.01	0.69	-1.46	-0.15	0.84	-0.65	-0.59	-0.33	-0.91	0.03	0.46	0.66	-0.97	1.19	0.49	-0.49	-0.6	-0.09	-0.1
GENE2234X	IMAGE:841398	309521 || KIAA1268 || KIAA1268 protein || Hs.152925 || AA487544 || || 54625	1	-1.32	-1.58	-0.21	0.08	0.81	-0.01	1.13	-0.36	-0.83	-1.64	-1.71	-0.21	0.4	0.8	1.4	1.89	0.7	-0.36	-0.31	0.45	-1.09	-0.67	-0.17	0.57	-0.82	1.39	1.53	1.61	1.41	-1.19	0.6	0.96	-0.6			-1.16	0.34	0.35	0.3	-1.05	1.4	0.19	-0.17	-1.42	-1.51	0.26
GENE2238X	IMAGE:1606865	309605 || FLJ39885 || hypothetical protein FLJ39885 || Hs.319825 || AA996042 || || 219285	1	-0.48	-0.63	0.11	0.43	0.68	0.32	1.75	0.48	0.13	0.08	-1.29		0.63	0.47	1.03	1.37	0.89	-0.16	-0.03	-0.54	-0.86	0	-0.78	0.48	-0.52	1.29	1.67	1.27	-0.03	-0.7	-0.02	0.27	0.05	-0.21	-0.3	-0.94	-1.06	-0.13	-0.73	-0.77	-0.05	0.91	-0.53	-1.05	-1.48	-1.09
GENE268X	IMAGE:154493	103373 || SP110 || SP110 nuclear body protein || Hs.38125 || R54613 || HNPP=nuclear phosphoprotein || 3431	1	-0.47	-0.63	-0.42	-0.08	0.91	0.04	1.26	0.47	0.31	0.04	-0.73	0.07	0.07	0.46	0.45	0.09	0.21	0.29	0.1	-0.51	-1.03	0.02	-1.47	0.44	-0.93	1.2	1.73	0.97	-0.28	-0.81	-0.21	0.05	0.62	-0.34	0.53	-0.91	-1.13	-1.52	0.35		1.28	1.17	-0.14	-0.2	-0.46	-0.66
GENE655X	IMAGE:840691	108390 || STAT1 || signal transducer and activator of transcription 1, 91kDa || Hs.21486 || AA486367 || STAT1=IFN alpha/beta-responsive transcription factor ISGF3 b || 6772	1	-1	-1.33	0.94	0.43	0.73	0.07	0.64	-0.27	-0.37	-0.25	-1.05	-0.01	0.87	0.7	1.03	1.19	0.58	0.22		-1.59	-1.54	0.84	-1.62	0.46	-0.95	0.79	1.46	0.75	0.31	-0.88	0.3	1.28	-0.32	-0.16	-0.17	-1.37	-0.66	-0.14	0.53	-1.83	1.15	1.31	-0.47	-1.11	0.83	-0.32
GENE1369X	IMAGE:545503	116687 || STAT1 || signal transducer and activator of transcription 1, 91kDa || Hs.21486 || AA079495 || || 6772	1	-0.51	-0.72	1.44	0.73	1.14	-0.32	0.3	-0.91	-1.05	-0.71	-1.03	-0.86	-0.14	0.06	1.11	0.4	0.32	0.58	0.05	-1.54	-1.54	0.59	-1.93	0.37	-0.21	1.28	2.28	1.23	0.41	-0.42	0.7	1.14	0.51	0.1	-0.06	-1.53	-0.46	-0.56	0.09	-1.68	1.44	1.31	-0.63	-1.33	0.83	-0.14
GENE1394X	IMAGE:545242	117021 || STAT1 || signal transducer and activator of transcription 1, 91kDa || Hs.21486 || AA076085 || || 6772	1	-0.33	-0.95	1.74	0.44	0.82	-0.39	0.16	-0.52	-0.45	-1.16	-0.98		-0.42	0.35	0.52	0.88	0.57	0.66	0.1	-1.48	-2.27	0.98	-1.42	0.55	-0.01	0.97	2.22	1.45	0.12	-0.24	1.4	0.68	-0.12	-0.14	-0.4	-2.27	-0.65	-0.52	0.21	-1.74	1.07	0.87	-0.27	-0.08	0.39	-0.4
GENE1008X	IMAGE:511633	112699 || RIG-I || DEAD/H (Asp-Glu-Ala-Asp/His) box polypeptide || Hs.145612 || AA126958 || || 23586	1	-0.59	-0.32	0.23	0.75	0.71	-0.6	0.71	-0.73	-1.01	-1.37			-0.68	0.21	1	-0.48	0.66	0.57	0.18	-0.21	-0.91	-1.38		-0.14	0.62	2.16	3.1	0.82	-0.2	-0.71	0.58	1.17	0.3	0.32		-1.1	-0.88	0.18	-1.14	-1.85	1.62	0.5	-1.16	-0.93	0.03
GENE1868X	IMAGE:379941	223272 || NT5C3 || 5'-nucleotidase, cytosolic III || Hs.55189 || AA778116 || || 51251	1	-0.26	-0.49	-0.25	0.74	0.59	-0.41	0.13	-0.99	-1.06	0.32	-1.18	-0.39	-0.62	-0.92	0.96	-0.19	-0.44	0.43	0.22	-0.7		-0.35	-0.6	-0.17	-0.14	1.61	1.06	0.95	0.82	-1	0.75	1.44	1.05	0.5	-0.54	-1.64	-0.37	0.6	0.25	-1.05	1.12	0.52	0.5	-0.55	0.24	-0.54
GENE2061X	IMAGE:489320	244813 || PLSCR1 || phospholipid scramblase 1 || Hs.198282 || AA058514 || ESTs Weakly similar to T22H2.c [C.elegans] || 5359	1	-0.25	-0.43	-0.86	-0.31	1.19	-0.05	0.04	0.27	-1.26	-0.76	-0.36		0.09	0.23	-0.2	-0.01	0.16	1.83	0.1		-0.59	0.04	-1.27	0.35	0.16	0.95	2.23	1	0.76	0.02	-0.23	0.29	0.75	0.55	-0.34	-0.91	-1.07	-0.74	-0.33	-1.91		1.54	1.27	-0.98	0.1	-1.02
GENE2579X	IMAGE:2568695	330659 || || EST || Hs.414879 || AW071596 || ||	1	-0.57	-0.9	-0.06	0.19	1.33	-0.08	-0.03	-0.52	-0.67	-0.88	-1.81	-0.79	-0.67	-0.11	0.26	0.65	0.37	0.59	0.01	1.14	0.19	0.29	-1.03	-0.14	-0.63	1.5	1.38	0.52	0.33	0.51	-0.47	0.71	1.06	-0.06	0.05	-0.92	-0.35	-0.1	0.37	-0.59	0.17	1.1	-0.42	-0.36	0.24	-0.96
GENE265X	IMAGE:725395	103362 || UBE2L6 || ubiquitin-conjugating enzyme E2L 6 || Hs.169895 || AA292031 || || 9246	1	-1.1	-0.91	-0.06	-0.36	1.47	-0.02	0.32	-0.67	-0.48	-0.65	-1.67	-0.26	0.05	0.06	-0.35	0.91	0.57	0.71	0.2	0.84	-0.1	0.49	-0.72	0.42	-0.52	0.99	1.22	0.18	-0.46	0.14	0.11	0.33	0.59	0	-0.46	-0.52	-0.34	0.01	0.45	-0.48	0.2	1.5	0.14	-0.23	-0.85	-0.78
GENE1095X	IMAGE:263836	113615 || ZNF24 || zinc finger protein 24 (KOX 17) || Hs.183593 || H99766 || || 7572	1	-0.35	-0.26	0.67	-0.14	0.31	0.81	0.67	-1.34	-0.63	0.04	-1.26	-0.02	0.71	0.7	0.46	1.03	0.64	0.16	0.12	0.3	0.08	-0.45	0.7	0.48	0.41	0.69	0.03	1.18	0.87	-0.51	-0.01	0.86	0.1	0.28	-1.29	-0.62	-0.35	0.01	-0.01	-1	0.31	0.53	-0.18	-1.35	-1.95	-1.44
GENE1702X	IMAGE:809910	178264 || IFITM3 || interferon induced transmembrane protein 3 (1-8U) || Hs.433414 || AA464416 || Interferon-inducible protein 1-8U || 10410	1	0.52	0.24	0.87	0.64	1.35	-0.24	0.5	-0.82	-0.86	-0.02	-1.3	0.23	0.1	0.51	0.31		0.51	-0.32	-0.18	0.14	-0.35	-0.72	0.44	0.71	0.4	0.61	-0.48	0.58	1.03	-1.05	0.13	1.42	0.41	0.42	-0.54	-0.69	-0.3	-0.77	0.52	-1.03	0.13	0.3	-0.91	-0.84	-0.21	-1.44
GENE2750X	IMAGE:361899	98611 || ZNF187 || zinc finger protein 187 || Hs.237786 || AA001376 || || 7741	1	-0.28	-0.9	0.85	-0.3	0.94	1	0.98	-2.15	-0.93	-0.29	-1.67	0.66	0.33	1	0.75	1.43	0.78	0.44	-0.08	0.53	-0.19	-0.47	0.91	0.94	0.33	0.63	0.14	0.99	0.38	-0.93	0.85	1.03	0.55	-0.08	-1.38	-1.19	0.53	-0.22	-0.07	-2.34	0.49	0.15	0.08	-1.74	-0.84	-1.62
GENE216X	IMAGE:755599	102734 || PTS || 6-pyruvoyltetrahydropterin synthase || Hs.366 || AA419251 || || 5805	1	-0.27	-0.66	1.33	-0.06	1.89	-0.4	1.16	-2.79	-1.34	-0.75	-2.56	0.15	0.09	1.27	0.91	1.4	0.85	0.16	-0.33	0.81	-0.21	-0.56	1.51	0.94	0.85	2.17	1.25	1.26	0.56	-1.5	1.17	1.51	0.34	0.29	-2.33	-1.09	0.76	-0.48	-0.22	-3.04	0.59	-0.44	-0.09	-2.1	0.16	-2.06
GENE1670X	IMAGE:510383	161106 || PTS || 6-pyruvoyltetrahydropterin synthase || Hs.366 || AA055586 || Interferon-inducible protein 9-27=interferon-induced 17kDa || 5805	1		-0.33	1.41	0.4	2.16	-0.23	0.7	-2.57	-1.44	-0.82	-2.37	0.16	-0.05	0.97	0.75	0.83	0.62	0.04	-0.43	0.39	-0.26	-0.62	1.64	1.02	0.91	1.92	1.02	1.45	1.18	-1.3	1.14	1.97	1.08	0.41	-1.64	-0.96	0.23	-0.59	-0.17	-2.43	0.5	-0.34	-0.37	-2.06	-1.19	-2.9
GENE827X	IMAGE:509641	110694 || PTS || 6-pyruvoyltetrahydropterin synthase || Hs.366 || AA058323 || Interferon-inducible protein 9-27=interferon-induced 17kDa || 5805	1	0.24	-0.1	1.36	0.28	2.41	-0.56	0.61	-2.26	-1.64	-0.87	-2.29	0.03	0.23	0.92	0.95	0.54	0.25	0.27	-0.31		-0.03	-1.06	1.47	1.01	1.24	2.23	1.05	1.77	1.11	-1.17	1.33	2.06	1.16	0.67	-1.56	-1.35	0.26	-0.83	-0.63	-2.59	0.35	-0.18	-0.71	-2.23	-1.11	-2.15
GENE1703X	IMAGE:740117	178270 || IRF7 || interferon regulatory factor 7 || Hs.166120 || AA477347 || IRF-7=interferon regulatory factor-7 || 3665	1	0.3	0.37	0.9	-0.08	0.86	-0.4	0.65	-1.05	-1.05	-1	-0.65	0.04	0.3	0.21	0.58	-0.01	0.14	-0.04	-0.38	0.58	0.51	-0.39	0.58	0.57	0.37	1.48	0.69	0.76	0.64	-0.91	0.1	0.55	0.3	0.5	-1.28	-0.98	0.45	-0.32	-0.35	-1.54	0.13	0.17	-0.35	-1.43	-0.01	-0.59
GENE179X	IMAGE:1435137	102321 || KIAA1554 || KIAA1554 protein || Hs.17767 || AA857573 || || 57674	1	-0.15	-1.16	-0.19	0.21	1	-0.82	1.63	0.16	-0.81	0.46	-0.78	-0.22	-1.64	0.86	-0.03	1.25	1.29	-0.91	0.12	0.85	0.12	0.2	-1.15	1.14	0.25	0.28	1.67	2.03	0.15	0.62	-1.12	-0.24	-0.9	1.16	-0.57	-0.82	0.35	-0.03	-0.07	-1.89	0.7	-0.04	-0.75	-0.88	-1.21	-0.16
GENE381X	IMAGE:810326	104928 || GRP58 || **glucose regulated protein, 58kDa || Hs.13751 || AA464142 || || 2923	1	-0.44	-1.13	-0.28	0.12	1.01	-0.81	1.11	-0.18	-0.86	0.41	-0.64	-0.66	-0.7	0.6	-0.08	1.29	1.08	-0.72	-0.11	0.74	0.21	0.04	-0.55	1.62	0.04	0.57	1.5	2.21	0.18	0.55	-1.56	0.01	-0.6	1.07	-0.68	-0.45	0.31	-0.18	-0.23	-1.87	0.66	0.13	-0.73	-2.09	-0.29	0.41
GENE1654X	IMAGE:50276	120833 || KIAA1554 || KIAA1554 protein || Hs.17767 || H17860 || || 57674	1	-0.36	-0.95	-0.38	-0.22	0.77	-0.4	1.05	-0.01	-0.63	0.97	-0.55	-0.56	0.01	0.42	-0.48	1.45	1.11	-0.53	-0.11	0.62	-0.59	0.58	0	1.3	-0.2	0.11	0.99	1.9	-0.31	0.51	-1.35	-0.14	-0.35	1.09	-0.83	-0.49	-0.06	0.37	0.28	-1.64	0.8	0.52	0	-1.06	-1.39	-1.38
GENE979X	IMAGE:166805	112361 || || || || R88878 || ||	1	-0.71	-0.59	0.34	0.4	1.89	-1.2	0.07	-1.84	-0.96	-0.8	0.29	0.34	-0.41	0.2	-0.14	0.96	0.67	0.18	-0.4	-0.54	-0.12	0.41	-0.07	0.6	-0.14	0.65	0.97	0.49	-0.52	0.19	0.02	0.61	-0.6		-0.36	-1.58	0.69	-0.53	0.42	-0.32	1.24	1.15	-0.92	-0.56	0.1	0.25
GENE710X	IMAGE:811000	109105 || LGALS3BP || lectin, galactoside-binding, soluble, 3 binding protein || Hs.79339 || AA485353 || || 3959	1	-0.43	-0.22	0.04	0.52	1.96	-1.22	0.33	-1.63	-1.79	-1.07	0.17	-0.13	0.05	0.21	0.34	0.67	0.11	0.31	-0.35	-0.51	0.25	-0.19	-0.51	0.8	-0.3	1.17	0.99	0.15	0.04	-0.14	-0.75	0.93	-0.48	1.15	0.06	-0.74	0.67	-0.81	0.2	-0.42	0.8	1.42	-0.93	-1.7	0.26	0.83
GENE2295X	IMAGE:1552554	310622 || STAT2 || signal transducer and activator of transcription 2, 113kDa || Hs.72988 || AA927490 || || 6773	1	-0.6	0.44	-0.36	-0.43	1.01		1.56	-0.02	0.61	-0.78	0.11	-0.19	-0.19	0.52	-0.69	0.11	0.34	-1.28	-0.59	-0.35	-0.37	0.06	-0.41	0.66	-0.35	0.33	1.35	0.64	-0.48	-0.63	-0.11	-0.55	-1.09		-0.07	1.41		-0.13	0.67	-0.72	0.62	0.07	-0.91	-0.01	-0.17	0.89
GENE1910X	IMAGE:1591941	224030 || STAT2 || signal transducer and activator of transcription 2, 113kDa || Hs.72988 || AA983252 || || 6773	1		-0.23	0.04	0.31	0.53	-0.14	1.35	-0.21	0.35	-0.4	-0.25	0.85	0.27	0.95	1.1	-0.1	0.23	-1.49	-0.33	-0.63	0.56	0.05	-0.21	0.22	-0.33	0.86	1.12	0.76	0.44	-0.23	-0.67	0.36	-1.31	-0.81	-0.08	1.01	-0.28	-0.15	-0.01	-0.45	0.43	-0.64	-0.9	-0.98	-1.43	0.61
GENE1205X	IMAGE:811024	114879 || BST2 || bone marrow stromal cell antigen 2 || Hs.118110 || AA485371 || || 684	1	-0.12	-1.96	-0.14	-0.04	1.9	1.1	0.15	-0.02	0.24	-2.14	-0.09	-0.57	-0.47	-0.78	0.1	1.25	0.97	-1.31	-1.42	-0.67	-0.11	0.24	-0.24	2.36	-0.41	1.24	1.06	0.91	1.57	0.16	0.73	0.38	-0.23	-0.17	-2.64	-1	0.85	-0.65	-1.82	0.9	1	1.25	-0.73	0.04	-0.15	-0.57
GENE833X	IMAGE:811600	110748 || FOXJ1 || forkhead box J1 || Hs.93974 || AA454609 || || 2302	1	-1.36	-1.74	-0.87	-0.85	0.09	0.33	1.13	-1.76	0.35	-0.85		0.03	0.97	1.15	0.46	-0.17	1.74	0.42	0.08	-1.21	-0.68	-0.35	0.73	-1.45	-1.65	0.79	0.63	0.71	2.65	0.3	1.37	-0.39	-1.68	-2.95	0.17	0.16	0.16	-0.23	-0.04	1	1.69	0.27	1		-0.25	0.1
GENE1659X	IMAGE:62263	120882 || ADAMTS1 || a disintegrin-like and metalloprotease (reprolysin type) with thrombospondin type 1 motif, 1 || Hs.8230 || T40309 || || 9510	1	-0.26	-0.12	-0.59	-0.28	0.78	-0.63	0.68		-0.68	-0.12			1.19	1.08	1.09	0.13	-0.07	-0.46	-0.97	-0.65	-0.92			0.19	-0.96	-0.88	1.58	-0.14	-0.33	0.5	0.19	-0.7	-1.25	-0.82		-0.18	1.17	-1.67	0.88	-0.9	1.27	0.15	-1.18		2.15	1.84
GENE609X	IMAGE:472185	107787 || ADAMTS1 || a disintegrin-like and metalloprotease (reprolysin type) with thrombospondin type 1 motif, 1 || Hs.8230 || AA057170 || || 9510	1	0.09	0.62	-0.1	0.74	1.15	-0.12	0.35	-2.16	-0.5	-0.25	-0.76	-1.5	0.56	1.26	2.76	0.26	-0.41	-0.63	-0.9	-0.2	-0.82	-2.18	-2	0.04	-0.64	-1.01	1.96	-0.32	0.8	1.8	0.85	-0.01	-0.63	-0.69	-2.38	-0.2	2.12	-1.97	0.94	-1.18	1.62	0.23	-1.75		2.82	2.4
GENE1139X	IMAGE:144797	114187 || ADAMTS1 || a disintegrin-like and metalloprotease (reprolysin type) with thrombospondin type 1 motif, 1 || Hs.8230 || R76276 || || 9510	1	0.19	0.49	-0.27	0.62	1.16	0.1	0.61	-2.32	-0.66		-0.75	-1.43	1.54	1.2	2.93	0.26	-0.6	-0.53	-0.84	-0.48	-0.72	-2.04	-1.79	0.59	-0.84	-0.28	2.14	0.57	0.86	1.74	0.52	-0.02	-1.05	-0.48	-1.89	0.15	1.75	-2.05	0.84	-1.24	1.63	0	-1.49	-2.55	1.49	2.93
GENE444X	IMAGE:788232	105673 || SES2 || sestrin 2 || Hs.8026 || AA454079 || || 83667	1	-0.41	0.33	-0.37	0.67	0.33	-0.08		-1.28	-0.48	0.12	-0.13		0.16	-0.09	-0.5	-1.26	0.2	-0.87	-0.6	-1.44	-0.72	-0.61	0.34	0.62	-0.47	0.69	0.6	0.14	-0.77	0.59	0.89	0.36	-0.67	0.34	-0.71	-0.94	1.83	0.54	0.64	-0.42	0.42	0.36	2.7	-0.52	-0.22	0.56
GENE1469X	IMAGE:789369	118167 || ID4 || inhibitor of DNA binding 4, dominant negative helix-loop-helix protein || Hs.34853 || AA453341 || || 3400	1	-0.23	0.88	-0.97	0.9	-0.63	0.39	-1.81	-1.66	-0.86	-0.06	-0.63	0.36	0.51	1.22	-0.69	-1	0.87	-0.22	0.88	-1.71	-0.7	-0.73	0.5	1.64	-0.91	1.63	1.59	-0.4	-0.91	0.11	0.58	-0.01	-2.59	0.67	0.3	0.02	2.01	2.12	1.36	-1.36	0.65	-1.12	-0.69	-1.09	1.48	0.34
GENE1028X	IMAGE:788234	112938 || ID4 || inhibitor of DNA binding 4, dominant negative helix-loop-helix protein || Hs.34853 || AA452493 || || 3400	1	-0.27	0.54	-0.56	1.18	0.43	0.05	-1.63	-2.63	-0.53	0	-1.05	-0.37	1.24	1.14	-0.1	-1.68	0.86	-0.16	0.53	-2.15	-0.21	-0.51	1.14	1.96	-1	1.87	1.22	-0.11	-0.52	0.28	1.53	0.25	-3.62	1.14	-0.18	0.2	2.2	1.62	1.88	-2.02	-0.12	-0.67	-0.02	-1.91	0.27	0.48
GENE1318X	IMAGE:1567985	116127 || || || || AA975922 || ||	1	-0.57	0.8	-0.71	0.68	0.21	0.38	-2.33	-2.46	-0.58	0.22	-1.05	0.93	1.33	1.66	-0.56	-0.89	0.92	0.06	1.02	-2.2	0.06	-0.41	0.84	1.81	-0.81	1.53	1.17	-0.22	-0.37	0.54	0.97	0.66	-3.45	0.87	0.29	-0.12	2.08	2.49	1.66	-0.99	0.97	-1.12	-0.87	-2.65	-1.01	-0.78
GENE2490X	IMAGE:815057	318363 || FLJ10652 || hypothetical protein FLJ10652 || Hs.236844 || AA465171 || || 55196	1	-1.04	-1.66	-0.06	1.43	0.2	-0.4	-0.35	0.28	0.12	-0.23	-0.29	-0.24	0.88	1.33	0.61	-1.22	-0.01		-1.24	-1.55	-1.7	1.57	1.16	-0.5	0.49	0.7	0.35	0.5	-0.2	-1.28	0.64	-0.06	-1.58	-0.95	0.17	0.31	1.29	1.13	1.82	0.21	0.95	0.22	-0.28	-1.16	0.24	-0.55
GENE2541X	IMAGE:2124782	330407 || || Homo sapiens mRNA; cDNA DKFZp564H1663 (from clone DKFZp564H1663), mRNA sequence || Hs.137206 || AI492887 || ||	1	-1.01	-0.65	-0.47	1.85	0.65	-1.45			-0.86		0.16	0.22	1.28	0.74	1.15	-1.84	0.15	0.49	-0.66	-1.23		1.09	1.07	0.05	0.39		-0.12	0.17	1.14	-1.93	2.25	0.42	-2.14	-1.17	-0.52	-1.19	0.25	0.17	-0.21	-0.06	0.55	0	-0.87		1.19	1.03
GENE1926X	IMAGE:252274	224260 || BICD1 || Bicaudal D homolog 1 (Drosophila) || Hs.164975 || H87151 || || 636	1	-1.32	-0.29	0.02	1.48	0.18	-0.53			-1.66	-0.69	-1.16	0.02	0.88	1.11	0.8		-0.09	0.05	0.19	-0.44		0.57	-0.7	-0.3	0.32	-0.55	-0.51	0.22	0.1	-0.19	1.24	-0.32	-0.36	-0.88		-1.42	0.38	1.22	1.58	-0.21	0.81	-0.18	0.28	-0.55	0.75	0.03
GENE1855X	IMAGE:502778	223079 || || Homo sapiens cDNA FLJ37347 fis, clone BRAMY2021523, mRNA sequence || Hs.41269 || AA126261 || ||	1		-0.3	-0.09	1.18	0.11	-1.18			-0.35	-0.74	-0.8	0.15	1.52	1.61			0.02	-0.11	-0.51		-0.1		0.2	0.11	-0.51	-0.24	-1.19	0.09	0.9	0.39	0.44	0.58	-1.4		0.23	-0.06	-0.22	1.43	0.27	0.22	0.63	-0.88	-1.97	-1	1.18	0.46
GENE531X	IMAGE:307304	106833 || STK38L || serine/threonine kinase 38 like || Hs.184523 || N93455 || || 23012	1	-0.61	1.02	0.37	0.57	-0.11		-0.11	-0.64	0.44	-0.24		-0.3	0.66	1.65	0.26	-2.08	0.15	0.41	0.12	0.11	-0.3	-0.34	-0.27	0.14	0.07	-0.4	-0.21	0.16	0.27	-0.45	0.77	0.98	-0.36	-0.79	0.22	-0.78	-0.04	0.7	0.5	-0.16	0.76	-0.75	-0.39	-1.39	0.09	0.2
GENE437X	IMAGE:491545	105566 || STK38L || **serine/threonine kinase 38 like || Hs.184523 || AA148542 || || 23012	1	-0.83	0.27	0.03	0.5	-0.2	1.06	-0.23	-0.4	0.62	-0.04	-1.1	0.4	1.39	2.13	0.64		0.43	-0.03	0.14	-0.17	-0.19	-0.49	0.26	-0.03	-0.27	-0.93	-0.71	0.12	0.27	-1.04	0.08	1.23	-0.23	-1.58	-0.21	-1.11	0.11	0.97	0.84	-0.12	0.52	-0.55	-0.3		-0.87	-0.35
GENE342X	IMAGE:782203	104366 || || Homo sapiens cDNA FLJ33469 fis, clone BRAMY2002005, mRNA sequence || Hs.376743 || AA431972 || ||	1	-1.05	-0.75	-0.71	1.15	-0.44	0.49	-0.12	-0.58	0.08	-0.05	-0.32		1.87	1.38	1.09	-1.33	0.41	-0.19	0.14	-0.44	-0.12	-0.75	-0.7	-0.04	-0.62	-0.28	0.03	0.65	1.14	-0.19	0.51	1.35	-0.04	-0.05	-0.88	-1.04	0.1	0.63	0.62	-0.51	0.41	-0.44	0.26	-0.43	-0.05	-0.19
GENE2014X	IMAGE:1558655	226414 || ASRGL1 || asparaginase like 1 || Hs.7331 || AA976561 || || 80150	1	-1.94		0.28	0.38	0.45	-0.83	0.67	-1.47	-2.76	0.65		-1.12	1.77	1.53	1.32	1.44	1.15	-1.85	-1.57	-1.17		-1.25	1.58	0.08	0.14	1.28		0.98	2.63	1.02	0.68		-2.02	-1.16		-0.26	1.67	1.27	-0.45	-1.86	0.23	-0.84		-0.55	0.36	-0.6
GENE1737X	IMAGE:525775	220618 || PRDM4 || PR domain containing 4 || Hs.21807 || AA074438 || || 11108	1	-0.13	-0.25	-0.09	1.1	0.86	-0.89	-0.03	-0.77	-0.97	0.3	-0.29		1.36	1.56	0.87	0.25	-0.62	-0.49	-0.17	-0.8	-0.72	-0.36	-0.62	-0.17	0.06	1.5	0.54	0.8	1.98	-0.2	0.03	-0.32	-0.04	0	-0.48	-0.6	0.24	0.09	0.74	-0.89	-0.9	-0.24	-0.26	-0.74	0.19	-0.58
GENE1904X	IMAGE:1455603	223855 || FLJ12428 || hypothetical protein FLJ12428 || Hs.87729 || AA863125 || || 64798	1	0	0.05	0.15	1.46	1.17		0.43	-1.97	-1.43	0.63	-0.43		3.02	2.48			-1.91	-0.5		-1.73	-1.04	-0.7	0.03	-0.37	0.22	2.47	0.87	1.18	3.08		-0.33		-1.66	0.01	-2.01	-2.35	0.16	0.25	1.27	-0.42	-1.27	-1.71	-0.24	0.79	0.78	-0.37
GENE1944X	IMAGE:562318	224653 || FLJ12428 || **hypothetical protein FLJ12428 || Hs.87729 || AA211761 || || 64798	1	-0.06	0.09	-0.22	1.03	0.96		0.18	-1.29	-1.1	0.36	-0.64		1.68	1.84	0.66	0.16	-1.11	-0.14	-0.51	-1.52			0.49	-0.03	0.29	2.66	1.15	0.94	2.09	0.17	-0.02	-0.06	-0.8	-0.39	-0.98	-1.28	-0.06	-0.44	0.67	-0.28	-0.76	-1.8	-0.71	-1.8	0.6	0.12
GENE2769X	IMAGE:50295	98802 || KIAA0417 || KIAA0417 gene product || Hs.12385 || H17165 || || 9893	1	-0.15	0.05	0.52	0.16	-0.21	-0.05	-1.17	-1.68	-1.06	-0.74	0.58	-0.69	2.2	2.07		-0.57	1.17	0.68	0.51	-1.75	-0.56	0.04	0.53	1.17	0.83	0.44	0.48	0.81	1.61			-0.6	-1.99	-0.36	0.05	-0.39		-1.99	1.07	-0.3	0.11	-0.69	-0.29	-1.07	0.61	0.52
GENE1585X	IMAGE:795771	119606 || LOC96626 || pinch-2 || Hs.285130 || AA460330 || || 96626	1	-0.92	-0.2	0.68	-0.51	2.04	0.22	-0.75	-1.08	-2.44	-1.03			2.69	2.14		0.69	1.28	-0.06	0.11	-1.37	-1.47	0.54	-1.51	2.29	-0.61	-0.05	-0.02	0.71	1.44	0.91	-0.51	-1.48	-1.38	0.15	-1.04	-0.55	-0.77	-0.36	-0.18	-1.05	-0.48	0.1	2.98	-0.74	0.75	0.66
GENE2843X	IMAGE:811562	99755 || || Homo sapiens mRNA full length insert cDNA clone EUROIMAGE 44260, mRNA sequence || Hs.374181 || AA454591 || ||	1	0.12	-0.88	0.57	0.16	0.86	0.09		-1.78	-0.7	-0.32			1.37	0.83		-0.31	0.58	-0.32	-0.19	-0.34		0.5	-0.44	1.88	-0.41	0.58	0.09	-0.88	1.1	0.77	-0.17	-0.35	-0.79		-0.44	-0.89	-0.32	-0.28	0.81	0.68	-0.17	-0.31				-0.7
GENE986X	IMAGE:1475595	112423 || ALPL || alkaline phosphatase, liver/bone/kidney || Hs.250769 || AA873885 || || 249	1		-0.22	-0.16	1.06	1.33	-0.14		-0.87	-1.33	-1.83			0.61	0.42		-0.6	0.07	-0.68		-1.03			-0.59	1.89	-0.93	-0.04	-0.95	0.94	2.84	1.63	2.62	-0.51	-0.99	-0.28	-0.11	-0.89	-0.7	-1.27	1.32	0.84	-0.88	0.01	-1.65	0.2	1.26	-0.32
GENE2268X	IMAGE:785819	310090 || || Homo sapiens cDNA: FLJ21243 fis, clone COL01164, mRNA sequence || Hs.268016 || AA449060 || ||	1	-1.38		-0.69	0.32	2.11	0.41	0.09	-1.27	-1.21	-0.86	0.57		0.41	0.02	0.02	-0.38	0.18	-0.1	-0.43	-0.93	0.05	0.29	0.16	0.48	-1.29	0.91	0.56	0.32	1.68	0.42	-0.11	0.36	-0.35	-0.29	-0.12	-0.96	-0.65	0.67	0.15	0.01	1.19	-0.69	-0.67		1.18
GENE2294X	IMAGE:307506	310608 || || **Homo sapiens cDNA FLJ40855 fis, clone TRACH2016317, highly similar to HOMEOBOX PROTEIN MEIS1, mRNA sequence || Hs.378711 || N95243 || ||	1	-0.52	-0.54	1.21	-0.78	1.04	1.08	-2.91	-1.89	0.63	-0.4	0.48	-0.73	0.61	0.14		-0.58	0.12	-0.61	-0.58	-1.06	-1.24	0.89	0.99	1.06	0.15	1.28	0.34	-0.06	0.6	-0.81	0.35	0.46	-1.09	-1.31	-0.69	0.17	-0.14	1.72	2.18	1.39	0.03	-0.31	-0.25	-2.13	1.56	0.02
GENE639X	IMAGE:503338	108224 || WT1 || Wilms tumor 1 || Hs.1145 || AA130187 || || 7490	1	-1.43	-1.14	0.69	-0.35	0.6	1.79	-2.57		0.53	-0.71	-0.21		1.53	1.15		-0.78	1.25	1.59	1.2	-0.74	-0.91	0.61	0.22	0.6	0	0.69	1.05	-0.17	1.09	-1.31	-0.31	-0.83	-0.78	-1.24	-1.39	-1.28	-0.22	0.77	1.23	0.52	0.56	-0.52	0.22	-1.5	0.66	-0.12
GENE2658X	IMAGE:2488265	331186 || SEMA3F || sema domain, immunoglobulin domain (Ig), short basic domain, secreted, (semaphorin) 3F || Hs.32981 || AI970855 || || 6405	1	-0.26	-1.05	1.33	0.04	0.37	0.17		-0.9	-0.45	-0.74	0.49		1.02	-0.14		-1.32	1.61	-0.41	0.56	-1.7	-0.97	0.74	0.05	2.19	1.54	0.75	1.02	0.11	0.37	-0.4	-0.17	-1.73	-0.22	-1.14	-1.61	-0.13	0.44	1.18	0.69	0.04	0.32	-0.1	-1.2	-1.23	0.98	-0.08
GENE707X	IMAGE:809526	109061 || SEMA3F || sema domain, immunoglobulin domain (Ig), short basic domain, secreted, (semaphorin) 3F || Hs.32981 || AA454570 || || 6405	1	-0.06	-0.84	1.64		0.35			-1.06	0.33	-0.29			0.67	-0.55	-1.18		1.09	0.14	0.43	-1.13			0.51	1.43	1.6	0	0.72	-0.72	-0.53	0.08	0.63	-2.04	-0.05	-1.7		0.34	-0.28	0.86	0.69	0.18	-0.04	0.29	-1.19	-0.44	0.03	0.23
GENE1296X	IMAGE:767236	115982 || || **Homo sapiens cDNA FLJ35825 fis, clone TESTI2006360, mRNA sequence || Hs.376516 || AA418466 || ||	1	-0.21	-0.58	0.28	1.43	0.67		0.05	-0.35	-0.99	-0.67	-0.43		-0.2	-0.09	0.75	-0.4	0.43	-0.15		-0.73	-0.08				0.6	-0.02	0.89	0.85	0.99	0.3	0.72		0.35	-3.02	0.06	0.12	-0.21	0.11	-0.64	-1.34	0.5	0.66	0.36	0.39	-0.2	-0.19
GENE1513X	IMAGE:813828	118685 || KIAA0367 || KIAA0367 protein || Hs.23311 || AA447773 || || 23273	1	-1.08	0.03	-0.4	1.57		0.04	-0.19	0.63	1.17	-0.37			0.81	1.77	0.01	-0.41	-0.44	-0.43	-0.96	-1.35	-0.98	-1.01		-1.24	0.95	1.34	1.78	0.08	0.43	-0.74	-0.07		0.09		-0.36	0.22	0.05	0.41	0.04	-2.04	0.3	-0.22	0.94		-0.37	0.13
GENE1956X	IMAGE:267464	224917 || || **Homo sapiens, clone IMAGE:4722066, mRNA, mRNA sequence || Hs.390347 || N25242 || ||	1	-0.95	-0.55		1.1	0.51		2.26	-1.41	0.21	0.1			0.54	0.51	1.31	-0.84	-0.52		-1.11			0.13	0.06	-0.16	-0.07	-0.08	-0.81	0.61	0.49	0.74	-0.06	-0.19	0.48	1.03	-0.76	0.7	-1.25	0.88	-0.04	-0.54	0.37	-0.77	-1.64			-0.16
GENE2764X	IMAGE:795378	98764 || || Homo sapiens, clone IMAGE:4722066, mRNA, mRNA sequence || Hs.390347 || AA453495 || ||	1	-1.25	-1.49	-1.5	0.12	0.67		2.85	-0.56	0.88	0.19	-0.7		1.26	1.23	0.56	-0.69	-0.25	-0.82	-1.2		-0.12	0.62	0.73	0.05	-0.31	0.04	-0.67	0.25	-0.05	0.73	0.47	-0.64	-0.25	0.76		0.69	-0.41	1.48	0.86	-0.38	0	-0.44	-1.49		-1.1	-0.17
GENE2373X	IMAGE:1605784	312684 || SYNE-2 || synaptic nuclei expressed gene 2 || Hs.57749 || AA996286 || || 23224	1	0.15	-0.99	-0.74	0.16	-0.15	-0.43	1.23	-1.53	0.73	0.55	-0.45		0.78	0.06	-0.32	1.18	0.01	-0.03	0.14	-0.29	0.32	0.66	0.95	0.67	-0.58	0.7	0.28	0.62	-0.45	0.3	-0.75	-0.09	0.11	0.47	0.18	0.58	-0.45	0.7	-0.39	-1.47	-0.53	0.49	0.66	-0.67	-1.57	-0.63
GENE387X	IMAGE:365665	104985 || || ESTs, Weakly similar to S10590 cysteine proteinase (EC 3.4.22.-) - human [H.sapiens] || Hs.61311 || AA025386 || ||	1	0.56	-1.45	-0.35	0.2	-0.1	-0.42	1.96	-0.01	-0.46	0.33	-0.72	-0.22	0.48	0.57	-0.11	0.7	0.29	-0.11		0.46	-0.02	0.76	0.77	0.36	-0.67	0.13	-0.33	-0.03	-0.15	0.06	-0.34	0.02	-0.05	0.24	-0.38	-0.03	0.1	0.55	0.93	-1	-0.05	0.23	0.03	-0.42	-0.94	-1.56
GENE1189X	IMAGE:810037	114666 || ZNF297 || zinc finger protein 297 || Hs.206770 || AA455280 || || 9278	1		-0.77	0.13	0.72	-0.21	-0.46	1.9	0.74	-0.57	0.56	-1.02	-0.52	-0.2	-0.25	0.33	0.31	0.1	-0.11	-0.22	0.94	0.33	0.37	0.58	0.21	-0.24	0.52	0	0.45	0.23	-0.19	0.07	0.03	0.43	0.82	0.01	-0.5	-0.09	0.54	0.15	-1.5	-0.38	-0.28	-0.25	-0.33	-0.46	-1.81
GENE1375X	IMAGE:324225	116761 || RARRES3 || retinoic acid receptor responder (tazarotene induced) 3 || Hs.17466 || W47350 || || 5920	1	1.58	-1.46	-0.21	0.89	0.15	-0.47	3.01	1.13	-1.3	0.24	-0.9	-0.41	0.13	0.08	0.31	0.76	0.39	-0.41	-0.6	1.04	0.59	0.9	0.92	0.48	-0.82	0.83	0.84	0.13	0.26	-1.37	-1.17	-0.17	-0.01	1.18	-0.25	-0.43	-0.06	0.93	0.26	-2.61	-0.54	-0.22	-0.85	-1.35	-0.41	-0.85
GENE2000X	IMAGE:280950	226038 || SRI || sorcin || Hs.422340 || N50843 || || 6717	1	-0.07		-1.11	0.23			0.67	-1.18	-0.22	0.44	1.08		-0.44	0.09	0.46		1.18	0.45	-0.42	1.35		1.49	0.53	-0.13	-1	0.05	-0.16	-0.78	-0.52		-0.01	0.54	-0.17		-0.59	0.07	-0.16	0.08	0.59	-1.34	-0.82	0.55	0.59	0.28	-0.63	-0.8
GENE1853X	IMAGE:25360	223053 || C21orf97 || chromosome 21 open reading frame 97 || Hs.4746 || R12141 || || 60683	1	0.05	-0.96	-0.39	-0.04	-0.44	0.1	1.47	0.37	0.14	0.49	0.14	-0.13	0.42	1.42	-0.12		-0.43	-0.17	0.15	1.61	0.38	0.59	0.13	-0.34	-0.06	-0.55	-0.89	0.36	-1.09	0.46	-0.33	0.44	-0.29	-0.29	-1.32	0.23	-0.02	-0.24	0.38	-0.26	-0.01	0.28	0.67	-0.81	-1.16	0.08
GENE2480X	IMAGE:1568169	317737 || KIAA1608 || KIAA1608 protein || Hs.300842 || AA931641 || || 57706	1		-0.67	0.45	-0.2		-0.44	0.17	0.8	0.17	0.23			1.39	1.5	-0.33	-0.67	0.61	-0.23	0.02	0.87		1.41	0.43	0.01	0.62	-1.2		-0.4	-1.13	-0.45	0.09	1.78	-0.29			-0.69	0.68	-0.47	-0.38	-1.26	-0.66	-0.26	0.42		-1.22	-0.77
GENE1895X	IMAGE:1636176	223720 || PLXNB2 || plexin B2 || Hs.3989 || AI016039 || || 23654	1	0.09	-0.67	-0.07	0.25	-0.23	-0.81	0.11	-0.37	-0.11	-0.02	1.42	1.04	0.54	0.24	0.32	0.1	1.19	-0.3	0.21	0.59	-0.04	0.98	0.64	0.31	0.11	-1.06	0.49	-0.57	-0.31	-0.65	-0.99	1.61	-0.6	0.02	-0.5	0.74	-0.15	-0.06	-0.23	0.05	-0.08	-0.66	0.23	-2.48	-0.3	-0.19
GENE757X	IMAGE:752631	109661 || FGFR3 || fibroblast growth factor receptor 3 (achondroplasia, thanatophoric dwarfism) || Hs.1420 || AA417654 || FGFR3=Fibroblast growth factor receptor 3 || 2261	1	-0.42	-0.41	-0.4	-0.28	-0.44	0.46	0.99	-0.53	-1.2	-0.39	1.55	-0.27	0.13	-0.06	1.15		0.68	-0.04	0.36	-0.35	-0.16	1.21	1.24	0.4	0.43	-0.62	-0.3	-0.32	-0.41	0.54	-0.52	1.72	0.12	-0.26	-1.03	-0.72	-0.78	-0.55			1.41	0.33	-0.11	-1.3	-0.18	-0.68
GENE1976X	IMAGE:196012	225594 || GLS || glutaminase || Hs.239189 || R89349 || || 2744	1	-0.86	0.11	-0.56	0.38	0.06	0.13	0.23	0.22	-0.72	0.09	0.86		-0.18	-0.76	0.54	0.42	0.23	1.32	0.68	-1.36		-0.04		-0.54	0.28	-0.29	2.27	0.83	-1.46	1.07	-0.13	1.24	0.01	-0.19	-0.54	-0.81	-0.01	-0.9	-0.39		-0.31	0.01	-0.62	-0.25	-0.14	0.02
GENE2724X	KR:8	472872 || || || || || ||	1	-0.2	-0.73	1	0.09	0.34	-0.78	0.97	-0.11	-0.15	0.54	0.48	0.1	-1.15	-1.03	0.01	1.36	-0.37	0.44	1.5	1.03	-1.44	-0.46	-0.52	-0.26	0.12	0.05	-0.03	0.51	0.28	0	0.62	0.21	0.17	0.45	-0.87	0.52	0.82	-1.11	0.05	-0.29	-0.62	-0.37	-0.55	-0.61	-0.44	0.36
GENE2686X	*mitoch. cont. IMAGE:1161030	433309 || || *mitoch. cont. EST || || || ||	1	0.45	-0.18	1.09	0.56	0.69	-0.8	1.14	0.5	-0.14	-0.15	-0.4	0.13	-0.92	-1.68	0.39	0.96	0.01	0.53	1.67	1.84	0.09	-1.27	-1.59	-0.15	0.44		0.09	0.58	0.74	-0.22	0.66	0.08	0	0.89	-0.33	-0.35	1.02	-1.22	-0.42	-0.96	-0.42	-1.12	-1.99	-0.49	-0.54	0.74
GENE2457X	IMAGE:129986	316084 || || ESTs, Weakly similar to hypothetical protein FLJ20234 [Homo sapiens] [H.sapiens] || Hs.408313 || R19275 || ||	1	-0.38	-0.59	0.03	-0.21	-0.23	-1.2	1.68	-0.35	-1.04	0.96		-0.78	-0.52	-0.59	0.39	0.15	-0.51	1.18	1.76	0.85	0.63	-1.05	-0.98	0.41	0.59	-0.69	1.97	0.36	-0.37	0.26	-0.6	0.56	0.08	0.4	-0.62		1.09	-0.54	0.31	0.1	-0.59	-0.22	-0.56	-0.96	-0.62	0.39
GENE2703X	*mitoch. cont. IMAGE:484576	433344 || || *mitoch. cont. cellular retinoic acid-binding protein 2 || || || ||	1	0.55	-0.79	0.71	-0.18	0.12	0.54	0.42	-0.24	-1.03	0.11	-0.16	0.56	-0.17	0.81	0.69	-0.62	1.14	0.59	2.11	0.43	0.25	-1.28	-1.14	0.7	0.51	0.47	0.91	0.53	0.27	0.63	-0.31	0.15	0.36	-0.76	-0.1	-0.1	-0.01	0.24	0.25	1.04	-0.04	-0.25	-0.59	-3.31	-2.44	-1.47
GENE2727X	KR:2	472876 || || || || || ||	1	-0.95	-1.09	1.03	0	0.9	0.09	1.38	-1.21	-0.65	0.17	0.46	0.62	-1.24	0.16	0.37	-0.44	0.82	0.44	1.91	0.56	-0.06	-1.3	-1.02	0.23	0.99	-0.58	0.77	0.8	0	0.98	-0.06	-0.52	0.28	0.5	0.87	0.09	0.37	-0.57	-0.34	-0.1	-0.58	-0.23	-0.17	-1.8	-0.94	-0.9
GENE2697X	*mitoch. cont. IMAGE:1635162	433325 || || *mitoch. cont. || || || ||	1	-1.11	-1.36	1.4	0.07	0.43		1.15	-0.97	-0.07	-0.24		1.26	-0.68	0.57	0.23	-0.3	0.65	0.15	1.53	0.12	-0.54	-0.8		0.6	0.65	-0.98	0.8	0.99	0.41	0.94	0.2	-0.05	-0.83	-0.43	0.07	0.74	0.27	-0.82	0.04	0.19	-0.37	-0.81	-0.57	-1.1	-1.25	-0.15
GENE2721X	KR:1	472868 || || || || || ||	1	-1.18	-1.11	0.73	0.11	0.72		1.44	-1.4	-0.62	-0.49	0.38	0.56	-1.12	0.15	-0.09	-0.33	1.01	0.63	2.15	0.42	-0.26	-1.04	-0.4	0.67	0.65	-0.33	0.91	0.98	0.08	0.76	-0.14	0	-0.34	-0.16	0.12	1	0.53	-0.68	-0.06	0.42	-0.52	-0.15	-0.64	-2.73	-0.81	0.05
GENE2707X	*mitoch. cont. IMAGE:60298	433354 || || *mitoch. cont. **Homo sapiens cDNA FLJ32297 fis, clone PROST2001899, highly similar to Human Rar protein mRNA || || || ||	1	-1.46		0.83	0.12	0.77	-0.56	1.56	-1.45	-1.08	-0.55	0.14	0.58	-0.63	0.22	0.18		0.77	0.59	1.47	0.01	-0.14	-1.45	-0.84	0.29	0.71	-0.1	0.84	1.02	0.2	0.79		0.16	-0.25	-0.09	0.05	0.92	0.76	-1.2	0.23	0.05	-0.4	0.11	-0.47	-2.24	-1.12	0.61
GENE2706X	*mitoch. cont. IMAGE:565294	433351 || || *mitoch. cont. ESTs || || || ||	1	-1.33	-0.92	0.95	0.26	0.95		1.64	-1	-0.69	-0.72	0.68	0.78	-0.5	0.35	0.02	-0.58	0.89	0.74	1.89	0.61	0	-1.11	-1.22	0.77	0.88	-1.05	1.13	0.97	0.29	1.08	0.04	-0.01	-0.42	0.08	0.12	0.8	0.68	-0.92	-0.12	0.32	-0.69	-0.11	-0.71	-1.84	-3	-0.12
GENE2682X	*mitoch. cont. IMAGE:1010056	433300 || || *mitoch. cont. ESTs || || || ||	1	-0.87	-1.14	1.04	0.02	0.25	0.13	1.74	-1.22	0.08	0.29	0.52	0.91	-0.95	0.17	-0.37	0.14	0.77	0.62	1.78	0.21	-0.19	-0.69	-0.82	0.43	0.42	-0.46	0.47	0.68	-0.36	0.89	0.29	-0.44	-0.13	-0.5	-0.12	0.47	0.57	-0.4	0.37	0.53	-0.75	0.04	-0.22	-1.34	-2.74	0.08
GENE2687X	*mitoch. cont. IMAGE:1169042	433310 || || *mitoch. cont. EST || || || ||	1	-1.41	-1.35	0.73	-0.1	0.51	0.33	1.42	-1.05	-0.36	0.13	0.5	1.05	0.04	0.52	-0.42	-0.04	1.06	0.51	1.89	0.13	-0.36	-0.91	-0.23	0.35	0.34	-0.57	0.44	0.64	-0.12	0.76	-0.25	-0.13	-0.27	-0.43	-0.08	0.77	0.71	-0.68	0.29	0.53	-0.57	0.33	-0.33	-1.11	-3.97	0.81
GENE2698X	*mitoch. cont. IMAGE:1665768	433328 || || *mitoch. cont. wingless-type MMTV integration site family, member 5A || || || ||	1	-1.23	-1.06	0.67	-0.2	0.64	0.45	1.19	-1.58	-0.42	-0.08	0.46	1.12	-0.6	0.5	-0.27	-0.25	1.13	0.48	2.36	0.25	-0.18	-0.88	-0.21	0.38	0.59	-0.3	0.84	0.71	-0.14	0.78	-0.31	-0.09	-0.45	-0.21	0.29	0.96	0.59	-0.56	0.31	0.59	-0.35	-0.15	-0.64	-1.95	-3.28
GENE2700X	*mitoch. cont. IMAGE:2005250	433336 || || *mitoch. cont. platelet-derived growth factor receptor, beta polypeptide || || || ||	1	-1.28	-1.23	0.82	-0.22	0.65	0.26	1.2	-1.61	-0.71	0.14	0.49	0.98	-0.37	0.75	-0.31	-0.31	1.13	0.46	1.79	0.36	-0.26	-0.88	-0.34	0.4	0.58	-0.19	0.63	0.81	0.06	0.87	-0.16	-0.36	-0.45	-0.16	0.18	1.12	0.81	-0.6	0.17	0.36	-0.43	-0.25	-0.25	-2.16	-3.05	0.43
GENE2701X	*mitoch. cont. IMAGE:202154	433337 || || *mitoch. cont. ESTs || || || ||	1	-1.13	-1	0.34	-0.14	0.62	0.38	1.5	-1.36	-0.41	0.56	0.12	0.58	-0.1	0.51	-0.38	-0.1	0.86	0.69	1.87	0.32	-0.16	-0.82	-0.28	0.43	0.31	-0.25	0.7	0.69	0.05	0.56	-0.76	-0.16	-0.61	-0.28	0.25	1.03	0.22	-0.54	0.34	0.41	-0.41	-0.28	-0.54	-2.29	-1.86	0.5
GENE2691X	*mitoch. cont. IMAGE:1569263	433316 || || *mitoch. cont. ESTs || || || ||	1	-1.35	-1.24	0.57	-0.25	0.35	0.15	1.57	-1.47	-0.39	0.19	0.17	0.77	-0.07	0.31	-0.39	-0.12	1.02	0.25	2.07	0.28	-0.22	-0.87	-0.25	0.28	0.41	-0.43	0.31	0.41	-0.35	0.62	0.02	-0.45	-0.75	-0.42	0.03	0.73	0.81	-0.71	0.17	0.33	-0.56	-0.13	-0.47		-1.07	0.21
GENE2716X	*mitoch. cont. IMAGE:950615	433374 || || *mitoch. cont. || || || ||	1	-1.41	-1.47	0.8	-0.26	0.62		1.03	-0.78	-0.3	0.21	0.46	1.14	-0.19	0.47	-0.35	-0.15	1.18	0.54	1.52	0.48	-0.35	-0.83	-0.1	0.32	0.52	-0.62	0.37	0.61	-0.4	0.77	-0.14	-0.36	-0.67	-0.22	0.14	0.9	0.36	-0.83	0.09	0.45	-0.43	0.01	-0.36	-1.03	-1.02	-0.62
GENE173X	IMAGE:1569263	102212 || || ESTs || Hs.128317 || AA973568 || ||	1	-1.36	-1.38	0.76	-0.02	0.45	0.09	1.81	-1.54	-0.27	0.27	0.43	1.09	0.12	0.51	-0.47	-0.15	1.31	0.75	2.09	0.21	-0.18	-0.91	-0.24	0.42	0.14	-0.77	0.5	0.66	-0.61	0.78	0.17	-0.69	-0.51	-0.55	-0.09	0.6	0.76	-0.58	0.28	0.5	-0.72	0.14	0.05	-1.03	-1.77	-1.24
GENE2719X	KR:3	472865 || || || || || ||	1	-0.92	-0.99	1.19	0.24	0.8	-0.44	1.79	-0.68	-0.4	-0.09	0.82	0.68	-2.2	-0.15	0.47	-0.34	-0.22	0.66	1.5	0.72	0.75	-0.56	0.11	0	0.44	-1.23	0.16	0.87	0.65	0.68	0.43	0.09	-0.11	0.43	0.42	-0.04	0.39	-0.61	0.09	-0.03	-0.86	-0.4	-0.49	-0.75	-2.45	-0.23
GENE2693X	*mitoch. cont. IMAGE:1590114	433320 || || *mitoch. cont. **ESTs, Weakly similar to A46010 X-linked retinopathy protein [H.sapiens] || || || ||	1	-0.58	-0.19	0.89	0.96	0.49	-0.81	1.02	-0.96	-0.48	0.06	0.42	-0.57	-1.07	-1.18	0.76	0.02	-0.44	0.22	1.3	0.35	1.51	-1.01	-0.94	0.1	0.15	0.14	1.31	0.93	0.85	0.29	0.95	0.98	1.06	0.54		-0.4	-0.13	-1.62	-0.56	-0.07	-0.95	-0.46	-0.64	-2.07		-0.18
GENE2690X	*mitoch. cont. IMAGE:1425266	433315 || || *mitoch. cont. || || || ||	1	-0.95	0.14	0.55	0.42	0.46		1.18		-0.68		-0.03	-0.16	-2.09	-1.1	0.24	-0.46	0.02	0.08	1.37	0.56	1.4			-0.14	-0.12	-0.5	1.12	0.42	0.21	0.16	-0.17	0.2	0.67	0.26	-0.62	-0.47	0.2		-0.68		-0.99	-0.39	-0.73			0.46
GENE2712X	*mitoch. cont. IMAGE:770969	433360 || || *mitoch. cont. hypothetical protein DKFZp434G0920 || || || ||	1	-0.81	-0.16	0.52	0.44	0.68	-0.39	0.94	-0.79	-0.44		0.43	0.17	-1.09	-1	0.47	-0.08	0.18	0.25	1.48	0.25	1.44	-0.85	-0.19	0.19	-0.14	-0.41	1.27	0.61	0.52	0.21	-0.27	0.31	0.4	0.2	-0.1	-0.31	-0.6	-1.48	-0.37	0.02	-0.84	-0.56	-0.43	-0.62	-0.1	0.9
GENE2709X	*mitoch. cont. IMAGE:725914	433356 || || *mitoch. cont. ESTs || || || ||	1	-0.92	-0.08	0.64	0.29	1.11	-0.95	1.28	-1.02	-0.76	0.33	0.46	0.08	-1.35	-1.15	0.92	-0.31	-0.29	0.69	1.58	-0.02	1.66	-1.11	-0.73	-0.2	0.08	-0.11	1.36	0.59	0.26	0.84	-0.22	0.25	0.78	0.58		0.03	0.22	-1.74	-0.63	-0.2	-0.77	-0.17	-0.41	-1.72		0.98
GENE2722X	KR:5	472869 || || || || || ||	1	-1	-0.31	0.49	0.23	0.47	-0.37	0.93	-0.56	-0.22	1.08	0.58	0.53	-1.21	-1.13	0.19	0.44	0.56	0.28	1.64	0.29	1.39	-0.82	-0.71	0.13	-0.33	-0.41	1.11	0.58	0.36	-0.05	-0.46	0.3	0.45	0.65	-0.36	-0.43	0.07	-1.31	-0.07	0.11	-1	0	-0.98	-1.9		0.81
GENE2695X	*mitoch. cont. IMAGE:1590916	433322 || || *mitoch. cont. || || || ||	1	-0.74	-0.15	0.76	0.5	0.49	-0.5	1.01	-0.86	-0.09	0.82	0.57	0.56	-1.17	-1.19	0.71	0.54	0.22	0.14	1.52	0.48	1.67	-0.76	-0.46	0.16	-0.38	-0.36	1.09	0.81	0.61	0.23	-0.18	0.65	0.56	0.38	-0.22	-0.41	-0.05	-1.25	-0.38	0.18	-0.9	-0.51	-0.24	-1.75	-2.36	0.41
GENE2726X	KR:6	472875 || || || || || ||	1	-1.07	-0.31	0.7	0.5	0.52	-0.5	1.14	-0.31	-0.04	0.47	0.58	0.88	-1.2	-1.22	0.61	0.55	-0.03	0.12	1.55	0.71	1.49	-0.85	-0.51	0.05	-0.37	-0.62	0.12	0.51	0.25	0.17	0.31	0.52	1.01	0.17	-0.54	-0.54	0.1	-1.41	-0.12	0.19	-0.92	0	-0.19	-1.61	-0.96	0.03
GENE2692X	*mitoch. cont. IMAGE:1574720	433319 || || *mitoch. cont. || || || ||	1	-0.92	-0.44	0.76	0.42	0.48	-0.49	1.38	-0.45	-0.55	0.78	0.61	0.83	-1.06	-1.01	0.37	0.28	0.16	0.25	1.59	0.29	1.32	-1.17	-0.56	0	-0.15	-0.46	0.55	0.56	-0.08	0.14	0.11	0.39	0.79	-0.1	-0.63	-0.56	0.09	-1.24	-0.38	0.27	-1.33	0.25	-0.44	-0.55	-0.69	0.79
GENE2684X	*mitoch. cont. IMAGE:1011713	433304 || || *mitoch. cont. || || || ||	1	-0.19	-0.37	1.22	0.32	0.63	-0.59	1.46	-0.93	-0.28	0.16	0.5	0.5	-0.86	-0.38	0.16	1.02	0.66	0.22	1.44	0.34	1.1	-0.89	-0.47	-0.22	-0.01	-0.45	0.27	0.47	-0.34	0.64	-0.04	0.18	0.48	0.37	-0.14	-0.07	-0.13	-0.41	0.39	0.09	-0.8	-0.51	-0.46	-1.39	-1.96	-0.6
GENE2688X	*mitoch. cont. IMAGE:1203893	433311 || || *mitoch. cont. || || || ||	1		-0.83	1.15	0.12	0.81	-0.2	1.48	-0.46	-0.67	0.75	0.67	-0.12	-1.11	-0.69	0.75	1.21	-0.03	0.58	1.6	0.57	0.62	-0.75	-0.31	-0.46	0.09	-0.03	0.54	0.46	0	0.44	0.34	0.05	0.19	1.02	-0.5	0	0.12	-0.54	-0.41	-0.54	-0.92	-0.41	0.16	-1	-2.01	-1.75
GENE2718X	KR:9	472864 || || || || || ||	1	-0.48	-1.24	1.2	0.22	0.56	-0.36	1.6	-0.5	-0.28	0.7	0.71	0.71	-1.79	-0.67	0.64	1.37	-0.16	0.77	1.61	0.38	0.36	-0.65	-1.1	-0.82	0.17	-0.44	0.53	0.43	0.04	0.43	0.47	-0.05	0.34	0.75	-0.34	-0.34	0.24	-0.47	-0.29	-0.47	-1.08	-0.17	0.48	-0.85	-1.65	-0.4
GENE58X	IMAGE:1589844	100803 || || EST || Hs.292095 || AA976413 || ||	1	-0.42	-1.7	1.35	0.33	0.75	-0.2	1.06	-0.52	0.17	0.55	0.95		-1.62	-0.48	0.54	1.15	0.49	0.35	1.42	-0.09	0.43			-0.22	-0.15	-0.32	0.59	0.35	0.28	0.47	0.48	-0.38	0.28	0	-0.87	-0.21	-0.17	-0.24	-0.48	-0.87	-1.07	-0.52	0.15	-0.34	-0.96	-0.29
GENE2689X	*mitoch. cont. IMAGE:1273911	433313 || || *mitoch. cont. EST || || || ||	1		-0.69	1.17	0.49	1.26	-0.43	1.32	0.28	0.03	0.07	1.03	0.8	-1.95	-0.58	0.63	1.31	0.26	0.58	1.7	0.43	0.49	-0.85	-0.06	-0.5	-0.11	-0.51	-0.25	0.8	0.57	0.45	0.5	-0.27	0.46	0.82	0.15	-0.31	-0.39	-1.53	-0.71	-0.49	-1.51	-0.81	-0.47	-0.8	-2.76	0.22
GENE2705X	*mitoch. cont. IMAGE:511775	433348 || || *mitoch. cont. ESTs || || || ||	1	-0.21	-0.4	1.24	0.48	0.58		1.88	-0.56	-0.81	-0.04	0.49	0.23	-1.94	-0.48	0.34		0.35	0.46	1.43	0.32	1.04	-1.01	-1.27	-0.29	0.17	-0.53	0.7	0.42	-0.03	0.57	0.1	0.16	0.18	0.96	-0.18	-0.22	0.22	-0.72	0	-0.1	-0.73	-0.45	-0.9	-0.69	-1.32	0.49
GENE2683X	*mitoch. cont. IMAGE:1010121	433301 || || *mitoch. cont. EST || || || ||	1	-0.29	-0.46	1.15	0.41	0.61	-0.87	1.6	-0.62	-0.28	-0.03	0.75	0.63	-1.93	-0.09	0.76	0.26	0.23	0.29	1.41	0.4	0.62	-0.8	-0.67	0	0.12	-1.29	0.28	0.56	0.16	0.52	0.1	-0.12	0.31	0.69	0.08	-0.12	0.16	-0.93	-0.19	-0.08	-1.14	-0.81	-0.56	-0.65	-0.58	0.43
GENE2717X	*mitoch. cont. IMAGE:956189	433375 || || *mitoch. cont. EST || || || ||	1	-0.19	-0.59	1.24	0.36	0.93	-0.6	1.31	-0.19	-0.5	0.08	0.81	0.09	-1.73	-0.29	0.96	0.45	0.09	0.34	1.64	0.46	0.47	-0.84	-0.56	-0.29	0.1	-1.22	0.01	0.71	-0.05	0.58	0.08	-0.05	0.67	0.84	-0.05	-0.11	-0.05	-1.02	-0.42	-0.26	-1.51	-0.78	-0.6	-0.61	-0.31	0.49
GENE2720X	KR:12	472867 || || || || || ||	1	-0.65	-0.53	0.97	0.27	0.52	0.05	1.22	-0.55	-0.07	0.44	0.9	0.73	-1.35	-0.37	0.89	0.7	0.35	0.56	1.83	0.17	0.43	-0.82	-0.39	-0.26	-0.06	-1.53	-0.57	0.49	0	0.26	-0.2	0.04	0.73	0.55	-0.14	-0.08	0.26	-0.83	0.03	-0.05	-1.3	-0.11	-0.22	-1.92	-0.61	0.04
GENE2714X	*mitoch. cont. IMAGE:79250	433362 || || *mitoch. cont. || || || ||	1	-0.35	-0.4	0.99	0.17	0.7	-0.07	1.08	-0.8	-0.15	0.21	0.75	0.73	-1.46	-0.33	0.75	0.65	0.25	0.45	1.82	0.31	0.59	-0.46	-0.29	-0.22	-0.13	-1.47	-0.32	0.55	-0.08	0.41	0.04	0.06	0.66	0.66	-0.03	0.08	0.03	-0.78	0.07	-0.06	-1.34	-0.37	-0.32	-1.44	-1.85	0.65
GENE2728X	KR:11	472878 || || || || || ||	1	-0.48	-0.54	0.8	0.4	0.59	0.24	1.11	-0.59	-0.04	0.48	0.95	0.69	-1.18	-0.32	0.92	0.88	0.45	0.35	1.85	0.17	0.48	-0.54	-0.5	-0.26	-0.3	-1.23	0.19	0.56	0.33	0.36	-0.4	0.15	0.39	1.19	-0.1	0.22	0.3	-0.76	0.07	-0.01	-1.44	-0.36	-0.95	-1.83	-2.79	0.42
GENE2696X	*mitoch. cont. IMAGE:1610469	433324 || || *mitoch. cont. || || || ||	1	-0.05	-0.6	0.99	0.8	0.79	-0.13	0.97	-1	0.09	0.02	1.12	0.34	-1.19	-0.72	0.67	0.81	0.49	0.95	1.8	0.18	0.51		-0.01	-0.4	-0.21	-0.86	-0.12	1.13	1.47	0.27	-0.1	-0.16	0.35	1.05	0.16	-0.18	-0.36	-1.59	-0.49	-0.26	-1.41	-0.97	-0.45	-1.48	-1.66	-0.55
GENE2708X	*mitoch. cont. IMAGE:62241	433355 || || *mitoch. cont. ESTs || || || ||	1	-0.14	-0.41	1.1	1.01	0.79	-0.18	0.92	-1.08	-0.04	0.07	0.56	-0.62	-1.21	-0.74	0.73	0.47	0.33	0.58	1.83	0.16	0.53		-0.27	-0.34	-0.02	-1.07	0.17	1.02	1.38	0.38	0.03	0.02	0.27	0.73	0.32	-0.36	-0.34	-1.44	-0.34	-0.45	-1.2	-1.04	-0.5		-0.6	-0.95
GENE2715X	*mitoch. cont. IMAGE:841448	433369 || || *mitoch. cont. ESTs || || || ||	1	-0.14	-0.51	0.71	0.7	0.93	-0.14	0.92	-1	0.19	0.47	0.34	-0.05	-1.35	-0.51	0.69	1.41	0.34	0.82	1.97	0.16	0.28	-0.6	-0.64	-0.55	-0.26	-1.3	0.05	0.85	0.98	0.28	-0.19	-0.06	0.34	0.61	-0.09	-0.17	0.09	-1.45	-0.5	-0.34	-1.14	-0.69	-0.28			-1.08
GENE2713X	*mitoch. cont. IMAGE:771838	433361 || || *mitoch. cont. ESTs, Weakly similar to I38022 hypothetical protein [H.sapiens] || || || ||	1	0.05	-0.29	0.96	0.71	1.24	-0.52	1.51	-0.52	-0.3	-0.23	1.03	0.08	-1.55	-0.75	0.65	0.78	0.14	0.75	1.82	0.39	0.63	-1.22	-0.4	-0.49	0.03	-1.39	0.07	0.99	0.73	0.27		-0.17	0.77	1.05	0.39	0.11	0.14	-1.67	-0.59	-0.46	-1.24	-0.49	-0.24	-2.32	-0.31
GENE2711X	*mitoch. cont. IMAGE:76099	433358 || || *mitoch. cont. ESTs, Weakly similar to ALUF_HUMAN !!!! ALU CLASS F WARNING ENTRY !!! [H.sapiens] || || || ||	1	-0.11	-0.42	0.51	0.25	0.85	-0.24	1.02	-0.91	-0.27	-0.08	0.43	-0.14	-1.36	-0.41	0.5	0.97	0.02	1.01	1.81	-0.17	0.42	-0.78	-0.42	-0.22	-0.21	-0.71	0.22	0.92	0.81	0.44	-0.05	0	0.32	0.69	-0.02	0.28	0.14	-1.58	-0.6	-0.34	-0.72	-0.75	0.02	-1.38	-0.2	0.54
GENE2725X	KR:13	472873 || || || || || ||	1	-0.18	-0.95	0.81	0.43	0.8	-0.21	1.12	-0.66	0.09	0.18	1.09	0.32	-1.07	-0.7	0.23	1.48	0.22	0.89	1.93	0.02	0.02	-0.52	-0.03	-0.6	-0.2	-1.33	-0.25	1.09	0.48	0.4	0.34	-0.29	0.58	0.51	-0.15	-0.22	-0.21	-1.6	-0.49	-0.29	-1.39	-0.38	-0.01	-1.17	-0.48	0.5
GENE2723X	KR:10	472870 || || || || || ||	1	-0.82	-0.95	0.87	0.1	0.71	0.29	1.21	-0.65	-0.04	0.55	0.81	0.45	-0.36	-0.3	0.5	1.08	-0.16	0.96	1.89	0.19	0.22	-0.54	-0.49	0.12	-0.39	-1.62	-0.14	0.27	1.17	-0.3	-0.18	-0.18	0.11	0.09	-0.19	0.48	0.19	-1.51	-0.76	-0.31	-1.18	-0.4	-0.05	-1.22	0.09	0.25
GENE2685X	*mitoch. cont. IMAGE:1073307	433307 || || *mitoch. cont. cytochrome P450, subfamily XIB (steroid 11-beta-hydroxylase), polypeptide 1 || || || ||	1	-1.01	-0.87	0.88	0.04	0.78	0.24	1.28	-0.26	-0.13		0.9	0.62	-0.49	-0.15	0.36	1.3	-0.43	1.15	2.08	0.27	0.36	-0.64	-0.43	0.01	-0.4	-1.63	-0.21	0.37	1.09	-0.23		-0.21	0.26	0.39	-0.56	0.58	0.21	-1.38	-0.52	-0.08	-1.45	0.08	-0.2	-1.2	-0.63	0
GENE2699X	*mitoch. cont. IMAGE:1872818	433333 || || *mitoch. cont. tryptase gamma 1 || || || ||	1	-0.86	-0.45	0.87	0.31	0.9	0.37	1.23	-0.56	-0.09	0.05	0.88	0.54	-0.65	-0.19	0.58	0.91	-0.45	0.97	1.89	0.26	0.62	-0.52	-0.28	0.16	-0.19	-1.16	0.05	0.48	1.11	0.01	0.03	-0.01	0.28	0.61	-0.23	0.85	0.14	-1.25	-0.58	-0.06	-1.12	-0.28	-0.36	-1.83	-1.49	-1.44
GENE2702X	*mitoch. cont. IMAGE:245272	433338 || || *mitoch. cont. ESTs || || || ||	1	-0.58	-0.34	0.75	0.1	1.08	0.21	1.79	-0.71	-0.43	-0.22	0.89	-0.01	-1	-0.25	0.57	0.82	-0.68	1.39	1.9	0.43	0.65	-0.45	-0.12	0.27	-0.21	-0.99	0.17	0.41	0.71	-0.04	-0.05	-0.16	0.36	0.74	-0.08	1.17	0.43	-1.42	-0.9	-0.05	-1.45	-0.7	-0.22	-1.69	-1.73	-0.3
GENE2704X	*mitoch. cont. IMAGE:511605	433346 || || *mitoch. cont. ESTs || || || ||	1	-0.55	-0.37	0.79	0.3	1.18	-0.11	1.62	-0.41	-0.44	-0.03	0.65	-0.14	-1.04	-0.35	0.56	0.6	-0.6	1.17	1.98	0.3	0.6	-0.79	-0.96	0.35	-0.01	-1.11	0.03	0.29	0.58	0.12	0.11	-0.05	0.57	0.94	-0.14	1.1	0.59	-1.48	-0.83	-0.27	-1.15	-0.28	-0.11	-1.23	-1.62	-0.18
GENE2710X	*mitoch. cont. IMAGE:745699	433357 || || *mitoch. cont. || || || ||	1	-0.59	-0.64	0.93	0.37	0.84	-0.38	1.41	-1.06	-1.35	0.05	0.77	0.16	-0.94	-0.76	1	0.79	-0.55	0.78	1.59	0.23	0.96	-1.26	-1.23	-0.57	-0.04	0.1	0.93	0.2	0.59	0.19	-0.21	0.07	0.3	1.32	-0.37	0.08	0.19	-0.8	-0.67	-0.69	-0.68	-0.09	-0.04	-1.23	-0.36	0.46
GENE34X	IMAGE:741067	100423 || SMARCD2 || SWI/SNF related, matrix associated, actin dependent regulator of chromatin, subfamily d, member 2 || Hs.250581 || AA402352 || || 6603	1	-0.63	-0.44	0.84	0.29	1.08	0.24	0.94	-0.3	-1.04	0.1	0.33	0.1	-0.84	-0.62	0.58	0.69	0.1	1.34		0.32	0.22	-0.5	0.14	0.03	-0.02	0.32	0.81	0.12	0.41	0.1	-0.34	-0.19	0.49	0.53	-0.49	0.09	-0.41	-0.22	-0.24	-0.13	-0.62	0.85	0.58	-1.77	-1.43	-1.41
GENE63X	IMAGE:154654	100903 || IRX3 || iroquois homeobox protein 3 || Hs.3321 || R55184 || || 79191	1	0.58	-1.47	0.86	-0.7	-0.58	-0.15	-0.92	-0.55	-1.64	-0.31	-0.24		-1.76	-0.37	-1.35	1.19	0.89	1.37	1.62	0.1	0.58	-0.58	-0.91	0.15	-0.04	0.38	0.55	0.89	1.29	0.95	-1.1	-0.1	1.72	1.79	0.99	0.29	-0.35	0.39	0.23	0.18	-1.12	-0.8	-0.18	-2.47		0.74
GENE510X	IMAGE:809998	106466 || AMY1A || amylase, alpha 1A; salivary || Hs.274376 || AA454854 || || 276	1			-0.07	1.27	-0.2	-1.24	-1.59	-1.27	-0.13	-1.96			-0.95	1.29	0.41	0.19	0.47	4.23	5.16	-0.41			-1.09	0.97	0.1	0.98	0.4	1.31	3.15	3.54	-0.67	-2.28	-2.2		-0.77	0.57	-0.43	-0.01	-1.44	-1.83	0.09	-1.91	-0.16	-1.8	-0.9	-0.98
GENE1419X	IMAGE:1412238	117330 || AMY2A || amylase, alpha 2A; pancreatic || Hs.300280 || AA844818 || || 279	1	-0.96		-0.25	0.96	-0.29	-1.59		-0.34	-1.07	-1.82	-0.98	0.1	-0.7	1.37	-0.76	-0.1	0.5	3.88	4.18	0.47	-1.73	-0.73	-0.46	0.87	-0.01	1.25	0.43	0.76	2.27	3.06	-1.2		-2.13			0.28	-0.16	-0.28		-2.17	-1.12	-0.88	0.47		-0.95	-0.14
GENE2382X	IMAGE:1914520	313056 || HIBCH || 3-hydroxyisobutyryl-Coenzyme A hydrolase || Hs.236642 || AI309981 || || 26275	1	-0.93	-0.05	-1.05	0.2	0.08	-1.6	-0.82	-1.04	-0.72	-0.41	-0.01		-0.73	-0.94	-0.03	0.52	-0.33	2.21	1.58	0.06		-0.44	-0.47	0.23	-0.47	0.75	0.28	-0.42	0.12	1.32	0.87	-0.33	-0.22	0.57	0.2	-0.08	0.49	0.68	0.17	-0.44	0.33	0.76	-0.61	-0.64	0.48	0.9
GENE2483X	IMAGE:1686498	317959 || SIRT5 || sirtuin silent mating type information regulation 2 homolog 5 (S. cerevisiae) || Hs.8899 || AI089886 || || 23408	1	-0.4	-0.62	-0.45	1.04	-0.68	-1.18	-1.3	-1.77	-0.6	-0.13	-0.86		-0.55	-0.27		-0.26	-0.39	1.76	1.27	0.07	0.26		-0.52	0.54	-0.17	0.66	1.28	-0.01	1.75	0.88	0.14	0.39	0.17		0.28	-0.63	-0.04	-0.33	-0.3	0.21	0.78	0.12	-0.34	-0.43	0.7	-0.25
GENE1774X	IMAGE:306798	221573 || NAB1 || NGFI-A binding protein 1 (EGR1 binding protein 1) || Hs.107474 || N91896 || || 4664	1	-0.31	-0.09	0.62	0.34	0.9	-0.75	-1.48	-1.31	-1.08	-0.47	-1.03	-0.86	-0.41	-0.71	-0.34	0.62	-0.11	1.83	1.6	-0.35	-0.76	0.25	-0.32	1.01	0.24	1.29	0.81	0.19	0.55	1.08	0.53	-0.53	0.52	-0.7	-0.2	-0.58	-0.12	-0.58	0.1	0.02	0.03	-0.3	-0.75	-0.68	1.11	1.38
GENE596X	IMAGE:347726	107649 || HOXD8 || homeo box D8 || Hs.301963 || W81371 || || 3234	1	0.19	-0.69	0.03	0.6		-1.14						0.26	0.3	-0.43	-1.6	1.34	0.65	2.08	2.13	-0.13	-0.79	-0.3	-1.13	0.84	0.37	1.35	0.94	-0.38	2.32	-1.21	0.43	-0.87	-0.89	0.17	0.03	-1.27		-1.81	-0.33		0.05	-2.18	-0.67	1.21	0.61	0.08
GENE912X	IMAGE:46897	111700 || PMVK || phosphomevalonate kinase || Hs.30954 || H09819 || || 10654	1	0.35	-0.97	0.23	0.52	1.04	0.01	-0.83	0.43	0.15	0.4	0.4		0.03	-1.35	-0.72	0.22	-0.26	0.84	1.26	-0.16	-1.04	-0.55	-0.17	0.94	0.06	0.62	0.07	0.61	1.64	-0.04	-0.3	-0.59	0.17	-0.16	-0.15	0.22	0.38	-0.65	-0.51	0.01	-0.41	0.62	-0.18	0.74	-1.71	-1.25
GENE775X	IMAGE:814054	109927 || KIAA0040 || KIAA0040 gene product || Hs.158282 || AA465478 || || 9674	1	-0.67	-1.48	1.29	0.81	0.33	0.89	-0.72	-0.75	-1.32	0.83	1.85	0.27	-0.07	-0.47	0.32	-0.45	0.03	1.28	1.3	1.43	-0.84	0.32	0.21	0.66	0.87	0.23	0.06	1.03	1.84	-0.25	0.02	-0.8	-0.62	-1.11	-0.31	-0.37	0.24	-2.02	-1.5	-0.5	-1.34	0.26	0.69	-0.68	-0.46	-0.39
GENE415X	IMAGE:310034	105351 || PRKY || **protein kinase, Y-linked || Hs.56336 || N99154 || || 5616	1	-1.43	-0.14	1.34	0.88	-0.14		0.13	-0.24	-0.93	0.22	-0.4			-1.33	0.25	-1.69	-0.54	1.14	0.58	0.71			-0.69	0.29	0.02	1	0.68	0.26	1.17	0.82	0.59	-0.4	-0.18	-1	-0.02	-0.34	1.26	-0.63	-0.58	-0.24	0	-0.07	0.12	-0.08	-0.06	-0.41
GENE646X	IMAGE:162533	108294 || LMO4 || LIM domain only 4 || Hs.3844 || H27986 || || 8543	1	0.14	-0.14	1.38	0.88	1.23	0.2		0.4		-1.02	-1.22	-1.28	0.46	0.22	0.88	-0.58	-0.65	0.68	0.65	-0.68	-0.52	-0.81	0.65	1.98	0.49	0.92	-0.06	0.09	1	1	0.09	-1.22	-2.33	-0.68	-0.14	0.12	0.5	-0.43	-2.23	1.6	-0.71	0.22	-0.7	0.01	0.58	-0.96
GENE774X	IMAGE:321580	109924 || GPRC5B || G protein-coupled receptor, family C, group 5, member B || Hs.242407 || W32884 || || 51704	1	-0.22	-0.31	0.51	0.34	1.19	-0.01	-0.34	-1.68	-1.85	-2.01	-0.42		1.15	0.11	-0.25	-1.45	-0.77	1.65	1.28	0.56		0.36	-0.49	2.28	0.73	0.48	-0.86	0.32	0.01	-0.07	0.2	-0.2	-1.38		-0.41	0.08	0.4	-0.3	-1.14		0.99	0.71	0.29		0.39
GENE2232X	IMAGE:2016775	309421 || GPRC5B || G protein-coupled receptor, family C, group 5, member B || Hs.242407 || AI356028 || || 51704	1	-0.42	-0.51	0.48	0.35	0.91	0.37	-0.3	-0.76	-1.88	-1.44	-0.7		1.17	0.31	-0.25	-1.25	-0.8	1.48	1.3	0.4	-1.17	0.25	0.03	2.09	0.52	0.9	-0.78	0.51	0.11	-0.18	-0.03	-0.31		-1.78	-0.29	0.19	0.13	-0.12	-1.27	1.04	0.98	0.56	0.14	-1.56	0.7	0.69
GENE1808X	IMAGE:1602927	222236 || MGC35048 || hypothetical protein MGC35048 || Hs.367493 || AA989072 || || 124152	1		-0.34	-0.46	0.2	0.56	0	0.06	-0.61	-1.09	-1.03	-0.47	-0.25	1.22	0.35	0.62	-0.92	-0.43	1.4	1.02	0.49	-1.09	0.43	0.5	1.65	0.14	0.67	-0.8	0.33	0.05	-0.49	0.31	0.41	-1.58		-1.05	0.82	0.04	-0.37	-1.33	0.17	0.5	0.59	-0.61	-0.57	0.64	0.39
GENE1658X	IMAGE:33603	120868 || MGC35048 || hypothetical protein MGC35048 || Hs.367493 || R19521 || || 124152	1	-0.56	-0.58	-0.03	0.46	0.41	0.09	0.03	-1.24	-1.05	-0.74	-0.21		1.77	0.3	0.03	-1.37	-0.45	1.54	1.27	0.08	-1.37	0.74	0.6	1.18	0.37	0.56		0.62	0.12	0.06	0.98	0.48	-1.08	-2.29	-0.36	0.59	0.22	-0.48	-1.22	0.35	-0.07	1.04	0.28	-0.48	-0.35	-0.28
GENE1620X	IMAGE:754591	120268 || PVRL3 || poliovirus receptor-related 3 || Hs.21201 || AA406320 || || 25945	1	-1.35	-0.55	1.35	-0.61	1.18	-0.26	-1.21		-1.8	-0.56	-0.41		0.42	0.32		-0.94	-0.31	0.96	0.54	-0.91	0.3		0.01	1.09	-0.02	-0.81	0.53	0.06	-0.56	2	-0.23	-0.03	1.55		-0.11	0.2	-1.45		-1.51	0.88	0.17	1.27	0.6		0.06
GENE961X	IMAGE:723955	112160 || EFNB2 || ephrin-B2 || Hs.30942 || AA235700 || || 1948	1	-0.94	-0.46	1.5	-0.47	0.16	-0.64	-2.29	-1.63	-0.74	0.05	0.49		0.17	1.28	0.51	-0.43	-1.73	0.94	1.11	-0.54	-0.57	-0.16	-0.4	1.32	-0.14	-1.32	-0.51	-0.82	-1.43	1.08	1.39	1.55	-1.03	-0.34	1.41	1.36	-0.06	-1.37	0.58	1.63	-0.64	1.25	-0.04	-0.57	0.55	0.98
GENE2734X	IMAGE:796198	98374 || EFNB2 || ephrin-B2 || Hs.30942 || AA461108 || || 1948	1	-0.51	0.26	1.3	-0.23	0.32	0.08	-2.12	-0.87	-1.38	-0.6	0.31	-0.79	0.15	0.83	0.33	-1.77	-1.49	1.14	0.82	-0.34	-0.39	-0.46	0.02	1.07	0.12	-0.81	-0.52	-0.97	-1.13	1.04	1.4	1.77	-0.62	0.1	2.08	1.15	0.01	-1.39	0.43	1.54	-0.3	1.47	-0.58	-1.42	0.56	0.34
GENE1838X	IMAGE:1473146	222732 || KIAA1821 || KIAA1821 protein || Hs.3454 || AA873234 || || 84440	1	-0.42		0.26	-0.13	0.55			-1.57	-1.62	-0.13			-0.89	-0.12	0.52	-0.71	-0.35	0	0.19	-0.91		0.11	0.37	0.99	0.74	-0.7	-0.8	0.93	0.66	0.37	0.36	0.45	-0.67	0.21	0.04	0.81		-0.82	0.4	1.53	0.49	1.19	-0.18	-1.13	-0.05	0.1
GENE1948X	IMAGE:1521977	224769 || TERA || TERA protein || Hs.180780 || AA906997 || || 58516	1	-0.89	0.17	0.4	1.37	-0.49	-0.77	-1.11	-1.63	-0.92	-0.26	-0.45		0.31	0.13	-0.33		-0.7	0.24	-0.2	-0.88	-0.45	-0.35	0.09	-0.08	0.86	0	0.88	0.88	1.06	0.31	2.13		0.37	-0.48		-1.15	-0.88	0.16	-0.12	0.69	0.03	0.84		-0.23	0.43	0.99
GENE2244X	IMAGE:815015	309709 || TERA || TERA protein || Hs.180780 || AA465096 || || 58516	1	-0.94	-0.68	0.08	1.15	-0.3	0.17	-1.36	-1.98	-0.53	-0.49	-0.35	-0.08	0.94	1.48	0.53	-2.7	-0.73	0.05	-0.49	-1.15	0.4	0.28	0.8	0.18	0.62	0.03	0.2	0.56	0.56	-0.1	2	1.89	-0.11	-0.87	-0.33	-0.31	-0.58	0.9	0.39	1.21	0.49	0.66	-1.01	-1.53	0.48	0.54
GENE808X	IMAGE:753633	110436 || KIAA0854 || KIAA0854 protein || Hs.30209 || AA478596 || || 22882	1	-0.52		0.99	-0.39	0.36	-0.13	-1.08	-1.1	-0.26	-0.49	-0.03	-0.27	1.13	1.45	0.24	-1.13	0.75	0.44	0.08	-1.28	0	0.18	0.06	1.52	0.98	0.18	-0.13	-0.01	-0.47	-0.38	1.05	1.32	-0.07	-0.61	0.17	0.27	-0.75	-0.94	-1.02	1.65	-0.45	0.78	-1.3	-0.81	0.24	-0.28
GENE502X	IMAGE:210919	106427 || C14orf101 || chromosome 14 open reading frame 101 || Hs.27047 || H69785 || || 54916	1	-1.04	-0.06	0.22	0.49	0.56		0.21	-0.85	0.1	-0.22	-0.4		0.41	-0.04	0.81	-1.53	-0.45	0.95	0.67	-1.58	-0.06	-0.11	0.6	0.63	0.76	0.43	0.73	-0.05	0.46	0.15		0.51	0.88	-0.68	0.04	0.17	-0.27	-0.72	-1.73		0.01	0.71	-0.78		0.24
GENE997X	IMAGE:897656	112588 || FARP1 || FERM, RhoGEF (ARHGEF) and pleckstrin domain protein 1 (chondrocyte-derived) || Hs.183738 || AA496796 || || 10160	1	0.45		0.61	0.2	0.36	-0.99	-0.48	-0.44	-0.63	-0.15	0.55		0.32	0.24	1.77	-0.69	-0.87	-0.15	-0.35	-0.1	0.63	-0.23	0.2	0.17	0.43	0.27	0.59	-0.37	0.36	1.14		1.04	0.24	0.49	0.29	0.54	-0.52	-1.6	-1.34	-0.66	-0.51	1.2	-0.01	-0.95		-1.02
GENE2598X	IMAGE:2452256	330808 || FARP1 || FERM, RhoGEF (ARHGEF) and pleckstrin domain protein 1 (chondrocyte-derived) || Hs.183738 || AI923014 || || 10160	1	0.68	0.09	0.44	0.15	-0.08	-0.34	-1.11	-0.67	-0.21	0.48	0.92	-0.48	0.5	0.08	0.8	-0.16	-0.9	0.12		0.06	-0.01	0.48	-0.02	0.06	0.26	0.08	-0.08	0.1	0.17	0.37	1.78	0.84	0.46	0.41	0.16	0.22	-0.99	-1.03	-0.66	-0.08	-0.49	1.31	0.4	-0.4	-2.07	-1.47
GENE1194X	IMAGE:898206	114694 || KPNB3 || karyopherin (importin) beta 3 || Hs.113503 || AA598595 || || 3843	1	0.24	0.31	0.25	0.54	-0.75	-0.38	-0.5	-0.48	-0.3	0.53	0.22	-0.67	1.24	0.75	1.16	-1.02	-0.4	-0.11	0.11	-0.12	-0.25	-0.48	0.05	-0.52	0.09	0.38	-0.77	-0.2	-0.26	0.8	1.88	2.24	-0.19	-0.33	-0.2	-0.22	0.17	-1.09	-0.04	0.2	-1.21	0.39	0.51	-0.42	-1.59	0.32
GENE1269X	IMAGE:469952	115597 || AK000009 || Acrg embryonic lethality (mouse) minimal region ortholog || Hs.356605 || AA029889 || || 170622	1	0.45	-0.05	0.35	0.78	-0.55	-0.37	-0.53	-0.04	-0.13	-0.08	0.36	-0.56	-0.35	0.27	0.93	-0.96	-1.04	0.47	0.16		-0.15	-0.93	0	0.01	0.27	0.95	-0.62	-0.55	0.26	-0.38	1.4	1.92	0.8	0.19	0.37	0.45	-0.09	-1.38	-0.83	-0.11	-0.49	0.27	0.37	-0.93	-0.38	0.35
GENE2035X	IMAGE:461699	226838 || FLJ20093 || hypothetical protein FLJ20093 || Hs.172572 || AA682274 || || 55608	1	-0.45	-0.57	-0.4	0.87	-0.1	-0.42	-0.07	-0.97	0.08	0.23	0.22		0.7	0.9	0.86	0.19	-0.55	-0.36	-0.34	-1.33	-0.07	-0.47	-0.08	0.51	0.23	0.34	-0.24	-0.19	0.05	0.54	1.45	2.04	-0.14	0.6	0.24	1.19	-0.66	-1.05	0.55	-0.38	-1	0.11	0.1		-1.94	-0.08
GENE1634X	IMAGE:111981	120550 || || ESTs, Highly similar to hypothetical protein FLJ10154 [Homo sapiens] [H.sapiens] || Hs.356519 || T84633 || ||	1	-0.85		-0.44	0.51	0.06	-1.36	-1.23	-1.54	-0.28	0.14	-0.2		0.62	0.76	0.88	0.09	-0.37	-0.14	0.37	-0.65	-0.43	-0.56	-0.32	0.99	0.61	0.65	-0.19	-0.22	-0.71	0.2	1.74	2.37	-0.26	0.14	1.08	1.95	-0.41	-1.07	0.09	-0.38	-0.25	-0.17	-0.05	-0.93	0.09	-0.31
GENE2254X	IMAGE:810468	309871 || || ESTs, Highly similar to hypothetical protein FLJ10154 [Homo sapiens] [H.sapiens] || Hs.356519 || AA457133 || ||	1	-0.91	-1.08	-0.39	0.81	0.23	-0.53	-0.31	-0.54	-1.01	-0.28	0.2	-0.52	0.5		1.56	-0.85	-1.11	0.28	0.7		0.25	-0.8	-0.39	0.96	0.33	0.98	0.19	-0.49	-0.35	0.27	1.32	2.09	-0.47	0.5	0.52	1.31	-0.07	-1.44	-0.48	-0.72	0.08	0.1	-0.02	-1.51		0.98
GENE1288X	IMAGE:25061	115897 || || Homo sapiens clone 25061 mRNA sequence || Hs.183475 || R38944 || ||	1	-0.62	0.54	-0.83	0.44	-0.61	-1.02	0.16	0.21	-0.26	-0.18	0.47		0.63	-0.14	0.6	-0.95	-0.57	0.11	0.21	-0.83	0.18	-0.62	0.31	0.65	0.51	0.24	0.33	-0.67	-0.56	0.24	0.97	1.61	-0.24	1.43	-0.5	1.32	-0.02	-1.54	0.13	-0.69	-0.7	-0.08	-0.38		-0.33	1.08
GENE2387X	IMAGE:1552804	313288 || || Homo sapiens cDNA FLJ37952 fis, clone CTONG2009258, mRNA sequence || Hs.380069 || AA927761 || ||	1		0.34		2.08	-0.03	-1.31	0.94	0.02	-1.15		-0.4	-0.97	0.73	0.45	0.66	-1.56	-1.91	0.73	0.03	-0.61	0.17	-0.38	-0.07	0.48	-0.12	0.33	0.25	0.28	0.19	1.66		0.03	0.72	0.12	0.36	0.2	-0.53	-0.65	-1.11	0.3	-0.49	0.85	-0.33	-1.14	0.49	0.39
GENE731X	IMAGE:795375	109315 || ITM2B || integral membrane protein 2B || Hs.239625 || AA453275 || || 9445	1	0.15	0.17	0.6	1.81	-0.05	-1.13	1.08	-0.12	-0.72	0.4	-0.41	-0.76	0.91	0.68	0.99	-1.12	-1.94	1.2	0.22	-0.77	0.15	-0.43	-0.32	0.42	-0.24	0.43	0.04	0.2	0.22	1.39	0.25	0.01	0.31	0.29		0.4	-1.16	-0.67	-1.04	0.46		0.94	-0.21	-1.78	-0.46	-0.2
GENE2337X	IMAGE:80798	311358 || ITM2B || **integral membrane protein 2B || Hs.239625 || T63046 || || 9445	1	0.21	0.03	0.47	1.68	-0.24	-0.65	0.91	0.29	-0.63	0.66	-0.39	-0.47	0.69	0.69	0.85	-0.63	-1.24	0.55	0.05		0.06	-0.21	0.05	0.26	-0.69	0.32	-0.39	-0.13	0.07	1.13	0.09	-0.01	0.11	-0.24	0.51	0.53	-1.35	-0.42	-0.8		-0.06	0.49	-0.47	-1.49	-0.01	-0.29
GENE273X	IMAGE:595637	103411 || || **Homo sapiens mRNA; cDNA DKFZp586N012 (from clone DKFZp586N012), mRNA sequence || Hs.12702 || AA173610 || ||	1	0.45	1.18	0.44	0.44	0.02	-0.84	-0.24	-1.15	-0.68	-0.79	-0.41	0.1	0.34	0.18	0.69	-2.07	0	0.34	0.36	0.65	0.25	-1.03	-0.39	0.4	0	0.16	-0.08	0.56	-0.53	-0.3	-0.05	-0.15	0.26	0.44	1.09	1.02	-0.12	-0.76	-2.23	1.54	0.27	-0.1	0		0.31	0.25
GENE1131X	IMAGE:81316	114033 || || Homo sapiens, clone IMAGE:4245930, mRNA, mRNA sequence || Hs.10683 || T60061 || ||	1			2.38	1.8	-0.26				-2.66	-2.94	-0.62	-0.05	0.22	0.4	2.48	-2.52	0.59	1.63	0.92	-1.75	1.07	0.76		-0.02	1.42	0.07	-0.45	0.61	0.91	-1.72	0.32		0.47	-0.52	1.31	-0.01		-2.23	-1.77	0.02	1.66	-0.67	-0.04		0	-0.67
GENE361X	IMAGE:795185	104679 || XPR1 || xenotropic and polytropic retrovirus receptor || Hs.227656 || AA453474 || || 9213	1	-1.23	-0.9	1.03	-0.31	1.12	-0.06		-2.15	0.09	0.03	0.35		0.44	0.79	1.04	-1.72	1.12	-0.19	-0.99	-0.34	-1.05	-0.19	-0.41	1.91	1.54	1.25	1.4	0.52	0.28	0.2	-0.41	-0.47	0.16	-0.34	0.25	0.16	0.29	-2.12	-0.17	0.12	0.75	-0.37	0.38	-1.54	0.08	-0.38
GENE2567X	IMAGE:2310707	330601 || XPR1 || xenotropic and polytropic retrovirus receptor || Hs.227656 || AI655101 || || 9213	1	-1.47	-0.4	0.92	-0.28	0.56	0.06		-1.24	0.05	-0.76	0.67		0.54	0.31		-1.92	0.63	-0.08	-0.18	-0.48	-1.05	-0.17	-0.67	1.35	1.14	1.28	2.05	0.47	0.56	-0.23	0.02	-1.01	-0.37	0.07	0.2	-0.14	0.11	-2.34	-0.2	0.13	1.46	-0.37	0.64	-1.51	0.87	0.65
GENE649X	IMAGE:360885	108333 || ARF6 || ADP-ribosylation factor 6 || Hs.89474 || AA012866 || || 382	1	0.1	-0.06	0.67	0.02	0.12	-0.23	-0.12	0.59	-0.24	-0.09	-0.24	-0.6	-0.37	-0.73	1.14	-0.5	0.23	0.07	-0.08	-0.28	0.99	0.16	-0.25	0.4	0.69	0.68	0.57	0.68	0.9	0.8	-0.7	0	-0.18	-0.01	-0.06	-1.34	-0.56	-0.57	-1.53	1.13	0.21	0.28	0.22	-1.78	-0.22	-0.05
GENE1002X	IMAGE:132527	112638 || SPIN || spindlin || Hs.289043 || R25895 || || 10927	1	0.1	-0.17	0.74	0.17	-0.08	0.38	-0.42	-0.47	-0.73		-0.63	-0.54	0.07	0.44	0.02	-1	-0.67	0.16	0	-1.16	-0.02	-0.68	-0.28	0.45	0.47	2.38	1.89	0.27	1.15	0.18	0.39	1.02	-0.41	0.07	-0.11	0.23	0.15	-0.26	-1	-0.09	-0.52	-0.33	0.11	-1.4	0.29	-0.25
GENE1091X	IMAGE:281881	113571 || ZNF262 || zinc finger protein 262 || Hs.150390 || N51853 || || 9202	1	-0.48	0.03	-0.26	0.62	0.33	0.31	-0.3	-0.47	0.14	-1.43	-0.76	-0.62	0.34	0.02	0.55	-0.72	0.42	-0.03	-0.95	0.02	0.12	-0.73	-0.68	-0.22	0.14	0.63	0.32	0.53	0.9	0.39	0.67	0.55	0.19	0.74	0.34	0.43	1.8	-0.95	-0.86	-0.14	0.82	0.68	0.15	-1.54	-0.89	-0.24
GENE2594X	IMAGE:2557074	330763 || PNMA1 || paraneoplastic antigen MA1 || Hs.194709 || AW051874 || || 9240	1	-0.44	-0.02	0.26	-0.02	1.3	0.32	-0.18	-0.65	-0.51	-0.67	-0.96	-0.64	-0.55	0.42	1.33	-0.18	0.17	0.83		-0.3	0.52	-0.12	1.31	0.56	0.13	0.14	0.04	0.11	0.58	0.63	0.05	0.98	-0.35	-0.62	0.3	-0.01	0.73	-1.66	-2.01	0.8	0.19	0.89	0.5	-1.56	-0.27	-1.19
GENE1151X	IMAGE:767346	114310 || C14orf4 || **chromosome 14 open reading frame 4 || Hs.179260 || AA418557 || || 64207	1	0.03	0.01	0.36	-0.32	0.33	0.8	-1.42	-1.09	-0.76		-1.65	-0.86	-0.15	-0.14	1.49	-0.73	0.05	0.49	0.21	-0.52	0.38	-0.45	-0.14	0.42	0.21	0.56	1.05	0.15	0.24	0.88	-0.28	0.04	0.51	0.18		-0.1	1.57	-0.98	-1.47	-0.04	0.62	0.11	0.5		-0.24	0.03
GENE1834X	IMAGE:1572839	222700 || ZADH1 || zinc binding alcohol dehydrogenase, domain containing 1 || Hs.98365 || AA953924 || || 145482	1	-0.31	-0.47	-0.45	0.6	0.36		-0.9	-0.94	-0.61	0.3	-0.27		-0.49	-0.04	1.07	-0.09	-0.46	1.36	0.45	0.08	0.24		0.74	-0.74	-0.14	1.12	1.15	-0.46	0.63	1.77	-0.82	0.45	-0.04	-0.34	-0.08	0.39	1.19	-0.64	-1.73	0.36	0.78	0.07	-0.66	-1.23	-1.07
GENE2333X	IMAGE:725390	311271 || GSTP1 || glutathione S-transferase pi || Hs.226795 || AA292063 || || 2950	1	-1.86		-0.39	0.23	0.42	-0.65	0.56	-1.76	-0.77	-0.42	-0.19	0.35	1.07	0.68	1.38	-1.3	0.33	-0.01	-0.03	0.03	0.97	0.24	0.58	0.4	0.38	-0.27	-0.37	0.02	0.13	0.62		0.9	0.02	-0.57	-0.44	-0.04	1.24	0	0.33	-0.06	0.19	0.58	-0.12	-0.56	-1.11	-0.65
GENE50X	IMAGE:951117	100693 || SHMT2 || serine hydroxymethyltransferase 2 (mitochondrial) || Hs.75069 || AA620477 || || 6472	1	-1.33	-0.34	-0.68	-0.3	0.11	0.29	-0.26	-1.56	-0.73	-0.26	-0.21	-0.59	0.65	0.33	0.67	-0.97	-0.34	0	-0.65	-0.36	1.92	1.1	1.25	0.32	-0.28	-0.72	-1.11	-0.08	0.32	-0.11	0.23	1.71	-0.39	-0.03	0.12	-0.76	1.2	0.55	0.19	1.8	-0.3	0.45	0.41	-0.47	-0.15	-0.71
GENE1927X	IMAGE:399101	224282 || NXPH4 || neurexophilin 4 || Hs.120911 || AA733027 || || 11247	1	-0.79	0	-1.01	-0.98					-1.78	-0.66			-1.06	-0.02	2.3	-1.27	-1.21	2.95	0.35	-0.31	2.86	2.03	1.83		-0.41	-1.45	-0.86	-0.76	-1.37	-0.25	0.68	1.62	-0.24	0.44		0.22	0.32	-0.86	-1.61	3.21	-0.67	0.17	0.33		-0.86	-0.8
GENE1889X	IMAGE:1588924	223582 || HHGP || HHGP protein || Hs.22835 || AA975600 || || 56952	1	-0.2	-0.04	-1.05		0.64	0.45		-1.38	-1.1	-0.45			1.14	0.6	0.01	-0.52	-1.22	0.91	1.2	-0.38	0.84				-0.98	0.1	-1.11	-0.53	-0.3	0.61		-0.56	0.32	0.16	0.09	1.09	0.4	-0.61	-0.18	1.75	-0.31	1.79	0.23	-0.89	-0.37
GENE2336X	IMAGE:1703518	311329 || || || || AI160214 || ||	1	-2.55	0.06	1.81	0.22	-0.01	-1.26	-0.36		-2.8	-1.55	-1.19		-0.8	1.13	-0.09	-0.32	-0.29	1.31	0.19	-1.04	-0.98	-0.04	1.37	0.75	0.83	-1.46	-0.48	0.03	-0.05	0.25	0.61	1.66	0.37	2.41	1.2	0.85	1.81	-2	-0.15	0.11	-1.34	0.84	0.97	0.41		-0.37
GENE2117X	IMAGE:1564300	307559 || || ESTs || Hs.433462 || AA973283 || ||	1	-1.1	-0.9	-0.41	-0.97	0.38	-0.97	0.05	-1.77	0.42	0.07	0.45		0.17	0.83	0.56	0.89	0.09	-0.36	0.51	-0.48	-0.32	-0.61	-0.75	1.02	0.71	-0.68	-0.03	0.08	-1.82	-0.04	-1.08	-0.02	0.54	0.3	0.72	-0.48	-0.54	-0.01	1.12	1.43	1.86	0.39	0.24			0.39
GENE1705X	IMAGE:365358	178402 || PM5 || pM5 protein || Hs.227823 || AA025160 || pM5 protein=homology to conserved regions of the collagenase || 23420	1	-0.35	0.43	0.35	0.4	-0.21	-0.23	0.16	-0.68	-0.31	-0.8	0.45	0.18	0.71	0.05	0.79	0.64	-1.58	1.15	0.52	-0.36	-1.58	-0.12	-0.7	0.53	0.37	-0.36	-0.64	0.06	-0.14	0.64	-0.06	0.18	0.8	0.11		0.24	-0.51	-0.64	-0.56	1.12	1.59	0.89	-0.16	-1.1	-0.67	-0.59
GENE2389X	IMAGE:547945	313314 || LIG4 || ligase IV, DNA, ATP-dependent || Hs.166091 || AA081631 || || 3981	1	-1	-0.17	1.32	-0.56	0.1	-0.09	-0.47	1.52	0.16	-0.19	1.72	-0.56	0.94	1.43	2.04	-2.07	-1.25	0.76	0.56	-0.47	0.41	-0.75	-2.98	2.06	1.46	-1.07	-1.05	-0.96	-1.6	-0.7	-1.18	1	2.03	-0.73	0.87	-0.9	-2.24	-2.82	0.49	2.6	1.9	1.9	0.92	-1.04	-0.54	-0.75
GENE2513X	IMAGE:207274	319669 || || Homo sapiens cDNA: FLJ22066 fis, clone HEP10611, mRNA sequence || Hs.251664 || H59614 || ||	1	-1.77	-1.52	2.19	-0.8	-1.58		-1.57	-3.22	-3.96	-0.92	2.64	0.18	1.87	2.77	2.9	-3.41	-2.66	1.84	1.41	-2.92	1.3	-0.25	-3.15	3.36	2.86	-1	-1.04	-0.75	-3.08	-2.31	-0.83	2.14	3.48	-0.44	2.11	-0.65		-3.79	2.04	4.46	2.65	3.18	1.96	-2.92	-1.24	0.54
GENE1381X	IMAGE:245330	116829 || IGF2 || insulin-like growth factor 2 (somatomedin A) || Hs.349109 || N54596 || || 3481	1	-1.22	-1.15	2	-1.22	-2.03		-1.86	-1.66	-2.6	-1.33	2.11		2.02	1.83	2.67	-2.66	-2.34	1.8	0.73	-1.03	0.13	-0.43	-1.84	2.84	2.55	-0.59	-0.85	-1.05	-2.89	-2.28	-1.18	1.54	3.04	-0.35	2.42	-0.8		-3.23	1.75	3.45	2.17	3.32	1.88	-1.93	-1.48	-0.29
GENE935X	IMAGE:52222	111924 || || Homo sapiens cDNA: FLJ22066 fis, clone HEP10611, mRNA sequence || Hs.251664 || H23457 || ||	1	0.41	-1.34	0.58	-0.42	-1.86	-2.38	-1.09	-0.65	-1.66	0.57	1.53	-1.05	0.93	1.27	1.27	-2.42	-1.95	1.02	0.48	-0.08	1.46	-0.19	-1.34	1.9	1.77	-1.37	-1.49	-1.07	-0.48	-1.57	-0.93	1.29	3.26	-0.08	0.87	-1.68	-0.7	-0.18	1.5	3.19	2.1	2.93	1.4	-2.2	-2.15	0.42
GENE834X	IMAGE:838802	110762 || P4HA1 || procollagen-proline, 2-oxoglutarate 4-dioxygenase (proline 4-hydroxylase), alpha polypeptide I || Hs.76768 || AA457671 || || 5033	1	-0.44	0.61	-0.26	-0.86	0.06	-0.24	-0.01	0.2	-0.2	-0.64	0.24	-0.09	1.04	0.52	1.63	0.36	-1.33	0.35	-0.93	-1.37	0.66	-0.31	-0.03	0.04	0.41	-0.79	-0.52	-0.9	-0.81	-1.51	-0.17	1.35	0.94	-0.12	-0.64	-0.56	1.37	-0.79	-0.24	2.29	1.65	1.21	0.36	-1.89	0.07	0.35
GENE2048X	IMAGE:324785	227011 || P4HA2 || procollagen-proline, 2-oxoglutarate 4-dioxygenase (proline 4-hydroxylase), alpha polypeptide II || Hs.3622 || W49521 || || 8974	1	0.04	1.48	-0.11	-0.44	0.26	-0.95	-0.35	-0.12	-0.79	-0.51	0.1	0.42	0.31	0.29	0.15	1.48	-1.35	0.45	-0.11	-0.3	1.09	0.12	0.58	-0.33	0.06	-1.6	-1.65	-0.47	-0.83	-0.43	-0.4	0.11	1.07	1.11	0.07	-0.99	0.1	-0.32	0.76	1.53	0.13	0.85	0.05	0	-0.24	-0.27
GENE2627X	IMAGE:2545711	331012 || ENO2 || enolase 2, (gamma, neuronal) || Hs.146580 || AI969131 || || 2026	1	0.01	-0.12	-0.45	-0.31	0.16	-0.26	-0.19	0.1	-0.53	-1.46	0.6	0.78	0.69	0.72	0.32	-0.03	-1.37	-0.05	-1.46	-0.5	1.49	0.69	0.85	-0.11	0.1	-1.46	-0.88	-0.52	-0.56	0.52	0.21		1.34	1.15	0	0.57	0.06	-1.35	0.69	0.13	0.82	1.48	-0.62	-0.47	-0.29	-0.42
GENE2778X	IMAGE:789147	98916 || ENO2 || enolase 2, (gamma, neuronal) || Hs.146580 || AA450123 || || 2026	1	-0.32	-0.23	-0.28	-0.41	0.05	-0.76	-0.47	-0.81	-0.39	-0.97	0.58	1.19	0.04	1.13	0.73	0.13	-1.68	-0.56	-1.26	-0.67	1.83	0.73	1.38	-0.04	0.56	-1.27	-0.76	-0.14	-0.88	0.99	0.14		1.26	0.07	0.28	0.67	0.24	-1.02	0.89	0.21	0.47	1.17	-0.71	-1.12	-0.41	0.61
GENE1150X	IMAGE:898218	114308 || IGFBP3 || insulin-like growth factor binding protein 3 || Hs.77326 || AA598601 || || 3486	1	1.49	0.02	0.2	-0.55	-2.36	-0.18	0.62	0.12	0.45	0.83	0.79	0.14	0.21	0.31	1.19	2.03	-2.75	-0.28	-1.85	-0.15		1.2	0.15	0.55	1.74	-1.78	-2.36	0.4	-1.93	0.95	-0.4	0.2	2.86		-0.59	1.71	-0.26	-2.42	0.52	0.45	-0.37	2.25	1.55	-1.17	-1.34	-2.23
GENE388X	IMAGE:950682	104988 || PFKP || phosphofructokinase, platelet || Hs.99910 || AA608558 || || 5214	1	0.55	-0.96	-0.24	-1.43	0.42	-0.02	-0.05	0.45	-1.64	-1	1.01	0.02	-0.18	-0.42	0.07	-0.16	-0.61	0.47	-0.76	-0.93	0.45	-0.51	0.21	0.44	1.04	-1.62	-0.58	0.25	-0.08	-0.4	-0.79	0.84	1.72	0.99	0.3	0.98	1.33	-1.1	0.5	0.94		1.31	0.09	-0.02	-0.54	-0.23
GENE2279X	IMAGE:177419	310370 || SH3GLB2 || **SH3-domain GRB2-like endophilin B2 || Hs.30002 || H42583 || || 56904	1	-0.02	-1.4	0.07	-0.47	-0.39	-0.56	0.17	0.17	-0.31		-0.14	0.2	-0.02	0.55	0.36	0.16	-0.74	-0.38	-0.07	0.08	1.24	0.57	-0.1	-0.18	1.44	-1.35	-0.63	0.15	0.06	-0.14	-0.84	1.04	0.6	-0.03	-0.98	0.08	0.8	-0.45	0.4	0.37	0.19	0.68	0.43	-0.09	-0.42	-0.17
GENE2018X	IMAGE:1574058	226505 || AGPAT2 || 1-acylglycerol-3-phosphate O-acyltransferase 2 (lysophosphatidic acid acyltransferase, beta) || Hs.209119 || AA938623 || || 10555	1	0.25	-0.45	1.17	-1.29		0.14	-1.06	0.45	-0.28	-0.47		0.6	1.14	1.39	-0.82	-0.18	-0.25	0.11	-0.39	-0.6	1.15	0.41		0.3	1.69	-1.25	-1.07	-0.16	-0.01	0.69	-1.68	-0.52	0.83	-0.75	-0.35	0.58		-0.96	-0.21	0.7	0.55	1.36	0.19	-1.35	0.37	-0.07
GENE1919X	IMAGE:825641	224157 || B4GALT5 || UDP-Gal:betaGlcNAc beta 1,4- galactosyltransferase, polypeptide 5 || Hs.107526 || AA504652 || || 9334	1	0.47	0.35	0.3	-1.43	-0.31	0.69	-0.19	0.4	-0.65	-0.44	1.1	0	-0.74	0.45	0.17	-1.69	-0.61	-0.42	-0.75	1.01	1.35	-0.21	0.33	0.22	1.72	-0.63	-0.15	1.07	-0.08	-1.47		0.04	0.15	-0.86	0.39	0.31	0.49	-0.14	0.5		0.53	1.72	-0.46	-1.65	-1.16	0.47
GENE210X	IMAGE:50114	102664 || PCDHA10 || **protocadherin alpha 10 || Hs.247735 || H16743 || || 56139	1	-1.37	0.05	0.09	-0.85	-0.44	-1.38		-1.7	1.35		1.04		0.94	1.05	1.15	-1.26	-1.34	0.03	-0.45	-0.07	0.33	1.08	1.28	0.49	0.66	-0.33	0.08	0.4	-0.62	-0.63	-0.08	0.83	-0.1		1.19	0.99	-0.92		-0.45	-0.44	0.09	0.58	-0.12		-1.43	0.36
GENE1379X	IMAGE:786675	116812 || WFDC2 || WAP four-disulfide core domain 2 || Hs.2719 || AA451904 || || 10406	1	-0.25	-1.09	0.8	-0.17	0.35	0.52	-1.9	-0.22	0.6	-0.48	0.32	1.85	-0.26	1.08	0.37	-0.85	1.34	-0.71	-1.06	0.44	0.78	0.73	0.42	0.87	-0.23	0.24	-0.41	0.03	0.69	-0.07	0.13	-0.17	0.06	-0.08	-0.25	1.03	-0.61	0.35	0.82	0.42	0.06	0.17	-1.59	-2.42	-0.83	-0.63
GENE1292X	IMAGE:814576	115941 || ZFP36L2 || zinc finger protein 36, C3H type-like 2 || Hs.78909 || AA480880 || || 678	1	0.37	-0.72	0.71	0.22	0.04	0.03	-1.61	-0.75	0.8	-0.03	-0.03	1.8	-0.21	0.59	0.32	-0.72	0.93	-0.89	-1.05	-0.2	0.69	0.78	0.45	0.91	-0.25	0.25	-0.09	0.38	0.29	0.08	0.56	0.02	-0.23	0.37	0.02	1.26	-1.32	0.04	0.8	0.27	-0.29	0.06	0.3	-1.47	-2.81	-0.78
GENE1489X	IMAGE:296444	118451 || CGN || cingulin || Hs.18376 || N70196 || || 57530	1	0.17	-1.43	-0.33	0.97	0.55	-0.11	-0.05	-0.93	0.03	-0.26	-1.76	-0.67	-1.32	0.76	1.24	0.56	-0.7	-0.87	-1.04	1.02	-0.59	0.44	0.02	1.86	0.51	-0.6	-0.02	-0.48	-1.64	-0.49	0.37	0.15	-0.16	1.55	-0.32	0.42	0.24	1.13	0.67	0.69	0.88	0.29	-0.78	0.93	-1.29	0.48
GENE1958X	IMAGE:453276	224955 || CGN || cingulin || Hs.18376 || AA778796 || || 57530	1	-0.15	-1.66	-0.73	0.7	0.39	0.29		-1.08	0.2	0.61			0.19	0.29	0.22	0.34	-0.48	-0.68		0.85	-1.64	0.74		1.34	0.2	-0.17	-0.47	-0.52	-0.14	-0.66	0.01	-0.27	0.12		-0.49	0.29	-0.04	0.88	1.28	0.23	0.91	0.72	-0.15	-0.4	-1.22	-0.02
GENE1522X	IMAGE:210698	118765 || EPB41L4B || erythrocyte membrane protein band 4.1 like 4B || Hs.267997 || H66834 || || 54566	1	0.34	-1.01	-0.15	-0.22		-0.09		0.14	-1.45	0.04			-0.24	-0.36	0.04	0.5	-1.24	0.12	-0.06	-0.4	-0.46	0.02		-0.24	1.42	-0.68	-0.2	0.16	-0.1	-0.7	-0.53	0.81	0.86	-0.78	0.6	-0.63	-0.58	1.11	0.49	1.52	-0.07	1.47	1.05	0.16		-0.52
GENE23X	IMAGE:770388	100288 || CLDN4 || claudin 4 || Hs.5372 || AA427468 || || 1364	1	1.08	-2.5	0.07	0.04	0.43	-0.58	-0.7	-0.13	-2	0.37	-0.05	2.15	-0.73	0.82	1.45	-0.4	-0.46	-0.24		-0.31	-0.41	0.69	0.21	1.11	0.22	-0.27	-0.97	0.11	0.85	-0.37	0.06	0.59	0.29	-0.77	-0.25	-0.12	-1.36	1.53	0.88	1.36	0.24	0.75	-0.1	-0.73	-0.81	-1.01
GENE1729X	IMAGE:1456776	220433 || CLDN4 || claudin 4 || Hs.5372 || AA863314 || || 1364	1	1.59	-2.24	0.38	0.26	0.77	-1.28	-0.6	0.07	-2.21	0.21		2.26	-1.62	0.3	0.99	-0.91	-0.44	-0.2	0.07	-0.03	-0.01	0.48	-0.07	0.97	0.97	-0.4	-1.24	0.46	0.83	-0.04	1	0.33	0.47	-0.22	-0.48	-0.84	-1.07	1.22	0.73	1.19	0.41	0.53	-0.33	-0.73	-0.9	-0.77
GENE77X	IMAGE:967930	101080 || CLDN4 || claudin 4 || Hs.5372 || AA506754 || || 1364	1	1.58	-1.92	0.43	0.61	1.15	-1.13	-1.57	0.14	-1.86	0.62	0.53	1.4	-1.28	0.16	0.63	-0.98	-0.46	0.22	0.38	0.34	-0.38	0.89	-0.13	0.85	1.12	0.15	-1.01	0.69	1.54	-0.02	0.69	0.54	1.24	-0.01	-0.64	-1.18	-1.56	1.62	1.01	1.27	0.58	1.22	0.08	-1.28	-3.11	-3.16
GENE1252X	IMAGE:810983	115381 || DKFZP434H132 || DKFZP434H132 protein || Hs.17936 || AA459421 || || 25958	1	1.22	-0.79	0.1	0.57	-0.58	-0.23	-0.31	0.31	-0.9	0.26			-0.62	-0.34	-0.07	-0.14	0.9	-0.78	-0.39	0.35	-0.78	-0.05	-1.06	0.47	0.91	0.25	0.18	0.29	0.43		-0.53	0.27	-0.15	-0.28	0.23	-0.76	0.22	-0.5	1.38	0.87	0.48	0.88	1.79	-0.98	-1.78	-0.32
GENE588X	IMAGE:1558853	107554 || || ESTs || Hs.385954 || AA975266 || ||	1	-0.34	-0.29	-0.39	-0.05	0.1	0.1	-0.79	-0.86	-0.11	0.77	0.1	0.43	0.06	0.72	0.58	-0.08	-0.18	-0.87	-0.13	0.62	-0.65	0.29	-1.61	-0.37	-0.29	-0.14	0.2	0.56	0.18	1.16	1.26	0.23	1.16	-0.57	0.13	-0.04	0.71	-0.62	0.39	0.72	-0.04	0.49	1.26	-2.15	-1.49	-0.04
GENE2418X	IMAGE:1712148	314538 || RNU17D || RNA, U17D small nucleolar || Hs.196769 || AI129891 || || 8420	1	-1.13	-0.93	-1.07	0.18	-0.71	-0.48	0.01	-1.85	-0.09	-0.31	-0.94	0.61	-0.21	0.61	0.16	0.84	1.27	-1.99	-0.7	0.5	-0.56	-0.78	-0.7	0.65	0.47	0.36	0.24	-0.52	-1.11	-0.15	0.09	0.8	0.7	1.77	0.05	1.29	1.24	0.92	-0.93	-0.94	0.3	0.63	1.56	0.8	-0.36	0.32
GENE205X	IMAGE:1636463	102622 || || EST || Hs.129617 || AA999906 || ||	1	-1.01	-2.07	-0.01	0.28	-0.34		0.17	-0.47	-0.24	0.49	-0.34		-0.75	0.64	0.17	0.75	1.22	-1.52	-0.41	0.99	-0.18			0.02	0.2	0.2	-0.01	0.13	-0.33	1.14	0.06	0.04	0.01	-0.55	0.9	0.53	1.55	1.42	-0.11	-0.66	-0.51	-0.22	0.13	-0.22	-1.09	0.17
GENE2354X	IMAGE:1893899	312021 || || ESTs || Hs.369728 || AI280304 || ||	1	-0.66	-1.26	0.05	0.04	-0.78	-0.22	-1.13	-1.45	-0.24	-0.26			0.4	0.79	0.28	1.06	0.94	-0.33	0.27	0.27	0.27	-0.5		0.14	0.99	-0.55	-1.63	-1.25	0.35	1.12	0.26	1.2	0.78	-0.03	-0.08	0.87	1.47	1.38	0.12	-0.5	-0.1	-0.56	-0.55	-0.13	-1.02	0.08
GENE1766X	IMAGE:283173	221393 || KIAA0114 || KIAA0114 gene product || Hs.17719 || N45236 || || 57291	1	-0.32	-1.1	-0.36	-0.08	-1.33	-0.57	0.39	-1.5	-0.76	-0.95	-1.01	0.3	0.46	0.29	-1.35	0.13	0.5	-0.16	-0.1	0.98	-0.83	-0.62	-0.25	-1.53	0.51	0.52	-0.67	-0.76	-0.22	2.56	0.85	1.59	0.44	-0.2	0.44	0.62	1.92	2.07	-0.09	-0.56	-0.08	-0.1	0.85	1.29	-1.09
GENE2422X	IMAGE:814489	314724 || MN7 || D15F37 (pseudogene) || Hs.286132 || AA459353 || || 60438	1	0.39	-0.14	-0.39	0.98	0.06	-0.74	0.43	0.41	-1.1	-0.75	-0.32		-0.04	0.67	0.03	0.3	-0.34	-0.41		-0.85	-0.54	-0.06	-0.74	0.41	0.09	1.3	1.18	0.63	0.64	0.22	-0.07	0.58	-0.04	0.14	0.4	0.91	0.47	0.52	1.11	-0.66	1.08	-0.38	-1.49	-1.96	-0.57	-1.47
GENE1845X	IMAGE:826103	222884 || TNFRSF7 || tumor necrosis factor receptor superfamily, member 7 || Hs.355307 || AA521416 || || 939	1	-1.1		-0.01	0.33	0.94		-1.46		-0.24	-0.3		1.74	0.83	1.67	-0.03	0	-0.93	-0.61	-0.37	-0.54		-0.41	0.26	0.34	0.43	0.86	0.33	-0.16	0.3	-0.03	-0.51	0.19	-0.35		-0.55	0.84	0.56	0.78	0.52	-0.32	0.17	-0.22	-1.87	-0.97	0.41	-0.57
GENE1031X	IMAGE:199558	112945 || LOC56898 || oxidoreductase UCPA || Hs.124696 || R97516 || || 56898	1	-0.57	-0.15	-0.81	-0.1	0.82	-0.21	-0.06	-0.26	0.42	0.44	-0.92	0.75	1.11	1.54	-0.04	-0.16	-0.86	-0.93	-0.64	-1.07	-0.32	-0.18	0.71	0.75	-1	0.22	-0.02	-0.2	0.24	0.32	0.8	1.47	-0.81	-0.3	0.01	1.83	-0.36	0.16	0.5	-0.21	-0.17	0.68	-0.97	-0.85	-0.7	-0.04
GENE2225X	IMAGE:1551724	309310 || || || || AA922661 || ||	1	-0.92	-0.58	-0.84	-0.21	-0.04	-0.78	-0.2	-0.14	0.46	-0.46	-0.36		0.34	0.81	-0.05	0.08	-0.65	-1.6	-1.79		1.01	-0.44	0.59	0.01	-0.35	0.47	0.62	0.17	-0.29	-0.64	1.3	1.83	-0.25	0.03	-0.07	1.06	0.04	0.27	0.86	0.59	0.76	-0.19	-0.3		0.53	-0.52
GENE1824X	IMAGE:112482	222530 || SFRS5 || splicing factor, arginine/serine-rich 5 || Hs.166975 || T86006 || || 6430	1		-0.06	-0.35	0.28	0.88	-1.11	-0.93		-0.08	-0.81	-1.61		-0.07	0.46	-0.45	0.4	-1.09		0.29			0.44	0.37	-0.76	0.07	1.51	0.45	-0.33	-0.14	-0.29	1.31	2.55	-1.52	-0.35	1.19	0.98		1.87	-0.52	0.09	0.1	-0.43	-0.07		-0.95	-1.34
GENE1521X	IMAGE:308163	118763 || YAP1 || Yes-associated protein 1, 65kDa || Hs.84520 || N92380 || || 10413	1	0.42	0.34	-0.27	0.19	0.82	-0.31	-2.15	-2.02	-0.51	-0.36	-1.1	-1.41	0.67	0.21	-0.16	0.13	-0.95	0.46		-0.53	-0.02	-0.14	-0.05	-0.03	-0.61	0.82	-0.12	-0.62	-0.38	0.52	1.25	0.31	0.34	-0.13	0.16	-0.37	0.59	2.99	0.71	0.6	1.18	0.26	0.41	-1.11	-0.3	0.07
GENE628X	IMAGE:32576	108027 || DKFZP761F241 || **hypothetical protein DKFZp761F241 || Hs.107253 || R20416 || || 83643	1	1.14	-0.47	0.56	0.55	0.24			-2.03	-1.17	-0.87			1.7	2.37	-0.11		-0.16	-1.71	-0.44	-1.19	-1.45			-1.12	-0.45	-0.67	-1.73	-0.5	-0.86	-1.15	0.51	-1.41	0.7	1.88	0.81	0.8	-1.1	3.05	3.24	1.53	2.41	-0.4	0.96	-1.51	-0.79	-1.1
GENE1851X	IMAGE:969650	223036 || SCAMP5 || secretory carrier membrane protein 5 || Hs.7934 || AA663609 || || 192683	1	-0.34	-0.95	0.16		-0.5	1.25	0.58	-0.3	-0.54	-0.4		0.04	-0.37	0.41	-0.39	-0.02	-0.04	-0.97	-0.73	-0.12	-0.54	-0.73	0.03	0	0.58	-1.58	-0.81	0.44	-0.43	1.46	0.77	0.3	-0.23	-1.55	0.13	0.47	-0.08		1.3	1.01	-0.07	1.28	1.27	0.53	-0.47
GENE2246X	IMAGE:1468820	309740 || NOS3 || nitric oxide synthase 3 (endothelial cell) || Hs.166373 || AA884967 || || 4846	1	0.23		-0.4	-0.27			-0.61	-0.56	-0.61	0.37	0.54		-1.02	-0.92	-0.09	0.43	-0.74	-0.27	-0.48	-0.05		-0.26	0.15	1.74	0.54	-0.47	-1.43	0.38	-0.47	0.4	-0.23	-0.22	0.64	-0.59		-0.13	0.16	1.99	1.71	1.11	-0.3	0.1	0.11	0.07	-0.48
GENE177X	IMAGE:150466	102298 || || Homo sapiens cDNA FLJ14885 fis, clone PLACE1003711, mRNA sequence || Hs.278222 || H01039 || ||	1	0.28	-0.97	-0.6	-0.76		0.18		-0.42	-0.17	0.24	0.23	0.42	-0.7	0.06	0.21	0.65	0.08	-0.54	-0.58	-0.23	0.12	0.16		1.9	0.37	-1.14	-1.17	0.26	-0.85	0.1	-0.2	0.14	-0.02	-1.32		0.08	-0.31	2.45	2	0.47	-0.11	0.05	0.12	0.22	-0.22	-0.3
GENE2369X	IMAGE:1941410	312517 || || Human clone 295, 5cM region surrounding hepatocyte nuclear factor-1a/MODY3 mRNA, mRNA sequence || Hs.204166 || AI207000 || ||	1	0.12	-0.69	-0.18	-0.32	-0.15		0	-0.52	-0.28	-0.66			-0.45	-0.67	-0.39	-0.25	0.1	-0.4	-0.48	0.73	0.58			0.39	0.87		0.13	1.13	-1.51	-0.37	-0.36	-0.36	-1.42	-1.14		-0.67	0.42	2.23	2.36	-0.1	1.34	-0.18	0.51	0.36		0.18
GENE206X	IMAGE:595181	102629 || MIR || myosin regulatory light chain interacting protein || Hs.20072 || AA173408 || || 29116	1	-0.8	-0.68	-0.29	0.37	-0.49	-0.4	0.2	-0.65	-1.97	-0.5	-0.47		-0.64	-1.03	0.39	-0.49	0.39	-0.59	-0.44	0.67	0.19		-0.63	-0.15	-0.34	0.31	-0.01	0.46	0.74	0.65	-0.39	0.25	-0.21	-0.14	-0.22	-0.4	0.47	2.14	1.42	-0.36	1.98	0.07			0.82	0.69
GENE2806X	IMAGE:841278	99347 || MIR || myosin regulatory light chain interacting protein || Hs.20072 || AA486836 || || 29116	1	-0.94	-0.59	0.1	0.91	-0.87	-0.46	-0.46	-0.72	-2.13	-0.16	-0.54		-0.28	-1.02		-0.47	0.21	-0.19		0.23	-0.32	-0.17		-0.29	-0.09	0.22	0.16	0.72	1.39	0.76	-0.12	0.1	-0.37		0.07	-0.61	-0.3	2.01	1.09	-0.27	1.65	-0.18	1.17	-1.18	0.74	1.04
GENE2330X	IMAGE:321394	311136 || MIR || myosin regulatory light chain interacting protein || Hs.20072 || W32276 || || 29116	1	-0.67	-0.56	0.03	1.15	-0.49	-0.11	-0.68	-0.85	-2.18	0.56	-0.43		-0.44	-1.71		0.34	0.93	-0.67	-0.51	0.22	-0.51	-0.32	-1.35	-0.41	-0.19	0	0.2	0.92	1.78	0.82	-0.22	0.11	-0.36	0.05	-0.42	-0.83	-0.4	2.04	1.79	-0.22	1.65	0.06	1.19		1.02	-0.52
GENE2381X	IMAGE:712314	312989 || MIR || myosin regulatory light chain interacting protein || Hs.20072 || AA404967 || || 29116	1	-0.95	-0.91	-0.1	0.8	-0.47	-0.13	-0.71	-0.66	-2.23	0.23	-0.16		0.44		-0.04	0.28	0.53	-0.14	-0.16	-0.12	-0.65	-0.53	-0.97	-0.39	-0.17	0.02	-0.32	0.76	1.15	0.73	-0.21	0.11	-0.13	-0.4	-0.46	-0.07	-0.07	2.23	1.98	-0.09	1.64	0.51	1.67	-1.76	-0.21	0.29
GENE724X	IMAGE:246304	109273 || BTG3 || BTG family, member 3 || Hs.77311 || N52496 || || 10950	1	-0.08	0.06	-0.61	0.58	1.73	1.23	-2.43	-0.96	-1.39	-0.11	-1.09	-1.25	0.04	-0.85	-0.01	0.46	0.17	-0.64	-0.44	0.65	-0.11	-0.5	-0.18	0.29	-0.98	0.35	0.07	0.58	2.01	1.06	-0.25	0.11	-0.17	-1.36	-0.51	-1.41	0.51	1.08	1.99	1.13	2.44	0.15	1.01	-0.2	-0.87	-1.13
GENE2803X	IMAGE:1009241	99284 || || || || AA226543 || ||	1	-0.2	-0.72	-0.6	-0.33	-0.55	1.29	-0.35	-0.34	0.03	-0.79	-1.59	-0.08	-0.92	-0.9	0.15	-0.15	0.77	-0.43	-0.46	0.36	-0.18		-0.31	-0.87	-0.13	0.51	0.01	0.41	0.92	-0.13	-0.59	0.96	0.26		0.54	-0.1	1.71	-0.59	1.82	0.65	0.83	0.5	0.2	-0.52
GENE2008X	IMAGE:590227	226308 || MRPS15 || mitochondrial ribosomal protein S15 || Hs.107707 || AA147783 || || 64960	1	-0.38	-1.05	-0.62	-0.75	-0.46	1.72	0.01	-0.38	0.16	-0.33	-0.98	0.18	-0.28	-0.67	0.08	0.1	0.96	-0.37	-1.36	0.46	-0.29	-0.53	-0.16	-0.58	-0.18	0.15	-0.41	0.54	0.23	-0.22	-0.28	0.64	0.22	-0.14	0.63	-0.06	1.85	-0.51	1.88		0.59	0.96	1.34	-0.25		-1.62
GENE1499X	IMAGE:562409	118529 || NDUFS5 || NADH dehydrogenase (ubiquinone) Fe-S protein 5, 15kDa (NADH-coenzyme Q reductase) || Hs.80595 || AA214053 || || 4725	1	-0.31	-0.18	-0.47	-0.49	-0.36	1.47	-0.61	-0.8	0.36	-0.92	-0.63	-0.09	-0.27	-0.2	-0.09	0.21	0.95	-0.41	-0.38	0.55	-0.05	-0.1	-0.04	-0.85	-0.48	-0.28	-1.39	-0.09	0.26	-0.33	0.55	0.38	0.26	-0.27	0.55	-0.34	1.1	1.13	2.28	0.31	0.46	0.88	0.35	0.22	-0.15	-1.69
GENE1088X	IMAGE:510794	113542 || MYCBP || c-myc binding protein || Hs.78221 || AA099753 || || 26292	1	0.09	-0.39	0.05	0.6	-0.46	0.99	-0.77	-0.63	0.07	-0.55	-0.58		-0.73	-0.79	-0.06	0.11	0.19	-0.41	-0.72	0.32		-0.32	-0.55	-1.12	-0.14	-0.86	-0.68	0.75	1.73	-0.01	0.22	0.19	1		-0.11	-0.6	0.69	1.46	2.04	-0.35	0.6	0.59	-0.14	0.44	0.47	-1.5
GENE2044X	IMAGE:1468070	226976 || MYCBP || c-myc binding protein || Hs.78221 || AA889395 || || 26292	1	-0.09	-0.22	-0.25	0.32	-0.58	0.43	-0.73	-0.55	-0.41	-0.92			-0.75	-0.61	0.22	-0.67	-0.11	0.1	-0.36					-1.39	0.19	-0.69	-0.06	0.54	1.42	-0.08	0.25	0.13	1.04	0.79	0.26	-0.55	1.08	0.97	1.36	-0.77	0.5	0.73	-0.02	-0.65
GENE1345X	IMAGE:770983	116474 || FLJ11730 || hypothetical protein FLJ11730 || Hs.17118 || AA427401 || || 64769	1	0.22	-0.17	0.13	0.17	0.54	0.34	-1.13	-0.53	-0.31	-0.81	-0.77	-1.07	-0.64	-0.34	-0.34	-0.97	-0.1	-0.51	-0.84	0.05	0.01	-0.27	-0.76	-0.1	0.4	0.42	0.09	0.49	0.86	0.07	0.75	0.13	0.46	-0.01	0	-0.24	1.47	0.7	2.04	0.74	0.39	0.6	-0.09	-1.67	0.24	0.17
GENE1959X	IMAGE:50987	224978 || PABPC4 || poly(A) binding protein, cytoplasmic 4 (inducible form) || Hs.169900 || H18434 || || 8761	1	-0.02	-0.41	-0.21	0.56	0.14	1.13	-1.11	-0.52	0.49	-0.41	-0.16	-0.54	-0.39	-0.66	-1.59	-0.89	0.52	-0.72	-1.39	-0.4	-0.56	-0.68	-0.25	-0.78	0.49	0.32	0.2	0.13	0.06	-0.44	0.39	0.65	1.09	0.29	-0.66	-0.45	0.68	1.6	2.95	0.79	0.56	0.33	1.11	-0.45	-0.64	-0.15
GENE2093X	IMAGE:1055301	307147 || || Homo sapiens cDNA FLJ33791 fis, clone BRSSN2009518, highly similar to Poly(A)-binding protein, cytoplasmic 4 (inducible form), mRNA sequence || Hs.376707 || AA621511 || ||	1	-0.14	-0.54	-0.4	0.44	-0.15	1.55	-0.78	-0.32	0.65	-0.38	-0.3	-0.43	-0.31	-0.72	-1.3	-0.52	0.68	-0.79	-1.01	-0.31	-0.58	-0.75	-0.02	-0.66	0.42	0.14	0	0.23	0	-0.5	0.44	0.69	1.02	-0.01	-0.73	-0.42	0.53	1.59	2.84	0.66	0.31	0.59	1.01	-1.09	-0.66	-0.1
GENE910X	IMAGE:914030	111670 || || || || AA579557 || ||	1	-0.23	-0.37	-0.08	0.43	-0.21	-0.07	-0.43	-0.99	0.13	0.48	0.09	0.07	-0.86	0.05	0.09	-0.71	0.83	-0.6	-0.27	0.27	-0.12	-0.83	-0.46	0.42	1.13	0.59	-0.63	-0.74	-0.21	0.33	0.39	1.41	1.41	-0.65	-0.57	-0.22	1.17	1.54	4.11	1.1	-0.74	0.42	0.44	-2.03	-2.58	-2.37
GENE1782X	IMAGE:1055201	221708 || RPS24 || ribosomal protein S24 || Hs.180450 || AA626146 || || 6229	1	-0.64	-0.74	-0.16	0.02	-0.19	-0.25	-0.31	-1.34	-0.11	-0.25	-0.81	0.11	0.08	0.08	-0.74	-0.08	0.62	-0.27	-0.42	0.02	-0.19	-0.73	-0.35	1.01	1.29	0.66	0.19	-0.9	-0.51	0.78	0.54	1.17	0.79	-0.31	-0.42	0.79	0.91	1.69	3.42		-0.55	-0.04	-0.21	-1.37	-0.49	-1.96
GENE522X	IMAGE:308497	106660 || HT036 || hypothetical protein HT036 || Hs.321669 || N95780 || || 81888	1	-0.3	-0.68	-0.23	0.29	-0.12	1.27	-0.75	-0.24	0.09	-0.41	0.05	0.96	0.44	-0.07	-0.6	0.28	0.38	-1.54	-1.02	-0.61	-0.2	-0.85	-0.29	-0.15	-0.1	-1.16		0.44	1.62	-0.13	0.53	0.07	-0.57	-0.52	-0.15	-0.04	0.2	1.21	2.54	0.31	0.2	1.1	0.46	-0.4	-0.68	-0.5
GENE1166X	IMAGE:810725	114401 || ATP6V0B || ATPase, H+ transporting, lysosomal 21kDa, V0 subunit c'' || Hs.7476 || AA457717 || || 533	1	-0.36	-0.72	0.84	-0.8	0.44	1.1	-0.02	0.76	-0.09	-0.78	-0.62	0.13	-0.06	-0.81	-0.94	0.42	0.78	-0.22	0.04	0.35	-0.66	-0.13	0.24	-0.54	1.11	-0.25	-0.11	0.5	0.18	-0.32	-0.32	0.12	0.11	-0.94	-0.25	-0.71	0.49	0.97	1.81		1.02	1.05	1.06	0.26	-1.59	-2.36
GENE1758X	IMAGE:1631762	221137 || NDUFB9 || NADH dehydrogenase (ubiquinone) 1 beta subcomplex, 9, 22kDa || Hs.15977 || AI025126 || || 4715	1	-2.06	-1.33	-0.33	-0.87	0.11	-0.63	-0.79	-1.17	-1.36	-0.18	-0.66	-0.62	0.96	0.71	0.02	1.57	0.91	0.83	0.66	0.13	0.86	-0.49	-0.43	0.42	-0.29	1.1	1.19	0.45	0.07	-0.25	0.03	0.29	0.04	-0.76	-0.28	0.07	0.52	0.74	-0.3	1.83	-0.59	0.77	1.02	0.06	-0.52	-1.41
GENE1822X	IMAGE:278572	222512 || || Homo sapiens cDNA FLJ23705 fis, clone HEP11066, mRNA sequence || Hs.49136 || N66178 || ||	1	-0.71	-1.53	0.12	-1.45	-0.58	0.2	-0.21	-2	-0.67	-0.42	-0.71		1.28	1.47	0.83	0.59	0.81	-0.1	-0.17	-0.3	1.22	-0.06	-0.67	0.27	0.79		1.45	-0.23	-0.36	0.56	-0.02	0.41	-0.68	-0.4	-0.92	0.07	0.07	0.93	-0.28	1.54	-0.12	0.38	2.09	-1.35	-1.21
GENE2292X	IMAGE:1650748	310588 || || Homo sapiens cDNA FLJ23705 fis, clone HEP11066, mRNA sequence || Hs.49136 || AI022800 || ||	1	-0.75	-1.18	0.27	-1.33	-0.74	0	0.01	-1.78	-1.26	-0.75	-0.68	-0.72	1.08	1.41	0.84	0.57	0.58	0.06		-0.16	1.31	0.04	-0.3	-0.2	1	1.3	1.77	-0.22	-0.19	0.68	0.3	0.44	-0.53	-0.01	-0.64	0.09	-0.02	1.08	-0.41	1.5	0.24	0.09	1.88	-1.97	-1.45	-1.3
GENE132X	IMAGE:279790	101782 || FMR1 || fragile X mental retardation 1 || Hs.89764 || N48355 || || 2332	1	-1.01	-1.51	1.03	-0.5	-0.67	-0.83	-0.04	-1.45	-1.37	-0.42	-0.64	0.02	1	1.45	1.09	0.87	0.76	-0.45	-0.89	0.57	0.31	-0.39	-0.7	0.31	1.46	0.16	0.23	0.17	-0.47	-0.97	-0.2	0.94	-0.32	-0.4	0.78	-0.3	-0.31	0.55	0.74	1.49	1.02	-0.45	2.09	-1.26	-0.75	-0.79
GENE2783X	IMAGE:112576	99013 || BCCIP || BRCA2 and CDKN1A interacting protein || Hs.279862 || T86027 || || 56647	1	-0.9	-1.16	-0.2	0.1	-0.09	-0.59	-0.8	-1.4	-0.43	0.24	0.28		-0.1	0.46	-0.27	0.46	0.18	-0.1	-0.59	0.57		-0.92	-0.81	-0.33	0.61	1.3	0.38	-0.13	-0.13	0.17	1.75	0.85	0.47	-0.53	-0.14	0.3	-0.06	1.16	-0.13	0.81	0.62	0.65	1.24	-1.1	-1.56
GENE714X	IMAGE:376941	109182 || MAL2 || mal, T-cell differentiation protein 2 || Hs.76550 || AA046815 || || 114569	1	-0.73		0.6	-0.47	-0.32	-1.72	-1.4	-2.37	-0.47	-0.05	0.67	-1.98	-0.1	-0.14	0.17	-0.05	-0.61	0.73	0.43	-0.14	2.42	0.52		0.6	1.16	1.25	1.22	0.28	0.05	-0.09		0.87	1.29	-0.5	-0.92	0.01	0.46	0.7	-0.38	0.81	0.09	1.25	0.95	-1.03	-0.61	-2.46
GENE235X	IMAGE:813730	102977 || MAL2 || mal, T-cell differentiation protein 2 || Hs.76550 || AA453783 || || 114569	1	-0.93	-2.42	0.16	-1.05	-0.53	-1.26	-1.91	-2.16	-0.26	0.59	0.77	-0.97	1.19	0.21	0.66	1.19	-0.22	0.07		-0.26	2.29	1.11	0.88	0.78	0.9	1.23	0.58	0.04	-0.21	-0.45	-1.25	0.87	1.01	-1.01	-0.89	-0.05	0.15	0.95	-0.03	1.28	0.11	1.27	1.08	-0.5	-2.26	-0.71
GENE2189X	IMAGE:565319	308657 || MAL2 || mal, T-cell differentiation protein 2 || Hs.76550 || AA126879 || || 114569	1	-0.29	-1.59	0.91	-0.39	-0.34	-1.64	-2.41	-2.03	-0.8	0.14	0.36	-1.49	0.43	-0.68	0.28	0.77	-1.14	1.02	0.4	-0.51		0.41	-0.02	0.66	1.49	1.64	1.55	0.71	0.54	-0.07	-0.65	0.45	1.38	-0.13	-0.51	-0.38	-0.35	0.61	-0.51	1.56	0.72	1.07	1.04	0	-2.68	0.39
GENE46X	IMAGE:325102	100647 || CTBP2 || C-terminal binding protein 2 || Hs.171391 || W49714 || || 1488	1	-0.68	-0.6	-0.22	0.08	0.34	-0.7	-0.99	-0.93	-0.24	-0.27	-0.02	-0.1	1.39	1.4	0.63	-0.14	-0.03	-1.4	-1.5	-0.09	-0.19	-0.81	-0.42	0.61	0.46	0.2	0.89	0.16	0.27	0.49	0.31	0.81	0.66	0.22	0.63	0.1	0.36	0.66	-0.47	-0.12	0.6	0.38	-0.08	-0.61	-0.56	-0.37
GENE919X	IMAGE:1013695	111803 || CTBP2 || **C-terminal binding protein 2 || Hs.171391 || AA548333 || || 1488	1	-0.47	-0.74	-0.28	0.06	0.16	-0.56	-1.07	-1.33	-0.01	0.38	-0.14	-0.68	0.73	1.74	0.47	0.21	0.49	-1.13	-0.81	0.27	0.17	-0.4	-0.38	0.63	0.22	0.58	0.17	-0.12	0.42	0.21	0.18	0.64	0.57	-0.1	0.38	-0.18	0.7	0.95	0.21	0.19	0.75	0.35	-0.6	-1.61		-1.18
GENE2049X	IMAGE:415046	227050 || || Unnamed protein product [Homo sapiens], mRNA sequence || Hs.405809 || W93108 || ||	1	-0.69	-1.31	-0.64	0.49	0.89	0.4	-1.36	-1.57	-0.05	-0.07	-0.49		-0.15	0.2		0.74	1.6	-0.96	-0.61	0.16	-0.49	-0.1	-0.28	1.07	0.74	-0.74	0.03	-0.69	0.42	-0.7	0.23	0.89	0.2	0.1	0.1	0.83	0.66	1.53	0.37	0.66	0.08	-0.16	-0.15	-0.38	0.03	-0.92
GENE617X	IMAGE:143227	107931 || TNKS1BP1 || tankyrase 1 binding protein 1, 182kDa || Hs.9645 || R74077 || || 85456	1	0.63	0.11	0.27	0.07	0.27	-0.31	-1.86	-1.32	-0.21	-0.07	0.18	0.25	0.43	0.4		-0.02	0.02	0.18	0.41	0.86	0.17	0.29	0.2	0.29	0.15	-0.42	-0.81	0.12	0.38	0.24	-0.48	0.3	0.54	-0.02	0.62	-0.38	-0.04	0.53	0.14	-0.1	0.31	-0.01	-0.01	-1.37	0.58	-1.69
GENE279X	IMAGE:727251	103549 || CD9 || CD9 antigen (p24) || Hs.1244 || AA412053 || CD9 || 928	1	-0.73	-0.84	1.25	1.29	0.5	-1.23	-1.58	-1.59	-0.49	-1.67	-0.69	0.54	0		1.28	-0.71	-1.02	0.28	-0.43		1.03	0.3	0.66	0.33	1.39	0.22	-0.47	0.71	0.36	0.47	-0.24	0.93	0.42	0.6		0.65	-0.2	1.15	0.07	-0.59	-0.28	0.53	-0.72	-0.67	-0.38	-0.45
GENE1817X	IMAGE:449112	222476 || || ESTs, Moderately similar to G3P2_HUMAN Glyceraldehyde 3-phosphate dehydrogenase, liver [H.sapiens] || Hs.291531 || AA777488 || ||	1	-0.76	0	-0.41	0.48	-0.08	-0.55	-0.67	-0.63	-0.16	-0.01	0.68	-0.09	-0.1	-0.3	-0.01	0.07	-0.43	0.03	-0.25	-0.03	0.95	0.79	0.69	-0.03	0.53	-0.36	-0.85	0.01	-0.03	0.33	0.01	1.38	1.43	0.91	0.01	0.26	-0.08	0.79	-0.43	-0.11	-0.08	0.27	-0.72	-1.64	-0.1	-0.69
GENE2772X	IMAGE:897301	98835 || CMAS || cytidine monophosphate N-acetylneuraminic acid synthetase || Hs.12492 || AA488288 || || 55907	1	-0.29	-0.13	0.19	1.34	0.18	-1.1	-1.37	-0.93	-0.11	0.32	-0.24	-0.53	0.26	0.15	0.23	-0.82	-0.3	0.39	-0.18	0.2	0.96	0.57	0.29	0.38	0.65	-0.05	-1.62	0.71	0.09	-0.27	0.57	1.44	1.3	-0.68	-0.43	-0.61	-0.55	1.79	0.36	0.29	0.08	0.52	-1.1	-1.2	0.39	-1.22
GENE585X	IMAGE:810552	107546 || REA || repressor of estrogen receptor activity || Hs.7771 || AA464567 || || 11331	1	-0.5	-0.08	-0.09	1.45	0.27	-0.84	-0.79	-0.91	-0.1	-0.11	0.03	-0.41	0.45	-0.26	-0.65	-0.82	-0.14	0.26	0.11	-0.14	0.46	0.83	0.3	-0.26	0.54	0.02	-1.07	0.16	0.22	0.63	0.63	1.23	0.86	0.34	-0.01	0.38	-0.4	1.34	0.44	0.18	-0.23	0.37	-0.67	-0.47	-0.82	-1.54
GENE1764X	IMAGE:1476157	221282 || PXR1 || peroxisome receptor 1 || Hs.158084 || AA873073 || || 5830	1	-0.55	-0.43	-0.31	1.15	-0.09	-0.72	-0.75	-1.34	-0.14	0.04	-0.22	0.1	0.07	0.33	0.82	-0.35	-0.02	0.25	-0.01	-1.43	0.34	0.72	-0.06	-0.5	0.19	0.37	-1.06	0.09	0.53	0.94	0.11	0.81	0.37	-0.06	0.38	0.23	-0.11	1.82	1.09	0.36	-0.11	0.1	-0.7	-1.4		-0.91
GENE379X	IMAGE:839796	104899 || ING4 || inhibitor of growth family, member 4 || Hs.108183 || AA491467 || || 51147	1	-0.57	-0.92	-0.29	1.01	0.31	-1.05	-0.84	-0.62	-0.03	-0.36	-0.19	0.13	0.49	0.1	-0.67	-0.63	-0.98	0.64	0.08	-0.07	0.16	0.71	0.45	-0.01	0.31	0.98	-0.72	-0.1	0	0.62	0.69	0.77	0.21	-0.73	0.57	0.87	0.06	1.46	0.66	0.19	0.08	1.36	-0.92	-1.79	-0.32	-1.07
GENE2815X	IMAGE:454459	99437 || || Homo sapiens clone 23870 mRNA sequence || Hs.12460 || AA677322 || ||	1	-0.94	-1	0.39	0.63	-0.15		-0.76	-0.93	-0.43	-0.17	-0.36	0.66	1.63	0.59	0.06	-0.42	0.01	-0.65	-0.54	0.08	-0.23	0.26	0.36	-0.36	0.5	-0.16	-0.19	0.7	-0.55	0.97	1.16	1.56	0.54	-0.71	-0.33	-0.14	-0.15	2.11	-0.06	0.87	-0.07	0.15	-0.66	-1.19	-1.13	-0.99
GENE2166X	IMAGE:1570663	308273 || FKBP4 || FK506 binding protein 4, 59kDa || Hs.848 || AA932521 || || 2288	1	-1.22	-1.27	-0.36	0.51	-0.41	-0.34	-0.57	-1.24	-0.7	0.03	-0.68	0.52	1.65	-0.17	-0.54	-0.68	-0.15	0.47	0.49	0.47	0.14	0.27	0.38	-0.01	0.87	-0.48	-0.98	0.53	0.41	0.26	0.13	1.85	1.28	-0.58	-0.49	0.16	0.18	2.59	0.25	0.77	-0.55	0.7	-0.92	-0.57	-2.1	-0.04
GENE648X	IMAGE:346696	108327 || TEAD4 || TEA domain family member 4 || Hs.94865 || W72159 || || 7004	1	-0.32	-0.3	-0.7	0.49	0.43		-1.46		-0.59	-0.78	-0.1		1.45	0.88	-0.05	-0.14	0.01	0.29		0.55			-0.28	-0.67	-0.05	-0.37	-0.3	0.44	0.24		0.12	1.37	0.7	0.26		-0.03	0.28	1.02	-0.19	0.22	-0.23	0.13	-0.51	-1.18	-0.11	-0.44
GENE281X	IMAGE:595307	103574 || LDHB || lactate dehydrogenase B || Hs.234489 || AA173619 || || 3945	1	-0.75	0.39	-0.61	0.28	0.21	-0.84	0.52	-2.24	-0.22	0.58	-1.27	-0.21	0.99	1.12	0.39	-0.34	0.13	0.53	1.07	0.23	0.41	-0.38	0.21	-0.68	-0.23	0.53	-0.53	0.12	0	0.21	1.38	1.88	1.51	-0.77	-0.21	-0.23	0.95	1.38	-0.19	0.88	0.66	-0.24	-1.21	-2.49	-0.71	-2.06
GENE2593X	IMAGE:2563391	330750 || LDHB || lactate dehydrogenase B || Hs.234489 || AI969670 || || 3945	1	-0.56	0.42	-0.55	0.36	0.12	-0.36	0.46	-1.41	-0.32	0.67	-0.71	-1.08	0.57	0.65	-0.21	-1.08	-0.06	0.83	0.57	0.23	0.03	-0.34	0.15	-0.8	0.01	0.71	-0.5	0.27	0.14	0.17	1.52	1.43	1.77	-0.6	-0.2	-0.27	0.22	1.04	-0.27	0.82	0.64	0.05	-0.68	-2.38	0.16	-1.73
GENE1118X	IMAGE:770082	113849 || KIAA0657 || KIAA0657 protein || Hs.6654 || AA430575 || || 23363	1	-0.27	-0.39	-0.59	0.7	0.51	-0.02	-1.32	-2	-0.01	0.04	-0.1	0.78	0.87	0.47		-1.49	-0.86	0.63	0.66	0.14	0.38	0.89	-0.08	1	-0.36	-1.25	-0.62	0.52	1.03	-0.41	0.75	0.5	0.05	-0.49	-1.18	0.43	0.13	0.87	1.13	-0.11	1.34	0.53	-0.73		0.04	-2.2
GENE1605X	IMAGE:950883	119919 || EEG1 || EEG1 || Hs.234355 || AA608713 || || 65981	1	-0.27	-0.46	-0.63	0.89	-0.1	-0.24	-0.62	-1.47	0.08	-0.28	-0.27		1.37	1.27	0.33		-0.46	-0.37	0.16	-0.44	-0.24	0.14	-0.04	0.28	0.26	-0.87	-0.37	0.34	0.66	-0.2	0.49	1.27	0.09	0.28	-0.17	0.45	-0.86	0.58	1.39	-0.3	1.12	-0.7	-1.1		-0.38	-0.72
GENE2352X	IMAGE:825659	311980 || DNAJB11 || **DnaJ (Hsp40) homolog, subfamily B, member 11 || Hs.278605 || AA505074 || || 51726	1	-1.45	-1.1	-0.48	-0.28	-0.4	1.62	-0.69	-0.24	-0.25	-0.55	-0.41	-0.19	1.39	0.31	0.86	1.24	-0.08	0.56	0.72	0.08	-1.03	-0.81	-0.5	0.18	0.45	-1.49	-1.11	0.22	0.23	0.33	-0.45	0.61	-0.65	-1.05	1.48	0.03	-1.31	0.33	-0.02	1.83	0.71	1.11	0.54	0.34	-0.73	0.09
GENE2032X	IMAGE:1613222	226790 || DNAJB11 || DnaJ (Hsp40) homolog, subfamily B, member 11 || Hs.278605 || AI001203 || || 51726	1	-1.3	-0.92	-0.55	-0.37	-0.44	1.32	-0.83	-0.15	0		-0.58	-0.59	1.48	0.34	0.66	1.18	-0.16	0.44	1.1	-0.13	-0.98	-0.88	-0.22	0.19	0.46	-1.47	-0.89	0.2	-0.12	0.28	-0.24	0.45	-0.44	-1.26	1.43	0.13	-0.82	0.36	0.1	2.05	0.79	1.35	0.63	0.15	-1.68	-0.17
GENE1771X	IMAGE:50649	221517 || PRKCL1 || protein kinase C-like 1 || Hs.2499 || H17375 || || 5585	1	-0.59	-0.44	-0.16	1.14	0.3	0.27	-0.45	-0.3	-0.32	-0.1	1	0.79	0.1	-0.83	0.9	1.22	0.36	-0.49	-0.64	0.15	-0.47	0.06	-0.47	0.07	0.21	-0.3	0.07	0.47	0.75	-0.24	1.06	1.25	0.8	-0.51	0.34	-0.45	-1.19	-1.37	0.59	0.16	-0.17	1.56	0.24	-0.94	-2.46	-0.92
GENE1227X	IMAGE:51906	115130 || FLJ32891 || hypothetical protein FLJ32891 || Hs.350209 || H23528 || || 199745	1	-0.82	-0.61	-0.49	0.48	0.26		-0.49	-0.5	0.28	-0.75		1.1	0.18	-0.05	1	0.91	-0.39	-0.12	-0.37	-0.29	-0.3			-0.24	-0.39	-0.34	-0.58	0.09	0.17	-0.18	1.16	1.44	0.16	0.24	-0.03	-0.55	-0.6	-0.83	0.72	0.46	0.78	1.47	0.09	-0.63	-1.36
GENE624X	IMAGE:796646	107975 || ODC1 || ornithine decarboxylase 1 || Hs.75212 || AA460115 || || 4953	1	-1.1	-0.63	0.06	0.68	-0.13	0.51	-0.22	-0.98	-0.3	-0.21	-0.45	0.35	0.92	0.54	0.48	0.11	0.57	0.27	0.07	0.42	-0.5	-0.69	-0.86	0.15	0.35	-0.98	-1.45	0.27	0.99	0.07	1.81	1.39	-0.1	-0.74	-0.1	0.03	-0.32	-1.01	0.61	0.94		0.56	0.21	-0.16	-0.76	-0.77
GENE1933X	IMAGE:1636108	224459 || PSA || phosphoserine aminotransferase || Hs.286049 || AI015679 || || 29968	1	-1.44	-1.12	-0.25	1.73	0.39	-0.48	0.28	-1.79	-2.05	-0.35	-0.72		0.71	0.24	0.77	-0.26	-1.04	0.71	-0.19	-0.31	-0.72		0.69	0.35	0.33	0.54	0.1	-0.14	0.54	0.47	1.44	1.16	1.06		-0.45	-0.32	-0.65	0.25	-1.18	0.24	0.04	0.62	1.2	-0.01	0.47	-0.91
GENE282X	IMAGE:771089	103579 || NDUFB7 || NADH dehydrogenase (ubiquinone) 1 beta subcomplex, 7, 18kDa || Hs.433482 || AA428058 || || 4713	1	-0.97	-0.97	-0.55	1	-0.43	0.42	-0.56	-0.47	-0.34	-0.49	-0.11	0.36	-0.06	-0.61	1.13	1.17	0.12	0.37	0.64	0.05	-0.44	-0.18	-0.35	0.18	-0.61	-0.03	-0.39	0.13	1.62	-0.7	0.75	1.34	-0.02	-0.4	0.51	-1.17	-0.03	0.32	-0.27	-0.02	0.38	0.5	-0.25	0.17	0.42	-1.34
GENE1555X	IMAGE:50175	119181 || LSM4 || **U6 snRNA-associated Sm-like protein || Hs.76719 || H17486 || || 25804	1	-0.9	-1.35	0.17	1.43	-0.34	-0.35	-0.96	-1.27	-0.7	-0.64	-0.4	0.12	0.19	-0.01	1.7	0.12	0.29	0.82	0.8	-0.24	-0.38		-0.66	0.3	0.43	-0.47	-0.64	0.58	1.75	0.95	-0.53	0.11	0.29	1.15	0.06	-1.39	0.27	0.49	-0.71	0.69	-0.29	-0.3	-0.02	0		0.01
GENE2393X	IMAGE:1323361	313449 || NR2F6 || nuclear receptor subfamily 2, group F, member 6 || Hs.239752 || AA872728 || || 2063	1	-0.86		-0.64	0.46	0.33	0.71	-0.94	-2.15	-1.72	-1.11	-0.06	-0.59	0.7		1.77	0.3	0.31	0.2	0.04	-0.11	-0.99	-0.74	-0.11	1.05	-0.34	0.14	0.32	0.75	0.83	0.8		1.47	-0.12	0.94	-0.15	-0.63	0.47	0.5	-0.7	0.82	0.92	0.56	-0.71	-0.2	-1.04	-0.4
GENE1314X	IMAGE:859422	116095 || NR2F6 || nuclear receptor subfamily 2, group F, member 6 || Hs.239752 || AA666180 || || 2063	1	-1.45	-1.58	-0.53	0.74	-0.01	1.06	-1.13	-2.56	-1.39	-0.56	0.1	-0.6	0.65	0.35	1.89	0.63	0.53	0.04	-0.17	-0.11	-1.03		-0.11	0.71	-0.38	-0.43	0.06	0.96	1.53	1.08	1.07	1.67	-0.01	0.97	-0.23	-1.23	0.12	0.76	-0.58	0.92	0.55	0.2	-0.6	-0.57	-0.5	-0.78
GENE1153X	IMAGE:1861354	114327 || NR2F6 || **nuclear receptor subfamily 2, group F, member 6 || Hs.239752 || AI053970 || || 2063	1	-1.33	-1.76	-0.29	0.48	-0.13	0.53		-2.31	-1.19	-0.54	-0.27		-0.48	0.51	1.65	1.1	0.11	-0.02	-0.03	-0.11	-0.16	-0.51		0.69	-0.33	-0.08	-0.4	0.68	0.31	1.16	1.64	1.2	0.06	0.49	-1	-0.9	0.09	0.79	-0.42	1.12	0.46	0.53	-0.26	-0.4		-0.78
GENE166X	IMAGE:588915	102169 || IFI27 || interferon, alpha-inducible protein 27 || Hs.278613 || AA157813 || || 3429	1	-0.22	-1.3	0.32	-0.29	0.46	1.08	0.24	-1.08	-3.36	-1.83	-0.19	0.45	0.37	-0.39	1.04	1.5	1.11	0.84	0.36	-0.19	0.06	0.63	0.54	0.91	-0.18	0.69	0.16	0.74	1.34	0.53	0.17	1.41	-0.33	0.1	-0.53	-2.22	0.13	-0.48	0.32		0.19	0.79	0.1	-1.22	-1.47	-1.28
GENE2475X	IMAGE:2013178	317521 || DATF1 || death associated transcription factor 1 || Hs.155313 || AI359211 || || 11083	1	-0.63	-1.26	-1.12	0.44	-0.13	0.06	-0.91	-1.74	-1.06	-0.17	-0.83	0.42	0.28		1.16	0.28	0.13	0.49	0.51	0.34	-0.06	-0.11	-2.05	-0.3	-0.87	0.18	0.52	0.34	0.42	0.64	-0.73	1.45	-0.3	1.03	0.85	0.88	-0.33	0.42	1.74	0.31	0.58	0.92	0.52	-1.04	-1.04	-0.35
GENE844X	IMAGE:773233	110850 || DATF1 || death associated transcription factor 1 || Hs.155313 || AA425259 || || 11083	1	-0.01	-0.98	-1.17	0	0	0.06	-0.84	-1.25	-0.88	-0.23	-0.75	0.48	0.12	1.2	0.76	0.04	0.25	0.47	0.69	0.28	-0.32	-0.39	-1.53	-0.56	-0.62	0.39	0.28	0.01	-0.43	0.42	-0.35	1.02	0.14	0.86	1.11	0.96	-0.47	0.26	1.51	0.22	0.46	0.58	0.25	-1.66	-0.48
GENE991X	IMAGE:198960	112477 || PIGT || phosphatidyl inositol glycan class T || Hs.84038 || H82992 || || 51604	1	-0.07	-0.35	-0.22	0.59	0.43	0.4	-0.05	-0.01	-0.58	-0.4	0.22	1.58	0.04	0.06	1.55	0.23	-0.86	0.72	0.58	-0.6	-0.26	-0.36	-1.08	0.17	-0.33	-0.87	-0.85	-0.06	-0.02	-0.66	-0.05	0.25	-0.28	0.49	0.91	0.9	-1.56	0.14	0.87	0.89	1.24	1.26	-0.32	-1.46	-0.87	-1.37
GENE1875X	IMAGE:306812	223377 || LOC114990 || hypothetical protein BC013767 || Hs.348385 || N79049 || || 114990	1	0.55	0.08	-0.16	0.49	-0.33	0.19	-1.36	-0.82	-0.62	0.01	-0.43	1.01	0.1	0.36	1.12	-0.09	-0.77	0.78	0.82	0.15	0.17	0.18	-0.81	-0.2	-0.09	-1.53	-0.66	-0.65	-0.15	0.24	0.41	0.59	-0.92	-0.32	0.77	0.18	-1.04	0.36	1.15	1.99	0.32	0.93	0.73	-1.63	-0.74	-0.46
GENE1319X	IMAGE:308682	116151 || ABCF2 || ATP-binding cassette, sub-family F (GCN20), member 2 || Hs.153612 || N95462 || || 10061	1	-0.58	-0.1	-0.43	0.42	0.55	0.64	-1.53	-1.85	-0.48	-0.31	-0.15	-0.33	0.16	0.2	-0.27	0.55	-0.66	0.97	1.14	0.07	-0.39	0.59	-0.64	0.8	-0.14	-0.08	-0.7	-0.43	0.32	-0.04	0.83	0.69	-1.46	0.18	1.87	0.69	-0.41	-0.67	1.54	1.39	1.19	1.24	-0.04	-1.21	-1.47	-1.55
GENE1440X	IMAGE:138775	117645 || NGFRAP1 || nerve growth factor receptor (TNFRSF16) associated protein 1 || Hs.381039 || R63543 || || 27018	1	-0.34	0.19	-0.25	0.53	0.69	0.46	-1.4	-2.5	-0.67	-0.13	-0.32	-0.48	0.27	0.12	0.14	0.36	-0.89	0.97		0.32	0.05	0.48	-0.44	0.96	0.01	0.32	-0.17	-0.28	0.4	0.13	0.94	0.79	-1.12	0.68	2.16	0.26	-1.14	-0.84	1.22	1.34	1.34	0.77	-0.59	-1.7	-1.04	-1.42
GENE316X	IMAGE:138841	103970 || || ESTs, Highly similar to ankyrin repeat, family A (RFXANK-like), 2 [Homo sapiens] [H.sapiens] || Hs.416248 || R62727 || ||	1	-0.32	0.17	0.02	0.58	0.6	-0.79	-0.9	-2.17	-0.7	-0.54	-0.29	-0.54	-0.05	0.13	-0.03	-0.07	-0.82	0.88	0.73	0.38	-0.12	0.3	-0.19	0.59	0.07	-0.11	-0.11	-0.32	0.55	0.21	1.23	0.36	-1.43	0.88	2.1	0.31	-0.09	-0.74	0.99	0.99	1.01	0.57	-0.26	-1.43	-0.39	-1.15
GENE2785X	IMAGE:773073	99040 || MAGEF1 || MAGEF1 protein || Hs.306123 || AA425302 || || 64110	1	-0.89	-0.62	0.56	0.23	0.17	-0.11	-1.42	-2.25	-0.81	-0.62	-0.43	-0.33	0.7	0.68	0.23	-0.09	-0.77	1.69	1.69	0.62	0.1	-0.1	0.1	0.44	0.86	0.05	0.3	-0.16	0.46	1.27	-0.02	-0.33	0.32	-0.06	0.74	0.09	-0.74	0.15	-0.54		-0.98	0.52	-0.33	-0.37	0.52	-0.66
GENE1790X	IMAGE:430733	221834 || LOC131118 || similar to RIKEN cDNA 1810055D05 || Hs.349177 || AA677960 || || 131118	1	-0.75	-1.03	-0.33	0.55	-0.59	-0.5		-1.63	-0.77	-0.71	-1.01		-0.34	-0.14	1.07	0.7	-0.6	1.42	1.33	0.28		-0.46	-0.83	0.56	0.38	0.37	-0.45	-0.34	0.97	0.36	0.25	0.27	0.44	0.54	0.82	-0.12	-0.83	-0.01	-0.25	0.44	0.07	0.37	0.14	-0.05	0.44	-0.08
GENE781X	IMAGE:340722	110009 || MLF1 || myeloid leukemia factor 1 || Hs.85195 || W56334 || || 4291	1	-1.31	-1.14	-0.47	0.64	-1.3	1.03	-0.89	-2.4	-0.81	-1	-1.41	0.13	-1.55	-0.25	1.41	0.52	-0.76	1.94	1.41	0.09	-0.51	-0.73	-0.15	-0.72	0.27	-1.21	-0.36	0.6	3.19	0.23	1.45	0.29	0.82	0.34	1.71	0.47	-2.38	-0.69	-0.05	1.19	0.59	0.91	0.64	-0.26	0.43	0.12
GENE1157X	IMAGE:192481	114345 || NRXN2 || neurexin 2 || Hs.124085 || H41237 || || 9379	1	-1.65	-1.3	-0.81	0.57	-1.3	1.14	-0.76	-2.3	-0.82		-1.26	0.23	-0.9	-0.03	1.23	0.57	-0.82	1.95	1.42	-0.32	-1.09	-1.07	-0.58	-0.75	0.14	-1.52	-0.63	0.66	3.09	0.22	1.28	0.23	0.83	0.52	1.74	0.31	-1.39	-0.54	0.26	1.2	0.58	1.49	0.52	0.15	-0.39	-0.06
GENE1212X	IMAGE:147447	114965 || JAM1 || junctional adhesion molecule 1 || Hs.12284 || R81173 || || 50848	1	0.05	-0.75	0.34	0.04	-0.4	-0.39	-1.74	-0.78	-0.59	0.65	-0.37		-0.62	-0.18		0.56	0.03	0.34	0.39	1.07	0.32	-0.77	-1.35	-0.15	-0.06		0.66	0.48	1.62	-0.41	-0.01	-0.17	0.64	-0.05	0.2	-0.89	-0.53	0.56	0.29	1.13		0.45	0.24
GENE2619X	IMAGE:2189995	330943 || HDGF || hepatoma-derived growth factor (high-mobility group protein 1-like) || Hs.89525 || AI538219 || || 3068	1	-0.26	-0.89	0.08	0.36	0.04	-0.14	-1.37	-0.86	-1	-0.42	-0.04	0.34	-0.12	-0.25	0.24	0.43	0.2	0.36	0.08	0.64	-0.77	-1.2	-0.93	-0.39	0.85	0.55	0.72	0.76	1.51	0.73		0.05	0.47	0.87	0.75	0.05	-0.13	-0.06	-0.54	0.14	-0.18	0.71	1.03	-0.04	-1.66	-0.69
GENE26X	IMAGE:813673	100327 || HDGF || hepatoma-derived growth factor (high-mobility group protein 1-like) || Hs.89525 || AA453749 || hepatoma-derived growth factor || 3068	1	-0.41	-1.41	-0.15	0.07	-0.43	0.33	-1.4	-0.62	-0.6	0.19	-0.48	0.75	0.33	0.55	0.85	1.44	0.42	0.22	0.24	0.11	-0.73	-0.7	-0.85	0.05	0.45	0.69	0.02	0.52	1.52	0.38	0.61	0.24	0.08	0.56	0.78	0.07	-0.44	0.28	-0.23	0.43	-0.44	0.64	0.66	-0.88	-1.76	-1.76
GENE2751X	IMAGE:593164	98646 || UBE2D2 || ubiquitin-conjugating enzyme E2D 2 (UBC4/5 homolog, yeast) || Hs.108332 || AA159600 || || 7322	1	-0.48	-0.26	-0.03	-0.01	-0.59	-0.34	-0.01	-0.43	-0.4	0.03			0.26	0.36	0.09	1.08	-0.89	0.83		-0.25	0.14	0.38	0.5	0.68	0.07	-0.14	-0.44	-0.03	0.48	-0.21	0.03	0.56	0.86	-0.18	0.32	-0.32	-0.9	0.32	0.03	0.73	0	1.41	0.66	-0.78	-1.49	-1.48
GENE1206X	IMAGE:753400	114903 || BAF53A || BAF53 || Hs.274350 || AA406395 || || 86	1	-0.35	-0.98	-0.48	-0.05	-0.69	0.05	-0.86	-0.73	-0.41	0.06	-0.66	-0.58	0.93	0.98	0.26	0.3	0.02	1.53		0.79	-0.27	-0.11	-0.16	0.21	-0.13	-0.14	-0.48	-0.5	0.35	0.28	0.46	0.05	0.36	0.2	0.64	0.79	-0.78	0.16	-0.47	1.99	-0.44	0.99	0.81	0.23	-1.69	-1.5
GENE914X	IMAGE:627112	111712 || SENP2 || sentrin-specific protease || Hs.401388 || AA190626 || || 59343	1	-0.1	-0.18	0.02	0.14	-0.19	0.09	-1.53	-1.06	-0.62	0.07	-0.86		0.51	0	-0.3	0.92	-0.27	0.7	0.4	0.44	-0.51	0.12	-0.63	0.26	0.65	-0.18	-0.23	0.24	0.58	0.68	0.42	0.17	0.61	-0.19	0.89	-0.27	-1.22	0.23	0.12	0.6	0.19	1.73	0.75	-0.46	-0.92	-1.69
GENE1850X	IMAGE:685609	223035 || LOC51193 || zinc finger protein ANC_2H01 || Hs.22879 || AA255876 || || 51193	1	-0.09	-0.56	-0.11	-0.18	-0.47	0.14	-1.14	-1.5	-0.36	0.13	-0.97		0.87	0.03	-0.31	0.8	-0.48	1.53	1.12	0.25	-0.26	-0.83	-0.53	-0.08	0.49	0.29	-0.15	-0.13	0.17	0.83	0.14	-0.33	0.32	0.04	0.48	-0.58	-0.54	0.66	0.49		-0.39	0.56	1.81	-0.43	-0.9
GENE2264X	IMAGE:746190	309999 || DKFZp761B1514 || hypothetical protein DKFZp761B1514 || Hs.177537 || AA417710 || || 84248	1	0.19	-0.1	0.65	-0.03	-0.94	0.06	-0.98	-0.35	-0.05	-0.15	-0.57		0.19	-0.28	-0.06	0.43	-0.48	1.24	0.91	0.87	-0.11	0.03	-1.43	0.19	0.58	-0.76	-0.87	-0.14	-0.03	0.89	0.67	-0.46	0.95	-0.33	0.91	-0.15	-1.48	-0.03	-0.1	0.68	-0.19	1.53	0.45	0.33	-1.39	-0.2
GENE1721X	IMAGE:33839	220263 || LOC51193 || zinc finger protein ANC_2H01 || Hs.22879 || R19999 || || 51193	1	-0.54	-0.3	-0.09	-0.14	0	-0.36	-0.67	-0.82	-0.86	-0.67	-0.22		0.46	-0.3	-0.36	-0.01	-0.88	1.48	0.95		-0.23	-0.74	0.91	-0.14	0.62	0.49	0.63	-0.18	0.36	0.87	-0.19	-0.51	0.18	0.6	0.67	-0.09	-0.53	0.2	0.05	1.36	-0.24	0.72	1.42	-1.54	-0.83	-0.41
GENE1996X	IMAGE:745011	225963 || KIAA1750 || KIAA1750 protein || Hs.173094 || AA626024 || || 85453	1	-1	-0.79	-1.09	-0.11	1.02	-0.4			-0.95	-0.54	-0.27		-1.39	-0.6	-0.25	-0.76	-1.81	1.86	1.42	-1.06				0.03	-0.97	0.02	0	0.19	0.89	0.92	0.84	-0.41	0.06	-0.49	0.84	-0.21	-0.49	0.8	0.86	2.62	0.86	1.67	-0.01	-0.14	-0.65	-0.59
GENE1639X	IMAGE:757961	120587 || STX3A || syntaxin 3A || Hs.82240 || AA436871 || || 6809	1	-0.26	-1.01	-0.16	-0.14	0.09	-0.52	0.2	-0.26	-0.67	-0.55	-0.44	-0.37	0.71	0	1.55	0.76	0.07	0.49	0.38	-0.63	-0.25	-0.15	-0.54	-0.27	0.11	-0.55	-0.31	-0.3	-0.05	0.28	-0.29	1.36	-0.79	-0.66	0.54	-0.12	0.07	0.03	0.5	1.33	1.17	0.28	0.75	-0.92	0	-0.63
GENE1214X	IMAGE:252963	114977 || GPR48 || G protein-coupled receptor 48 || Hs.160271 || H88521 || || 55366	1	-1.12	-0.79	-1.79			0.04	-0.45	-2.17		-0.65	-1.7		1.59	0.39	2.33	0.96	-0.44	-0.07	-0.44	0.11	-0.81				-2.1	-1.57	-0.28	-0.22	0.41	-0.51	0.05	1.25	-1.06	-0.88	0.42	0.55	1.16	1.03	1.91	1.94	1.63	0.62	0.05	-0.18	0.46	0.37
GENE643X	IMAGE:781704	108261 || HMGN3 || high mobility group nucleosomal binding domain 3 || Hs.77558 || AA431321 || || 9324	1	-0.62	-0.89	-1.08	-0.57	-0.47	0.02	0.14	-0.68	-0.95	-0.39	-1.78	0.7	0.51	0.6	0.61	0.94	0.27	-0.12	-0.11	0.84	-0.95	-0.53	-0.08	-0.13	-1.01	0.18	0.09	-0.36	0.22	-0.05	0.54	0.77	-0.11	0.43	-0.2	-0.03	-0.1	0.76	1.12	1.52	1.5	-0.35	0.15	0.31	0.39	-0.92
GENE843X	IMAGE:72984	110817 || HMGN3 || high mobility group nucleosomal binding domain 3 || Hs.77558 || T56513 || || 9324	1	-0.65	-0.41	-0.94	-0.26	-0.17	-0.72	-0.23	-0.32	-1.78	-1.2	-1.35	0.16	0.17	-0.03	0.72	0.37	-0.19	0.35	0.15	0.67	-1.07	-0.88		-0.23	-0.62	0.24	0.7	-0.33	0.79	0	0.63	1.23	0	0.74	0.45	0.36	0.48	0.95	0.83	1.16	1.22	0.14	0.15	0	0.17	-1.63
GENE107X	IMAGE:325522	101407 || || **EST, Weakly similar to TRI7_HUMAN Thyroid receptor interacting protein 7 (TRIP7) [H.sapiens] || Hs.228613 || AA284242 || ||	1	-0.33	-0.52	-0.87	-0.06	-0.43	-0.33	-0.04	-0.68	-1.38	-0.67	-2.15	-0.04	-0.62	0.24	0.86	0.72	0.01	0.18	0.34	0.91	-1.07	-0.68	-0.61	-0.08	-0.81	0.42	0.63	-0.32	0.77	0.18	0.68	1.4	0.18	0.92	0.09	0.1	0.44	1	0.96		1.61	0.01	0.43	-0.06	-0.82	-0.42
GENE1185X	IMAGE:120362	114627 || HCLA-ISO || likely ortholog of mouse Paneth cell enhanced expression || Hs.143601 || T95823 || || 81669	1	-0.57	-1.48	-1.65	0.01	-0.21	-0.07	0.15	-0.34	-0.2	-0.91	-0.72	0.81	0.82	0.42	-0.49	1.21	0.21	0.29	0.95	-1.34	-0.87	-0.29	0.04	-0.2	-0.6	-0.87	-0.56	-0.36	-1.36	-0.21	0.94	1.55	0.43	1.8	-0.1	1.32	-0.08	1.35	1.12	-1.32	2.12	0.85	-0.22	-1.29	-0.37	0.22
GENE1929X	IMAGE:755389	224347 || HCLA-ISO || likely ortholog of mouse Paneth cell enhanced expression || Hs.143601 || AA410607 || || 81669	1	-0.58	-1.39	-1.4	0.63	0.12	0.18	0.21	-0.57	-0.09		-0.53	1.49	0.2	0.52	-0.29	0.99	0.47	-0.2	0.91	-1.62	-0.86	-0.24	-0.55	-0.59	-0.68	-1.57	-0.78	-0.1	-0.3	-0.14	0.43	1.48	0.26	1.52	-0.38	0.93	-0.19	1.6	1.32	-1.33	2.13	0.58	-0.11	-1.26	-0.32	-0.01
GENE242X	IMAGE:810801	103029 || AGRN || agrin || Hs.273330 || AA458878 || || 180	1	-0.42	-1.06	-0.46	1.02	-0.04	-0.06	0.15	-1.34	-0.51	-1.32	0.01	0.96	0.49	1.23	0.73	1.73	0.04	0.67	1.27	-1.38	0.06	0.14	-0.09		-0.55	-1.66	-1.54	-0.44		-0.37	0.5	1.44	0.12	1.61	-0.14	0.09	-1.76	0.31	0.68	-0.68	1.68	0.68	-1.44	-0.87	0.34	0.02
GENE1832X	IMAGE:814115	222639 || PEX6 || peroxisomal biogenesis factor 6 || Hs.301636 || AA465385 || || 5190	1	-0.56	-0.33	-0.33	0.73	0.82		0.1	-0.98	-1.82	-0.67		0.22	0.75	-0.08		0.15	-0.68	0.43	-0.1	-1.59	0.99		-0.75	-0.53	0.4	-0.89		-0.36	0	0.78	-0.15	0.57	-0.3	1.62	0.73	0.59	0.59	-0.05	0.86	-0.91	1.33	0.01	-0.44
GENE982X	IMAGE:796212	112407 || PEX6 || peroxisomal biogenesis factor 6 || Hs.301636 || AA460646 || Peroxisome assembly factor-2 (PAF-2) || 5190	1	0.13	-0.59	-0.3	0.89	0.21	0.4	0.06	-1.14	-1.35	0.03			0.76	0.22		0.87	0	-0.29	0.08	-1.42	-0.27		-0.64	0.1	0.02		-0.97	-0.27	0.3	0.84	-0.37	0.52	-0.93		0.29	0.06	0.9	0.2	1.39	-0.63	1.56	-0.16	-0.45
GENE677X	IMAGE:809508	108707 || ISYNA1 || myo-inositol 1-phosphate synthase A1 || Hs.405873 || AA454554 || || 51477	1	0	-0.44	-1.25	1.14	0.56	0.09	-0.08	-2.07	-0.09	-0.82	0.37	1.8	0.73	0.34	0.28	0.68	0.32	0.5	0.28	-1.46	-0.09	-0.31	-0.09	-0.09	-0.93	-1.12	-1.5	0.58	1.4	0.6	0.44	0.14	0.34	0.12	-0.57	-0.12	0.29	0.44	0.41	0.55	1.05	0.44	-0.16	-1.28	-0.69	-0.71
GENE2074X	IMAGE:33267	248886 || || || || || Human insulin-like growth factor binding protein 2 (IGFBP2) ||	1	-0.03	1.21	-0.68	1.27	0.53	0.17	-2.76	-2.42	-4.75	-1.95	0.91	1.65	1.36	0.72	0.49	0.81	1.13	1.85	2.19	-2	-0.49		-1.88	0.97	-1.12	-0.35	-0.72	0.95	0.65	0.98	1	0.55	-2.52	1.24	-0.21	-0.21	-0.76	-0.26	0.84	2.61	2.41	1.82	-2.1	-1.48	-0.48	-1.08
[truncated: 1,754 more rows]
