# Supplementary material for: Variation in gene expression patterns in effusions and primary tumors from serous ovarian cancer patients
Source: Mol Cancer. 2005 Jul 21;4:26. doi: 10.1186/1476-4598-4-26 (PMC1236614; doi:10.1186/1476-4598-4-26)
Supplement: Additional File 3 — Table S1: Full Clinical Data [file 1476-4598-4-26-S3.gtr]

NODE1X	GENE2617X	GENE2554X	0.988689
NODE2X	GENE1422X	GENE629X	0.987397
NODE3X	GENE1666X	GENE930X	0.986555
NODE4X	GENE79X	GENE450X	0.986529
NODE5X	GENE760X	GENE2797X	0.986385
NODE6X	GENE1576X	GENE351X	0.984949
NODE7X	GENE716X	GENE1496X	0.984788
NODE8X	GENE2427X	GENE285X	0.983563
NODE9X	NODE5X	NODE7X	0.983093
NODE10X	GENE2700X	GENE2698X	0.981929
NODE11X	GENE341X	GENE1891X	0.981755
NODE12X	GENE754X	GENE1207X	0.98121
NODE13X	GENE827X	GENE1670X	0.981114
NODE14X	NODE2X	GENE54X	0.980305
NODE15X	GENE1208X	GENE2075X	0.980286
NODE16X	GENE1685X	GENE1986X	0.978841
NODE17X	GENE1388X	GENE2276X	0.97797
NODE18X	GENE2491X	GENE2449X	0.977854
NODE19X	GENE2613X	GENE862X	0.977069
NODE20X	GENE932X	GENE940X	0.976668
NODE21X	GENE1534X	GENE2152X	0.976242
NODE22X	GENE2537X	GENE595X	0.976035
NODE23X	GENE1102X	GENE2310X	0.974897
NODE24X	GENE482X	GENE779X	0.97406
NODE25X	GENE1725X	GENE1818X	0.973795
NODE26X	GENE970X	GENE2193X	0.973211
NODE27X	GENE712X	GENE5X	0.972565
NODE28X	NODE24X	GENE389X	0.971623
NODE29X	GENE1574X	GENE2118X	0.97003
NODE30X	GENE170X	GENE2678X	0.969371
NODE31X	GENE1381X	GENE2513X	0.96916
NODE32X	GENE337X	GENE1270X	0.969142
NODE33X	GENE2093X	GENE1959X	0.96887
NODE34X	GENE1669X	NODE3X	0.968799
NODE35X	GENE2126X	GENE946X	0.968517
NODE36X	GENE2639X	GENE847X	0.96846
NODE37X	GENE2059X	GENE2319X	0.96808
NODE38X	GENE922X	GENE1011X	0.967453
NODE39X	GENE1030X	GENE103X	0.967144
NODE40X	GENE2114X	GENE308X	0.966956
NODE41X	NODE25X	GENE2566X	0.966912
NODE42X	GENE338X	GENE1099X	0.966716
NODE43X	GENE2790X	GENE665X	0.96667
NODE44X	GENE2656X	GENE902X	0.966522
NODE45X	GENE2561X	GENE2247X	0.96591
NODE46X	GENE1839X	GENE2258X	0.965672
NODE47X	GENE1952X	GENE1717X	0.965377
NODE48X	GENE321X	GENE2612X	0.965084
NODE49X	GENE1691X	NODE48X	0.966323
NODE50X	GENE2704X	GENE2702X	0.964059
NODE51X	GENE2226X	GENE2150X	0.964018
NODE52X	GENE1026X	GENE277X	0.963996
NODE53X	GENE2685X	GENE2723X	0.963836
NODE54X	GENE1644X	GENE1646X	0.963758
NODE55X	GENE2635X	NODE20X	0.963445
NODE56X	NODE55X	GENE1557X	0.964548
NODE57X	GENE840X	GENE2830X	0.963251
NODE58X	GENE538X	GENE764X	0.963218
NODE59X	GENE1505X	GENE980X	0.962879
NODE60X	GENE2292X	GENE1822X	0.962817
NODE61X	GENE2488X	GENE718X	0.96277
NODE62X	GENE360X	GENE2563X	0.962668
NODE63X	GENE2824X	GENE2143X	0.96255
NODE64X	NODE63X	GENE409X	0.971118
NODE65X	GENE418X	GENE549X	0.961566
NODE66X	GENE1157X	GENE781X	0.961389
NODE67X	GENE2148X	GENE2634X	0.961322
NODE68X	GENE1040X	GENE2078X	0.961294
NODE69X	GENE67X	GENE1396X	0.961163
NODE70X	GENE2447X	GENE2004X	0.960557
NODE71X	NODE52X	GENE1260X	0.960524
NODE72X	NODE27X	GENE1258X	0.960318
NODE73X	GENE76X	GENE2074X	0.960275
NODE74X	GENE385X	GENE1282X	0.960186
NODE75X	GENE2032X	GENE2352X	0.959907
NODE76X	NODE12X	GENE57X	0.959816
NODE77X	GENE375X	GENE1584X	0.959737
NODE78X	NODE41X	GENE208X	0.959656
NODE79X	GENE22X	GENE2405X	0.959304
NODE80X	GENE1139X	GENE609X	0.959292
NODE81X	GENE1806X	GENE27X	0.959249
NODE82X	GENE2232X	GENE774X	0.95898
NODE83X	GENE2717X	GENE2683X	0.95878
NODE84X	GENE2606X	GENE478X	0.958771
NODE85X	GENE2125X	GENE401X	0.958424
NODE86X	NODE85X	GENE33X	0.958733
NODE87X	GENE2848X	GENE270X	0.957593
NODE88X	GENE688X	GENE1901X	0.95752
NODE89X	GENE885X	GENE1514X	0.956755
NODE90X	GENE1420X	GENE276X	0.956065
NODE91X	GENE13X	GENE274X	0.955584
NODE92X	GENE2280X	GENE671X	0.955431
NODE93X	GENE2527X	GENE467X	0.955339
NODE94X	NODE78X	GENE1998X	0.9549
NODE95X	GENE884X	GENE2123X	0.954666
NODE96X	GENE772X	GENE209X	0.954323
NODE97X	GENE2357X	GENE2409X	0.954025
NODE98X	GENE234X	GENE619X	0.953944
NODE99X	GENE959X	GENE1167X	0.953866
NODE100X	GENE2130X	GENE492X	0.953746
NODE101X	GENE498X	NODE100X	0.95702
NODE102X	NODE89X	GENE726X	0.953498
NODE103X	GENE2618X	GENE2644X	0.953407
NODE104X	GENE466X	NODE97X	0.953006
NODE105X	NODE10X	GENE2687X	0.952956
NODE106X	GENE2731X	GENE1262X	0.952935
NODE107X	GENE2223X	NODE21X	0.952827
NODE108X	NODE35X	GENE1602X	0.952397
NODE109X	GENE2492X	GENE193X	0.95168
NODE110X	GENE1313X	NODE70X	0.951403
NODE111X	GENE1141X	GENE537X	0.951312
NODE112X	GENE913X	GENE1536X	0.951214
NODE113X	GENE112X	GENE600X	0.950855
NODE114X	GENE582X	GENE658X	0.950841
NODE115X	GENE2756X	GENE2219X	0.95084
NODE116X	GENE992X	GENE154X	0.950811
NODE117X	GENE656X	GENE1649X	0.950506
NODE118X	NODE13X	GENE216X	0.950488
NODE119X	GENE410X	GENE1860X	0.950453
NODE120X	GENE1127X	GENE944X	0.950302
NODE121X	GENE1695X	GENE2421X	0.949933
NODE122X	NODE19X	GENE1228X	0.94976
NODE123X	GENE1621X	GENE535X	0.949653
NODE124X	GENE1967X	GENE1245X	0.949302
NODE125X	GENE525X	GENE1474X	0.949093
NODE126X	GENE1390X	GENE2524X	0.948806
NODE127X	GENE2822X	GENE2645X	0.948611
NODE128X	GENE2366X	GENE929X	0.94854
NODE129X	GENE1734X	GENE2417X	0.948214
NODE130X	GENE2621X	GENE2526X	0.948199
NODE131X	GENE2557X	GENE1535X	0.948123
NODE132X	GENE2728X	GENE2714X	0.947896
NODE133X	GENE200X	NODE110X	0.947817
NODE134X	GENE2021X	GENE2277X	0.947767
NODE135X	GENE1096X	GENE133X	0.947493
NODE136X	GENE2300X	GENE519X	0.947154
NODE137X	GENE2362X	GENE2377X	0.947076
NODE138X	GENE1014X	GENE1382X	0.946885
NODE139X	GENE2487X	GENE2467X	0.946856
NODE140X	GENE39X	GENE2763X	0.94644
NODE141X	GENE2695X	GENE2722X	0.9464
NODE142X	GENE2137X	GENE152X	0.946351
NODE143X	GENE2462X	GENE402X	0.945827
NODE144X	GENE1142X	NODE9X	0.945716
NODE145X	GENE1730X	NODE16X	0.945195
NODE146X	GENE441X	GENE544X	0.944647
NODE147X	NODE146X	NODE40X	0.94466
NODE148X	GENE2707X	GENE2721X	0.944382
NODE149X	GENE1101X	GENE139X	0.944221
NODE150X	GENE1475X	GENE2857X	0.944135
NODE151X	GENE698X	GENE2175X	0.944049
NODE152X	GENE2308X	GENE1310X	0.943757
NODE153X	GENE2212X	GENE472X	0.943605
NODE154X	GENE2677X	GENE184X	0.943494
NODE155X	GENE1255X	GENE1628X	0.943149
NODE156X	NODE81X	GENE378X	0.943003
NODE157X	GENE845X	NODE93X	0.942999
NODE158X	GENE2800X	GENE1443X	0.94212
NODE159X	GENE1419X	GENE510X	0.942091
NODE160X	GENE1593X	GENE721X	0.941871
NODE161X	GENE299X	GENE1563X	0.941783
NODE162X	GENE364X	NODE77X	0.941724
NODE163X	GENE2776X	GENE704X	0.941464
NODE164X	GENE872X	GENE356X	0.940961
NODE165X	GENE1177X	GENE400X	0.940452
NODE166X	GENE2454X	GENE2391X	0.940237
NODE167X	GENE1573X	NODE166X	0.946474
NODE168X	GENE1802X	GENE1100X	0.940057
NODE169X	GENE2436X	GENE2826X	0.940024
NODE170X	GENE1697X	GENE667X	0.939865
NODE171X	GENE1019X	GENE965X	0.939746
NODE172X	GENE1686X	GENE1527X	0.939532
NODE173X	GENE1424X	GENE227X	0.939483
NODE174X	GENE1440X	GENE1319X	0.93948
NODE175X	GENE516X	GENE48X	0.939419
NODE176X	GENE2390X	GENE141X	0.939399
NODE177X	GENE499X	GENE1098X	0.939247
NODE178X	NODE161X	GENE2545X	0.938938
NODE179X	NODE8X	GENE625X	0.938897
NODE180X	GENE807X	GENE693X	0.938706
NODE181X	GENE253X	GENE2853X	0.93866
NODE182X	GENE43X	GENE572X	0.938623
NODE183X	GENE1146X	GENE1435X	0.938527
NODE184X	GENE173X	GENE2716X	0.938508
NODE185X	NODE184X	GENE2691X	0.943689
NODE186X	NODE105X	GENE2682X	0.938442
NODE187X	GENE1314X	GENE2393X	0.938291
NODE188X	GENE832X	GENE383X	0.938269
NODE189X	GENE430X	GENE2573X	0.938223
NODE190X	NODE72X	GENE1701X	0.938218
NODE191X	GENE2303X	GENE2091X	0.937971
NODE192X	GENE1360X	GENE1039X	0.937502
NODE193X	GENE1060X	GENE2676X	0.937079
NODE194X	GENE924X	NODE182X	0.937024
NODE195X	GENE264X	GENE2380X	0.937008
NODE196X	GENE1815X	NODE32X	0.936364
NODE197X	NODE119X	NODE196X	0.944414
NODE198X	NODE23X	GENE1487X	0.936262
NODE199X	GENE399X	GENE1871X	0.936165
NODE200X	GENE2708X	GENE2696X	0.935866
NODE201X	GENE2715X	NODE200X	0.942637
NODE202X	GENE1234X	GENE2463X	0.935653
NODE203X	GENE2711X	GENE2713X	0.935338
NODE204X	GENE302X	GENE785X	0.934989
NODE205X	NODE112X	NODE14X	0.934713
NODE206X	GENE1067X	GENE258X	0.934593
NODE207X	GENE1429X	GENE432X	0.93442
NODE208X	GENE248X	NODE117X	0.934393
NODE209X	GENE2337X	GENE731X	0.934099
NODE210X	NODE194X	GENE2084X	0.933915
NODE211X	GENE1636X	NODE91X	0.933463
NODE212X	GENE2795X	GENE509X	0.933407
NODE213X	GENE695X	NODE157X	0.933274
NODE214X	NODE34X	NODE213X	0.940147
NODE215X	GENE2813X	NODE214X	0.936331
NODE216X	NODE151X	GENE2180X	0.933102
NODE217X	GENE630X	GENE373X	0.933027
NODE218X	GENE1924X	GENE225X	0.932762
NODE219X	GENE257X	GENE2318X	0.93264
NODE220X	GENE1371X	GENE1085X	0.93258
NODE221X	GENE1472X	GENE850X	0.932481
NODE222X	NODE69X	GENE711X	0.932257
NODE223X	GENE2348X	GENE2450X	0.932181
NODE224X	NODE113X	GENE2103X	0.932143
NODE225X	GENE1879X	GENE963X	0.932118
NODE226X	NODE50X	GENE2699X	0.932058
NODE227X	NODE175X	NODE44X	0.932011
NODE228X	NODE188X	GENE1673X	0.931554
NODE229X	GENE1471X	GENE2789X	0.931385
NODE230X	GENE1235X	NODE215X	0.931321
NODE231X	GENE340X	GENE2054X	0.931202
NODE232X	NODE221X	NODE216X	0.931166
NODE233X	GENE633X	GENE2375X	0.930851
NODE234X	GENE632X	GENE2742X	0.930733
NODE235X	GENE2701X	NODE186X	0.930711
NODE236X	GENE2668X	GENE1041X	0.930048
NODE237X	NODE230X	GENE1699X	0.930041
NODE238X	GENE240X	GENE2098X	0.929815
NODE239X	GENE789X	NODE173X	0.929775
NODE240X	GENE80X	GENE1615X	0.929542
NODE241X	GENE1591X	GENE2023X	0.929521
NODE242X	NODE235X	GENE2706X	0.929444
NODE243X	GENE2146X	GENE2509X	0.929342
NODE244X	GENE1229X	NODE243X	0.93331
NODE245X	GENE1929X	GENE1185X	0.929203
NODE246X	GENE1630X	GENE1055X	0.929014
NODE247X	GENE2733X	GENE2060X	0.928823
NODE248X	GENE440X	GENE310X	0.928647
NODE249X	GENE2191X	GENE1896X	0.928288
NODE250X	GENE252X	GENE497X	0.928016
NODE251X	GENE471X	GENE1498X	0.927607
NODE252X	GENE72X	GENE189X	0.927476
NODE253X	GENE2006X	GENE1964X	0.927402
NODE254X	NODE205X	GENE1035X	0.927231
NODE255X	GENE1727X	GENE1761X	0.927048
NODE256X	GENE2599X	NODE123X	0.926785
NODE257X	GENE1051X	GENE966X	0.926362
NODE258X	NODE103X	GENE1175X	0.926271
NODE259X	GENE920X	NODE191X	0.92605
NODE260X	GENE1826X	GENE852X	0.926032
NODE261X	GENE1962X	GENE2286X	0.925719
NODE262X	GENE801X	GENE1518X	0.925637
NODE263X	GENE844X	GENE2475X	0.925572
NODE264X	GENE2453X	GENE2385X	0.925456
NODE265X	GENE824X	GENE1457X	0.925437
NODE266X	GENE246X	GENE2050X	0.925375
NODE267X	GENE722X	GENE2735X	0.925328
NODE268X	GENE2587X	GENE238X	0.9252
NODE269X	GENE906X	GENE2792X	0.925018
NODE270X	GENE770X	GENE756X	0.925007
NODE271X	GENE138X	GENE820X	0.924953
NODE272X	GENE2089X	GENE2329X	0.92452
NODE273X	GENE422X	NODE272X	0.934838
NODE274X	NODE273X	GENE989X	0.927542
NODE275X	NODE111X	NODE212X	0.924421
NODE276X	GENE2230X	NODE58X	0.924321
NODE277X	GENE1575X	GENE866X	0.92418
NODE278X	NODE143X	GENE2197X	0.923923
NODE279X	GENE1863X	NODE248X	0.923768
NODE280X	NODE237X	NODE208X	0.923737
NODE281X	NODE251X	GENE1236X	0.923666
NODE282X	GENE765X	GENE893X	0.922771
NODE283X	GENE2047X	NODE134X	0.922633
NODE284X	NODE88X	GENE939X	0.922588
NODE285X	GENE809X	GENE604X	0.922414
NODE286X	GENE2287X	NODE197X	0.922409
NODE287X	GENE1682X	GENE570X	0.922245
NODE288X	GENE2578X	GENE750X	0.922138
NODE289X	NODE59X	GENE2662X	0.922135
NODE290X	GENE2017X	NODE280X	0.921859
NODE291X	GENE1930X	GENE1558X	0.921841
NODE292X	GENE2342X	GENE2129X	0.921833
NODE293X	NODE43X	NODE292X	0.930987
NODE294X	NODE163X	NODE293X	0.92623
NODE295X	GENE1757X	GENE2255X	0.921471
NODE296X	GENE853X	NODE210X	0.921361
NODE297X	GENE1814X	GENE1092X	0.921319
NODE298X	GENE2570X	GENE269X	0.921192
NODE299X	GENE2173X	GENE1174X	0.920982
NODE300X	NODE138X	NODE79X	0.920619
NODE301X	GENE2171X	NODE290X	0.920139
NODE302X	NODE244X	NODE301X	0.920605
NODE303X	GENE2692X	GENE2726X	0.920078
NODE304X	GENE381X	GENE179X	0.919953
NODE305X	GENE507X	GENE644X	0.919949
NODE306X	GENE484X	GENE1779X	0.919735
NODE307X	GENE2446X	GENE1760X	0.919575
NODE308X	GENE592X	NODE96X	0.919507
NODE309X	GENE1909X	GENE223X	0.919504
NODE310X	NODE309X	NODE258X	0.929702
NODE311X	GENE2593X	GENE281X	0.919315
NODE312X	GENE2092X	GENE204X	0.918935
NODE313X	GENE1350X	GENE1494X	0.918729
NODE314X	GENE1571X	GENE101X	0.918685
NODE315X	GENE2725X	NODE203X	0.918599
NODE316X	NODE315X	NODE201X	0.918942
NODE317X	GENE2572X	GENE1876X	0.918414
NODE318X	GENE357X	GENE766X	0.918179
NODE319X	GENE610X	NODE318X	0.919787
NODE320X	GENE2370X	GENE1339X	0.917911
NODE321X	GENE2806X	GENE206X	0.917305
NODE322X	GENE2470X	GENE2415X	0.917235
NODE323X	NODE167X	NODE302X	0.917229
NODE324X	GENE1729X	GENE23X	0.917041
NODE325X	GENE534X	GENE1000X	0.917004
NODE326X	GENE1609X	GENE811X	0.916802
NODE327X	GENE2854X	GENE1961X	0.91664
NODE328X	GENE2299X	GENE1304X	0.916619
NODE329X	GENE1497X	NODE286X	0.916615
NODE330X	NODE132X	GENE2720X	0.91634
NODE331X	GENE1890X	NODE129X	0.916323
NODE332X	NODE144X	GENE1508X	0.916166
NODE333X	NODE260X	GENE1741X	0.916
NODE334X	NODE192X	GENE2819X	0.915793
NODE335X	NODE165X	GENE158X	0.915726
NODE336X	GENE2386X	GENE968X	0.915722
NODE337X	GENE2709X	GENE2712X	0.915382
NODE338X	NODE18X	GENE684X	0.915096
NODE339X	GENE2780X	GENE2159X	0.914999
NODE340X	NODE185X	NODE242X	0.91496
NODE341X	GENE1993X	GENE1723X	0.914524
NODE342X	GENE2239X	NODE170X	0.914393
NODE343X	GENE573X	GENE645X	0.914287
NODE344X	NODE209X	GENE2387X	0.914148
NODE345X	GENE1696X	GENE1671X	0.914038
NODE346X	NODE333X	GENE2444X	0.913971
NODE347X	GENE1330X	GENE2142X	0.913894
NODE348X	GENE1394X	GENE1369X	0.913304
NODE349X	GENE263X	NODE323X	0.913106
NODE350X	GENE741X	GENE1179X	0.913064
NODE351X	NODE297X	GENE390X	0.913042
NODE352X	GENE2324X	NODE284X	0.913027
NODE353X	GENE2401X	GENE427X	0.912879
NODE354X	GENE615X	GENE2505X	0.912874
NODE355X	NODE354X	GENE2440X	0.91499
NODE356X	GENE1384X	GENE2834X	0.912832
NODE357X	NODE252X	GENE4X	0.91255
NODE358X	NODE357X	NODE349X	0.915846
NODE359X	GENE1830X	GENE2155X	0.912459
NODE360X	GENE2068X	NODE359X	0.920117
NODE361X	GENE2503X	GENE1215X	0.912254
NODE362X	GENE221X	NODE155X	0.912202
NODE363X	NODE224X	GENE233X	0.911688
NODE364X	NODE296X	NODE363X	0.915784
NODE365X	GENE1333X	GENE1285X	0.911417
NODE366X	GENE316X	NODE174X	0.911374
NODE367X	GENE1318X	GENE1028X	0.911286
NODE368X	NODE367X	GENE1469X	0.914972
NODE369X	GENE793X	GENE2265X	0.91096
NODE370X	GENE1541X	GENE815X	0.910736
NODE371X	GENE2502X	NODE370X	0.914901
NODE372X	NODE337X	GENE2690X	0.910704
NODE373X	GENE690X	NODE358X	0.910693
NODE374X	GENE37X	GENE1346X	0.910659
NODE375X	NODE22X	GENE694X	0.910106
NODE376X	GENE1357X	GENE2211X	0.909717
NODE377X	GENE2582X	GENE736X	0.909695
NODE378X	GENE569X	GENE2298X	0.909681
NODE379X	GENE2530X	GENE367X	0.909504
NODE380X	NODE379X	NODE373X	0.927224
NODE381X	GENE1631X	GENE2533X	0.909465
NODE382X	NODE380X	NODE345X	0.908979
NODE383X	GENE947X	GENE1271X	0.908511
NODE384X	NODE118X	GENE2750X	0.908411
NODE385X	GENE1750X	GENE2616X	0.908359
NODE386X	GENE2109X	GENE62X	0.90833
NODE387X	GENE294X	GENE748X	0.907661
NODE388X	GENE2178X	NODE139X	0.907607
NODE389X	NODE294X	GENE186X	0.907352
NODE390X	NODE389X	GENE1511X	0.910783
NODE391X	GENE2734X	GENE961X	0.907301
NODE392X	GENE555X	GENE1465X	0.907224
NODE393X	NODE56X	NODE282X	0.90717
NODE394X	GENE1033X	GENE382X	0.907114
NODE395X	NODE275X	GENE1115X	0.90681
NODE396X	NODE198X	GENE2314X	0.90681
NODE397X	GENE1762X	GENE2821X	0.906382
NODE398X	GENE2577X	NODE281X	0.90632
NODE399X	NODE382X	NODE90X	0.90618
NODE400X	GENE224X	GENE368X	0.906042
NODE401X	GENE717X	GENE873X	0.906034
NODE402X	GENE1431X	GENE2253X	0.905993
NODE403X	GENE1004X	GENE719X	0.905929
NODE404X	NODE83X	GENE2705X	0.905919
NODE405X	GENE2589X	NODE395X	0.905688
NODE406X	NODE383X	NODE164X	0.905593
NODE407X	NODE262X	NODE406X	0.908607
NODE408X	NODE399X	NODE222X	0.905284
NODE409X	NODE360X	GENE2605X	0.905128
NODE410X	NODE409X	GENE2654X	0.915732
NODE411X	GENE1119X	GENE552X	0.905034
NODE412X	GENE1941X	GENE2402X	0.904659
NODE413X	GENE2411X	GENE2438X	0.904466
NODE414X	GENE641X	GENE2770X	0.904262
NODE415X	NODE408X	GENE2829X	0.904105
NODE416X	NODE303X	NODE141X	0.90402
NODE417X	GENE2523X	GENE6X	0.903937
NODE418X	GENE1138X	GENE421X	0.903853
NODE419X	GENE799X	GENE215X	0.903763
NODE420X	GENE145X	GENE927X	0.903677
NODE421X	GENE2718X	GENE2688X	0.903651
NODE422X	GENE1795X	GENE1506X	0.903437
NODE423X	GENE2412X	GENE2592X	0.90314
NODE424X	NODE396X	GENE2029X	0.902915
NODE425X	GENE1248X	GENE304X	0.902668
NODE426X	GENE1674X	GENE2478X	0.902628
NODE427X	NODE181X	NODE326X	0.90256
NODE428X	GENE586X	NODE427X	0.913741
NODE429X	GENE2338X	GENE2623X	0.902467
NODE430X	GENE705X	GENE1463X	0.90139
NODE431X	GENE376X	NODE393X	0.901357
NODE432X	NODE71X	GENE892X	0.901152
NODE433X	GENE1883X	GENE2058X	0.901113
NODE434X	GENE2013X	GENE2163X	0.90098
NODE435X	GENE907X	GENE1735X	0.900636
NODE436X	NODE416X	NODE372X	0.900186
NODE437X	GENE335X	GENE703X	0.900147
NODE438X	NODE142X	GENE217X	0.899998
NODE439X	GENE546X	GENE1343X	0.899885
NODE440X	NODE438X	GENE2549X	0.899642
NODE441X	NODE440X	GENE1021X	0.919249
NODE442X	GENE2363X	NODE424X	0.899617
NODE443X	GENE1938X	NODE442X	0.90272
NODE444X	GENE2761X	GENE2602X	0.899608
NODE445X	NODE239X	GENE1005X	0.899221
NODE446X	GENE1829X	NODE445X	0.90079
NODE447X	GENE2497X	NODE204X	0.899211
NODE448X	GENE2080X	GENE2108X	0.898421
NODE449X	NODE137X	GENE1362X	0.898331
NODE450X	NODE443X	GENE508X	0.898172
NODE451X	NODE238X	GENE2474X	0.898128
NODE452X	GENE1153X	NODE187X	0.898079
NODE453X	GENE1968X	NODE47X	0.897977
NODE454X	NODE95X	GENE2739X	0.897963
NODE455X	GENE169X	NODE115X	0.897957
NODE456X	GENE2568X	GENE1322X	0.897936
NODE457X	GENE2506X	GENE2494X	0.897586
NODE458X	NODE270X	NODE431X	0.897386
NODE459X	NODE320X	GENE977X	0.897266
NODE460X	GENE2263X	GENE2622X	0.896778
NODE461X	NODE415X	NODE460X	0.913932
NODE462X	NODE67X	GENE1168X	0.896753
NODE463X	NODE362X	GENE543X	0.896741
NODE464X	NODE340X	NODE148X	0.896466
NODE465X	NODE464X	GENE2697X	0.901115
NODE466X	GENE700X	GENE1483X	0.89642
NODE467X	NODE461X	NODE17X	0.896312
NODE468X	GENE2278X	GENE174X	0.89615
NODE469X	GENE1635X	GENE2341X	0.89582
NODE470X	GENE1143X	NODE467X	0.895565
NODE471X	GENE1112X	GENE1884X	0.89551
NODE472X	GENE1306X	NODE106X	0.895452
NODE473X	GENE1693X	NODE342X	0.895436
NODE474X	GENE2465X	GENE2206X	0.89504
NODE475X	GENE1066X	NODE470X	0.894986
NODE476X	GENE1015X	GENE945X	0.894793
NODE477X	NODE37X	GENE30X	0.894699
NODE478X	GENE817X	GENE560X	0.894527
NODE479X	NODE478X	GENE867X	0.907514
NODE480X	GENE113X	NODE390X	0.894485
NODE481X	GENE2176X	GENE1062X	0.893753
NODE482X	NODE355X	NODE410X	0.893577
NODE483X	GENE2272X	GENE2667X	0.893444
NODE484X	GENE171X	GENE2339X	0.893376
NODE485X	GENE2240X	GENE780X	0.893313
NODE486X	GENE2234X	GENE2820X	0.893132
NODE487X	GENE2381X	GENE2330X	0.893132
NODE488X	NODE487X	NODE321X	0.90541
NODE489X	NODE447X	GENE2812X	0.892812
NODE490X	GENE3X	GENE358X	0.892747
NODE491X	GENE1230X	GENE2202X	0.892487
NODE492X	GENE2106X	GENE2521X	0.89213
NODE493X	GENE1232X	GENE2520X	0.891943
NODE494X	GENE287X	GENE326X	0.891569
NODE495X	NODE494X	NODE450X	0.904018
NODE496X	GENE553X	GENE2661X	0.891543
NODE497X	GENE978X	GENE2681X	0.891502
NODE498X	GENE666X	NODE343X	0.891094
NODE499X	NODE226X	NODE53X	0.890897
NODE500X	NODE499X	NODE316X	0.89816
NODE501X	NODE500X	NODE330X	0.900327
NODE502X	GENE1045X	NODE441X	0.890825
NODE503X	GENE9X	GENE1204X	0.890674
NODE504X	GENE1299X	NODE317X	0.890288
NODE505X	GENE752X	NODE482X	0.890018
NODE506X	NODE199X	GENE1043X	0.889702
NODE507X	NODE407X	GENE2400X	0.889671
NODE508X	GENE2031X	GENE1907X	0.889598
NODE509X	GENE842X	GENE901X	0.889375
NODE510X	GENE2518X	GENE1401X	0.889289
NODE511X	GENE2309X	NODE107X	0.889045
NODE512X	GENE2538X	GENE2648X	0.888855
NODE513X	GENE1719X	GENE1690X	0.888655
NODE514X	GENE1888X	GENE1283X	0.888488
NODE515X	NODE218X	NODE331X	0.888345
NODE516X	GENE2519X	NODE364X	0.888077
NODE517X	GENE324X	GENE1266X	0.888035
NODE518X	GENE2439X	NODE295X	0.887988
NODE519X	GENE31X	GENE1049X	0.887709
NODE520X	NODE502X	GENE1756X	0.887707
NODE521X	NODE520X	NODE475X	0.887604
NODE522X	NODE521X	GENE1597X	0.893113
NODE523X	GENE626X	NODE522X	0.887712
NODE524X	GENE2604X	GENE1857X	0.887401
NODE525X	GENE1995X	NODE104X	0.887352
NODE526X	GENE856X	NODE523X	0.887328
NODE527X	NODE456X	GENE2860X	0.887261
NODE528X	GENE2507X	GENE2216X	0.887088
NODE529X	NODE371X	GENE1044X	0.886962
NODE530X	GENE928X	NODE285X	0.886938
NODE531X	GENE303X	NODE530X	0.899232
NODE532X	NODE80X	GENE1659X	0.886894
NODE533X	NODE425X	NODE356X	0.886731
NODE534X	GENE678X	GENE407X	0.88663
NODE535X	GENE1784X	GENE1272X	0.886566
NODE536X	GENE1801X	GENE1749X	0.886315
NODE537X	GENE1945X	GENE2355X	0.885761
NODE538X	GENE2567X	GENE361X	0.88575
NODE539X	GENE346X	NODE444X	0.885334
NODE540X	GENE740X	NODE6X	0.884661
NODE541X	GENE934X	NODE289X	0.884565
NODE542X	NODE423X	NODE541X	0.897654
NODE543X	NODE542X	NODE477X	0.892518
NODE544X	GENE1034X	GENE996X	0.884525
NODE545X	GENE1123X	GENE948X	0.884522
NODE546X	GENE344X	NODE545X	0.891482
NODE547X	GENE199X	NODE546X	0.884914
NODE548X	NODE179X	NODE458X	0.884519
NODE549X	GENE2650X	NODE99X	0.884458
NODE550X	NODE42X	NODE202X	0.884292
NODE551X	NODE348X	GENE655X	0.883947
NODE552X	GENE1960X	NODE249X	0.883913
NODE553X	GENE1553X	GENE1672X	0.883736
NODE554X	NODE353X	NODE505X	0.883554
NODE555X	NODE554X	GENE2833X	0.885464
NODE556X	GENE1595X	GENE2275X	0.883493
NODE557X	NODE495X	NODE526X	0.88337
NODE558X	NODE557X	GENE2659X	0.887432
NODE559X	NODE558X	GENE855X	0.88478
NODE560X	NODE336X	GENE87X	0.883221
NODE561X	NODE254X	GENE1284X	0.882701
NODE562X	NODE436X	GENE2693X	0.882672
NODE563X	GENE2209X	GENE2237X	0.882418
NODE564X	GENE2072X	GENE2064X	0.881821
NODE565X	GENE1411X	GENE64X	0.881776
NODE566X	GENE417X	GENE2515X	0.881719
NODE567X	GENE2673X	GENE372X	0.881669
NODE568X	GENE272X	NODE217X	0.881461
NODE569X	GENE1759X	GENE2356X	0.881173
NODE570X	GENE2138X	NODE548X	0.881086
NODE571X	NODE133X	NODE172X	0.880736
NODE572X	GENE2500X	NODE459X	0.880436
NODE573X	GENE1219X	NODE572X	0.88833
NODE574X	GENE679X	GENE114X	0.880245
NODE575X	GENE1703X	NODE384X	0.879667
NODE576X	GENE348X	NODE193X	0.879635
NODE577X	NODE565X	GENE293X	0.879552
NODE578X	NODE527X	NODE147X	0.879417
NODE579X	NODE439X	GENE464X	0.879281
NODE580X	GENE1403X	GENE135X	0.87913
NODE581X	GENE1301X	GENE2307X	0.878917
NODE582X	NODE564X	NODE255X	0.877689
NODE583X	NODE582X	GENE2805X	0.892009
NODE584X	GENE1412X	GENE1265X	0.877357
NODE585X	NODE550X	GENE1950X	0.877229
NODE586X	GENE391X	GENE931X	0.877154
NODE587X	NODE559X	GENE1001X	0.877148
NODE588X	GENE1916X	GENE1430X	0.87713
NODE589X	GENE58X	NODE421X	0.876956
NODE590X	GENE1944X	GENE1904X	0.87675
NODE591X	NODE590X	GENE1737X	0.889439
NODE592X	GENE149X	GENE347X	0.876434
NODE593X	GENE1589X	GENE56X	0.876396
NODE594X	NODE534X	NODE593X	0.880927
NODE595X	GENE837X	NODE570X	0.876344
NODE596X	GENE737X	GENE434X	0.876152
NODE597X	GENE423X	GENE1955X	0.876116
NODE598X	GENE107X	GENE843X	0.87578
NODE599X	GENE1233X	GENE2220X	0.875647
NODE600X	GENE47X	NODE420X	0.875578
NODE601X	GENE397X	GENE1172X	0.874998
NODE602X	GENE2124X	NODE413X	0.874454
NODE603X	GENE529X	GENE1428X	0.874431
NODE604X	NODE4X	GENE621X	0.874269
NODE605X	GENE601X	GENE559X	0.874204
NODE606X	GENE229X	GENE2522X	0.87415
NODE607X	NODE471X	GENE365X	0.873983
NODE608X	GENE295X	NODE513X	0.873752
NODE609X	NODE587X	NODE608X	0.900398
NODE610X	GENE2825X	GENE2358X	0.87374
NODE611X	GENE2008X	GENE2803X	0.87342
NODE612X	NODE609X	GENE670X	0.87332
NODE613X	NODE299X	GENE1081X	0.872833
NODE614X	GENE359X	GENE459X	0.872371
NODE615X	GENE1704X	NODE614X	0.886338
NODE616X	NODE612X	GENE661X	0.871949
NODE617X	GENE1293X	GENE1804X	0.871751
NODE618X	NODE506X	NODE594X	0.871593
NODE619X	GENE2145X	GENE452X	0.871531
NODE620X	GENE136X	NODE300X	0.87131
NODE621X	GENE2778X	GENE2627X	0.8713
NODE622X	NODE501X	NODE404X	0.871166
NODE623X	NODE622X	GENE2689X	0.882802
NODE624X	NODE616X	GENE1512X	0.87113
NODE625X	GENE548X	GENE1071X	0.870954
NODE626X	GENE1587X	GENE1216X	0.870535
NODE627X	GENE178X	GENE880X	0.869733
NODE628X	GENE1792X	GENE2271X	0.869648
NODE629X	GENE1158X	NODE51X	0.869606
NODE630X	GENE755X	NODE498X	0.869583
NODE631X	GENE1007X	GENE905X	0.86917
NODE632X	NODE631X	NODE387X	0.883311
NODE633X	NODE65X	GENE2X	0.869166
NODE634X	GENE2116X	GENE638X	0.868698
NODE635X	NODE624X	GENE259X	0.86866
NODE636X	GENE142X	GENE65X	0.868612
NODE637X	GENE1921X	GENE2347X	0.868455
NODE638X	NODE630X	GENE876X	0.867804
NODE639X	GENE94X	NODE555X	0.867543
NODE640X	GENE1983X	GENE1925X	0.867352
NODE641X	NODE469X	GENE2394X	0.867332
NODE642X	GENE41X	GENE563X	0.867155
NODE643X	NODE322X	GENE622X	0.867079
NODE644X	GENE501X	GENE566X	0.866707
NODE645X	GENE1069X	GENE2045X	0.866635
NODE646X	GENE2534X	GENE599X	0.866626
NODE647X	NODE153X	GENE1056X	0.866589
NODE648X	GENE412X	GENE198X	0.866383
NODE649X	GENE1224X	GENE10X	0.865985
NODE650X	NODE635X	GENE558X	0.865976
NODE651X	GENE286X	GENE2026X	0.865829
NODE652X	NODE623X	NODE589X	0.865682
NODE653X	GENE2609X	GENE2472X	0.865674
NODE654X	GENE2614X	GENE564X	0.865461
NODE655X	GENE1180X	GENE7X	0.865164
NODE656X	GENE177X	GENE2246X	0.864855
NODE657X	NODE543X	GENE2325X	0.864734
NODE658X	NODE657X	NODE160X	0.866162
NODE659X	GENE108X	NODE658X	0.865052
NODE660X	GENE935X	NODE31X	0.864594
NODE661X	NODE650X	GENE183X	0.86455
NODE662X	GENE1979X	GENE1957X	0.864394
NODE663X	GENE759X	GENE395X	0.864145
NODE664X	GENE2840X	GENE1681X	0.863848
NODE665X	GENE420X	GENE2671X	0.863842
NODE666X	GENE1312X	GENE181X	0.86347
NODE667X	NODE666X	GENE2653X	0.866057
NODE668X	GENE1712X	GENE2798X	0.862985
NODE669X	GENE1970X	NODE341X	0.862937
NODE670X	GENE1940X	GENE597X	0.862869
NODE671X	GENE151X	GENE2591X	0.862715
NODE672X	GENE669X	GENE2433X	0.862635
NODE673X	GENE2749X	GENE2862X	0.862584
NODE674X	GENE1794X	GENE59X	0.862544
NODE675X	GENE556X	GENE517X	0.862407
NODE676X	GENE463X	NODE325X	0.862302
NODE677X	NODE661X	GENE1655X	0.862
NODE678X	GENE2694X	GENE744X	0.861816
NODE679X	GENE398X	GENE993X	0.861775
NODE680X	GENE2044X	GENE1088X	0.86114
NODE681X	GENE995X	NODE223X	0.86103
NODE682X	GENE345X	GENE739X	0.86101
NODE683X	GENE2666X	NODE629X	0.860864
NODE684X	GENE2743X	NODE126X	0.860863
NODE685X	NODE465X	GENE2727X	0.860716
NODE686X	GENE148X	GENE1130X	0.860662
NODE687X	GENE366X	NODE310X	0.860196
NODE688X	NODE266X	GENE581X	0.860062
NODE689X	GENE1077X	NODE533X	0.859965
NODE690X	NODE677X	GENE1856X	0.859908
NODE691X	GENE1305X	GENE813X	0.859574
NODE692X	GENE2581X	GENE2832X	0.859465
NODE693X	GENE710X	GENE979X	0.859353
NODE694X	GENE2101X	GENE1438X	0.859224
NODE695X	GENE2466X	GENE456X	0.859215
NODE696X	GENE2460X	GENE280X	0.858916
NODE697X	GENE1145X	NODE352X	0.858722
NODE698X	GENE363X	NODE448X	0.858402
NODE699X	NODE271X	GENE729X	0.858211
NODE700X	GENE941X	GENE256X	0.858079
NODE701X	NODE351X	GENE955X	0.857931
NODE702X	GENE1782X	GENE910X	0.857929
NODE703X	GENE1479X	GENE1129X	0.857645
NODE704X	NODE652X	GENE2684X	0.857434
NODE705X	GENE708X	GENE1128X	0.857427
NODE706X	GENE1447X	GENE822X	0.857373
NODE707X	GENE1692X	GENE2099X	0.857338
NODE708X	GENE162X	NODE707X	0.876093
NODE709X	GENE128X	NODE585X	0.857328
NODE710X	NODE492X	GENE1451X	0.857022
NODE711X	GENE2536X	GENE167X	0.856622
NODE712X	GENE2638X	GENE2360X	0.856505
NODE713X	NODE690X	GENE462X	0.856425
NODE714X	GENE1808X	NODE82X	0.856357
NODE715X	GENE1658X	NODE714X	0.870603
NODE716X	GENE1650X	GENE1765X	0.856216
NODE717X	GENE637X	GENE2259X	0.855878
NODE718X	NODE709X	GENE2791X	0.855459
NODE719X	NODE669X	GENE1861X	0.855374
NODE720X	NODE598X	GENE643X	0.854982
NODE721X	NODE659X	GENE782X	0.85493
NODE722X	GENE144X	NODE713X	0.854818
NODE723X	GENE1352X	NODE484X	0.854769
NODE724X	GENE2855X	GENE2767X	0.854613
NODE725X	GENE1654X	NODE304X	0.854483
NODE726X	GENE1084X	GENE1398X	0.854207
NODE727X	NODE722X	NODE726X	0.868979
NODE728X	GENE768X	NODE547X	0.854109
NODE729X	NODE653X	NODE595X	0.853856
NODE730X	NODE610X	NODE729X	0.854087
NODE731X	NODE287X	GENE2479X	0.853764
NODE732X	GENE1912X	GENE1989X	0.853599
NODE733X	GENE1399X	NODE732X	0.881039
NODE734X	NODE704X	NODE562X	0.853218
NODE735X	GENE2710X	NODE734X	0.853635
NODE736X	NODE703X	GENE875X	0.8532
NODE737X	GENE405X	GENE2397X	0.853186
NODE738X	GENE2251X	NODE578X	0.853177
NODE739X	NODE670X	GENE479X	0.851871
NODE740X	NODE739X	GENE1582X	0.865348
NODE741X	GENE275X	GENE2036X	0.851306
NODE742X	GENE2419X	GENE2139X	0.851109
NODE743X	GENE882X	GENE99X	0.851002
NODE744X	GENE1943X	NODE94X	0.849884
NODE745X	GENE228X	NODE312X	0.849882
NODE746X	GENE2744X	NODE398X	0.84954
NODE747X	GENE1054X	GENE1353X	0.849437
NODE748X	GENE1444X	GENE1093X	0.849369
NODE749X	NODE683X	NODE689X	0.849146
NODE750X	GENE761X	NODE727X	0.848938
NODE751X	GENE1373X	GENE349X	0.848827
NODE752X	GENE899X	GENE2110X	0.848406
NODE753X	NODE663X	NODE691X	0.848315
NODE754X	GENE550X	NODE753X	0.874674
NODE755X	NODE750X	NODE754X	0.856048
NODE756X	NODE755X	NODE721X	0.853311
NODE757X	GENE77X	NODE324X	0.848245
NODE758X	GENE1865X	GENE915X	0.848229
NODE759X	GENE2257X	GENE2040X	0.848218
NODE760X	GENE1076X	GENE120X	0.848057
NODE761X	GENE1375X	GENE1189X	0.84756
NODE762X	GENE1715X	GENE1862X	0.847323
NODE763X	GENE73X	GENE413X	0.847298
NODE764X	NODE735X	GENE2719X	0.847126
NODE765X	GENE2077X	GENE1317X	0.846933
NODE766X	NODE605X	NODE596X	0.846536
NODE767X	NODE489X	NODE766X	0.860923
NODE768X	GENE1203X	GENE2846X	0.846104
NODE769X	GENE983X	GENE2313X	0.845915
NODE770X	GENE1687X	GENE1653X	0.845899
NODE771X	NODE259X	NODE124X	0.845686
NODE772X	GENE1104X	NODE101X	0.845641
NODE773X	NODE638X	GENE2079X	0.84561
NODE774X	GENE1791X	GENE2828X	0.844938
NODE775X	NODE580X	GENE1688X	0.844861
NODE776X	NODE678X	NODE29X	0.844831
NODE777X	NODE278X	GENE804X	0.844822
NODE778X	GENE1525X	GENE2252X	0.844036
NODE779X	GENE2565X	GENE331X	0.843686
NODE780X	GENE265X	GENE2579X	0.843657
NODE781X	GENE943X	NODE566X	0.843636
NODE782X	NODE781X	GENE207X	0.843522
NODE783X	GENE283X	GENE2615X	0.842961
NODE784X	GENE2241X	GENE1046X	0.8429
NODE785X	GENE1302X	NODE517X	0.842639
NODE786X	GENE2043X	GENE2141X	0.842616
NODE787X	NODE632X	GENE129X	0.841879
NODE788X	GENE2127X	GENE883X	0.841826
NODE789X	GENE697X	GENE974X	0.841478
NODE790X	GENE473X	NODE446X	0.841432
NODE791X	GENE895X	GENE1183X	0.841323
NODE792X	GENE707X	GENE2658X	0.840733
NODE793X	GENE2562X	GENE1117X	0.840724
NODE794X	GENE1787X	GENE426X	0.840709
NODE795X	NODE180X	GENE971X	0.840463
NODE796X	GENE1718X	GENE86X	0.839817
NODE797X	NODE749X	NODE476X	0.839584
NODE798X	NODE705X	GENE1326X	0.83912
NODE799X	GENE1640X	NODE625X	0.83879
NODE800X	GENE647X	NODE738X	0.838688
NODE801X	NODE586X	NODE472X	0.838364
NODE802X	NODE329X	GENE66X	0.838169
NODE803X	GENE577X	NODE696X	0.837288
NODE804X	GENE2134X	GENE1898X	0.837153
NODE805X	GENE261X	GENE1009X	0.836892
NODE806X	GENE2437X	GENE998X	0.83675
NODE807X	NODE701X	NODE733X	0.836553
NODE808X	GENE323X	NODE756X	0.836427
NODE809X	GENE2550X	GENE2498X	0.83642
NODE810X	GENE2189X	GENE235X	0.836308
NODE811X	GENE239X	GENE797X	0.8362
NODE812X	NODE783X	GENE1427X	0.836126
NODE813X	NODE812X	NODE277X	0.837855
NODE814X	NODE813X	GENE29X	0.837328
NODE815X	NODE639X	GENE542X	0.835494
NODE816X	GENE953X	GENE1155X	0.835491
NODE817X	NODE810X	GENE714X	0.835447
NODE818X	GENE121X	GENE88X	0.835394
NODE819X	GENE1210X	NODE454X	0.835328
NODE820X	NODE339X	NODE730X	0.834856
NODE821X	NODE45X	GENE445X	0.834816
NODE822X	NODE92X	GENE2210X	0.834506
NODE823X	NODE575X	GENE1702X	0.834401
NODE824X	NODE823X	GENE1095X	0.83484
NODE825X	GENE1984X	GENE2482X	0.8342
NODE826X	NODE717X	NODE797X	0.834006
NODE827X	GENE90X	NODE250X	0.833689
NODE828X	GENE1220X	NODE827X	0.835235
NODE829X	GENE1939X	GENE1052X	0.833509
NODE830X	NODE773X	GENE2025X	0.833416
NODE831X	GENE1728X	GENE1243X	0.833084
NODE832X	NODE706X	NODE288X	0.832775
NODE833X	GENE305X	GENE733X	0.832275
NODE834X	NODE535X	GENE2115X	0.832139
NODE835X	GENE1844X	NODE602X	0.832094
NODE836X	NODE74X	GENE330X	0.832028
NODE837X	GENE214X	GENE937X	0.831928
NODE838X	NODE815X	NODE510X	0.83191
NODE839X	GENE100X	NODE128X	0.831541
NODE840X	GENE362X	GENE2625X	0.831439
NODE841X	GENE1754X	NODE840X	0.835083
NODE842X	GENE1246X	NODE108X	0.831375
NODE843X	GENE249X	GENE602X	0.831136
NODE844X	NODE11X	NODE451X	0.830939
NODE845X	NODE844X	GENE1999X	0.839771
NODE846X	GENE370X	NODE845X	0.839646
NODE847X	NODE140X	NODE618X	0.830768
NODE848X	GENE1550X	NODE847X	0.831453
NODE849X	NODE125X	NODE848X	0.830598
NODE850X	GENE2575X	NODE600X	0.830379
NODE851X	GENE784X	GENE2601X	0.8297
NODE852X	GENE857X	GENE1455X	0.829171
NODE853X	GENE490X	GENE180X	0.829143
NODE854X	GENE2053X	GENE565X	0.828827
NODE855X	GENE743X	NODE644X	0.828421
NODE856X	NODE855X	NODE787X	0.829748
NODE857X	GENE891X	GENE2183X	0.828403
NODE858X	NODE414X	NODE778X	0.827799
NODE859X	GENE1882X	GENE2424X	0.827503
NODE860X	GENE692X	GENE2672X	0.826748
NODE861X	NODE814X	NODE849X	0.826725
NODE862X	NODE861X	GENE1551X	0.843186
NODE863X	NODE862X	NODE432X	0.835173
NODE864X	GENE1823X	GENE2576X	0.82652
NODE865X	NODE859X	NODE835X	0.826406
NODE866X	GENE153X	GENE1677X	0.826306
NODE867X	GENE17X	GENE1311X	0.825925
NODE868X	GENE674X	NODE741X	0.825836
NODE869X	NODE868X	NODE479X	0.828093
NODE870X	GENE2430X	GENE1588X	0.825014
NODE871X	NODE832X	GENE1113X	0.82372
NODE872X	NODE668X	GENE2088X	0.823242
NODE873X	NODE86X	GENE2112X	0.823174
NODE874X	GENE2158X	GENE1261X	0.822602
NODE875X	NODE860X	NODE772X	0.82251
NODE876X	NODE808X	NODE875X	0.834376
NODE877X	NODE876X	NODE120X	0.825238
NODE878X	GENE1387X	NODE877X	0.823307
NODE879X	NODE462X	GENE1707X	0.822019
NODE880X	NODE76X	GENE2164X	0.821284
NODE881X	GENE1554X	NODE830X	0.821034
NODE882X	NODE811X	GENE985X	0.82099
NODE883X	NODE841X	NODE878X	0.820882
NODE884X	NODE863X	NODE305X	0.820485
NODE885X	GENE1006X	GENE1606X	0.820433
NODE886X	GENE2282X	GENE1238X	0.820184
NODE887X	GENE2859X	NODE28X	0.819423
NODE888X	NODE385X	GENE2486X	0.819285
NODE889X	NODE888X	GENE1331X	0.822229
NODE890X	GENE96X	GENE886X	0.818839
NODE891X	GENE687X	GENE2640X	0.818812
NODE892X	NODE486X	NODE820X	0.818247
NODE893X	NODE660X	GENE2389X	0.817922
NODE894X	GENE571X	NODE883X	0.81781
NODE895X	GENE642X	NODE856X	0.817683
NODE896X	NODE895X	GENE2547X	0.820095
NODE897X	GENE2782X	GENE119X	0.817657
NODE898X	GENE2764X	GENE1956X	0.8175
NODE899X	GENE1140X	NODE577X	0.817317
NODE900X	GENE11X	GENE2213X	0.816965
NODE901X	GENE919X	GENE46X	0.816051
NODE902X	NODE897X	NODE881X	0.816013
NODE903X	NODE902X	GENE2165X	0.817668
NODE904X	NODE903X	NODE127X	0.817965
NODE905X	NODE276X	GENE1561X	0.815013
NODE906X	GENE587X	NODE905X	0.819535
NODE907X	GENE106X	GENE2584X	0.814486
NODE908X	NODE514X	GENE1281X	0.813858
NODE909X	NODE865X	GENE1973X	0.813761
NODE910X	GENE773X	GENE1105X	0.813575
NODE911X	GENE1195X	GENE1267X	0.813238
NODE912X	GENE26X	GENE2619X	0.812879
NODE913X	NODE571X	GENE2442X	0.812847
NODE914X	NODE799X	NODE49X	0.812748
NODE915X	NODE894X	NODE400X	0.812447
NODE916X	NODE915X	NODE826X	0.812521
NODE917X	GENE2056X	NODE916X	0.815604
NODE918X	GENE1942X	GENE1994X	0.81233
NODE919X	GENE437X	GENE531X	0.811929
NODE920X	NODE842X	NODE917X	0.811787
NODE921X	NODE892X	GENE1642X	0.811589
NODE922X	NODE549X	NODE906X	0.811358
NODE923X	GENE1549X	NODE613X	0.811174
NODE924X	GENE868X	GENE2574X	0.811118
NODE925X	GENE2817X	NODE524X	0.811108
NODE926X	NODE838X	GENE1181X	0.810768
NODE927X	GENE521X	GENE1251X	0.810685
NODE928X	NODE850X	GENE1291X	0.810584
NODE929X	GENE97X	GENE488X	0.810505
NODE930X	GENE2218X	GENE2559X	0.810286
NODE931X	NODE807X	NODE930X	0.821093
NODE932X	GENE241X	GENE1601X	0.809694
NODE933X	NODE931X	NODE839X	0.809685
NODE934X	GENE1867X	NODE896X	0.809222
NODE935X	GENE1462X	GENE636X	0.809009
NODE936X	NODE536X	GENE1625X	0.808817
NODE937X	NODE227X	NODE507X	0.808777
NODE938X	GENE2267X	GENE1648X	0.80818
NODE939X	GENE297X	NODE102X	0.807724
NODE940X	NODE350X	NODE937X	0.807688
NODE941X	NODE934X	NODE940X	0.808188
NODE942X	NODE907X	GENE2111X	0.806648
NODE943X	GENE1227X	GENE1771X	0.806301
NODE944X	NODE674X	GENE1598X	0.806198
NODE945X	GENE403X	GENE1570X	0.805884
NODE946X	GENE1825X	GENE1376X	0.805745
NODE947X	GENE1358X	NODE946X	0.815939
NODE948X	NODE947X	NODE920X	0.840313
NODE949X	GENE2807X	NODE948X	0.806015
NODE950X	GENE20X	GENE1713X	0.80567
NODE951X	NODE219X	NODE731X	0.805281
NODE952X	GENE1253X	NODE951X	0.812142
NODE953X	NODE952X	GENE1016X	0.812153
NODE954X	NODE953X	GENE2196X	0.807479
NODE955X	GENE1786X	NODE171X	0.805198
NODE956X	GENE567X	NODE871X	0.804998
NODE957X	NODE485X	GENE1709X	0.804526
NODE958X	GENE1966X	NODE956X	0.80419
NODE959X	NODE752X	NODE909X	0.803932
NODE960X	GENE182X	NODE949X	0.802987
NODE961X	GENE1810X	GENE526X	0.802853
NODE962X	NODE737X	GENE1057X	0.802637
NODE963X	GENE585X	GENE2772X	0.802205
NODE964X	GENE455X	GENE1277X	0.801976
NODE965X	GENE2254X	GENE1634X	0.801688
NODE966X	GENE1273X	NODE229X	0.80168
NODE967X	GENE1348X	GENE384X	0.801547
NODE968X	GENE454X	GENE1974X	0.801242
NODE969X	NODE601X	GENE195X	0.801196
NODE970X	NODE36X	GENE2019X	0.801123
NODE971X	GENE1923X	GENE616X	0.800957
NODE972X	NODE529X	GENE2771X	0.800797
NODE973X	GENE802X	NODE718X	0.800535
NODE974X	NODE699X	NODE973X	0.802974
NODE975X	GENE237X	NODE960X	0.800343
NODE976X	NODE959X	GENE1491X	0.800233
NODE977X	GENE1434X	GENE984X	0.798879
NODE978X	NODE241X	NODE782X	0.798396
NODE979X	GENE2850X	GENE753X	0.79829
NODE980X	NODE972X	GENE950X	0.797834
NODE981X	GENE1010X	NODE274X	0.79765
NODE982X	NODE553X	NODE975X	0.79754
NODE983X	NODE177X	NODE982X	0.797123
NODE984X	GENE2445X	GENE715X	0.796402
NODE985X	GENE2073X	GENE2408X	0.795904
NODE986X	GENE982X	GENE1832X	0.795873
NODE987X	GENE2166X	GENE2815X	0.795557
NODE988X	GENE2154X	NODE615X	0.795537
NODE989X	GENE1799X	GENE1370X	0.795411
NODE990X	GENE1510X	GENE1668X	0.794751
NODE991X	GENE1607X	GENE2087X	0.794467
NODE992X	NODE954X	GENE631X	0.794353
NODE993X	NODE992X	GENE2766X	0.796318
NODE994X	GENE278X	GENE1624X	0.794222
NODE995X	GENE1480X	NODE804X	0.794094
NODE996X	NODE761X	GENE387X	0.79407
NODE997X	GENE2009X	NODE375X	0.793898
NODE998X	NODE537X	GENE1906X	0.793748
NODE999X	NODE884X	GENE1629X	0.793708
NODE1000X	NODE995X	NODE933X	0.792695
NODE1001X	GENE1542X	GENE247X	0.792653
NODE1002X	GENE2548X	NODE512X	0.792543
NODE1003X	GENE2187X	NODE828X	0.792506
NODE1004X	NODE976X	GENE2501X	0.792487
NODE1005X	GENE1623X	GENE2610X	0.791883
NODE1006X	GENE2736X	GENE1108X	0.791761
NODE1007X	GENE1298X	GENE2343X	0.791409
NODE1008X	GENE532X	NODE528X	0.791374
NODE1009X	NODE962X	GENE320X	0.791309
NODE1010X	NODE1009X	NODE791X	0.807789
NODE1011X	GENE594X	GENE2351X	0.791283
NODE1012X	NODE511X	GENE21X	0.791133
NODE1013X	NODE466X	NODE662X	0.790792
NODE1014X	NODE887X	GENE2796X	0.790577
NODE1015X	NODE798X	GENE2856X	0.790543
NODE1016X	GENE494X	GENE1870X	0.789795
NODE1017X	GENE2556X	GENE1556X	0.788785
NODE1018X	NODE771X	NODE836X	0.788577
NODE1019X	GENE2094X	GENE2052X	0.788555
NODE1020X	GENE2560X	NODE927X	0.788512
NODE1021X	GENE1710X	GENE2641X	0.788319
NODE1022X	NODE918X	GENE2005X	0.788163
NODE1023X	GENE2598X	GENE997X	0.788152
NODE1024X	GENE1292X	GENE1379X	0.787974
NODE1025X	GENE2458X	NODE378X	0.787718
NODE1026X	NODE991X	NODE983X	0.787148
NODE1027X	NODE641X	NODE958X	0.78701
NODE1028X	NODE1027X	GENE1149X	0.794272
NODE1029X	GENE1507X	GENE424X	0.78689
NODE1030X	GENE2651X	GENE2414X	0.786802
NODE1031X	GENE1186X	GENE211X	0.786571
NODE1032X	GENE918X	NODE682X	0.785408
NODE1033X	GENE2663X	NODE636X	0.78537
NODE1034X	NODE66X	GENE1790X	0.785289
NODE1035X	NODE516X	GENE794X	0.784737
NODE1036X	GENE2760X	NODE61X	0.784571
NODE1037X	GENE296X	GENE1148X	0.784459
NODE1038X	GENE188X	GENE1163X	0.784421
NODE1039X	GENE2553X	GENE1364X	0.784281
NODE1040X	GENE1698X	GENE91X	0.784021
NODE1041X	GENE512X	NODE776X	0.784016
NODE1042X	NODE405X	GENE1488X	0.783807
NODE1043X	NODE1014X	GENE487X	0.783357
NODE1044X	NODE1028X	GENE2256X	0.783268
NODE1045X	NODE1044X	GENE2012X	0.784468
NODE1046X	GENE964X	GENE1380X	0.783057
NODE1047X	GENE163X	NODE1007X	0.782862
NODE1048X	GENE1572X	GENE1720X	0.78268
NODE1049X	NODE993X	GENE1689X	0.782552
NODE1050X	GENE2810X	NODE1049X	0.785376
NODE1051X	NODE1026X	GENE904X	0.78223
NODE1052X	GENE2546X	NODE980X	0.781854
NODE1053X	NODE922X	NODE1052X	0.795649
NODE1054X	NODE1053X	NODE1043X	0.784514
NODE1055X	NODE1054X	NODE736X	0.788324
NODE1056X	GENE2270X	GENE226X	0.780376
NODE1057X	GENE1559X	NODE728X	0.780025
NODE1058X	GENE1985X	GENE1807X	0.779727
NODE1059X	NODE829X	NODE457X	0.779723
NODE1060X	GENE2495X	NODE233X	0.779699
NODE1061X	NODE904X	NODE740X	0.779422
NODE1062X	NODE335X	NODE1061X	0.798746
NODE1063X	GENE2335X	NODE1062X	0.780032
NODE1064X	GENE1965X	GENE783X	0.778824
NODE1065X	NODE821X	NODE1051X	0.778545
NODE1066X	NODE818X	GENE981X	0.778417
NODE1067X	GENE668X	GENE1935X	0.77802
NODE1068X	NODE1005X	NODE1013X	0.778014
NODE1069X	GENE2571X	GENE2016X	0.777266
NODE1070X	GENE1485X	GENE1263X	0.777012
NODE1071X	NODE332X	GENE1023X	0.776623
NODE1072X	GENE1249X	GENE1063X	0.776531
NODE1073X	NODE1032X	NODE190X	0.776526
NODE1074X	NODE1065X	GENE2156X	0.775678
NODE1075X	NODE1074X	GENE2066X	0.775833
NODE1076X	GENE1499X	NODE611X	0.775194
NODE1077X	GENE2238X	NODE921X	0.774891
NODE1078X	GENE2404X	NODE1075X	0.774631
NODE1079X	GENE1515X	GENE975X	0.774492
NODE1080X	NODE1079X	NODE1000X	0.779445
NODE1081X	NODE131X	NODE997X	0.774479
NODE1082X	GENE1378X	NODE1081X	0.79802
NODE1083X	NODE697X	NODE1038X	0.774461
NODE1084X	GENE1990X	GENE1778X	0.774167
NODE1085X	GENE709X	GENE1524X	0.773718
NODE1086X	GENE2010X	GENE84X	0.773687
NODE1087X	GENE2304X	NODE430X	0.773497
NODE1088X	GENE1850X	GENE914X	0.77327
NODE1089X	GENE1250X	GENE301X	0.773078
NODE1090X	GENE55X	GENE232X	0.773048
NODE1091X	GENE242X	NODE245X	0.772574
NODE1092X	GENE425X	GENE1949X	0.771538
NODE1093X	NODE261X	GENE1309X	0.771223
NODE1094X	NODE1045X	GENE1842X	0.771122
NODE1095X	NODE748X	GENE307X	0.770708
NODE1096X	GENE763X	NODE1050X	0.770682
NODE1097X	GENE1656X	NODE1020X	0.770482
NODE1098X	NODE240X	NODE941X	0.770047
NODE1099X	NODE999X	GENE792X	0.769865
NODE1100X	NODE1099X	GENE2192X	0.770064
NODE1101X	GENE82X	NODE267X	0.769651
NODE1102X	GENE2128X	GENE1928X	0.769095
NODE1103X	NODE1078X	GENE95X	0.769032
NODE1104X	NODE1072X	NODE1096X	0.768942
NODE1105X	GENE313X	NODE328X	0.768609
NODE1106X	NODE1063X	NODE637X	0.768236
NODE1107X	NODE1082X	GENE44X	0.768066
NODE1108X	NODE1107X	NODE1055X	0.770089
NODE1109X	GENE1627X	GENE1120X	0.768061
NODE1110X	NODE1098X	NODE504X	0.767625
NODE1111X	NODE1070X	NODE1110X	0.772272
NODE1112X	NODE1111X	GENE1622X	0.77488
NODE1113X	NODE1112X	GENE699X	0.774915
NODE1114X	GENE2441X	GENE1351X	0.766602
NODE1115X	GENE1684X	GENE2413X	0.765198
NODE1116X	GENE2290X	GENE605X	0.765019
NODE1117X	GENE1900X	NODE743X	0.765002
NODE1118X	GENE1450X	NODE1100X	0.764989
NODE1119X	NODE1015X	NODE1118X	0.765757
NODE1120X	GENE1137X	NODE926X	0.764486
NODE1121X	GENE1894X	NODE1067X	0.764168
NODE1122X	GENE1184X	NODE1121X	0.769381
NODE1123X	GENE1433X	GENE814X	0.764108
NODE1124X	GENE2861X	GENE769X	0.763795
NODE1125X	GENE309X	NODE1124X	0.770546
NODE1126X	NODE1073X	NODE1125X	0.776579
NODE1127X	GENE1445X	GENE443X	0.763704
NODE1128X	GENE2100X	NODE1094X	0.763431
NODE1129X	GENE1847X	GENE2745X	0.762313
NODE1130X	NODE1129X	NODE899X	0.776967
NODE1131X	GENE1764X	NODE963X	0.762156
NODE1132X	GENE379X	NODE1131X	0.791689
NODE1133X	GENE2686X	GENE2724X	0.761589
NODE1134X	NODE1103X	GENE2793X	0.760869
NODE1135X	GENE1332X	NODE1134X	0.761036
NODE1136X	NODE672X	GENE654X	0.760694
NODE1137X	NODE98X	NODE1108X	0.760575
NODE1138X	NODE569X	NODE256X	0.760402
NODE1139X	GENE2086X	NODE253X	0.760267
NODE1140X	GENE2244X	GENE1948X	0.759404
NODE1141X	GENE2273X	GENE1596X	0.758701
NODE1142X	GENE746X	GENE1074X	0.758506
NODE1143X	NODE1010X	GENE2406X	0.758296
NODE1144X	NODE1143X	NODE1113X	0.781601
NODE1145X	GENE1191X	NODE574X	0.757783
NODE1146X	NODE965X	GENE2035X	0.757615
NODE1147X	NODE246X	NODE178X	0.757099
NODE1148X	GENE800X	NODE1144X	0.757075
NODE1149X	GENE1202X	NODE1004X	0.756979
NODE1150X	GENE2459X	GENE1665X	0.756776
NODE1151X	NODE1139X	GENE1805X	0.756658
NODE1152X	GENE0X	GENE1407X	0.756478
NODE1153X	NODE1119X	NODE928X	0.756335
NODE1154X	NODE1135X	GENE969X	0.756303
NODE1155X	GENE2096X	GENE1544X	0.756098
NODE1156X	GENE1953X	NODE667X	0.75578
NODE1157X	GENE461X	NODE846X	0.755726
NODE1158X	NODE1123X	GENE926X	0.754607
NODE1159X	GENE2104X	NODE1101X	0.754451
NODE1160X	GENE110X	GENE1090X	0.754353
NODE1161X	NODE1160X	NODE544X	0.773434
NODE1162X	GENE682X	GENE1222X	0.754276
NODE1163X	NODE64X	GENE442X	0.754258
NODE1164X	GENE2323X	GENE155X	0.754095
NODE1165X	NODE1077X	NODE957X	0.753707
NODE1166X	GENE1969X	GENE2847X	0.753439
NODE1167X	NODE1166X	NODE1130X	0.795157
NODE1168X	NODE1059X	GENE2063X	0.752786
NODE1169X	NODE923X	GENE2042X	0.751822
NODE1170X	GENE24X	NODE885X	0.751782
NODE1171X	NODE1170X	GENE1173X	0.757459
NODE1172X	NODE334X	NODE640X	0.751587
NODE1173X	GENE52X	NODE1154X	0.751245
NODE1174X	GENE951X	GENE1785X	0.750601
NODE1175X	NODE1097X	GENE1540X	0.750595
NODE1176X	GENE236X	NODE790X	0.750452
NODE1177X	GENE325X	GENE1437X	0.75011
NODE1178X	GENE871X	NODE1177X	0.760986
NODE1179X	NODE298X	NODE1148X	0.750074
NODE1180X	NODE1175X	GENE40X	0.74997
NODE1181X	GENE1803X	GENE2660X	0.748987
NODE1182X	NODE1104X	GENE1600X	0.748011
NODE1183X	GENE2371X	GENE2585X	0.747963
NODE1184X	NODE1122X	GENE1308X	0.747726
NODE1185X	NODE1179X	GENE1797X	0.747628
NODE1186X	NODE1173X	NODE886X	0.747567
NODE1187X	NODE1128X	GENE2531X	0.746667
NODE1188X	NODE1187X	NODE795X	0.752562
NODE1189X	GENE267X	GENE2679X	0.746527
NODE1190X	GENE1476X	NODE1189X	0.748629
NODE1191X	GENE1209X	NODE283X	0.746499
NODE1192X	GENE2153X	GENE2037X	0.746273
NODE1193X	NODE1088X	GENE1206X	0.74611
NODE1194X	NODE987X	NODE1132X	0.745653
NODE1195X	NODE1158X	GENE1562X	0.7452
NODE1196X	GENE1200X	NODE1195X	0.758428
NODE1197X	NODE1167X	NODE1196X	0.752433
NODE1198X	NODE971X	NODE1197X	0.769296
NODE1199X	NODE762X	NODE1198X	0.757777
NODE1200X	NODE1186X	NODE1105X	0.74463
NODE1201X	NODE1001X	GENE1061X	0.744525
NODE1202X	GENE874X	GENE1241X	0.743453
NODE1203X	GENE659X	NODE1202X	0.772493
NODE1204X	GENE2264X	NODE1193X	0.743196
NODE1205X	GENE2468X	NODE1106X	0.742314
NODE1206X	GENE1748X	GENE2038X	0.742256
NODE1207X	GENE104X	NODE1200X	0.742196
NODE1208X	NODE1126X	GENE1467X	0.742188
NODE1209X	GENE284X	GENE69X	0.741108
NODE1210X	NODE1093X	NODE1003X	0.740589
NODE1211X	GENE486X	GENE392X	0.740508
NODE1212X	NODE1184X	NODE1207X	0.740294
NODE1213X	NODE1212X	NODE1083X	0.740851
NODE1214X	NODE1137X	NODE1213X	0.744585
NODE1215X	NODE1214X	GENE539X	0.75737
NODE1216X	GENE1484X	NODE1215X	0.743018
NODE1217X	NODE1216X	GENE243X	0.74042
NODE1218X	GENE778X	NODE490X	0.740218
NODE1219X	GENE1675X	NODE1218X	0.747367
NODE1220X	GENE2665X	GENE1003X	0.739901
NODE1221X	NODE1008X	GENE536X	0.739688
NODE1222X	NODE673X	GENE1114X	0.739579
NODE1223X	GENE268X	NODE1165X	0.739225
NODE1224X	GENE1274X	NODE114X	0.739107
NODE1225X	GENE132X	NODE60X	0.739053
NODE1226X	GENE1032X	NODE925X	0.738972
NODE1227X	GENE870X	GENE1537X	0.738838
NODE1228X	GENE758X	GENE2113X	0.738437
NODE1229X	GENE2002X	GENE1083X	0.738374
NODE1230X	NODE978X	NODE803X	0.738171
NODE1231X	GENE2476X	NODE935X	0.738033
NODE1232X	GENE1763X	GENE1080X	0.737756
NODE1233X	GENE890X	GENE994X	0.737744
NODE1234X	NODE551X	NODE1223X	0.73725
NODE1235X	GENE1538X	GENE2051X	0.736691
NODE1236X	GENE527X	GENE706X	0.736581
NODE1237X	GENE1187X	GENE2814X	0.736261
NODE1238X	NODE1217X	GENE1377X	0.736247
NODE1239X	NODE1185X	NODE700X	0.736162
NODE1240X	NODE1138X	NODE1239X	0.736464
NODE1241X	GENE2361X	NODE1240X	0.745018
NODE1242X	GENE1340X	NODE1241X	0.737822
NODE1243X	NODE39X	GENE291X	0.735981
NODE1244X	GENE1594X	NODE1064X	0.735182
NODE1245X	GENE2233X	GENE1103X	0.734667
NODE1246X	NODE633X	NODE1245X	0.740282
NODE1247X	GENE2631X	NODE800X	0.734461
NODE1248X	NODE1208X	GENE2729X	0.733061
NODE1249X	GENE117X	NODE1162X	0.732483
NODE1250X	GENE1393X	GENE336X	0.732278
NODE1251X	NODE1205X	NODE854X	0.732192
NODE1252X	GENE1454X	GENE747X	0.73198
NODE1253X	GENE1355X	NODE1171X	0.731872
NODE1254X	NODE819X	GENE1295X	0.731475
NODE1255X	GENE1880X	GENE2293X	0.731436
NODE1256X	NODE1142X	GENE244X	0.730688
NODE1257X	NODE1256X	NODE649X	0.767295
NODE1258X	NODE1033X	GENE1182X	0.730422
NODE1259X	NODE1230X	NODE1089X	0.72985
NODE1260X	NODE695X	GENE1547X	0.729579
NODE1261X	NODE1260X	NODE1182X	0.739908
NODE1262X	GENE1280X	NODE1261X	0.747823
NODE1263X	NODE1262X	GENE2596X	0.740349
NODE1264X	NODE1263X	GENE676X	0.734975
NODE1265X	GENE2452X	GENE448X	0.729229
NODE1266X	NODE195X	GENE1981X	0.728947
NODE1267X	GENE485X	NODE1266X	0.739161
NODE1268X	GENE1918X	GENE2034X	0.728803
NODE1269X	GENE812X	GENE1988X	0.728273
NODE1270X	GENE954X	GENE908X	0.727689
NODE1271X	NODE746X	NODE1042X	0.72759
NODE1272X	GENE2448X	NODE1242X	0.727383
NODE1273X	NODE994X	NODE1272X	0.727601
NODE1274X	NODE1109X	GENE2435X	0.726757
NODE1275X	NODE1199X	NODE1274X	0.73491
NODE1276X	NODE1275X	NODE1047X	0.741895
NODE1277X	NODE1276X	GENE2539X	0.729796
NODE1278X	GENE1338X	GENE2754X	0.726281
NODE1279X	NODE770X	NODE1250X	0.726035
NODE1280X	NODE880X	NODE1238X	0.725876
NODE1281X	GENE190X	NODE1280X	0.725919
NODE1282X	NODE685X	GENE2703X	0.725085
NODE1283X	GENE1662X	GENE990X	0.724887
NODE1284X	GENE1641X	NODE1080X	0.724632
NODE1285X	NODE1002X	GENE836X	0.724287
NODE1286X	GENE1448X	NODE607X	0.724161
NODE1287X	GENE2432X	GENE1545X	0.723804
NODE1288X	NODE109X	GENE2603X	0.723547
NODE1289X	NODE1157X	NODE1288X	0.752802
NODE1290X	NODE1201X	NODE1289X	0.739362
NODE1291X	GENE1657X	GENE1325X	0.723418
NODE1292X	NODE1277X	GENE429X	0.723357
NODE1293X	NODE1204X	GENE2751X	0.723096
NODE1294X	GENE846X	GENE1124X	0.72299
NODE1295X	GENE2283X	GENE2378X	0.722883
NODE1296X	GENE1367X	GENE973X	0.722878
NODE1297X	NODE1229X	NODE970X	0.72287
NODE1298X	NODE1095X	NODE1253X	0.721597
NODE1299X	NODE1298X	GENE118X	0.742482
NODE1300X	NODE1299X	NODE1153X	0.748956
NODE1301X	GENE1335X	GENE1126X	0.721528
NODE1302X	GENE2020X	GENE848X	0.721512
NODE1303X	NODE764X	NODE1282X	0.72138
NODE1304X	NODE1251X	GENE1885X	0.720817
NODE1305X	NODE1164X	GENE1873X	0.720794
NODE1306X	GENE1875X	GENE991X	0.720702
NODE1307X	NODE1120X	NODE1178X	0.720609
NODE1308X	NODE1264X	GENE576X	0.720382
NODE1309X	NODE1222X	GENE491X	0.720353
NODE1310X	GENE2262X	NODE1224X	0.720016
NODE1311X	GENE1197X	GENE1176X	0.719939
NODE1312X	GENE220X	NODE1311X	0.749627
NODE1313X	NODE1312X	GENE879X	0.733758
NODE1314X	NODE858X	NODE1069X	0.719432
NODE1315X	NODE1292X	GENE2835X	0.719044
NODE1316X	NODE1281X	NODE347X	0.718926
NODE1317X	GENE504X	GENE562X	0.71886
NODE1318X	NODE1315X	GENE2529X	0.718259
NODE1319X	GENE2269X	GENE2753X	0.718194
NODE1320X	NODE1308X	GENE1133X	0.717621
NODE1321X	GENE1188X	GENE2652X	0.717354
NODE1322X	NODE1304X	GENE917X	0.717167
NODE1323X	GENE496X	GENE493X	0.716716
NODE1324X	NODE1046X	GENE130X	0.716592
NODE1325X	NODE910X	NODE1324X	0.717775
NODE1326X	GENE34X	NODE1303X	0.7161
NODE1327X	GENE1288X	NODE1146X	0.716079
NODE1328X	NODE1327X	GENE1269X	0.718206
NODE1329X	NODE1012X	GENE2291X	0.716031
NODE1330X	GENE723X	GENE1700X	0.716005
NODE1331X	GENE1958X	GENE1489X	0.715922
NODE1332X	NODE1168X	NODE1316X	0.715877
NODE1333X	GENE219X	NODE1259X	0.71558
NODE1334X	GENE2670X	GENE2485X	0.715576
NODE1335X	NODE1019X	NODE1258X	0.715576
NODE1336X	GENE2097X	NODE1335X	0.721288
NODE1337X	GENE1294X	NODE1188X	0.715301
NODE1338X	GENE260X	NODE1172X	0.715122
NODE1339X	GENE2236X	GENE1579X	0.714742
NODE1340X	NODE176X	NODE1271X	0.714411
NODE1341X	GENE685X	NODE1029X	0.714128
NODE1342X	NODE869X	GENE495X	0.713884
NODE1343X	GENE2469X	NODE1337X	0.713661
NODE1344X	GENE1605X	GENE1118X	0.713574
NODE1345X	GENE1878X	NODE1333X	0.713223
NODE1346X	NODE1329X	GENE2516X	0.713178
NODE1347X	NODE864X	GENE771X	0.712949
NODE1348X	NODE156X	NODE1347X	0.723436
NODE1349X	GENE561X	GENE1679X	0.712619
NODE1350X	NODE1225X	GENE1758X	0.711929
NODE1351X	NODE1035X	GENE1458X	0.711584
NODE1352X	GENE2297X	GENE2368X	0.711508
NODE1353X	NODE1336X	NODE1244X	0.71041
NODE1354X	GENE1931X	GENE590X	0.710297
NODE1355X	NODE1151X	NODE1345X	0.710255
NODE1356X	GENE1402X	GENE2179X	0.710182
NODE1357X	GENE648X	NODE1194X	0.709976
NODE1358X	GENE1405X	NODE1349X	0.709964
NODE1359X	GENE2425X	GENE2588X	0.709934
NODE1360X	NODE1357X	GENE1817X	0.709423
NODE1361X	NODE33X	GENE1345X	0.709211
NODE1362X	NODE642X	GENE187X	0.709164
NODE1363X	NODE1210X	NODE1284X	0.708898
NODE1364X	NODE1320X	GENE1611X	0.708472
NODE1365X	GENE1752X	GENE923X	0.708191
NODE1366X	NODE437X	GENE1460X	0.707912
NODE1367X	NODE1234X	GENE146X	0.707834
NODE1368X	GENE1568X	NODE1163X	0.707703
NODE1369X	GENE620X	GENE1397X	0.707286
NODE1370X	GENE639X	GENE2294X	0.706758
NODE1371X	NODE1192X	NODE1068X	0.706731
NODE1372X	GENE2664X	NODE968X	0.706645
NODE1373X	NODE1071X	NODE1346X	0.706596
NODE1374X	GENE2838X	GENE476X	0.706438
NODE1375X	GENE342X	NODE919X	0.706354
NODE1376X	GENE2198X	GENE1836X	0.705935
NODE1377X	GENE777X	GENE2205X	0.705841
NODE1378X	NODE1371X	GENE1772X	0.705564
NODE1379X	NODE1332X	GENE1053X	0.705504
NODE1380X	GENE1160X	GENE962X	0.705462
NODE1381X	GENE713X	GENE1154X	0.705106
NODE1382X	NODE889X	NODE1092X	0.7049
NODE1383X	NODE751X	NODE1273X	0.70478
NODE1384X	GENE334X	NODE1322X	0.704563
NODE1385X	NODE1328X	GENE1194X	0.704426
NODE1386X	NODE1155X	GENE2379X	0.704366
NODE1387X	GENE131X	NODE1233X	0.70422
NODE1388X	GENE557X	NODE1387X	0.712687
NODE1389X	GENE788X	GENE2741X	0.70387
NODE1390X	NODE1367X	NODE1235X	0.703777
NODE1391X	GENE1470X	NODE1297X	0.703453
NODE1392X	NODE1379X	NODE1325X	0.702914
NODE1393X	NODE1364X	GENE1132X	0.702514
NODE1394X	GENE524X	NODE1145X	0.702343
NODE1395X	GENE898X	NODE1270X	0.702231
NODE1396X	NODE1395X	NODE1300X	0.70437
NODE1397X	GENE1199X	NODE584X	0.702209
NODE1398X	NODE651X	NODE1397X	0.714873
NODE1399X	NODE540X	NODE1358X	0.702112
NODE1400X	NODE1388X	NODE603X	0.701684
NODE1401X	NODE1400X	GENE1029X	0.704669
NODE1402X	NODE1031X	NODE1401X	0.701648
NODE1403X	GENE2144X	GENE819X	0.701597
NODE1404X	NODE1356X	GENE371X	0.701401
NODE1405X	NODE1161X	NODE1404X	0.716946
NODE1406X	NODE825X	NODE1085X	0.701303
NODE1407X	NODE1396X	NODE879X	0.701193
NODE1408X	GENE2802X	NODE189X	0.701135
NODE1409X	GENE849X	GENE2321X	0.700885
NODE1410X	GENE1297X	NODE314X	0.700672
NODE1411X	GENE623X	NODE1392X	0.700549
NODE1412X	NODE279X	NODE453X	0.700007
NODE1413X	NODE1412X	NODE1340X	0.717696
NODE1414X	NODE311X	NODE1360X	0.699963
NODE1415X	GENE1647X	NODE1368X	0.699946
NODE1416X	GENE1442X	NODE758X	0.69987
NODE1417X	NODE692X	GENE1068X	0.699272
NODE1418X	NODE1181X	NODE1417X	0.709652
NODE1419X	GENE818X	NODE1383X	0.699124
NODE1420X	GENE262X	GENE1461X	0.698224
NODE1421X	GENE653X	GENE2374X	0.697897
NODE1422X	GENE1583X	GENE967X	0.697842
NODE1423X	GENE2818X	GENE520X	0.697836
NODE1424X	NODE680X	NODE1076X	0.697351
NODE1425X	GENE1225X	NODE1384X	0.697243
NODE1426X	NODE265X	NODE1030X	0.696964
NODE1427X	NODE1318X	NODE1355X	0.696881
NODE1428X	NODE1427X	GENE2649X	0.70176
NODE1429X	NODE1319X	GENE2600X	0.695732
NODE1430X	GENE1946X	GENE2081X	0.695571
NODE1431X	NODE1428X	NODE759X	0.69505
NODE1432X	GENE428X	NODE1190X	0.695047
NODE1433X	GENE798X	NODE1432X	0.713256
NODE1434X	GENE745X	NODE54X	0.694839
NODE1435X	NODE386X	NODE1411X	0.69466
NODE1436X	GENE2331X	GENE354X	0.694659
NODE1437X	NODE1436X	GENE140X	0.698563
NODE1438X	GENE1577X	GENE925X	0.694644
NODE1439X	GENE1774X	GENE2483X	0.694157
NODE1440X	NODE1439X	GENE2382X	0.713828
NODE1441X	GENE150X	GENE1504X	0.694053
NODE1442X	NODE1441X	NODE1415X	0.698764
NODE1443X	GENE1732X	GENE2629X	0.693762
NODE1444X	GENE1868X	GENE1008X	0.693692
NODE1445X	NODE1219X	GENE1578X	0.693488
NODE1446X	NODE1445X	NODE1386X	0.713665
NODE1447X	NODE1446X	NODE1435X	0.724967
NODE1448X	NODE1354X	NODE1407X	0.693417
NODE1449X	NODE1248X	NODE620X	0.692966
NODE1450X	NODE1408X	NODE1421X	0.692922
NODE1451X	NODE1450X	GENE2477X	0.708037
NODE1452X	NODE1309X	NODE1451X	0.708924
NODE1453X	NODE1419X	GENE1078X	0.692509
NODE1454X	NODE1453X	NODE579X	0.694134
NODE1455X	NODE1454X	GENE126X	0.693109
NODE1456X	NODE1343X	GENE1780X	0.692323
NODE1457X	NODE1363X	GENE1546X	0.692124
NODE1458X	GENE1122X	GENE1303X	0.692056
NODE1459X	GENE2765X	GENE1324X	0.692015
NODE1460X	NODE429X	GENE1490X	0.69176
NODE1461X	GENE377X	NODE793X	0.691639
NODE1462X	GENE2398X	NODE1461X	0.693302
NODE1463X	GENE1560X	NODE1460X	0.691439
NODE1464X	NODE702X	NODE1361X	0.691233
NODE1465X	GENE2496X	GENE2738X	0.691175
NODE1466X	GENE2752X	GENE2384X	0.691137
NODE1467X	NODE720X	GENE1214X	0.691062
NODE1468X	NODE122X	GENE1027X	0.691024
NODE1469X	GENE2762X	GENE1017X	0.690979
NODE1470X	GENE197X	GENE1581X	0.690743
NODE1471X	NODE268X	GENE2747X	0.69021
NODE1472X	NODE1247X	GENE68X	0.68919
NODE1473X	NODE1426X	GENE60X	0.688873
NODE1474X	GENE451X	GENE2120X	0.688666
NODE1475X	GENE518X	GENE1426X	0.688655
NODE1476X	NODE1447X	NODE873X	0.688358
NODE1477X	NODE1476X	GENE1913X	0.689458
NODE1478X	NODE676X	GENE83X	0.688339
NODE1479X	GENE2122X	GENE1135X	0.688123
NODE1480X	NODE1390X	GENE2235X	0.687958
NODE1481X	NODE1372X	GENE298X	0.687472
NODE1482X	NODE1481X	NODE1423X	0.694767
NODE1483X	GENE2349X	GENE1742X	0.687433
NODE1484X	GENE1927X	GENE50X	0.687131
NODE1485X	NODE912X	GENE1212X	0.686503
NODE1486X	NODE1294X	NODE801X	0.686493
NODE1487X	NODE985X	GENE1767X	0.686299
NODE1488X	NODE1487X	GENE584X	0.711723
NODE1489X	GENE2783X	NODE1350X	0.686098
NODE1490X	NODE817X	NODE1489X	0.689558
NODE1491X	NODE780X	GENE2061X	0.686066
NODE1492X	GENE2161X	NODE26X	0.685801
NODE1493X	NODE1147X	GENE1107X	0.685711
NODE1494X	GENE2186X	NODE1180X	0.685669
NODE1495X	NODE1425X	GENE2823X	0.685502
NODE1496X	GENE2843X	GENE1585X	0.685151
NODE1497X	NODE1086X	NODE1228X	0.684885
NODE1498X	GENE470X	GENE2367X	0.684869
NODE1499X	NODE1391X	GENE1951X	0.684531
NODE1500X	NODE1448X	GENE1365X	0.684132
NODE1501X	NODE1500X	GENE2597X	0.684684
NODE1502X	GENE1517X	GENE404X	0.68405
NODE1503X	NODE581X	GENE2071X	0.683229
NODE1504X	GENE957X	NODE1503X	0.69267
NODE1505X	GENE2322X	GENE2746X	0.682801
NODE1506X	NODE694X	NODE1475X	0.68245
NODE1507X	GENE1178X	GENE192X	0.682315
NODE1508X	GENE1244X	GENE2407X	0.682186
NODE1509X	NODE1313X	NODE1508X	0.698258
NODE1510X	NODE1509X	NODE1431X	0.71867
NODE1511X	NODE452X	GENE1555X	0.681778
NODE1512X	GENE2403X	GENE2376X	0.681778
NODE1513X	GENE1264X	GENE2328X	0.681556
NODE1514X	GENE1452X	GENE2151X	0.681487
NODE1515X	NODE1477X	GENE1481X	0.680234
NODE1516X	NODE1326X	GENE2457X	0.680136
NODE1517X	NODE777X	GENE999X	0.680125
NODE1518X	GENE1793X	NODE1321X	0.679915
NODE1519X	NODE1515X	GENE1565X	0.679681
NODE1520X	NODE1519X	NODE1246X	0.679625
NODE1521X	GENE1486X	GENE2372X	0.679091
NODE1522X	NODE802X	GENE2169X	0.67786
NODE1523X	NODE1482X	GENE795X	0.677426
NODE1524X	GENE2346X	NODE597X	0.677229
NODE1525X	GENE911X	NODE1409X	0.676765
NODE1526X	GENE1024X	GENE475X	0.676728
NODE1527X	GENE689X	NODE1522X	0.676655
NODE1528X	NODE788X	GENE1161X	0.676516
NODE1529X	NODE1293X	NODE1485X	0.676388
NODE1530X	NODE1393X	GENE2214X	0.676
NODE1531X	GENE2794X	GENE838X	0.675986
NODE1532X	NODE1516X	NODE1133X	0.675968
NODE1533X	GENE1059X	NODE1389X	0.675774
NODE1534X	NODE1528X	GENE900X	0.675537
NODE1535X	GENE663X	NODE1530X	0.675355
NODE1536X	GENE2172X	GENE2227X	0.675207
NODE1537X	NODE961X	GENE2011X	0.674942
NODE1538X	NODE1021X	NODE84X	0.674369
NODE1539X	NODE1353X	NODE1538X	0.699944
NODE1540X	NODE1539X	GENE1037X	0.678166
NODE1541X	NODE1540X	NODE1437X	0.676941
NODE1542X	NODE1366X	NODE716X	0.674103
NODE1543X	NODE1381X	GENE2057X	0.673921
NODE1544X	GENE317X	GENE861X	0.673574
NODE1545X	NODE1444X	NODE1480X	0.673434
NODE1546X	GENE2245X	NODE1537X	0.673211
NODE1547X	NODE1413X	NODE1520X	0.672665
NODE1548X	NODE1547X	NODE966X	0.678117
NODE1549X	NODE1548X	GENE506X	0.675822
NODE1550X	GENE696X	NODE73X	0.672642
NODE1551X	NODE1377X	GENE2140X	0.672047
NODE1552X	GENE230X	NODE1551X	0.676135
NODE1553X	NODE1552X	NODE1549X	0.695579
NODE1554X	GENE859X	GENE2190X	0.671856
NODE1555X	NODE1191X	NODE1433X	0.671839
NODE1556X	NODE1535X	GENE1708X	0.671181
NODE1557X	GENE1834X	GENE1151X	0.670958
NODE1558X	NODE1557X	GENE2594X	0.691648
NODE1559X	GENE660X	GENE933X	0.670916
NODE1560X	NODE626X	NODE518X	0.670816
NODE1561X	NODE1501X	GENE2365X	0.670808
NODE1562X	NODE1561X	GENE306X	0.671826
NODE1563X	GENE2511X	GENE1213X	0.67042
NODE1564X	GENE1520X	GENE956X	0.670389
NODE1565X	GENE762X	NODE1564X	0.694485
NODE1566X	GENE2288X	GENE396X	0.669749
NODE1567X	GENE333X	GENE938X	0.669644
NODE1568X	NODE1449X	NODE627X	0.668939
NODE1569X	GENE1569X	GENE1359X	0.668923
NODE1570X	NODE792X	NODE1370X	0.66887
NODE1571X	NODE1048X	NODE1348X	0.668804
NODE1572X	NODE1571X	NODE831X	0.703177
NODE1573X	NODE1572X	GENE1869X	0.673956
NODE1574X	GENE2541X	GENE2490X	0.668616
NODE1575X	NODE1209X	GENE1963X	0.668463
NODE1576X	GENE500X	GENE1223X	0.668044
NODE1577X	GENE1753X	GENE2583X	0.667975
NODE1578X	GENE2428X	NODE1455X	0.667758
NODE1579X	NODE1578X	GENE250X	0.668668
NODE1580X	NODE419X	GENE2423X	0.667488
NODE1581X	NODE496X	NODE1267X	0.66734
NODE1582X	NODE1581X	GENE1987X	0.681054
NODE1583X	GENE1418X	GENE1147X	0.667061
NODE1584X	NODE1149X	GENE1036X	0.667018
NODE1585X	NODE556X	NODE1580X	0.666706
NODE1586X	NODE969X	NODE1556X	0.66653
NODE1587X	GENE468X	GENE2758X	0.666382
NODE1588X	GENE1289X	NODE1586X	0.666374
NODE1589X	NODE234X	NODE1456X	0.666145
NODE1590X	GENE1058X	NODE768X	0.666121
NODE1591X	NODE1464X	NODE1424X	0.666024
NODE1592X	GENE522X	NODE1591X	0.697417
NODE1593X	NODE1494X	GENE735X	0.664941
NODE1594X	GENE1604X	GENE767X	0.664802
NODE1595X	GENE1813X	GENE2732X	0.664567
NODE1596X	NODE1385X	NODE1023X	0.664412
NODE1597X	GENE806X	GENE1349X	0.66427
NODE1598X	NODE686X	GENE1619X	0.664265
NODE1599X	NODE366X	NODE1306X	0.664092
NODE1600X	GENE1580X	GENE16X	0.66392
NODE1601X	NODE1232X	NODE1510X	0.663805
NODE1602X	GENE2849X	GENE589X	0.663636
NODE1603X	GENE1492X	NODE974X	0.663579
NODE1604X	GENE1323X	NODE1531X	0.663484
NODE1605X	GENE245X	NODE1579X	0.663325
NODE1606X	NODE1452X	GENE583X	0.663244
NODE1607X	GENE2082X	GENE1532X	0.663122
NODE1608X	GENE751X	GENE369X	0.663036
NODE1609X	NODE468X	NODE519X	0.662825
NODE1610X	NODE1605X	GENE2315X	0.662649
NODE1611X	NODE1394X	GENE701X	0.662361
NODE1612X	GENE1796X	GENE2779X	0.662248
NODE1613X	NODE1382X	GENE1731X	0.661953
NODE1614X	GENE14X	NODE1613X	0.692609
NODE1615X	NODE1156X	NODE1287X	0.661832
NODE1616X	NODE1060X	GENE1740X	0.661414
NODE1617X	NODE1616X	GENE1608X	0.700312
NODE1618X	NODE1533X	NODE1553X	0.661372
NODE1619X	NODE955X	NODE1465X	0.661048
NODE1620X	NODE1369X	NODE1590X	0.660664
NODE1621X	NODE1362X	NODE567X	0.66061
NODE1622X	GENE2033X	GENE727X	0.660578
NODE1623X	NODE744X	GENE1745X	0.660506
NODE1624X	NODE675X	NODE1589X	0.660414
NODE1625X	GENE1991X	GENE2102X	0.659353
NODE1626X	NODE338X	GENE231X	0.659001
NODE1627X	GENE1736X	NODE1468X	0.658916
NODE1628X	GENE1864X	GENE2119X	0.658573
NODE1629X	NODE1471X	NODE1610X	0.658521
NODE1630X	GENE1X	GENE122X	0.658123
NODE1631X	NODE1025X	GENE32X	0.658009
NODE1632X	GENE1013X	GENE1372X	0.657759
NODE1633X	GENE1788X	NODE851X	0.657709
NODE1634X	NODE1554X	NODE1523X	0.657511
NODE1635X	NODE1462X	NODE1634X	0.679717
NODE1636X	NODE1635X	NODE1601X	0.681583
NODE1637X	NODE1473X	NODE1636X	0.678621
NODE1638X	GENE2499X	NODE1637X	0.667957
NODE1639X	GENE1226X	NODE1638X	0.6659
NODE1640X	NODE1541X	NODE1618X	0.657254
NODE1641X	NODE1640X	NODE1152X	0.66087
NODE1642X	NODE1491X	NODE1545X	0.656763
NODE1643X	GENE960X	GENE2135X	0.656202
NODE1644X	GENE292X	GENE1079X	0.65607
NODE1645X	GENE1599X	GENE568X	0.656051
NODE1646X	NODE724X	GENE652X	0.655767
NODE1647X	NODE1458X	NODE1639X	0.655648
NODE1648X	NODE1497X	NODE981X	0.655578
NODE1649X	GENE85X	GENE2194X	0.654918
NODE1650X	GENE2740X	NODE135X	0.65482
NODE1651X	GENE1217X	GENE2443X	0.65479
NODE1652X	NODE1593X	NODE1526X	0.654516
NODE1653X	GENE1166X	NODE1592X	0.654164
NODE1654X	NODE1314X	GENE2558X	0.654017
NODE1655X	NODE1654X	GENE1509X	0.656529
NODE1656X	GENE2070X	NODE1115X	0.653888
NODE1657X	GENE2786X	GENE2055X	0.653763
NODE1658X	NODE1402X	GENE606X	0.653603
NODE1659X	GENE830X	GENE1279X	0.653274
NODE1660X	NODE1659X	NODE1226X	0.6859
NODE1661X	NODE1660X	NODE1463X	0.655558
NODE1662X	NODE1X	NODE1661X	0.656059
NODE1663X	NODE1615X	NODE1662X	0.6783
NODE1664X	NODE1663X	NODE403X	0.663858
NODE1665X	NODE1645X	GENE2590X	0.652712
NODE1666X	GENE1721X	NODE1529X	0.652599
NODE1667X	NODE1666X	NODE1034X	0.656655
NODE1668X	NODE1667X	GENE2785X	0.664283
NODE1669X	NODE15X	NODE1249X	0.652565
NODE1670X	GENE1038X	GENE2105X	0.652492
NODE1671X	NODE1546X	NODE1488X	0.652287
NODE1672X	NODE1671X	NODE1495X	0.715583
NODE1673X	NODE1647X	NODE1672X	0.689269
NODE1674X	GENE1798X	NODE1673X	0.66894
NODE1675X	GENE1106X	GENE860X	0.652229
NODE1676X	GENE1436X	NODE1627X	0.652208
NODE1677X	GENE176X	GENE881X	0.652195
NODE1678X	NODE1677X	NODE1236X	0.686958
NODE1679X	NODE1573X	GENE436X	0.652069
NODE1680X	GENE1978X	NODE1562X	0.651765
NODE1681X	NODE1595X	GENE2675X	0.651742
NODE1682X	NODE1265X	NODE979X	0.651335
NODE1683X	GENE480X	NODE1141X	0.651171
NODE1684X	NODE162X	NODE491X	0.65101
NODE1685X	NODE1418X	NODE1680X	0.650846
NODE1686X	NODE1685X	GENE2655X	0.655906
NODE1687X	NODE1686X	NODE1517X	0.658697
NODE1688X	NODE1006X	GENE1897X	0.650825
NODE1689X	NODE1498X	GENE825X	0.650426
NODE1690X	GENE1321X	NODE634X	0.649822
NODE1691X	GENE2266X	NODE1621X	0.649576
NODE1692X	NODE1398X	GENE1361X	0.649498
NODE1693X	NODE1599X	NODE263X	0.649325
NODE1694X	NODE1668X	NODE1693X	0.673043
NODE1695X	GENE1971X	GENE2160X	0.649293
NODE1696X	GENE161X	GENE70X	0.649186
NODE1697X	NODE1696X	NODE568X	0.65284
NODE1698X	NODE1697X	NODE1674X	0.664625
NODE1699X	NODE247X	GENE1936X	0.648662
NODE1700X	NODE1443X	GENE2669X	0.648237
NODE1701X	GENE1766X	GENE2354X	0.648172
NODE1702X	NODE1701X	GENE205X	0.650178
NODE1703X	GENE288X	GENE1121X	0.64801
NODE1704X	NODE1703X	GENE1464X	0.651357
NODE1705X	NODE1704X	NODE1283X	0.667178
NODE1706X	NODE1459X	GENE1307X	0.647927
NODE1707X	NODE796X	NODE1116X	0.647697
NODE1708X	NODE591X	GENE2014X	0.647539
NODE1709X	GENE2133X	NODE1629X	0.647496
NODE1710X	NODE1203X	NODE1646X	0.64748
NODE1711X	GENE987X	NODE1710X	0.648645
NODE1712X	GENE2626X	GENE2586X	0.647202
NODE1713X	GENE2775X	GENE749X	0.647113
NODE1714X	GENE2062X	GENE976X	0.647071
NODE1715X	NODE1513X	GENE608X	0.64669
NODE1716X	GENE877X	GENE419X	0.64654
NODE1717X	NODE1626X	NODE1623X	0.64651
NODE1718X	NODE206X	NODE1717X	0.664643
NODE1719X	NODE136X	GENE1503X	0.64591
NODE1720X	GENE1552X	GENE2768X	0.645667
NODE1721X	NODE986X	NODE1091X	0.645542
NODE1722X	GENE61X	GENE1020X	0.645133
NODE1723X	GENE1613X	NODE1722X	0.65699
NODE1724X	GENE2003X	NODE1567X	0.645108
NODE1725X	NODE1344X	NODE1414X	0.64506
NODE1726X	NODE1555X	GENE1564X	0.644758
NODE1727X	NODE809X	NODE1691X	0.64449
NODE1728X	GENE166X	NODE1511X	0.644112
NODE1729X	NODE1728X	GENE282X	0.644455
NODE1730X	NODE1565X	GENE2399X	0.643855
NODE1731X	GENE796X	NODE1664X	0.643843
NODE1732X	NODE1624X	NODE938X	0.643769
NODE1733X	NODE1317X	GENE2030X	0.643765
NODE1734X	GENE1242X	NODE1305X	0.643476
NODE1735X	NODE592X	NODE1679X	0.643352
NODE1736X	NODE1735X	NODE1648X	0.662985
NODE1737X	NODE1736X	GENE823X	0.691339
NODE1738X	NODE1737X	GENE2808X	0.678889
NODE1739X	NODE1738X	NODE418X	0.652046
NODE1740X	GENE1363X	NODE763X	0.643083
NODE1741X	GENE1111X	GENE2182X	0.642685
NODE1742X	NODE225X	GENE160X	0.642521
NODE1743X	NODE1641X	NODE1338X	0.642521
NODE1744X	NODE417X	GENE1439X	0.642478
NODE1745X	NODE236X	GENE2759X	0.642246
NODE1746X	GENE431X	GENE805X	0.642216
NODE1747X	NODE1743X	NODE1746X	0.646602
NODE1748X	NODE1747X	GENE2162X	0.642647
NODE1749X	GENE1528X	NODE867X	0.641881
NODE1750X	GENE74X	NODE377X	0.641875
NODE1751X	NODE671X	NODE990X	0.641749
NODE1752X	GENE1247X	GENE791X	0.641738
NODE1753X	GENE909X	NODE306X	0.641456
NODE1754X	GENE1743X	NODE1753X	0.657789
NODE1755X	NODE687X	GENE1908X	0.641099
NODE1756X	GENE1751X	GENE218X	0.640598
NODE1757X	NODE988X	GENE612X	0.640511
NODE1758X	NODE1676X	NODE152X	0.640164
NODE1759X	GENE988X	GENE2281X	0.639987
NODE1760X	NODE1442X	GENE1820X	0.639892
NODE1761X	NODE1760X	NODE617X	0.65122
NODE1762X	GENE540X	NODE1237X	0.639827
NODE1763X	NODE1734X	NODE1655X	0.639753
NODE1764X	NODE1257X	NODE1763X	0.645039
NODE1765X	NODE1764X	GENE251X	0.644072
NODE1766X	GENE677X	NODE1721X	0.639528
NODE1767X	GENE1159X	GENE1586X	0.639408
NODE1768X	NODE1438X	NODE834X	0.639176
NODE1769X	NODE1524X	NODE1403X	0.639119
NODE1770X	NODE1380X	GENE2680X	0.639054
NODE1771X	NODE1770X	NODE1715X	0.650007
NODE1772X	GENE1519X	GENE1827X	0.638512
NODE1773X	NODE1665X	NODE1772X	0.641687
NODE1774X	NODE1378X	GENE1922X	0.638464
NODE1775X	NODE1090X	NODE1611X	0.638374
NODE1776X	NODE1712X	NODE1775X	0.642764
NODE1777X	GENE2781X	NODE1211X	0.638213
NODE1778X	NODE1748X	NODE1678X	0.638121
NODE1779X	GENE591X	GENE1477X	0.63808
NODE1780X	NODE1681X	NODE1779X	0.65168
NODE1781X	NODE1416X	GENE1783X	0.6378
NODE1782X	GENE2067X	GENE2243X	0.63769
NODE1783X	NODE628X	NODE1771X	0.637111
NODE1784X	NODE1410X	NODE1783X	0.641715
NODE1785X	GENE124X	NODE1606X	0.636682
NODE1786X	GENE123X	GENE353X	0.636537
NODE1787X	GENE1193X	NODE1709X	0.636527
NODE1788X	GENE1902X	GENE78X	0.636311
NODE1789X	NODE1650X	GENE1828X	0.636286
NODE1790X	NODE1789X	NODE1730X	0.646071
NODE1791X	NODE1790X	GENE2416X	0.667825
NODE1792X	GENE1500X	GENE1275X	0.636223
NODE1793X	NODE1493X	GENE1992X	0.63579
NODE1794X	NODE1776X	NODE1793X	0.652634
NODE1795X	NODE1794X	NODE1630X	0.638115
NODE1796X	NODE1795X	NODE1688X	0.642786
NODE1797X	GENE51X	GENE1852X	0.635618
NODE1798X	NODE1608X	NODE1797X	0.661822
NODE1799X	GENE2396X	NODE1670X	0.635611
NODE1800X	GENE835X	GENE93X	0.635176
NODE1801X	GENE439X	GENE1211X	0.635118
NODE1802X	NODE1286X	NODE1041X	0.635005
NODE1803X	NODE1774X	GENE168X	0.634967
NODE1804X	NODE1706X	GENE1116X	0.634282
NODE1805X	NODE1804X	NODE1698X	0.649314
NODE1806X	GENE1872X	NODE1514X	0.634246
NODE1807X	GENE2552X	GENE343X	0.634203
NODE1808X	GENE185X	GENE515X	0.634188
NODE1809X	NODE1542X	GENE1592X	0.633502
NODE1810X	NODE1809X	GENE1073X	0.634904
NODE1811X	NODE183X	NODE1609X	0.633404
NODE1812X	NODE1563X	GENE1257X	0.633091
NODE1813X	GENE1694X	NODE1714X	0.63302
NODE1814X	GENE2027X	NODE1422X	0.632813
NODE1815X	NODE1727X	NODE1814X	0.658704
NODE1816X	GENE2451X	NODE1815X	0.646012
NODE1817X	NODE1534X	NODE1816X	0.640411
NODE1818X	GENE1866X	NODE1817X	0.644862
NODE1819X	NODE1434X	NODE1512X	0.632497
NODE1820X	NODE1802X	NODE1726X	0.632393
NODE1821X	NODE1739X	NODE1820X	0.692617
NODE1822X	NODE1527X	NODE1821X	0.660997
NODE1823X	GENE1539X	NODE1822X	0.698177
NODE1824X	NODE1796X	NODE1823X	0.645645
NODE1825X	GENE502X	GENE808X	0.632101
NODE1826X	NODE1825X	NODE1140X	0.665582
NODE1827X	NODE1806X	NODE1778X	0.631992
NODE1828X	GENE1854X	NODE1622X	0.631987
NODE1829X	NODE1642X	NODE964X	0.631662
NODE1830X	GENE1770X	NODE1692X	0.63165
NODE1831X	GENE624X	NODE943X	0.6316
NODE1832X	GENE116X	GENE2628X	0.631416
NODE1833X	NODE1467X	GENE1639X	0.631213
NODE1834X	NODE1255X	GENE2242X	0.631198
NODE1835X	GENE2456X	NODE908X	0.631158
NODE1836X	GENE1996X	NODE1694X	0.630729
NODE1837X	GENE2426X	NODE401X	0.63071
NODE1838X	NODE1805X	NODE1302X	0.630585
NODE1839X	NODE1440X	NODE159X	0.63047
NODE1840X	NODE1227X	GENE530X	0.630141
NODE1841X	GENE1910X	GENE2295X	0.629977
NODE1842X	GENE1975X	NODE397X	0.629721
NODE1843X	NODE1827X	NODE1307X	0.629573
NODE1844X	NODE1334X	NODE1682X	0.62951
NODE1845X	NODE1844X	NODE1785X	0.641728
NODE1846X	GENE1231X	NODE1767X	0.629234
NODE1847X	GENE888X	GENE483X	0.628953
NODE1848X	NODE1847X	NODE1569X	0.645636
NODE1849X	NODE1588X	GENE1315X	0.628535
NODE1850X	NODE805X	NODE1560X	0.628194
NODE1851X	NODE1486X	GENE2804X	0.627536
NODE1852X	NODE1843X	NODE1851X	0.648318
NODE1853X	GENE2388X	NODE1769X	0.627272
NODE1854X	NODE1732X	NODE1594X	0.627231
NODE1855X	GENE2083X	GENE311X	0.627149
NODE1856X	NODE1855X	NODE1474X	0.63822
NODE1857X	NODE1856X	NODE1840X	0.640238
NODE1858X	NODE1857X	NODE149X	0.62765
NODE1859X	GENE2841X	GENE1638X	0.627062
NODE1860X	GENE1164X	GENE578X	0.626649
NODE1861X	NODE1087X	NODE1669X	0.626626
NODE1862X	GENE1548X	NODE1861X	0.634442
NODE1863X	NODE645X	GENE2001X	0.626597
NODE1864X	GENE53X	NODE1518X	0.626406
NODE1865X	GENE651X	NODE1784X	0.626404
NODE1866X	GENE1047X	GENE2555X	0.626251
NODE1867X	NODE1405X	GENE406X	0.626037
NODE1868X	GENE2852X	GENE1997X	0.625887
NODE1869X	NODE1845X	GENE433X	0.625723
NODE1870X	GENE841X	GENE2429X	0.62552
NODE1871X	GENE1926X	NODE1574X	0.625431
NODE1872X	GENE1855X	NODE1871X	0.629024
NODE1873X	NODE837X	GENE2839X	0.625353
NODE1874X	NODE497X	NODE1749X	0.625112
NODE1875X	GENE851X	NODE1874X	0.630276
NODE1876X	GENE2481X	GENE1410X	0.624785
NODE1877X	NODE493X	GENE1972X	0.624712
NODE1878X	NODE1176X	NODE1838X	0.624068
NODE1879X	NODE1870X	NODE1768X	0.623551
NODE1880X	NODE150X	NODE1879X	0.634177
NODE1881X	NODE1310X	GENE2542X	0.62342
NODE1882X	GENE1328X	NODE1231X	0.623349
NODE1883X	GENE1392X	GENE2316X	0.623305
NODE1884X	NODE1798X	GENE1344X	0.623196
NODE1885X	GENE675X	GENE2302X	0.623135
NODE1886X	NODE1558X	GENE1091X	0.622793
NODE1887X	NODE1852X	GENE2024X	0.622757
NODE1888X	GENE575X	GENE111X	0.62275
NODE1889X	GENE1374X	GENE1327X	0.622739
NODE1890X	NODE1633X	NODE1279X	0.621366
NODE1891X	NODE1499X	NODE1617X	0.621325
NODE1892X	NODE1575X	NODE1891X	0.628024
NODE1893X	NODE1892X	NODE1544X	0.641225
NODE1894X	NODE1893X	NODE1720X	0.658747
NODE1895X	NODE1718X	GENE1747X	0.621024
NODE1896X	NODE1729X	GENE1933X	0.620965
NODE1897X	GENE1614X	GENE159X	0.620888
NODE1898X	GENE1354X	NODE480X	0.620201
NODE1899X	GENE691X	NODE1898X	0.635467
NODE1900X	NODE765X	GENE327X	0.619653
NODE1901X	GENE438X	NODE1150X	0.619118
NODE1902X	GENE1643X	NODE1699X	0.619044
NODE1903X	GENE1738X	GENE1920X	0.619017
NODE1904X	NODE806X	GENE1722X	0.618898
NODE1905X	NODE1803X	NODE1614X	0.618792
NODE1906X	NODE1867X	NODE1420X	0.618636
NODE1907X	NODE1906X	NODE1890X	0.624202
NODE1908X	GENE1336X	NODE1907X	0.642466
NODE1909X	NODE1818X	NODE1908X	0.636783
NODE1910X	NODE1056X	NODE1909X	0.627017
NODE1911X	NODE1910X	NODE1864X	0.624179
NODE1912X	NODE1881X	NODE1911X	0.627458
NODE1913X	NODE1399X	NODE1912X	0.62396
NODE1914X	GENE2383X	NODE1913X	0.632004
NODE1915X	NODE211X	NODE1914X	0.622455
NODE1916X	NODE1887X	NODE1915X	0.631874
NODE1917X	GENE1404X	NODE1916X	0.622615
NODE1918X	NODE158X	NODE1478X	0.618458
NODE1919X	GENE1812X	NODE1018X	0.618409
NODE1920X	GENE1914X	NODE1834X	0.617882
NODE1921X	NODE1849X	NODE1920X	0.666728
NODE1922X	NODE1683X	NODE1687X	0.617836
NODE1923X	GENE2369X	NODE656X	0.617355
NODE1924X	GENE1678X	GENE1025X	0.617344
NODE1925X	NODE688X	GENE213X	0.617143
NODE1926X	GENE952X	NODE1846X	0.617069
NODE1927X	NODE1711X	NODE1269X	0.616948
NODE1928X	NODE435X	NODE1866X	0.616586
NODE1929X	NODE1597X	GENE1152X	0.616546
NODE1930X	NODE1702X	GENE2418X	0.616539
NODE1931X	NODE560X	NODE1566X	0.616353
NODE1932X	NODE1604X	GENE2224X	0.61619
NODE1933X	GENE834X	NODE893X	0.615953
NODE1934X	NODE515X	NODE1504X	0.615839
NODE1935X	NODE1934X	NODE392X	0.622211
NODE1936X	NODE1536X	NODE1935X	0.621475
NODE1937X	GENE194X	GENE634X	0.615753
NODE1938X	NODE599X	NODE1877X	0.615269
NODE1939X	NODE1938X	NODE1917X	0.615514
NODE1940X	GENE854X	NODE1705X	0.614895
NODE1941X	GENE803X	NODE1928X	0.61487
NODE1942X	GENE894X	NODE1941X	0.631344
NODE1943X	NODE1787X	NODE1724X	0.614561
NODE1944X	GENE2229X	GENE2636X	0.614541
NODE1945X	GENE1543X	NODE1585X	0.614459
NODE1946X	NODE1932X	NODE914X	0.614309
NODE1947X	NODE1114X	NODE1946X	0.661952
NODE1948X	NODE1725X	GENE279X	0.614102
NODE1949X	NODE655X	NODE1812X	0.613982
NODE1950X	NODE1359X	NODE1628X	0.613981
NODE1951X	NODE936X	NODE1943X	0.613979
NODE1952X	GENE1781X	GENE1316X	0.613785
NODE1953X	NODE1765X	NODE231X	0.613581
NODE1954X	GENE2222X	GENE2858X	0.613507
NODE1955X	NODE1550X	NODE1766X	0.613226
NODE1956X	NODE1689X	NODE1955X	0.625985
NODE1957X	NODE1883X	NODE1365X	0.612971
NODE1958X	NODE745X	NODE857X	0.612937
NODE1959X	GENE2837X	GENE447X	0.612917
NODE1960X	NODE1136X	NODE1603X	0.612417
NODE1961X	GENE125X	GENE98X	0.612141
NODE1962X	GENE528X	NODE1658X	0.612124
NODE1963X	GENE18X	NODE1951X	0.612074
NODE1964X	NODE38X	NODE1568X	0.61126
NODE1965X	NODE1836X	NODE1896X	0.611178
NODE1966X	NODE1965X	NODE1831X	0.642668
NODE1967X	NODE1833X	NODE1966X	0.616206
NODE1968X	NODE1956X	NODE1967X	0.637978
NODE1969X	NODE1758X	NODE1968X	0.628499
NODE1970X	NODE1953X	NODE1854X	0.61107
NODE1971X	NODE1970X	NODE1492X	0.649345
NODE1972X	NODE428X	NODE1971X	0.627153
NODE1973X	NODE1206X	NODE723X	0.610907
NODE1974X	GENE2225X	GENE1031X	0.610757
NODE1975X	NODE874X	NODE1221X	0.610753
NODE1976X	GENE2630X	NODE1975X	0.614772
NODE1977X	NODE1496X	GENE2769X	0.61046
NODE1978X	NODE1927X	NODE1869X	0.610413
NODE1979X	NODE1978X	GENE1300X	0.647645
NODE1980X	NODE1979X	GENE1082X	0.627547
NODE1981X	GENE2420X	GENE1932X	0.610071
NODE1982X	GENE878X	NODE1744X	0.610041
NODE1983X	GENE8X	NODE1707X	0.60991
NODE1984X	GENE664X	NODE1939X	0.609342
NODE1985X	NODE1375X	NODE1872X	0.609255
NODE1986X	NODE1944X	NODE1945X	0.6084
NODE1987X	NODE1762X	GENE1320X	0.60826
NODE1988X	GENE2464X	NODE1987X	0.624843
NODE1989X	GENE1905X	NODE1988X	0.610674
NODE1990X	GENE1529X	GENE1162X	0.608172
NODE1991X	GENE673X	GENE75X	0.608082
NODE1992X	GENE2090X	NODE977X	0.607906
NODE1993X	NODE1992X	GENE2136X	0.614231
NODE1994X	NODE1828X	NODE1429X	0.60772
NODE1995X	NODE1406X	GENE2344X	0.607358
NODE1996X	GENE2624X	GENE613X	0.607098
NODE1997X	GENE869X	NODE1963X	0.607053
NODE1998X	NODE1862X	NODE68X	0.606886
NODE1999X	NODE1998X	NODE1922X	0.622009
NODE2000X	NODE1964X	NODE1999X	0.614441
[truncated: 862 more rows]
