# Supplementary material for: Variation in gene expression patterns in effusions and primary tumors from serous ovarian cancer patients
Source: Mol Cancer. 2005 Jul 21;4:26. doi: 10.1186/1476-4598-4-26 (PMC1236614; doi:10.1186/1476-4598-4-26)
Supplement: Additional File 5 — Tables S3a, S3b: Full list of the PAM analysis comparing the primary tumors and effusions [file 1476-4598-4-26-S5.xls]

## Sheet: Sheet1
Table S1. Complete clinical data and supporting information.
Array number	Patient no	% cancer	origin	site	age	stage	grade
shdf088	OV01A	100	ovary	ascites	73	3	3
shdf089	OV02A	100	ovary	ascites	72	3	3
shdf181	OV03A	50	ovary	ascites	56	3	3
shdf182	OV03B	70	ovary	biopsy	56	3	3
shdf187	OV04A	100	ovary	ascites	71	3	3
shdf094	OV05A	60	ovary	ascites	50	3	1
shdf186	OV06A	100	PPC	ascites	35	3	1
shdf184	OV06B	70	PPC	biopsy	35	3	1
shdf090	OV07A	70	ovary	ascites	55	4	2
shdf189	OV08A	80	ovary	ascites	44	3	3
shdf180	OV09A	80	ovary	ascites	48	4	2
shdf080	OV10A	100	ovary	ascites	73	3	3
shdf082	OV11A	100	ovary	ascites	61	3	3
shdf195	OV12A	90	ovary	ascites	57	3	3
shdf084	OV12A2	90	ovary	ascites	57	3	3
shdf079	OV14A	90	ovary	ascites	63	3	1
shdf191	OV15A	90	ovary	ascites	60	3	3
shdf194	OV16A	50	ovary	ascites	64	3	3
shdj156	OV17A	80	ovary	ascites	53	4	3
shdf076	OV18A	80	ovary	ascites	62	4	2
shdf093	OV19A	50	ovary	ascites	62	3	1
shdf095	OV20A	90	ovary	ascites	73	2	3
shdf196	OV21A	80	ovary	ascites	43	3
shdj149	OV22A	50	ovary	ascites	51	4	3
shdf200	OV23A	50	ovary	ascites	49	3	3
shdf198	OV23B	70	ovary	biopsy	49	3	3
shdf192	OV24A	90	ovary	ascites	59	4	2
shdf085	OV25A	80	ovary	ascites	56	3	3
shdj142	OV26A	90	ovary	ascites	51	4	3
shdj144	OV26B	60	ovary	biopsy	51	4	3
shdj146	OV27A	90	ovary	ascites	68	3	3
shdj140	OV27B	50	ovary	biopsy	68	3	3
shdj147	OV28A	50	ovary	ascites	60	3	3
shdj145	OV28B	70	ovary	biopsy	60	3	3
shdf077	OV29P	100	ovary	pleura	59	3	2
shdj141	OV30B	50	ovary	biopsy	61	4	3
shdj143	OV30P	70	ovary	pleura	61	4	3
shdf097	OV31P	50	ovary	pleura	63	4	2
shdf078	OV32P	80	ovary	pleura	57	4	2
shdf188	OV33P	80	ovary	pleura	41	4	3
shdf197	OV34B	70	ovary	biopsy	42	4	2
shdf199	OV34P	50	ovary	pleura	42	4	2
shdf091	OV35P	80	ovary	pleura	73	4	2
shdf086	OV36P	70	ovary	pleura	61	3	1
shdf083	OV37P	90	ovary	pleura	57	4	2
shdf183	OV38P	70	ovary	pleura	71	3	3
