# Supplementary material for: Variation in gene expression patterns in effusions and primary tumors from serous ovarian cancer patients
Source: Mol Cancer. 2005 Jul 21;4:26. doi: 10.1186/1476-4598-4-26 (PMC1236614; doi:10.1186/1476-4598-4-26)
Supplement: Additional File 6 — Table S4: Analysis of stage using SAM [file 1476-4598-4-26-S6.xls]

## Sheet: 153_list_GO
Table S2. Complete list of genes identified by SAM that are differentially expressed in primary tumors vs. all effusions.
Unique Genes differnetially expressed in Primary tumors vs. Effusions. Selected list of 113 genes with known function from total list of 153, Identified using SAM
Higher in Effusions
CloneID	Name	Symbol	GOabr
IMAGE:726678	Sparc/osteonectin, cwcv and kazal-like domains proteoglycan (testican) 2	SPOCK2	calcium ion binding|extracellular matrix (sensu Metazoa)|extracellular matrix organization and biogenesis|regulation of cell differentiation|synaptogenesis
IMAGE:841645	Claudin 7	CLDN7	integral to membrane|structural molecule activity|tight junction
IMAGE:1564300	Metastasis associated lung adenocarcinoma transcript 1 (non-coding RNA)	MALAT1
IMAGE:843321	Keratin 7	KRT7	cytoskeleton organization and biogenesis|intermediate filament|structural molecule activity
IMAGE:1323448	Cysteine-rich protein 1 (intestinal)	CRIP1	antimicrobial humoral response (sensu Vertebrata)|cell proliferation|cytoplasm|zinc ion binding
IMAGE:2305693	L1 cell adhesion molecule (hydrocephalus, stenosis of aqueduct of Sylvius 1, MASA (mental retardation, aphasia, shuffling gait and adducted thumbs) syndrome, spastic paraplegia 1)	L1CAM	cell adhesion|development|integral to membrane|neurogenesis|protein binding
IMAGE:774446	Adrenomedullin	ADM	cAMP biosynthesis|cell-cell signaling|circulation|excretion|extracellular space|hormone activity|pregnancy|progesterone biosynthesis|response to wounding|signal transduction|soluble fraction
IMAGE:839736	Crystallin, alpha B	CRYAB	cytoplasm|muscle contraction|nucleus|protein folding|structural constituent of eye lens|unfolded protein binding|visual perception
IMAGE:2055594	Interleukin 18 receptor accessory protein	IL18RAP	cell surface receptor linked signal transduction|inflammatory response|integral to membrane|transmembrane receptor activity
IMAGE:2568350	Keratin 19	KRT19	intermediate filament|intermediate filament|structural constituent of cytoskeleton|structural molecule activity
Higher in Primaries
IMAGE:2028672	Septin 11	2005-09-11	GTP binding|cell cycle|cytokinesis
IMAGE:505059	Hydroxysteroid (11-beta) dehydrogenase 1	HSD11B1	11-beta-hydroxysteroid dehydrogenase activity|endoplasmic reticulum membrane|glucocorticoid metabolism|integral to membrane|metabolism|microsome|oxidoreductase activity
IMAGE:784360	Echinoderm microtubule associated protein like 1	EML1	acid phosphatase activity|calcium ion binding|microtubule associated complex|visual perception
IMAGE:417426	Erythrocyte membrane protein band 4.1-like 2	EPB41L2	actin binding|binding|cortical actin cytoskeleton organization and biogenesis|cytoplasm|cytoskeleton|plasma membrane|spectrin|structural constituent of cytoskeleton|structural molecule activity
IMAGE:813627	Caldesmon 1	CALD1	actin binding|calmodulin binding|cytoskeleton|muscle contraction|muscle development|myosin binding|tropomyosin binding
IMAGE:2577882	Tropomyosin 2 (beta)	TPM2	actin binding|cytoskeleton|muscle development|muscle thin filament tropomyosin|structural constituent of muscle
IMAGE:359457	Transgelin	TAGLN	actin binding|muscle development|muscle development
IMAGE:485985	Actin, alpha 2, smooth muscle, aorta	ACTA2	actin filament|motor activity|muscle development|structural constituent of cytoskeleton
IMAGE:1420842	Mucosa associated lymphoid tissue lymphoma translocation gene 1	MALT1	activation of NF-kappaB-inducing kinase|anti-apoptosis|caspase activity|defense response|intracellular|peptidase activity|positive regulation of I-kappaB kinase/NF-kappaB cascade|protein binding|proteolysis and peptidolysis|signal transducer activity|signal transduction
IMAGE:855624	Aldehyde dehydrogenase 1 family, member A1	ALDH1A1	aldehyde dehydrogenase (NAD) activity|aldehyde metabolism|androgen binding|cytosol|electron transporter activity|metabolism|oxidoreductase activity|retinal dehydrogenase activity
IMAGE:1475595	Alkaline phosphatase, liver/bone/kidney	ALPL	alkaline phosphatase activity|hydrolase activity|integral to membrane|magnesium ion binding|metabolism|ossification
IMAGE:66560	Immunoglobulin lambda constant 2 (Kern-Oz- marker)	IGLC2	antigen binding|immune response
IMAGE:841070	Tyrosyl-tRNA synthetase	YARS	ATP binding|apoptosis|cell motility|cytoplasm|extracellular space|interleukin-8 receptor binding|ligase activity|protein biosynthesis|signal transducer activity|soluble fraction|tRNA binding|tyrosine-tRNA ligase activity|tyrosyl-tRNA aminoacylation
IMAGE:1740325	MDN1, midasin homolog (yeast)	MDN1	ATP binding|ATPase activity|nucleotide binding|nucleus|protein complex assembly|protein folding|unfolded protein binding
IMAGE:52096	Platelet-derived growth factor receptor, alpha polypeptide	PDGFRA	ATP binding|cell proliferation|cell surface receptor linked signal transduction|integral to plasma membrane|platelet-derived growth factor alpha-receptor activity|protein amino acid phosphorylation|receptor activity|transferase activity|transmembrane receptor protein tyrosine kinase signaling pathway|vascular endothelial growth factor receptor activity
IMAGE:814636	SWI/SNF related, matrix associated, actin dependent regulator of chromatin, subfamily a, member 2	SMARCA2	ATP binding|DNA binding|chromatin modification|helicase activity|helicase activity|hydrolase activity|nucleoplasm|nucleus|regulation of transcription from Pol II promoter|regulation of transcription, DNA-dependent|transcription coactivator activity
IMAGE:271899	CDC42 binding protein kinase alpha (DMPK-like)	CDC42BPA	ATP binding|intracellular signaling cascade|membrane|protein amino acid phosphorylation|protein amino acid phosphorylation|protein serine/threonine kinase activity|protein serine/threonine kinase activity|protein-tyrosine kinase activity|small GTPase regulator activity
IMAGE:293917	Secreted protein, acidic, cysteine-rich (osteonectin)	SPARC	basement membrane|calcium ion binding|collagen binding|ossification
IMAGE:897760	Laminin, gamma 1 (formerly LAMB2)	LAMC1	basement membrane|cell adhesion|endoderm development|protein binding|protein complex assembly|structural molecule activity
IMAGE:361323	Regulator of G-protein signalling 1	RGS1	B-cell activation|G-protein signaling, adenylate cyclase inhibiting pathway|GTPase activator activity|calmodulin binding|immune response|plasma membrane|signal transducer activity|signal transduction
IMAGE:840511	Vimentin	VIM	biological_process unknown|cytoplasm|intermediate filament|intermediate filament|protein binding|structural constituent of cytoskeleton|structural molecule activity
IMAGE:144786	Biglycan	BGN	biological_process unknown|extracellular matrix (sensu Metazoa)|extracellular matrix (sensu Metazoa)|extracellular matrix structural constituent
IMAGE:810512	Thrombospondin 1	THBS1	blood coagulation|calcium ion binding|cell adhesion|cell motility|development|endopeptidase inhibitor activity|extracellular region|heparin binding|neurogenesis|protein binding|signal transducer activity|structural molecule activity
IMAGE:756556	Serine (or cysteine) proteinase inhibitor, clade G (C1 inhibitor), member 1, (angioedema, hereditary)	SERPING1	blood coagulation|circulation|complement activation, classical pathway|extracellular region|serine-type endopeptidase inhibitor activity
IMAGE:297604	Pre-B-cell leukemia transcription factor 1	PBX1	C21-steroid hormone biosynthesis|embryonic development|hindbrain development|nucleus|protein binding|protein binding|regulation of transcription, DNA-dependent|regulation of transcriptional preinitiation complex formation|sex differentiation|transcription factor activity|transcription from Pol II promoter
IMAGE:590264	Matrix Gla protein	MGP	calcium ion binding|cartilage condensation|extracellular matrix (sensu Metazoa)|extracellular matrix structural constituent|ossification|perception of sound|regulation of bone mineralization|structural constituent of bone
IMAGE:191664	Thrombospondin 2	THBS2	calcium ion binding|cell adhesion|extracellular matrix (sensu Metazoa)|extracellular region|heparin binding|protein binding|structural molecule activity
IMAGE:251685	Cadherin 11, type 2, OB-cadherin (osteoblast)	CDH11	calcium ion binding|cell adhesion|homophilic cell adhesion|homophilic cell adhesion|integral to membrane|integral to membrane|ossification|protein binding
IMAGE:502367	Fibulin 1	FBLN1	calcium ion binding|chitin binding|chitin metabolism|extracellular matrix (sensu Metazoa)|extracellular matrix structural constituent|extracellular region|extracellular space|soluble fraction
IMAGE:83549	Complement component 1, r subcomponent	C1R	calcium ion binding|chymotrypsin activity|complement activation, classical pathway|complement component C1r activity|extracellular region|hydrolase activity|immune response|proteolysis and peptidolysis|trypsin activity
IMAGE:2569884	Complement component 1, s subcomponent	C1S	calcium ion binding|chymotrypsin activity|complement activation, classical pathway|complement component C1s activity|extracellular region|hydrolase activity|proteolysis and peptidolysis|trypsin activity
IMAGE:840770	Latent transforming growth factor beta binding protein 2	LTBP2	calcium ion binding|extracellular matrix (sensu Metazoa)|extracellular space|extracellular transport|growth factor binding|protein secretion|protein targeting|regulation of cell cycle|transforming growth factor beta receptor signaling pathway
IMAGE:823851	AE binding protein 1	AEBP1	carboxypeptidase A activity|carboxypeptidase activity|cell adhesion|cytoplasm|muscle development|proteolysis and peptidolysis|skeletal development|transcription factor activity
IMAGE:770462	Carboxypeptidase Z	CPZ	carboxypeptidase A activity|development|integral to membrane|peptidase activity|proteolysis and peptidolysis|proteolysis and peptidolysis|transmembrane receptor activity
IMAGE:2028722	Periostin, osteoblast specific factor	POSTN	cell adhesion|cell adhesion|extracellular matrix (sensu Metazoa)|heparin binding|protein binding|skeletal development
IMAGE:360254	Cysteine-rich, angiogenic inducer, 61	CYR61	cell adhesion|cell proliferation|chemotaxis|extracellular region|heparin binding|insulin-like growth factor binding|morphogenesis|regulation of cell growth
IMAGE:138991	Collagen, type VI, alpha 3	COL6A3	cell adhesion|collagen type VI|cytoplasm|extracellular matrix (sensu Metazoa)|muscle development|phosphate transport|protein binding|serine-type endopeptidase inhibitor activity|structural molecule activity
IMAGE:263716	Collagen, type VI, alpha 1	COL6A1	cell adhesion|collagen|collagen type VI|cytoplasm|extracellular matrix structural constituent|phosphate transport|protein binding
IMAGE:2543381	CD99 antigen	CD99	cell adhesion|cytoplasm|integral to plasma membrane|protein binding
IMAGE:2577230	Tenascin C (hexabrachion)	TNC	cell adhesion|extracellular matrix (sensu Metazoa)|protein binding
IMAGE:236333	Immunoglobulin superfamily containing leucine-rich repeat	ISLR	cell adhesion|protein binding
IMAGE:365515	Fibroblast growth factor 7 (keratinocyte growth factor)	FGF7	cell proliferation|cell-cell signaling|epidermis development|extracellular region|growth factor activity|positive regulation of cell proliferation|regulation of cell cycle|response to wounding|signal transduction
IMAGE:2409635	Collagen, type VI, alpha 2	COL6A2	cell-cell adhesion|collagen|cytoplasm|extracellular matrix organization and biogenesis|extracellular matrix structural constituent|phosphate transport|protein binding, bridging
IMAGE:839101	Gap junction protein, alpha 1, 43kDa (connexin 43)	GJA1	cell-cell signaling|connexon channel activity|connexon complex|heart development|integral to plasma membrane|ion transporter activity|muscle contraction|perception of sound|positive regulation of I-kappaB kinase/NF-kappaB cascade|signal transducer activity|transport
IMAGE:1559001	Chloride intracellular channel 4	CLIC4	chloride transport|ion transport|membrane|voltage-gated chloride channel activity
IMAGE:122159	Collagen, type III, alpha 1 (Ehlers-Danlos syndrome type IV, autosomal dominant)	COL3A1	circulation|collagen|collagen type III|cytoplasm|extracellular matrix structural constituent|organogenesis|phosphate transport
IMAGE:878652	Procollagen C-endopeptidase enhancer	PCOLCE	collagen binding|development
IMAGE:2562941	Collagen, type IX, alpha 1	COL9A1	collagen type IX|cytoplasm|extracellular matrix (sensu Metazoa)|extracellular matrix structural constituent|organogenesis|phosphate transport
IMAGE:839991	Collagen, type I, alpha 2	COL1A2	collagen|collagen type I|collagen type I|cytoplasm|extracellular matrix structural constituent|extracellular matrix structural constituent|perception of sound|phosphate transport|skeletal development|structural constituent of bone
IMAGE:769959	Collagen, type IV, alpha 2	COL4A2	collagen|collagen type IV|cytoplasm|extracellular matrix organization and biogenesis|extracellular matrix structural constituent|extracellular matrix structural constituent|phosphate transport
IMAGE:1091502	Collagen, type V, alpha 2	COL5A2	collagen|collagen type V|cytoplasm|extracellular matrix structural constituent|phosphate transport
IMAGE:868652	Complement component 4B, telomeric	C4A	complement activation, classical pathway|endopeptidase inhibitor activity|extracellular region|inflammatory response|regulation of muscle contraction
IMAGE:742125	Lysyl oxidase-like 1	LOXL1	copper ion binding|electron transporter activity|extracellular region|oxidoreductase activity|protein modification|protein-lysine 6-oxidase activity
IMAGE:785707	Protein regulator of cytokinesis 1	PRC1	cytokinesis|mitotic spindle elongation|nucleus|spindle microtubule
IMAGE:1474500	Vacuolar protein sorting 35 (yeast)	VPS35	cytosol|protein binding|protein transport|retrograde transport, endosome to Golgi
IMAGE:526657	Transcription elongation factor B (SIII), polypeptide 3 (110kDa, elongin A)	TCEB3	defense response|integral to membrane|nucleus|protein binding|regulation of transcription from Pol II promoter|transcriptional elongation regulator activity
IMAGE:770670	Tumor necrosis factor, alpha-induced protein 3	TNFAIP3	DNA binding|anti-apoptosis|apoptosis|cysteine-type peptidase activity|hydrolase activity|negative regulation of transcription|nucleus|protein binding|ubiquitin cycle|zinc ion binding
IMAGE:293063	Polymerase (RNA) II (DNA directed) polypeptide B, 140kDa	POLR2B	DNA binding|DNA-directed RNA polymerase II, core complex|DNA-directed RNA polymerase activity|nucleus|transcription|transcription from Pol II promoter|transferase activity
IMAGE:243549	V-myb myeloblastosis viral oncogene homolog (avian)	MYB	DNA binding|nuclear matrix|regulation of transcription, DNA-dependent|transcriptional activator activity
IMAGE:854581	Transcription factor 4	TCF4	DNA binding|RNA polymerase II transcription factor activity|nucleus|regulation of transcription from Pol II promoter
IMAGE:487513	Connective tissue growth factor	CTGF	DNA metabolism|cell adhesion|cell motility|epidermis development|extracellular matrix (sensu Metazoa)|extracellular space|heparin binding|insulin-like growth factor binding|plasma membrane|protein binding|regulation of cell growth|response to wounding|soluble fraction
IMAGE:213136	BTG family, member 2	BTG2	DNA repair|negative regulation of cell proliferation|regulation of transcription, DNA-dependent|transcription factor activity
IMAGE:236263	Suppressor of variegation 3-9 homolog 1 (Drosophila)	SUV39H1	DNA replication and chromosome cycle|S-adenosylmethionine-dependent methyltransferase activity|chromatin|chromatin assembly or disassembly|chromatin binding|chromatin modification|condensed nuclear chromosome|histone lysine N-methyltransferase activity (H3-K9 specific)|histone-lysine N-methyltransferase activity|methyltransferase activity|nucleus|nucleus|protein binding|transferase activity|zinc …
IMAGE:235882	Mannose receptor, C type 2	MRC2	endocytosis|integral to membrane|receptor activity|sugar binding
IMAGE:878182	Alpha-2-macroglobulin	A2M	enzyme binding|extracellular region|interleukin-1 binding|interleukin-8 binding|intracellular protein transport|protein carrier activity|protein homooligomerization|serine-type endopeptidase inhibitor activity|tumor necrosis factor binding|wide-spectrum protease inhibitor activity
IMAGE:80256	Tissue inhibitor of metalloproteinase 2	TIMP2	extracellular matrix (sensu Metazoa)|metalloendopeptidase inhibitor activity
IMAGE:68605	Insulin-like growth factor binding protein 7	IGFBP7	extracellular region|insulin-like growth factor binding|negative regulation of cell proliferation|regulation of cell growth
IMAGE:489384	Insulin-like growth factor binding protein 5	IGFBP5	extracellular region|insulin-like growth factor binding|regulation of cell growth|signal transduction
IMAGE:838611	Apolipoprotein D	APOD	extracellular space|high-density lipoprotein binding|lipid binding|lipid metabolism|lipid transporter activity|transport
IMAGE:489201	Phosphatidic acid phosphatase type 2B	PPAP2B	germ cell migration|hydrolase activity|integral to membrane|lipid metabolism|phosphatidate phosphatase activity|phosphoprotein phosphatase activity
IMAGE:2308409	Sulfatase 1	SULF1	Golgi apparatus|apoptosis|arylsulfatase activity|cell surface|endoplasmic reticulum|extracellular space|heparan sulfate proteoglycan metabolism|hydrolase activity|metabolism
IMAGE:299539	Fibroblast growth factor 12	FGF12	growth factor activity|nucleus
IMAGE:785701	RAB31, member RAS oncogene family	RAB31	GTP binding|small GTPase mediated signal transduction
IMAGE:813707	Regulator of G-protein signalling 16	RGS16	GTPase activator activity|calmodulin binding|regulation of G-protein coupled receptor protein signaling pathway|signal transducer activity|signal transduction|visual perception
IMAGE:2245295	Immunoglobulin lambda-like polypeptide 1	IGLL1	immune response|membrane
IMAGE:723980	Leucine-rich repeats and immunoglobulin-like domains 1	LRIG1	integral to membrane
IMAGE:813628	Sodium channel, voltage-gated, type II, beta	SCN2B	integral to membrane|ion transport|membrane fraction|sodium ion transport|synaptic transmission|voltage-gated sodium channel activity
IMAGE:204545	Anthrax toxin receptor 1	ANTXR1	integral to membrane|receptor activity
IMAGE:133273	Peripheral myelin protein 22	PMP22	integral to plasma membrane|mechanosensory behavior|membrane fraction|negative regulation of cell proliferation|perception of sound|peripheral nervous system development|synaptic transmission
IMAGE:701231	Corticotropin releasing hormone binding protein	CRHBP	learning and/or memory|pregnancy|protein binding|signal transduction|soluble fraction
IMAGE:309893	Nuclear receptor subfamily 4, group A, member 1	NR4A1	ligand-dependent nuclear receptor activity|nucleus|regulation of transcription, DNA-dependent|signal transduction|steroid hormone receptor activity|transcription|transcription factor activity
IMAGE:273048	Muscleblind-like 2 (Drosophila)	MBNL2	nucleic acid binding
IMAGE:49162	Nuclear ubiquitous casein kinase and cyclin-dependent kinase substrate	NUCKS	nucleus
IMAGE:898328	Polyhomeotic-like 2 (Drosophila)	PHC2	nucleus|protein binding
IMAGE:296095	Transcription factor Dp-1	TFDP1	nucleus|regulation of cell cycle|regulation of transcription from Pol II promoter|transcription coactivator activity|transcription factor activity|transcription factor complex
IMAGE:726911	Transforming growth factor beta 1 induced transcript 4	TGFB1I4	nucleus|regulation of transcription, DNA-dependent|transcription factor activity|transcription from Pol II promoter
IMAGE:868630	Transforming growth factor beta 1 induced transcript 4	TGFB1I4	nucleus|regulation of transcription, DNA-dependent|transcription factor activity|transcription from Pol II promoter
IMAGE:285992	Activity-dependent neuroprotector	ADNP	nucleus|regulation of transcription, DNA-dependent|transcription factor activity|zinc ion binding
IMAGE:795612	Serologically defined colon cancer antigen 33	SDCCAG33	nucleus|regulation of transcription, DNA-dependent|transcription factor activity|zinc ion binding
IMAGE:202658	Trichorhinophalangeal syndrome I	TRPS1	nucleus|regulation of transcription, DNA-dependent|transcription factor activity|zinc ion binding
IMAGE:122428	Jun B proto-oncogene	JUNB	RNA polymerase II transcription factor activity|chromatin|nucleus|regulation of transcription from Pol II promoter|transcription coactivator activity|transcription corepressor activity|transcription factor activity
IMAGE:289337	Immunoglobulin heavy constant gamma 2 (G2m marker)	IGH@
IMAGE:609377	KARP-1-binding protein	KAB
IMAGE:2542582	Palladin	KIAA0992
IMAGE:854678	Likely ortholog of mouse limb-bud and heart gene	LBH
IMAGE:53245	Similar to RIKEN cDNA 2210021J22	LOC150383
IMAGE:358168	Polymerase (RNA) I polypeptide D, 16kDa	MGC9850
IMAGE:1492287	NS5ATP13TP2 protein	NS5ATP13TP2
IMAGE:135800	Spastic paraplegia 20, spartin (Troyer syndrome)	SPG20
IMAGE:855745	Isolate RA129-G5-3.fa immunoglobulin heavy chain variable region
IMAGE:1416129	Transcribed locus, strongly similar to NP_115934.1 cripto, FRL-1, cryptic family 1 [Homo sapiens]
IMAGE:1909455	Anti-rabies virus immunoglobulin rearranged kappa chain V-region
