# Supplementary material for: Variation in gene expression patterns in effusions and primary tumors from serous ovarian cancer patients
Source: Mol Cancer. 2005 Jul 21;4:26. doi: 10.1186/1476-4598-4-26 (PMC1236614; doi:10.1186/1476-4598-4-26)
Supplement: Additional File 7 — Table S5: Analysis of grade using SAM (full list) [file 1476-4598-4-26-S7.xls]

## Sheet: 899
CLID	NAME	shdf198 OV27049_NOR	shdf184 OV3756_NOR	shdj140 OVB42	shdj141 OVB68	shdf094 OV27472_NOR	shdf091 OV5925_NOR	shdf196 OV32838_NOR	shdf200 OV1259_NOR	shdf086 OV8220_NOR	shdf180 OV5505_NOR	shdf093 OV20079_NOR	shdf097 OV25900_NOR	shdf078 OV4244_NOR	shdf083 OV3626_NOR	shdj143 OV27475	shdf089 OV15504_NOR	shdf090 OV32532_NOR	shdf195 OV2392_NOR	shdf084 OV4030_NOR	shdf188 OV12936_NOR	shdf186 OV28062_NOR	shdf080 OV1971_NOR	shdf079 OV4548_NOR	shdf076 OV5299_NOR	shdj146 OV8856	shdf197 OV4481_NOR	shdf199 OV23390_NOR	shdj147 OV11486	shdj145 OVB89	shdj149 OV127_NOR	shdj144 OVB75	shdj142 OV7890	shdj156 OV28635_NOR	shdf187 OV21528_NOR	shdf095 OV30990_NOR	shdf077 OV24173_NOR	shdf189 OV34577_NOR	shdf082 OV2161_NOR	shdf088 OV14531_NOR	shdf085 OV8195_NOR	shdf191 OV8661_NOR	shdf192 OV1462_NOR	shdf194 OV14363_NOR	shdf183 OV3903_NOR	shdf182 OV4234_NOR	shdf181 OV20351_NOR
		1	1	1	1	2	3	2	2	3	2	2	3	3	3	3	2	2	2	2	3	2	2	2	2	2	1	3	2	1	2	1	2	2	2	2	3	2	2	2	2	2	2	2	3	1	2
IMAGE:245039	107622 || FLJ22474 || hypothetical protein FLJ22474 || Hs.108118 || N52651 || || 79774	0.34	-1.49	0.26	0.33	-0.28			-0.21	-0.9	0.09	-0.61		-0.42		1.38	1.12	-1.67	-0.6		0.45	-0.21			-0.17	0.91	0.27	-0.41	-0.37	0.03	1.05	0.55	1.47	0.32	-1.02	-0.76	0.22	0.71	-0.63	0.01	0.19	-0.93	1.31	-0.21	-0.23	-0.18	0.28
IMAGE:1607229	223981 || TPD52L1 || tumor protein D52-like 1 || Hs.16611 || AI014441 || || 7164	0.3	-1.15	0.47	-0.34	-1.98	-1.22	1.88	-0.49	-1.54	0.32	-0.55		-0.49	-0.59		1.88	0.47	-0.29	-0.4	0.09	0.72	0.23	0.05	-1.37		-0.47	0.45	-0.17	1.01		-1.44	0.1	-0.43	-0.31	0.02	-0.41	1.48	0.25	1.14	0.01	-0.04	0.86	1.97	0.27	0.01	-0.21
IMAGE:770334	114513 || || ESTs || Hs.142481 || AA433993 || ||	-0.88	-0.49	0.69	-0.09	-0.43		2.36		-2.3	0.85	-1.23		-0.86	-0.23	-0.06	3.14	-0.25	1.32	1.1	1.02	-0.14	-0.51	-1.28	-0.83	1.64	-0.1	1.25	0.05	-0.08		-1.87	0.49	-0.54	-0.47	-0.41	-1.39	2.52	0.62	-0.43	-2.36	0.74	1	-0.03	-1.38		-0.17
IMAGE:2228544	331084 || APOL1 || apolipoprotein L, 1 || Hs.114309 || AI584139 || || 8542	-0.34		0.6	-0.31	-0.58		2.26	-1.66	-2.89	0.79	-1.37		-0.26	-0.82	-1.33	2.64	-0.19	1.48	0.67	1.17	-0.79	-0.55	-0.52	-0.93	1.91	0.73	1.38	0.22	-0.4	1.11		0.26	-0.92	-0.65	-0.16	-0.56	2.18	0.03	-0.14	-2.4	0.82	1.78	-0.34	-0.35	-1.13	-0.41
IMAGE:2259865	330941 || || || || AI611848 || ||	-0.43	-0.72	0.44	-0.44	-0.41	-1.09	1.97	-1.34	-1.76	0.94	-0.89		-0.27	-0.53	-0.94	3.08	0.06	1.33	0.67	0.89	-0.64	-0.18	-0.43	-0.19	1.54	0.79	0.98	-0.01	-0.46	0.57	-1.89	0.05	-0.73	-0.92	-0.19	-0.74	1.32	0.39	0.44	-1.68	0.63	1.54	-0.19	-0.15	-0.94	0.42
IMAGE:810754	102831 || || || || AA457728 || ||	-0.87	-1.23	0.52	-0.64	-0.83		2.38	-1.27	-1.49	1.54			-0.5	0.3	-0.93	4.22	0.09	0.95	0.84	0.76	-0.43	0.02	-0.46	-0.92	1.02	0.29	1.12	-0.47	-1.21	0.21	-1.42	-0.35	-1.55	-1.44	-0.63	-0.67	2.19	1.01	0.31	-1.86	0.55	1.38	0.31	0.09	-1.34	0.5
IMAGE:1584411	223997 || APOL3 || apolipoprotein L, 3 || Hs.241535 || AA971543 || || 80833	-0.4	-0.99	0.91	-0.35	-0.4	-0.96	2.14	-1.01	-1.17	0.68	-0.73	-0.09	-0.49	-0.39	-0.26	2.88	0.03	0.93	0.61	1.61	0.01	0.33	-0.29	-1	1.05	0.47	1.08	0.07	-0.57	0.3	-1.13	-0.33	-0.89	-0.49	-0.8	-1.01	1.17	0.54	-0.08	-1.72	0.02	0.61	-0.12	0.2	-0.24	0.26
IMAGE:277003	104782 || HSPC065 || HSPC065 protein || Hs.11614 || N34967 || || 29070	-0.31		0.16	-0.4	-0.35		1.68	-0.77	-0.52	0.16			-0.66	0.54	-0.02	2.1	0.15	0.17	0.11	0.36	-0.04	0.07	-0.37	-0.19	0.64	0.04	0.87	-0.28	-0.17	0.36	-0.27	0	-0.8	-0.62		-0.35	0.89	-0.18	-0.55	-1.51	-0.01	0.16	-0.3	0.27	-0.39	0.21
IMAGE:25384	112355 || || ESTs, Moderately similar to hypothetical protein, MGC:7199 [Mus musculus] [M.musculus] || Hs.380803 || R12808 || ||	-0.42	-0.33	-0.47	-0.59	-0.11	0.67	2.63	-0.4	-1.07	0.31	-0.83	-1.73	0.26	-0.76	0.24	2.11	-0.78	-1.19	-0.79	1.23	-0.75	-1.2	-0.1	0.16	0.08	2.27	-0.15	1.15	-0.44	2.47		-0.12		-0.36		1.03	-0.04	-0.62	-0.45	-0.47	0.45	0.3	-0.13	-0.71	-0.37	-0.17
IMAGE:37821	116422 || || **ESTs, Moderately similar to hypothetical protein, MGC:7199 [Mus musculus] [M.musculus] || Hs.380804 || R59469 || ||	-0.33	-0.18	0.02	-0.2	-0.58		1.9	0.31	-0.78	0.25	-0.68	-1.87	-0.33	-0.56	0.33	1.26	-0.7	-0.86	-0.88	1.01	-0.56	-1.19	-0.37	-0.25	0.44	1.45	0.27	0.97	-0.16	2.54	0.43	-0.09	-0.34	-0.07	0.35	0.11	0.13	-0.09	-0.66	0.03	-0.07	-0.21	0.3	0.26	-0.14	-0.36
IMAGE:1657486	312549 || LOC116150 || hypothetical protein, MGC:7199 || Hs.289008 || AI040733 || || 116150	-0.45	0.06	-0.02	-0.03	-0.85	0.43	0.88	-0.22	-0.82	0.3	-0.75		-0.31	-0.81	0.19	1.8	-0.92	-0.93	-0.68	0.59	-0.66	-1.01	-0.51	-0.4	0.45	1.67	0.09	1.24	0.16	2.43	0.11	0.25	-0.06	-0.13	0.27	-0.22	-0.23	-0.08	-0.54	-0.03	0.48	-0.65	0.13	-0.2	0.06	-0.28
IMAGE:161823	319008 || LOC116150 || hypothetical protein, MGC:7199 || Hs.289008 || H26324 || || 116150	-0.68	-0.38	-0.31	-0.38	-0.98	0.75	1.36	0.26	-0.6	0.68	-0.82		0.72	-0.41	0.19	1.85	-0.6	-0.98	-0.67	0.34	-0.79	-0.86	-0.67	-0.22	0.27	1.22	-0.16	0.83	0.05	1.95	-0.35	0.24	-0.52	-0.52	0.25	-0.37	-0.15	0.32	-0.08	0.29	0.06	-0.12	0.66	0.19	-0.2	-0.7
IMAGE:868871	115041 || YDD19 || YDD19 protein || Hs.406694 || AA775352 || || 11049	-0.56	-0.24	-0.18	-0.41	-0.76	1.01	1.18	-0.21	-0.56	0.33	-0.78		-0.07	-0.97	-0.92	2.19	-0.12	-0.67	-0.49	0.35		-0.45	-0.53	-0.23	0.33	1.99	-0.05	1.07	-0.03	1.77	-0.39	-0.54	-0.24	-0.25	0.1	0.38	0.05	-0.02	-0.33	0.2	-0.16	-0.05	0.6	-0.03	-0.42	-0.79
IMAGE:162199	116425 || PTPRM || protein tyrosine phosphatase, receptor type, M || Hs.154151 || H26353 || R-PTP-mu=receptor protein tyrosine phosphatase mu || 5797	0.3	0.19	0.28	1.13	-0.27		1.71	-0.49	-1.11	1.22	-0.82		-1.66	0.16	1.19	-0.2	-1.52	-0.29	-0.66	-0.43	-0.17	-0.35	0.32	-0.49	-0.1	0.1	0.5	1.33	1.39	1.45	0.11	-1.23	-0.44		1.48	0.24	-1.22	-0.75	0.03	0.88	0.36	-0.27	-0.06	-0.14	-1.32	-0.45
IMAGE:1132429	100639 || TOB1 || **transducer of ERBB2, 1 || Hs.178137 || AA631929 || || 10140	1.02	-0.31	-0.22	0.26	0.22	-1.38	1.18	-0.5	0.06	1.02	-0.52	-0.43	-0.73	0.65	0.55	1.65	-0.4	-1.27	-0.59	-0.05	0.76	0.55	-0.02	-0.15	-0.64	0.49	0.31	0.75	0.96	1.39	-0.08	-0.82	0.12	-0.92	0.11	-0.8	-0.08	0.5	0.48	0.18	-0.1	-0.79	0.78	-1.43	-1.17	-0.68
IMAGE:1419654	120574 || CRYZ || crystallin, zeta (quinone reductase) || Hs.83114 || AA847550 || || 1429	0.49	-0.07	-0.05	1.54	-1.02	-0.41	0.49	-0.47	0.83	1.27	-0.57		-0.89	-0.85	-0.2	1.37		-0.81	-0.97	-1.33	0.48	0.51	0.26	-0.82	0.13	0.49	-0.26	0.7	1.92	0.13	0.58	0.33	-0.88	-0.26	0.18	0.38	0.03	0.08		-1.45	-0.4	1.06	-0.8		-0.35	-0.24
IMAGE:795612	99736 || SDCCAG33 || serologically defined colon cancer antigen 33 || Hs.284217 || AA460005 || || 10194	1.49	-0.09	0.67	0.94	-0.68		-0.7	-0.05	-0.24	1.08	-0.56		-1.15	-0.47	-0.68	1.35	-1.04	-0.15	-1.36	-1.5	-0.99	0.41	0.76	-1.03	-0.48	1.16	0.36	1.4	0.99	-0.4	2.07	-0.32	-0.97	0.03	-0.33	-0.15	0.08	0.45		0.66	-0.39	0.82	0.18	-1.1	-0.25
IMAGE:841695	117647 || CG018 || hypothetical gene CG018 || Hs.22174 || AA487590 || || 90634	0.37		0.29	0.01	0.38	-0.04	0.71	1.66	0.48	0.11	-0.26		-0.15	-1.05	-0.26		0.26	-1.01	-0.47	-0.59				0.16	-0.14	1.95	0.48	0.22	-0.2	-0.98	0.71	-1.08	-1		0.06	0.12		0.91	0.99	-1.58	-0.22	-0.19	-1.06	-0.12	0.44	0.09
IMAGE:60249	107715 || SFTPC || surfactant, pulmonary-associated protein C || Hs.1074 || T39188 || || 6440	-0.12	-0.34	0.98	0.65	-0.74	-0.15	0.74	0.63	-0.06	0.45	0.77		-0.31	-0.65	0.29	0.61	-1.01	-1.2	-0.77	-0.07	-0.43	-0.51	-1.27	-0.11	-0.54	1.69	1.18	0.79	0.61	-0.21	-1.2	-1.77	0.06	1.04	0.31	0.05	1.14	0.84	0.47		-1.51	0.75	0.69	-0.69	-1.79	0.67
IMAGE:488488	110439 || TXNIP || thioredoxin interacting protein || Hs.179526 || AA044633 || brain-expressed HHCPA78 homolog=Induced in HL60 cells treate || 10628	0.03	-0.22	0.96	0.67	-0.05	-0.05	0.5	0.2	0.34	1.02	1.67		-0.38	-0.62	-0.04	0.88	-0.65	-1.12	-0.6	0.16	-0.32	-0.49	-0.51	-0.14	-0.67	1.8	1.63	0.87	0.82	-0.38	-1.55	-2.89	0.61	1.22	0.34	0.22	1.16	1.24	0.52	-2.63	-1.62	0.99	1.08	-1.78	-2.13	-0.08
IMAGE:1473171	111849 || TXNIP || **thioredoxin interacting protein || Hs.179526 || AA873257 || || 10628	0.36	-0.69	1.16	0.44	-0.27	0.19	0.5	0.28	1.24	1.73	1.68	-2.44	-1.66	-0.84	-0.6	1.19	-0.69	-1.7	-0.8	0.31	-1.02	0.18	-0.49	-0.47	-0.59	2.08	1.53	1.17	0.24	-0.35	-0.83	-3.38	0.69	0.83	0.26	-0.31	0.9	1.45	1.03	-2.78	-1.89	1.18	1.57	0.52	-1.38	0.29
IMAGE:1554367	103796 || TXNIP || **thioredoxin interacting protein || Hs.179526 || AA931478 || || 10628	0.29	-0.63	0.96	0.43	-0.22	0.39	0.41	0.59	1.16	1.45	1.67	-1.41	-0.55	-0.31	-0.04	1.59	-0.55	-1.58		0.19	-0.41	0.13	-0.29	0.22	-0.81	1.8	0.64	0.73	0.67	-0.57	-1.89	-2.43	0.34	0.81	0.22	-0.07	0.84	1.53	0.96	-2.51	-1.48	0.92	1.04	-1.72	-0.99	-1.62
IMAGE:80484	106252 || P8 || p8 protein (candidate of metastasis 1) || Hs.424279 || T64469 || || 26471	1.92	0.71	1.61	1.89	0.1	-1.23	0.29	1.63	0.18	-0.24	-0.12	0.1	1.02	-1.23	0.18	2.94	-1.24	-0.89		-0.9	1.76	-0.17	0.42	0.76	-2.1	2.17	0.86	-1.38	0.85	-0.64	-1.19	-2.85	0.35	-1.89	1.04	1.92	0.22	0.17	-0.36	-1.24	-1.47	0.49	2.04	-2.82	-1.97	-1.83
IMAGE:814528	223961 || TP53INP1 || tumor protein p53 inducible nuclear protein 1 || Hs.75497 || AA459364 || || 94241		-1.03	0.37	0.45	-0.28	-0.28	-0.79	-0.55	0.86	-0.22	0.58		-0.52	-0.14	-0.57	0.68	-0.04	-0.31	-0.3	-0.82		0.64	0.66	0.14	0.85	0.72	1.74	0.66	0.9	-0.68	-0.74	-0.83	-1.11	-1.11	-0.75	-0.12	-0.56	1.66	0.01	-0.25	-0.09	-0.37	3.12	0.06	-0.87	-0.8
IMAGE:1461528	226766 || TP53INP1 || tumor protein p53 inducible nuclear protein 1 || Hs.75497 || AA883711 || || 94241	-0.9		0.72	0.91	-0.15	-0.81	-0.91	-0.76	0.26	-0.04	-0.14		-1.4	-0.7	0.06	0.7	-0.35	-0.13	-0.7	-0.75			-0.16	0.51	1.29	0.39	2.16	1.09	1.09	-0.23	-0.32	-0.66	-0.6	-0.43	-0.64	-0.49		1.46	-0.09	-0.61	0.03	-0.66	2.82		-0.95
IMAGE:399387	223122 || CYLD || cylindromatosis (turban tumor syndrome) || Hs.18827 || AA732842 || || 1540	-0.06	0.31	0.25	-0.12	-0.66			0.3	0.33	0.47	0		-0.61	-1.26	-0.23		-0.01	-0.28	-0.3	0.02	-0.08	0.33		-0.62	-0.71	0.39	0.92	0.84	-0.96	0.14	0.17	-0.78	0.19	-0.49		-0.5		0.6	-0.85		-0.11	-0.24	1.39	0.25	-1.34	3.17
IMAGE:746148	113075 || STK17B || **serine/threonine kinase 17b (apoptosis-inducing) || Hs.120996 || AA419485 || || 9262	0.28	1.57	0.39	0.22	-0.35	-0.06	0.04	0.15	0.69	0.58	0.54		-0.67	-0.22		0.46	-0.24	-0.74	0.54	0.06	-0.29	-0.04	-0.43	-0.26	-0.71	0.12	1.52	1.72	0.6	-0.3	-1.9	-0.87	-0.29	-0.1	-1.73	-0.81	-0.4	0.46	-0.2	-0.83	-0.79	-0.12	1.91	0.92	-0.34
IMAGE:1897302	309641 || STK17B || serine/threonine kinase 17b (apoptosis-inducing) || Hs.120996 || AI301262 || || 9262	-0.17	0.73	-0.03	-0.24	-0.44	0.19	0.28	0.25	0.63	0.28	0.31		-0.83	0.31	-0.04	0.63	0.14	-0.79	0.14	0.03		-1.13		-0.68	-0.27	0.36	0.81	1.42	-0.18		-1.37	-0.51	-0.14	-0.54		-0.3		0.06	-0.02	-0.87	-0.97	0.53	1.61	0.79
IMAGE:897722	99020 || HIS1 || HMBA-inducible || Hs.15299 || AA598983 || || 10614	-0.4	-0.34	-0.19	-0.31	0.72	-0.25	-0.15	-0.85	0.26	-0.52	-0.18		-0.71	-0.66	-0.18	0.47	1.5	-0.94	-1.16	0.12	-0.18	-0.36	0.14	0.2	0	-0.38	1.62	0.63	-0.72	1.85	-0.08	-0.69	-0.37	0.78	0.26	-1.12	1.1	-0.25	0.23	0.65	0.54	0.25	0.05	1.07	-1.62	0.06
IMAGE:2418897	330375 || APOBEC3B || apolipoprotein B mRNA editing enzyme, catalytic polypeptide-like 3B || Hs.226307 || AI826909 || || 9582	-0.49	-1.08	0.35	-0.12	0.13	1.06	1.36	-0.24	-1.32	-0.17	0.12		-0.25	0.41		0.3	0.3	0.46		1.31		0		-0.41	0.28	-0.59	0.55	0.37	1.46	1.34	-0.99	-0.73	-1.11	0.75	0.13	-0.27	-0.36	-1.24	0.04	-0.39	-0.28	-0.85	-0.28	0.51	0
IMAGE:2271170	330312 || || Homo sapiens mRNA; cDNA DKFZp564O1763 (from clone DKFZp564O1763), mRNA sequence || Hs.27373 || AI689831 || ||		-0.78	0.22	-0.98	0.65			1.35	-1.62	-1.24	-0.19	-0.01	0.91	0.86	0.55	-0.14	0.63	0.39	-0.44	-0.67		0.22	0.58	0.17	0.55	-0.34	-0.58	0.45	0.45	2.12	-1.17	-0.93	-0.85	-0.61	0.2	1.11		-0.89	-0.37	0.16	-0.59	0.2	-0.25		0.02	0.88
IMAGE:415554	105705 || LRP8 || low density lipoprotein receptor-related protein 8, apolipoprotein e receptor || Hs.54481 || W78784 || || 7804	-0.29	-0.61	-0.39	0.33		0.4	-1.16	-0.3	-1.3	-1.24	-0.09		0.2	0.33		-0.15	0.16	-0.49	-0.91	0.23	-0.22		-0.66	-0.08	0.03	-0.04	0.66	1.46	1.43	0.98	-0.01	-0.72	0.2	0.27	-0.24	-0.05	0.62	0.03	-1.43	-0.64	0.04	0.46	0.74	0.67	0.93	0.76
IMAGE:462352	222638 || NPL4 || hypothetical protein FLJ20657 || Hs.164256 || AA705524 || || 55666	-0.66		-0.24	0.41	-0.21	-1.44	-0.23	-0.05	-0.94	-0.72	-0.56		-0.67	-0.7	-0.68	-0.81	0.51	0.18	0.1	0.63			-1.29	0.71	0.51	-0.68	1.47	1.05	0.4	1.86	-0.14		-0.77		-0.05	0.37	0.25	-0.29	-0.02	-0.08	1.05	0.84	0.22	0.59	0.01	0.21
IMAGE:365147	121349 || ERBB2 || v-erb-b2 erythroblastic leukemia viral oncogene homolog 2, neuro/glioblastoma derived oncogene homolog (avian) || Hs.323910 || AA025141 || HER2=neu=c-erb-B-2=tyrosine kinase-type receptor || 2064	0.14		-0.67	0.15	-0.92	-0.06	-0.15	-1.34	-0.36	-0.72	-0.35	-0.68	-1.16	0.57	-0.18	-0.14	-0.99	-0.56	-0.12	0.63		0.21	-0.07	0.7	0.23	-0.57	-0.59	-0.22	-0.03	1.9	-0.4	-0.45	-0.19		0.18	1.61	0.52	0.35	0.7	0.38	-0.12	0.37	-0.06	0.26	-0.09	2.16
IMAGE:141768	118663 || ERBB2 || v-erb-b2 erythroblastic leukemia viral oncogene homolog 2, neuro/glioblastoma derived oncogene homolog (avian) || Hs.323910 || R70462 || || 2064	0.17	-0.92	-0.78	0.29	-0.36	-0.77	-0.2	-1.22	-0.72	-0.57	-0.55	0.02	-0.19	-0.19	-0.2	-0.76	-0.96	-0.33	-0.35	0.28	-0.21	-0.1	-0.11	0.16	0.25	-0.59	-0.53	0.24	0.25	2.83	-0.55	-0.64	0.63	0.5	-0.11	1.48	0.09	0.18	0.55	0.13	-0.45	0.2	-0.32	-0.23	1.92	2.71
IMAGE:2542529	330732 || ERBB2 || v-erb-b2 erythroblastic leukemia viral oncogene homolog 2, neuro/glioblastoma derived oncogene homolog (avian) || Hs.323910 || AW057736 || || 2064	-0.04	-0.66	-0.75	-0.07	-0.77	0.64	-0.69	-0.76	-0.02	0.18	-0.16		-0.03	-1.15	-2.06	-0.63	-0.74	0.08	0.31	0.39	-1.35	0.16	-0.11	-0.04	0.28	-0.55	-0.61	-0.1	-0.01	2.53	0.26	-1.43	0.74	0.35	-0.42	0.97	-0.66	0.07	1.33	0.21	-0.09	1.12	0.22	1.16	2.03	0.98
IMAGE:783729	101969 || ERBB2 || v-erb-b2 erythroblastic leukemia viral oncogene homolog 2, neuro/glioblastoma derived oncogene homolog (avian) || Hs.323910 || AA443351 || HER2=neu=c-erb-B-2=tyrosine kinase-type receptor || 2064	0.78	-1.13	-0.29	0.24	-0.79	0.61		-0.48	0	0.19	-0.16	1.51	-0.42	-0.53	-1.38	-0.45	-0.25	0.29	-0.09	0.39	-1.35		0.16	-0.42	0.72	-0.7	-0.39	-0.05	-0.85	2.09	0.15	-1.63	0.49	0.15	-0.41	0.73	-0.51	0.02	1	0.02	-1.14	0.77	0.04	0.8	0.64	1.64
IMAGE:204335	118216 || || **Homo sapiens cDNA FLJ37889 fis, clone BRTHA2000514, mRNA sequence || Hs.376280 || H59915 || ||	1.13	-1.4	-0.08	0.11	-0.63	-0.3	-0.05	-0.13	-0.52	1.48	0.17		-0.09	0.1	-0.03		1.1	-1.58	-0.78	0.89	-0.23	-1.29	0.36	0.21	0.29	0.09	-0.05	0.25	1.52	2.37	-0.63	-4.15	-0.72	-0.07	-0.61	-0.01	1.08	0.7	0.47	0.77	-0.86	0.16	1.41	-0.97	0.45	0.08
IMAGE:2049813	319376 || LOC51063 || hypothetical protein LOC51063 || Hs.241545 || AI349234 || || 51063	0	-0.06	0.63	0.46	1.07	-0.25	0	1.48	1.21	-0.23	0.16	1.57	0.51	0.17	-1.29	-0.49	1.07	-0.53	-0.24	0.15	-0.06	-0.47	-0.64	-0.34	0.59	1.19	-0.37	0.27	0.48		-1.36	-1.53	-0.77	-0.61	-0.64	-0.98	0.71	0.4	0.31	-0.8	-1.1	-0.74	0.92	-0.46	0.83	-0.3
IMAGE:2448778	330442 || CTSF || cathepsin F || Hs.11590 || AI923970 || || 8722	-0.22	0.35	0.49	1.52	1.45	0.28	-0.17	-0.74	-0.61	-1.43	-0.65	1.18	-0.2	-1.75	-1.15	0.93	-0.56	0.16	-0.44	0.75	-1.11	-1.18	-2.09	-0.44	0.56	1.07	0.75	-0.47	0.23		1.23	-1.39	-0.63	0.62	0.74	0.41	-0.31	-0.89	0.96	-1.22	1.43	0.54	0.14		1.75	0.1
IMAGE:814773	105263 || 101F6 || putative tumor suppressor 101F6 || Hs.149443 || AA454950 || || 11068		-0.41	0.1	0.75	1.2	-0.31	-0.44	0.12	-0.79	-0.15	-0.32		0.91	0.78	0.15	0.79	0.55	0.05	0.08	-0.88	-1.37		0.17	-0.51	-0.27	-0.33	-0.81	-0.18	-1.51	0.79	0.46	-0.93	-1.36	1.4	1.93	0.03	0.65	-0.97	1.96	-0.48	0.63	0.43	-1.15	-0.81	0.19	-0.3
IMAGE:340644	118781 || ITGB8 || integrin, beta 8 || Hs.355722 || W56709 || Integrin beta 8 || 3696	-0.04	0.8	0.18	-0.36	-0.97	0.08	-0.29	-0.34	0.56	0.02	1.63	0.58	-0.94	-0.87	-1.29	0.47	-0.2	-0.49	-0.6	-0.61	-1.74	0.7	0.52	-0.08	1.51	-0.87	0.93	0.15	-0.18	-0.59	-0.22	0.45	0.46	-0.32	0.29	1.1	-0.5	0.54	0.52	-1.14	0.8	0.81	-0.8	0.79	-0.11	-0.21
IMAGE:770794	116399 || SHB || SHB (Src homology 2 domain containing) adaptor protein B || Hs.379206 || AA427595 || || 6461	0.78	0	-0.2	-0.06	-0.31	1.17	-0.42	-0.27	-0.51	-0.23	1.25		-0.4	-0.99	-0.88	0.7	0.21	0	-0.31	0.86	-1.05	1.59	0.35	-0.43	0.91	0.2	0.5	-0.48	-1.42	-0.33	-0.16	1.53	1.07	-1.16	-1.29	-0.19	-0.25	1.12	0.14	-0.99	0.86	0.77	0.68	-0.56	-0.76	-0.95
IMAGE:303152	221603 || || Homo sapiens mRNA; cDNA DKFZp586A0618 (from clone DKFZp586A0618), mRNA sequence || Hs.349755 || N92749 || ||	0.85	0.33	0.41	0.25		-0.57		-0.09	-0.47		0.86		1.56	-1.21		-0.74	-0.16	-0.4	-0.95	0.21	-0.21	0.32	-0.36	-0.27	1.34	-1.63	-0.28	1.21	0.23				1.09	0.93	-1.77	-0.85	-0.15	-0.28	-0.01	-0.87	0.81	1.01	1.49	-0.54	-0.57	-0.5
IMAGE:2371739	330687 || || Beta II spectrin [Homo sapiens], mRNA sequence || Hs.348723 || AI768309 || ||	1.02	0.53	0.22	0.2	-0.24		-0.71	-0.55	0.13	1.95	0.02		0.39	-0.7	-1.4	-0.9	-0.3	1.98	-1.08	-0.39	-0.7	0.31	-0.71	-0.03	0.12	-0.47	0.12	0.2	-0.78	-0.32	1.27	-0.26	0.36	0.58	-0.91	-1.1	-0.72	-0.19	1.2	-0.9	1.07	0.47	0.11	0.75	-0.33	0.83
IMAGE:261246	221003 || SPTBN1 || spectrin, beta, non-erythrocytic 1 || Hs.107164 || H98241 || || 6711	0.86	-0.22	0.35	0.39	-0.3		-0.71	-1.1	0.26	1.93			0.16	0.53	-1.28	0.14	0.01	-1.01	-0.96	-0.52	0.38	0.52	-0.72	0.4	0.08	-0.31	-0.03	-0.15	-0.94	-0.27	1.66	0.46	0.15	0.6	-0.5	-1.37	0.17	-0.17	0.98	-0.95	1.21	-0.13	-0.13	0.84	-0.88	0.74
IMAGE:810504	120183 || PLP2 || proteolipid protein 2 (colonic epithelium-enriched) || Hs.77422 || AA464528 || || 5355	0.74	0.58	-0.52	-0.18	1.09	1.36	-0.51	0.11	-0.37	0.03	0.43	-0.29	-0.63	-0.65	-0.17	-0.47	-0.22	-0.79	-1.26	0.02	0.61	0.46	-0.02	-0.32	0.32	-0.64	-0.85	0.46	0.07	-0.68	-0.36	0.69	1.85	0.91		-1.35	-0.55	-0.67	1.11	-1.29	1.41	0.67	-0.23	0.18	-0.44	0.51
IMAGE:231718	105796 || CLSTN1 || calsyntenin 1 || Hs.29665 || H92875 || || 22883	1.21	0.92	-0.01	0.17	0.2	0.17	-0.19	-0.44	-0.76	-0.45	0.02	-1.22	-0.47	-1.46	-1.45	0.32	0.26	0.07	0.18	0.23	-0.85	0.53	-0.3	-0.74	-0.05	-0.49	0.22	0.65	-0.33	-0.42	1.19	-1.17	0.97	0.81	-0.91	-0.81	-0.18	-0.13	1.89	-1.45	2.07	1.03	-0.1	-0.17	0.38	1.03
IMAGE:1613052	307939 || CLSTN1 || calsyntenin 1 || Hs.29665 || AI000934 || || 22883	0.68	0.94	0	0.58	0.05	0	0.09	-0.14	-0.88	-0.98	-0.05	-0.9	-1.37	-0.76	-0.5	0.17	0.32	0.4	-0.14	0.16	-0.22	0.44	-0.23	-0.32	-0.12	-0.44	0.49	0.73	-0.09	-0.5	0.7	-0.65	0.79	0.7	-0.26	-0.09	-0.74	-0.22	1.37	-1.27	1.93	0.94	-0.77	-0.8	0.05	0.9
IMAGE:839594	106429 || LTBP1 || **latent transforming growth factor beta binding protein 1 || Hs.241257 || AA490011 || || 4052	1.4	0.64	0.11	-0.43	-0.78		-0.3	0.39	-0.55	0.08			-1.02	-0.5	-1.03	-0.76	-0.15	0.97	-0.93	-0.06	0.29		-0.42	-0.84	-0.62	-0.35	-0.82	-0.83	-1.57	-0.9	1.09	0.17	1.75	0.86	-0.1	0.59	0.22	1.34	0.28	0.95	0.45	1.25	-0.01	-0.2	0.25
IMAGE:1702742	312244 || || ESTs || Hs.386445 || AI096953 || ||	0.1	0.53	-0.37	0.61	-0.55	-0.33	0.96	-0.84	-0.44	0.69			-0.35	-0.84		-0.32	-0.24	-0.76	-0.98	-0.32	0.26		0		0.33	-0.35	-0.05	0.06	-0.17	0.3	-0.25	2.65	1.36		-0.83	-1.51	-0.04	0.34	-0.99	1.71	-0.11	-0.04	0.94	-0.13
IMAGE:2541203	331070 || SLC7A5 || solute carrier family 7 (cationic amino acid transporter, y+ system), member 5 || Hs.184601 || AW028368 || || 8140	0.47	0.85	-0.86	0.35	0.29	0.04	1.47	0.26	-0.32	0.31			-0.25	-1.47	-0.39	-0.68	-0.19	-0.35	-0.46	-0.21	0.32		0.23	0.14	0.63	-0.82	-0.13	0	-0.98	-0.16	-0.1	2.53	2.03	-0.67	-0.75	-1.31	-0.91	-0.17	-0.97	1.72	-0.15	0.58	1.16	-1
IMAGE:264537	102500 || || **ESTs, Weakly similar to hypothetical protein FLJ20378 [Homo sapiens] [H.sapiens] || Hs.249591 || N20552 || ||	0.26	0.04	0.06	0.93	0.18	-0.74	0.57	1.36	-0.28	-0.52	-0.07	-0.39	0.55	-0.34	1.07	-0.33	-0.86	-0.28	-0.44	0.19	0.03	-0.21	-0.81	0.62	0.23		1.31	-0.71	-1.03	-0.44	0.01	0.78	1.36	-0.16		-0.25	0.13	1.78	-0.91	-0.85	0.32	-0.3	-1	-0.91		0.05
IMAGE:243546	114567 || KIAA1354 || KIAA1354 protein || Hs.106283 || N49280 || || 55958	0.49	0.68	0.2	0.59	-0.24	-1.06	-0.55	-0.09	-0.39	-0.49	-0.46		-1.14	-0.77	0.73	-0.91	-0.98	0.21	-0.35	0.47	-0.09		-0.72	0.18	0.23	1.76	1.38	-0.46	-0.08	-0.4	0.53	0.64	1.92	0.08	-0.19	-0.61	-0.03	1.29	-0.38	0.35	0.39	0.33	-1.27	-0.93	0.63	-0.57
IMAGE:878505	223471 || MGC4730 || similar to RIKEN cDNA 3110001D03 gene (M. musculus) || Hs.7517 || AA775840 || || 90871	-0.17	-0.54	-0.6	0.73	0.17	0.21	-0.35	-0.42	0.04	-0.19	0	0.89	-0.55	-1.1	1.08	-0.79	-2.92	0.25		0.2	-0.08	0.36	0.05	-0.39	-0.46	1.47	0.41	-0.7	1.14	0.79	0.71	1.83	0.81	-0.44	-0.32	-0.3	0.91	0.72	-1	-0.21	0.1	0.39	-0.48	-0.83	0.21	-0.55
IMAGE:377384	310010 || NR2F2 || nuclear receptor subfamily 2, group F, member 2 || Hs.347991 || AA055076 || || 7026	1.64	0.4	0.38	0.79			0.53	0.32	0.41	0.56			-0.58	-0.68	0	-1.15	-2.23	0.62	0.3	-0.97	0.69	0.29	-0.84	-1.06	0.03	0.28	0.51	-1.02	-0.45	1.02	0.39	1.62	1.01	-0.97	0.3	0.18	0.05	-0.18	-1.36	0.04	1.33	-0.54		-1.21	-0.38
IMAGE:767313	110201 || || Homo sapiens, clone IMAGE:5287010, mRNA, mRNA sequence || Hs.288869 || AA418510 || ||	2.07	0.16	0.07	1.03	-1.26		0.44	0.14	0.47	0.46			-0.07	-0.49	0.39			0.42	0.11	-1.5	0.96	0.26	-1.09	-1.37	-0.82		0.03	-1.44	-0.24	0.57	0.25	1.9	0.95		0.19	-0.23	0.27	-0.04	-1.13	-0.11	1.6	-1.26	-1.24	-0.42
IMAGE:2028232	112823 || || Homo sapiens cDNA: FLJ22050 fis, clone HEP09454, mRNA sequence || Hs.173705 || AI262151 || ||	0.7	0.17	0.79	0.89	-0.44	-0.73	0.12	-0.19	-0.33	-0.02	-0.43	0.49	-0.57	0.31	1.52	0.39	-1.67	-0.56	-0.24	0.01	1.57	0.45	-0.79	0.12	0.42	-0.24	-0.31	0.27	0.86	0.39	-0.01	1.08	0.6		0.38	-0.23	-0.53	0	-1.27	-1.31	-0.13	-0.64	-0.78
IMAGE:2029182	310871 || EMX1 || empty spiracles homolog 1 (Drosophila) || Hs.376580 || AI253122 || || 2016	0.81	0.27	0.63	0.37	0.56		0.3	0.15	-0.33	-0.35	0.49	-0.35	-1.4	-0.61	0.59	-0.46	-0.67	0.08	0.38	-0.52	0.37	0.57	0.3	-0.78	1.08	0.41	0.27	-0.6	-0.08	-0.34	1.32	0.48	0.45	-0.5	-0.33	0.04	-0.74	0.14	-1.37	-0.41	-0.14	1	-1.39		-0.02	0.52
IMAGE:950470	107557 || CLDN12 || claudin 12 || Hs.258576 || AA599102 || || 9069	-0.09	-0.25	-0.47	0.65	-0.38	-1.11	-0.44		-0.62	-0.93	0.47		-1.39	-0.75	1.34	0	-0.38			-0.19	0.73	0.08	-0.6	-0.31	0.6	0.56	0.64	0.08	0.69	-0.25	-0.23	0.98	1.16	-0.05	-0.34	-0.04	0.12	0.4	0	0.01	-0.17	0.96	-0.5	-1.42	0.25	1.25
IMAGE:130916	99840 || KIAA1228 || KIAA1228 protein || Hs.306867 || R22340 || || 57488	0.06	-0.11	-0.02	0.77	-1.33	-0.93	-0.29	-0.63	-0.42	-0.45	0.34	-0.85	-1.42	-1.06	1.41	0.96	-0.3	0.74	0.07	0.45	0.62	0.2	-0.19	-0.15	0.03	-0.04	0.17	0.17	-0.05	-0.38	-0.28	0.88	1.11	0.36	-0.52	0.62	1.65	0.1	0	-1.01	-0.06	0.77	0.48	-0.78	-0.75	0.02
IMAGE:612576	311001 || OXCT || 3-oxoacid CoA transferase || Hs.177584 || AA179391 || || 5019	1.16	0.46	-0.69	0.34	0.72		-0.96	-0.37	0.96	0.21	0.21		-0.45	-0.26	-1.42	-1.5	0.73	0.37	0.19	-1.49		0.61	0.59	-1.64	-1.45	-0.16	0.2	0.41	-1.48	-0.19	0.59	1.9	0.59	-1.09	0.29	1.78	0.21	-0.25		-1.75	0.81	0.95	0.74	-0.25	0.42	0.11
IMAGE:838155	115014 || || Hypothetical protein [Homo sapiens], mRNA sequence || Hs.247474 || AA457374 || ||	0.86	0.41	0.66	0.98	0.22	0.76		-0.98	1.34	0.42		1.39	-0.96	0.42	0.64		0.23			-1.25	0.44	-0.02	-0.16	-1.98	-0.23	-0.65	-2.28	-1.29	-0.3	-0.79	0.87	1.89	0.26	-0.94	0.34	0.22	0.09	0.14	0.17	-0.98	2.16	0.71	-0.3	-1.15	-0.31	-0.89
IMAGE:811817	319095 || || Hypothetical protein [Homo sapiens], mRNA sequence || Hs.247474 || AA443173 || ||	1.22	0.45	0.42	1.19	0.35	0.76	-1.61	-0.2	1.16	0.22	-1.08	1.39	-0.67	0.62	1.04	-1.36	0.2	-1.66		-0.69	0.88	0.28	-0.11	-2.02	-0.43	0.16	-2.3	-0.91	0.28	0.05	0.58	1.99	0.5	-0.54	0.83	0.46	0.62	0.26	0.01	-0.27	1.94	0.29	-0.28	-1.56	-0.41	-1.89
IMAGE:2430517	330611 || LDOC1 || leucine zipper, down-regulated in cancer 1 || Hs.45231 || AI870374 || || 23641	0.47	-0.26	-0.11	0.08	0	-0.41	-1.09	-1.11	0.17	0.28	0.43	1.26	-1.49	-0.25	-0.41	-0.12	-0.11	0.68	0.71	0.77	0.33	0.4	-0.22	-0.81	0.44	0.21	-0.06	-0.64	-0.66	-0.47	-0.56	0.95	0.28	-0.7	1.73	-0.05	0.96	1.32		-1	0.9	-0.09	0.55	-0.78	-1.67
IMAGE:35077	115039 || APEG1 || nuclear protein, marker for differentiated aortic smooth muscle and down-regulated with vascular injury || Hs.21639 || R25020 || || 10290		0.2	-0.72	-0.18	-0.09	-0.68	0.09	-0.5	0.31	0.34	1.21	2.03	-0.52	-0.57	-1.35	-1.48	0.08	-0.04	0.57	0.06	0.32	0.37	0.67	-0.16	-0.12	-0.34	-0.21	-0.82	-1.9	0.16	0.44	0.06	-0.39	-0.1	-0.13	0.59	1.7	0.81	2.51	-0.69	0.81	0.44	-0.68	-0.12	-0.4	-1.67
IMAGE:1574926	220842 || CYP2S1 || cytochrome P450, subfamily IIS, polypeptide 1 || Hs.98370 || AA971278 || || 29785	-1.34	-0.76	0.23	-0.51	0.25	0.15	-1.33	-1.92	0.11	-0.2	1.85		-0.87	0.86	-0.77	-1.34	0.58	-0.87	-0.9	0.9	-0.41	0.8	1.11	0.91	0.29	0.1	-1.8	-0.07	-0.87	0.74	-0.57	1.44	0.09	-0.79	-0.27	0.14	1.75	1.59	0.6	0.1	2.31	0.74	-0.25	-0.49		-1.41
IMAGE:80226	99548 || NXN || nucleoredoxin || Hs.374534 || T64216 || || 64359		0.04	-0.29	-1.23	0.59	0.28		-1.51	0.27	-0.15		0.31	-0.39	1.03	-0.73	-0.22	1.22	-0.52	0.17	-0.4		0.27	0.03	-0.63	-0.51	-1.68	-0.53	-0.83	-1.3	0.01	0.09	0.89	-1		0.2	1.2	1.08	1.5	1	-0.41	1.12	0.48	0.19	0.46	0.05	-0.07
IMAGE:1713122	309206 || OXTR || oxytocin receptor || Hs.2820 || AI126365 || || 5021	-0.97	-0.93	0.22	-0.56	0.97	-0.36		-1.55	-0.72	0.35	-0.13		-0.04	-0.23	0.26	-1.3	2.43	0.21	-0.06	-0.78			-0.02	-0.54	0.07	-0.5	0.56	-0.57	0.11	-0.31	-0.72	2.06	-1.07	-0.76	0.24		0.8	-0.1	1.42	-0.98	1.97	1.02	0.37
IMAGE:2017769	309410 || EIF4EBP1 || eukaryotic translation initiation factor 4E binding protein 1 || Hs.433317 || AI369144 || || 1978	-0.04	0	-0.09	-0.62	0.85	0.92	-0.19	0.21	-0.39	-0.16			-0.16	-0.1		-0.7	0.63	-0.35	-0.91	-0.53	0.81			0.15	1.55	-0.23	-1.99	-1.03	-0.73	-0.13	0.24	1.11	0.41	-0.71	-0.4	-0.34	1.67	-0.52	0.89	-0.12	-0.15	0.71	0.8	-0.48
IMAGE:290213	105373 || CACNG4 || calcium channel, voltage-dependent, gamma subunit 4 || Hs.331904 || N64379 || || 27092	0.68	-1.01	0.03	-0.77	1.32			-0.58	-0.56	-0.04		1.75	-1.57	-1.25	0.25	-1.17		-1.38		1.37	1.04	1.11	1.17	0.16	0.65	-1.37	-0.55	-1	-0.44	-0.51	-0.41	0.73	0.47	0.16	0.61	-0.47	1.58	-0.69	0.67	0.61	-0.44	0.62	-0.04	-0.17	-0.52
IMAGE:1576468	309385 || HSD17B2 || hydroxysteroid (17-beta) dehydrogenase 2 || Hs.155109 || AA970760 || || 3294	0.69	-1.18	0.47	-0.55	0.83		-0.62	-0.33	0.94	-0.28	1.7		-0.03	-1.41	-0.84	-0.18	-0.79	-1.54	-1.46	0.65	0.4	0.93	1.32	0.3	0.96	0.36	-0.52	-0.07	-0.33	0.96	0.39	0.63	-1.03	-0.48	0.28	-0.31	1.1	-1.31	0.96	-0.26	-0.56	0.53	1.46	0.64	-1.1	-1.16
IMAGE:35300	111958 || KIAA0869 || KIAA0869 protein || Hs.21543 || R43798 || || 23286	-0.35	-1.55	0.49	-0.51	-1.13	-1.12	-0.86	-1.1	-0.12	0.07	-0.8		-1.11	-1.33	-0.51	-0.13	0.74	0.23	-0.1	0.67	0.22	0.1	0.06	0.66	1.45	-0.76	-0.43	0.18	0.06	0.92	0		0.82	1.36	0.76	0.52	0.8	0.73	0.61	-0.24	-0.5	1.54	0.32	0.25	-1.13	0.03
IMAGE:811097	104190 || NOLA2 || nucleolar protein family A, member 2 (H/ACA small nucleolar RNPs) || Hs.23990 || AA485675 || || 55651	-0.73	-0.97	-0.25	0.25	0.24	-0.27	-0.92	-1	-0.4	-0.3	-0.43	-0.05	-1.47	-1.45	-0.35	-0.4	0.18	0.29	0.25	0.78	-0.34	0.21	0.33	-0.03	0.58	0.48	-0.38	-0.1	0.15	1.02	0.5	0.58	0.43	0.32	0.72	0.31	0.92	0.51	-0.08	0.59	0.16	0.88	0.48	0.51	-0.41	-1.4
IMAGE:814443	226131 || MGC3232 || hypothetical protein MGC3232 || Hs.8715 || AA459249 || || 84273	0.08	-0.15	0.1	-0.1	-0.16		-1.35	-1.45	-0.26	-0.26	-1.1		-1.09	-0.13	-0.83	-0.09	-0.19	0.62	-0.28	0.37	-0.07	-0.12	-0.33	-0.93	0.86	0.82	0.61	0.02	0.09	1.41	0.09	1.13	1.25	1	0.08	0.59	1.49	0.29	-0.38	-0.2	0.59	0.2	0.18	-0.72	-0.83	-1.03
IMAGE:309449	310948 || RPS4Y || ribosomal protein S4, Y-linked || Hs.180911 || N99061 || || 6192	0.15	0.59	0.75	1.16	-0.92	-0.48	0.06	-1.13	0.33	0.9	-0.23	-0.38	-0.96	-1.01	-0.5	-0.56	0.06	0.21	-1.14	0.66	1.69	-0.69	-0.09	0.13	1.49	0.19	-1.13	-0.19	0.04	-0.64	1.05	0.85	2.05	0.87	-1.25	-0.2	0.26	0.39	-0.55	-0.2	0.05	-0.66	0.23	-0.81	0.4	-0.7
IMAGE:1127840	103181 || SLC25A6 || solute carrier family 25 (mitochondrial carrier; adenine nucleotide translocator), member 6 || Hs.397980 || AA653359 || || 293	0.66	0.4	0.33	0.7	-0.24	-0.43	0.43	-0.44	-0.28	0.4	-0.14	-0.11	-1.47	-1.99	-0.91	-1.78	0.39	0.39	1.03	0.25	1.16	0.15	-0.2	0.17	0.75	0.49	0.23	-0.66	-0.52	0.17	1.41	1.42	1.75	0.22	-0.67	-0.7	1.38	0.87	0.82	-1.02	-0.89	-0.67	-0.32	-1.47	-0.16	-1.06
IMAGE:1127206	101697 || || || || AA788600 || ||	0.55	0.08	0.35	0.69	-0.46	0.34	-0.31	-0.6	0.56	0.98	0.12	1.02	-1.12	-0.44	-0.29	-0.34	0.63	-0.12	0.12	0.49	1.24	-0.17	0	0.71	0.74	0.52	-0.75	-0.8	-0.37	-0.81	0.44	0.56	1.5	0.14	-1	-0.12	0.98	0.69	-0.09	0.62	-0.04	-0.82	-0.38	-2.2	-2.12	-0.71
IMAGE:899772	105929 || || ESTs || Hs.178393 || AA483416 || ||		-0.41	0.16	0.56	-0.54	-0.08	0.03		0.85	0.28	0.19	0.41	-0.5	-0.09	-0.61	-0.09	0.09	-1.6	-0.47	-0.2	0.1	-0.41	0.34	0.44	0.38	0.7	-2.27	-0.8	-0.88	0.43	0.61	0.56	1.01	0.19	-0.19	-0.04	0.85	1.83	0.47	-0.09	-0.47	-0.46	0.5	-0.81
IMAGE:2007154	116450 || RPS19 || **ribosomal protein S19 || Hs.298262 || AI250116 || || 6223	-0.16	-0.71	-0.05	0.55	-0.57	0.43	0.17	-0.85	0.92	0.33	0.45	1.25	0.2	0.53	-0.28	-0.11	-0.07	-1.36	-0.73	-0.44	0.16	-0.22	0.18	0.28	0.2	0.78	-1.4	-0.95	-1.04	0.5	0.31	0.76	1.02	-0.02	0.28	0	0.86	1.55	0.06	0.08	-1.12	-0.48	0.71	-0.04	-0.65	-1.43
IMAGE:2007162	107046 || RPS19 || **ribosomal protein S19 || Hs.298262 || AI250118 || || 6223	0.06	-0.69	0.2	0.69	-0.4	0.11	0.7	-0.49	0.98	0.47	0.56	1.34	-0.57	0.61	-0.16	0.07	0	-1.26	-0.78	-0.29	0.25	-0.05	-1.01	0	0.47	0.95	-1.28	-0.72	-0.98	0.71	0.52	0.57	0.7	-0.03	0.25	0.22	0.81	1.68	0.41	0.21	-0.97	-0.52	0.54	-1.03	-1.17	-1.68
IMAGE:877835	113474 || RPL35 || ribosomal protein L35 || Hs.182825 || AA625634 || || 11224		-0.36	0.35	-0.24	-0.02	0.09	-0.06	0.03	0.17	0.22	-0.3	0.72	0.25	-0.08	-0.87	-0.73	0.06	-0.77	-0.41	0.85	1.02	0.19	0.18	0	1.21	-0.02	-1.1	-0.58	-0.57	-0.55	0.22	1.01	1.29	0.92	-0.2	0.11	1.44	0.91	-0.72	0.03	-0.98	-0.08	1.21	0.17	-1.7	-2.3
IMAGE:77197	103231 || || ESTs || Hs.167834 || T50122 || ||	0.22	-1.07	0.02	0.79	0.08	-0.25	-0.6	-0.7	0.3	0.34	-0.28	-0.24	0.19	0.68	-0.04	-0.91	-0.5	-0.08	-0.08	0.38	0.3	-0.01	0.39	0.04	0.22	0.24	-1.49	-0.14	0.65	0.17	1	1.64	0.55	1.2	-0.07	0.18	0.56		0.02	0.27	-0.14	-0.38	0.22	-0.5	-2.11	-0.88
IMAGE:913999	111992 || || || || AA579546 || ||	0.43	0.2	0.02	0.93	0.26	-0.19	-0.35	-0.77	0.36	-0.02	-0.25	0.01	-0.41	0.47	0.08	-1.55	-0.68	-0.22	-0.31	0.43	0.57	-0.35	-0.58	0.03	0.29	0.13	-0.75	0	1.02	0.2	0.71	1.56	0.64	1.41	0.23	0.82	0.51	-0.1	-0.37	0.13	-0.18	-0.65	0.2	-0.59	-2.06	-1.31
IMAGE:178137	221985 || RPL34 || ribosomal protein L34 || Hs.250895 || H46476 || || 6164	0.6	-0.04	0.09	0.95	0.33	0.38	-0.28	-0.68	0.42	0.42	-0.53	0.49	-0.07	0.41	-0.41	-0.74	-0.69	-1.25	-0.78	-0.12	0.45	0.33	0.38	-0.45	0.73	0.03	-1.19	-0.5	0.09	0.16	1.15	2.05	1.34	0.41	0.04	0.66	0.23	0.63	-0.44	-0.11	-0.52	0.59	-0.26	-0.66	-0.53	-2.94
IMAGE:745615	108980 || KLK3 || kallikrein 3, (prostate specific antigen) || Hs.171995 || AA420427 || || 354		0.27	0.3	0.47	-0.42	-0.37	-0.13	-0.24	0.43	0.26	-0.53	-0.15	-1.5	-0.31	-0.92	-0.43	-0.03	-0.24	-0.03	0.9	0.56	0.12	-0.08	-0.48	0.79	1.49	-0.92	-0.55	-0.31	-0.36	1.08	1.19	0.57	0.22	-0.07	0.06	1.42	0.36	0.08	0.16	-0.86	0.03	0.11	-0.46	-0.05	-1.53
IMAGE:840436	120336 || || ESTs, Weakly similar to L1 repeat, Tf subfamily, member 30 [Mus musculus] [M.musculus] || Hs.348086 || AA485710 || ||	0.3	-0.55	0.34	1.49	-0.32	-0.54		-1.36	0.91	0.52	-0.42	-0.08	-1.44	-0.42	0.25	-0.78	-0.5	-0.89	-0.62	0.09	0.04	-0.43	-0.66	0.27	0.86	0.64	-0.25	0	-0.42	0.22	1.2	0.65	0.41	0.53	0.39	-0.15	0.92	1.09	0.08	0.16	-0.79	-0.24	0.69	0.08	-0.49	-0.74
IMAGE:1630990	223382 || RPL29 || ribosomal protein L29 || Hs.350068 || AI018613 || || 6159	0.58	-0.26	0.44	0.57	0.52	0.45	-0.78	-0.8	0.93	0.42	0.56	0.58	-0.79	-1.76	-1.42	-1.06	0.11	-1.15	-0.9	-0.72	0.6	0.44	1.17	0.91	1.48	1	-0.48	-0.41	-0.65	-0.65	0.62	1.5	0.41	-0.1	0.27	1.31	1.55	1.31	0.51	-0.12	-1.08	-0.23	0.09	-1.11	-1.95	-1.98
IMAGE:2570895	330615 || RPL29 || ribosomal protein L29 || Hs.350068 || AW073449 || || 6159	0.42	-0.46	0.36	0.8	0.22	0.29	-0.74	-0.87	0.79	0	0.42	0.78	-0.92	-1.77	-1.19	-1.01	0.13	-1.68	-1.04	-0.89	0.71	0.35	0.68	0.58	1.3	1.21	-0.45	-0.43	-0.09	-0.73	0.23	1.54	0.18	-0.19	0.24	1.49	1.53	1.46	0.49	-0.35	-1.06	-0.5	0.09	-0.41	-0.1	-1.42
IMAGE:1555740	115997 || RPL29 || ribosomal protein L29 || Hs.350068 || AI081539 || || 6159	0.78	-0.39	0.6	0.86	0.58	-0.25	-0.3	-0.24	0.19	0.03	0.4	0.81	-1.63	-1.78	-0.82	-1.39	-0.07	-1.47	-1.03	-0.61	0.92	-0.1	0.4	0.63	1.66		-0.23	-0.34	-0.33	-0.41	0.69	1.51	0.34	0.09	0.44	1.17	1.93	1.13	-0.1	-0.48	-1.21	-0.67	-0.42	-0.44	-0.38	-0.27
IMAGE:2252417	313777 || || ESTs, Highly similar to S55918 ribosomal protein S10, cytosolic - human [H.sapiens] || Hs.434090 || AI611010 || ||	0.51	-0.34	-0.04	1.15	-0.29	0.28	-0.05	-0.01	-0.59	-0.5	-0.23	0.75	-0.46	-1.69	0.11	-1.47	0.3	0.1	-0.06	0.53	0.14	-0.81	-0.27	0.25	0.7	0.94	-0.53	-0.88	0.44	0.25	0.52		-0.1	0.8	0.71	0.58	1.64	1.17	-0.26	-0.72	-0.42	-0.04	0.23	-1.14	-0.11	-0.92
IMAGE:1373653	104618 || RPS2 || ribosomal protein S2 || Hs.356360 || AA828564 || || 6187	0.45	-0.42	0.1	1.21	-0.47	0.35	-0.19	-0.47		0.01	-0.38	0.8	-2.07	-1.63	0.18	-1.03	0.16	-0.37	-0.09	0.55	0.23	-0.72	-0.26	0.1	0.63	0.57	-0.22	-0.54	0.22	0.38	0.55	0.59	-0.02	0.67	0.74	0.06	1.79	1.32	-0.05	-0.33	-0.29	-0.49	0.22	-1.39	0.05	-0.52
IMAGE:1861400	111158 || || **ESTs, Highly similar to S55918 ribosomal protein S10, cytosolic - human [H.sapiens] || Hs.434090 || AI054003 || ||	0.48	-0.26	0	1.2	-0.42	0.49	-0.51	-0.19	-0.01	-0.24	-0.18	0.61	-1.55	-1.68	0.26	-0.89	0.24	-0.2	0.34	0.73	0.24	-0.61	-0.81	0.1	0.54	0.26	-0.39	-0.73	0.23	0.37	0.6	0.86	0.18	0.69	0.51	0.34	1.7	1.34	-0.06	-0.42	-0.19	-0.2	0.33	-1.67	-0.86	-0.69
IMAGE:1374236	115604 || RPS2 || ribosomal protein S2 || Hs.356360 || AA828819 || || 6187	0.19	-0.4	-0.11	1.16	-0.71	0.89	-0.46	-0.55	0.14	0.14	-0.04	0.8	-0.72	-1.45	0.08	-0.48	0.45	-0.22		0.32	-0.04	-0.52	-0.27	0.1	0.3	0.65	-1.12	-0.81	0.22	0.25	0.19	1.05	0.17	0.19	0.49	0.61	1.85	1.67	0.39	-0.34	-0.22	0.14	0.29	-2.39	-0.78	-1.16
IMAGE:856599	112033 || || EST || Hs.116671 || AA669226 || ||	0.36	-0.15	0.18	0.76	-0.58	0.69	-0.65	-0.99	-0.07	-0.17	-0.08	0.56	-0.96	-1.62	0.32	-0.84	0.24	-0.24	0.14	0.44	0.28	-0.5	-0.14	0.19	0.79	0.96	-0.62	-0.67	0.88	0.29	0.26	1.19	0.15	0.75	0.7	0.16	1.57	1.55	-0.1		0.64	-0.43	-0.07	-2.12	-1.44	-1.41
IMAGE:1011375	118717 || || || || AA228922 || ||	0.09	-0.2	-0.37	1.25	-0.06	0.35	-0.6	-1.46	0.31	0.25	-0.25	1	-1.5	-1.25	0.17	-0.75	0.46	-0.41	-0.57	0.37	0.08	-0.35	-0.04	0.34	0.38	1.22	-0.95	-1.22	-0.25	0.19	0.55	1.64	0.62	0.77	0.99	0.77	1.73	1.16	0.25	-0.17	-0.37	-0.03	0.12	-1.84	-1.57	-0.85
IMAGE:1011667	110310 || || ESTs || Hs.115139 || AA229848 || ||	0.02	-0.04	-0.15	1.19	0.18	0.04	0.02	-1.3	-0.09	-0.51	-0.14	0.85	-1.25	-1.46	0.38	-0.87	0	-0.69	-0.5	0.46	0.29	-0.94	-0.4	0.31	0.64	0.88	-0.25	-1.16	-0.2	0.2		1.7	0.7	1.12	1.17	0.86	2.29	0.89	-0.12	-0.38	-0.42	0.24	0.62	-1.61	-1.15	-1.52
IMAGE:415415	111613 || || EST, Weakly similar to ribosomal protein L18a; 60S ribosomal protein L18a [Homo sapiens] [H.sapiens] || Hs.332217 || W78766 || ||	0.12	-0.29	0.02	2.21	0.08	0.12	-0.84	-1.3	0.16	-0.73	0.16	0.24	-0.83	-1.01	0.48	-1.24	0.13	-0.4	-0.3	0.12	-0.03	-0.66	-0.55	-0.34	0.57	0.76	-0.18	0.07	1.26	0.34	1.07	2.07	0.94	1.59		-0.63	1.54	1.45	-0.69	-0.56	-0.65	-0.21	-0.27	-1.43	-1.04	-1.28
IMAGE:2577245	331162 || RPL18A || ribosomal protein L18a || Hs.337766 || AW075603 || || 6142	0.07	-0.25	-0.16	2.28	0.24	0.08	-0.91	-1.08	0.34	-0.49	0.2	0.29	-1.09	-1.16	0.31	-1.2	0.67	-0.61	-0.36	0.28	-0.15	-0.5	-0.57	0.06	0.5	0.69	-0.64	-0.06	1.18	0.25	1.08	2.13	1.29	1.56	0.29	-0.23	0.89	1.58	-0.72	-0.43	-0.77	-0.44	-0.51	-1.22	-0.76	-1.78
IMAGE:1220017	100679 || || ESTs || Hs.117295 || AA687835 || ||	0.06	-0.42	-0.2	1.65	0.05	-0.01	-0.82	-1.22	0.41	-0.28	-0.25	0.52	-1.71	-0.81	0.14	-0.44	0.57	-0.57	-0.32	0.2	-0.08	-0.51	-0.52	-0.06	0.1	0.24		-0.26	0.84	0.1		1.71	0.88	1.25	0.02	-0.68	0.54	1.64	-0.26	-0.13	-0.53	-0.43	-0.58
IMAGE:956217	106551 || RPL18A || **ribosomal protein L18a || Hs.337766 || AA493249 || || 6142	0.04	-0.63	0.12	2.37	0.24	0.15	-0.81	-1.34	0.71	-0.4		0.75	-1.37	-1	0.15		0.29	-0.59	-0.39	0.44	-0.18	-0.25	-0.31	-0.46	0.56	0.05	-0.45	0.26	1.08	0.5	1.75	1.82	0.93	1.36	0.28	-1.15	1.17	1.61	-0.36	-0.35	-1.07	-0.8	-0.06	-0.8	-1.56	-2.25
IMAGE:971367	114570 || RPS8 || ribosomal protein S8 || Hs.399720 || AA683050 || || 6202		-0.27	0.27	0.88	0.22	0.17	-0.17	-0.2	0.38	-0.42	-0.39	0.16	-1.17	-1.19	-0.57	-1.12	0.45	-1.26	-1.19	0.67	0.2	-0.22	0.02	-0.78	1.07	0.33	-0.39	-0.17	0.27	-0.13	1.26	1.28	1.46	0.62	0.11	0.64	1.14	1.89	-0.13	0.05	-0.36	0.11	0.19	-0.21	-2.08	-1.22
IMAGE:62257	109445 || RPS8 || ribosomal protein S8 || Hs.399720 || AI821026 || || 6202	0.59	-0.34	0.33	1.01	0.24	0.05	-0.49	-0.93	0.65	-0.65	-0.9	0.64	-1.78	-0.92	-0.23	-0.99	0.63	-1.8	-1.54	0.57	0.53	-0.42	-0.8	-0.65	1.05	0.16	-0.88	-0.04	0.28	-0.14	1.32	1.37	1.3	0.74	0.09	0.84	1.75	1.7	-0.35	0.13	-0.28	-0.2	0.56	-0.34	-0.92	-0.91
IMAGE:2577287	330452 || RPL5 || ribosomal protein L5 || Hs.180946 || AW075631 || || 6125	0.47	0.29	0.36	0.62	-0.01	-0.17	-1.09	-0.81	0.38	-0.67	-0.67	-1.08	-0.59	-0.91	-0.86	-1.59	-0.49	0.05	-0.34	0.83	0.37	-0.43	-0.02	0.5	1.43	0.42	-0.06	-0.4	0.16	0.25	1.31	1.49	0.69	1.08	0.69	0.42	0.94	0.46	-0.87	0.5	-0.58	0.06	0.14	-0.84	0.02	-1.52
IMAGE:256260	101725 || RFC3 || replication factor C (activator 1) 3, 38kDa || Hs.115474 || H94617 || || 5983	0.25	0.07	0.51	0.59	-0.37	0.09	-0.81	-0.74	-0.07	0.01	0.16		0.31	-0.3	-0.89	-0.85	-0.12	0.14	0.12	0.67	-0.15	-0.28	-0.76	0.01	1.06	0.59	-0.1	-0.35	0.09	-0.13	0.47	1.33	0.88	0.56	0.55	-0.16	-0.16	0.67	-0.41	0.62	-0.74	-0.16	0.6	0.07	-1.35	-1.68
IMAGE:1191140	109521 || KIAA0977 || KIAA0977 protein || Hs.300855 || AA650110 || || 22837	0.27	-0.05	0.78	0.67	0.12	-0.21	-0.43		0.22	0.28	0.59		-0.22	-0.55	-1.15	-0.49	-0.2	-0.53	-0.54	0.85	0.01	-0.15	-0.08	0.19	1.59	0.37	-1.52	-0.85	-1.11	-0.26	1.13	1.47	0.84	0.33	0.72	-0.36	0.72	1.1	0.51	0.84	-1.07	-0.34	0.7	-1.31	-1.57	-1.35
IMAGE:1204881	103704 || KIAA0977 || KIAA0977 protein || Hs.300855 || AA654028 || || 22837		0.14	0.93	0.56	0.46	0.38	-0.12	0.25	0.23	0.29	0.62	-0.89	-0.64	-0.49	-0.92	-0.46	-0.23	-0.52	-0.52	1.12	0.05	-0.39	-0.12	0.37	1.83	0.49	-0.54	-0.71	-0.85	-0.28	1.2	1.68	0.69	0.63	0.68	-0.18		1.1	-0.33	0.85	-0.92	-0.61	0.56	-0.49	-2.24	-2.51
IMAGE:209655	111649 || TGFBR3 || transforming growth factor, beta receptor III (betaglycan, 300kDa) || Hs.342874 || H61499 || TGF beta receptor type III || 7049	0.99	1.14	0.82	1.03	0.12	0.22	-0.6	-0.53	0.27	0.15	0.4	-0.41	-0.39	-0.9	-1.11	-0.78	-0.29	-0.47	-0.49	0.48	-0.14	-0.31	-0.24	0.11	1.37	0.18	-0.59	-0.54	-0.06	-0.65	0.56	1.43	0.79	0.77	0.68	-0.38	0.31	0.97	-0.32	0.69	-0.81	-0.52	0.43	-0.57	-0.8	-1.93
IMAGE:1190928	112694 || || || || AA650138 || ||	0.61	0.48	0.75	0.87	0.38	0.32	-0.01	-0.88	0.12	-0.53	0.43	-0.72	-1.06	-0.75	-0.71	-0.65	-0.22	0.1	-0.32		0.29	-0.32	-0.79	0.36	1.62	0.4	-0.5	-0.72	-0.47	-0.47	0.77	1.93	1.04	0.7	0.95	0	0.65	1	-0.76	0.79	-0.69	-0.64	0.12	-1.96		-1.44
IMAGE:940687	107285 || || || || AA502960 || ||	0.75	0.14	0.06	0.39	0.12	0	-0.75	-0.48	0.42	0.41	-0.27	0.56	-0.89	0	-0.94	-1.3	-0.44	-0.18	-0.26	0.44	0.21	0.13	0.22	0.51	0.93	0.49	-1.19	-0.84	-0.36	0.12	0.93	1.58	1.51	0.04	0.21	0.52	1.12	1.16	-0.4	0.32	-0.87	0.04	0.53	-1.78	-2.44	-0.3
IMAGE:81665	106414 || RPS3A || ribosomal protein S3A || Hs.77039 || AI820543 || || 6189	0.85	0.47	0.36	0.89	0.16	-0.36	-0.9	-1.16	0.38	0.49	-0.75	-0.31	-0.75	-0.3	-0.79	-1.68	-0.65	-0.34	0.07	0.6	0.5	0.08	0.06	0.41	1.11	1.18	-0.62	-0.54	0.45	0.21	0.84	1.71	1.39	0.51	0.29	0.2	0.82	0.99	-1	0.19	-0.61	-0.41	0.12	-1.99	-1.11	-0.94
IMAGE:303048	109478 || RPS6 || ribosomal protein S6 || Hs.380843 || N91584 || || 6194	0.31	0.03	-0.09	1.13	-0.32	0.44	-0.41	-0.75	0.38	0.22	-0.16	-0.43	-0.95	-1.07	-0.22	-1.58	-0.57	-0.85	-0.88	0.86	0.25	-0.04	0.5	-0.28	0.68	1.82	-0.04	-1.16	-1.02	-0.46	1.47	2.18	2.37	0.28	0.08	0.57	0.56	1.85	-0.74	0.16	-0.38	0.28	0.34	-1.16	-1.6	-1.63
IMAGE:1472643	108249 || RPS15A || ribosomal protein S15a || Hs.433406 || AA872341 || || 6210	0.79	-0.06	0.13	1.12	-0.6	-0.17	-0.71	-0.62	0.45	-0.27	-0.12	-0.65	-0.42	-0.09	0.43	-0.78	-0.78	0.07	-0.21	0.06	0.82	0.15	0.05	0.26	0.98	0.98	-1.62	-0.42	0.25	0.23	0.54	1.57	1.46	0.3	0.21	0.33	0.77	0.84	-0.5	0.57	-0.1	-0.38	0.15	-1.83	-0.86	-2.42
IMAGE:701677	223249 || || **Homo sapiens clone 24649 mRNA sequence || Hs.322473 || AA287004 || ||	0.24	-0.19	0.21	0.97	-0.23	-0.15	-0.39	-0.47	0.97	0.25	0.31	-0.54	-0.99	-1.09	-0.15	-0.6	0.62	0.04	0.54	0.58	0.3	0.01	0.24	-0.17	0.31	0.86	-0.92	-0.79	-0.96	-0.51	0.23	0.89	1.57	0.93	0.11	-0.18	1.13	1.62	0.17	0.18	-0.71	-0.07	0.42	-0.66	-1.8	-2.21
IMAGE:1203822	120152 || GNB2L1 || guanine nucleotide binding protein (G protein), beta polypeptide 2-like 1 || Hs.5662 || AA640657 || || 10399	-0.05	0.22	0.08	0.58	0.38	-0.57	-0.51	-1.39	0.77	0.05	0.16	-0.56	-2.06	-0.69	-1.38	-0.76	-0.6	-0.83	-0.89	0.25	0.56	0.47	0.5	-0.05	0.62	0.41		-0.68	-0.25	1.15	0.93	1.75	1.37	0.82	1.09	0.5	0.71	0.49	-0.09	0.56	0.09	0.68	-0.38	-1.61	-1.83
IMAGE:713844	101112 || C14orf4 || chromosome 14 open reading frame 4 || Hs.179260 || AA284580 || || 64207	-0.2	0.18	0.13	0.69	0.34	-0.75	-0.7	-1.33	0.75		0.01		-1.64	-1.24	-1.63	-1.21	-0.37	-0.33	-0.77	0.05	0.44	0.34	0.22	-0.01	0.61	0.66	-1.07	-0.63	-0.25	1	0.76	1.45	1.25	0.71	0.81	0.11	0.78	0.3	0.11	0.36	0.25	0.44	-0.43	-0.24
IMAGE:1569848	115541 || || ESTs, Moderately similar to RL31_HUMAN 60S ribosomal protein L31 [H.sapiens] || Hs.203755 || AA961214 || ||	0.17	-0.44	-0.11	0.53	0.13	0.05	-0.3	-1.34	0.76	0.32	-0.46	1.06	-1.46	-0.12	-0.37	-0.65	-0.23	-0.51	-0.58	-0.6	0.33	0	0.1	-0.26	0.44	0.31	-0.6	-0.31	-0.52	0.43	1.18	1.01	1.59	-0.07	-0.46	0.37	0.9	0.67	0.26	0.03	-0.11	0.08	0.18	-0.39	-0.29	-0.66
IMAGE:322561	118370 || RPL31 || **ribosomal protein L31 || Hs.184014 || W15277 || || 6160	0.34	0.1	-0.2	0.74	0.2	-0.17	-0.57	-0.91	0.02	-0.26	-0.51	0.1	-0.79	-0.09	-0.43	-1.79	-0.44	-0.44	-0.84	-0.5	0.48	-0.54	-0.33	0.36	0.79	0.55	-0.5	-0.49	0.05	0.59	0.91	1.38	2.14	0.45	-0.11	0.81	0.75	0.56	0.1	-0.17	-0.01	0.44	-0.39	-1.39	0.1	-0.25
IMAGE:2271240	313993 || RPS12 || ribosomal protein S12 || Hs.434029 || AI689992 || || 6206	-0.12	-0.08	-0.15	1.41	-0.41	-0.25	-0.01	-0.51	0.48	0.59	-0.02	-0.05	-0.47	0.31	0.49	-2.16	-0.27	-1.3	-1.22	0.05	0.19	-0.24	0.84	-0.11	0.84	-0.01	-1.03	-0.29	0.31	0.49	1.15	1.44	0.37	0.96	-0.2	-0.12	1.02	1.28	0.29		-0.66	-0.44	0.43	-0.71	-0.23	-1.81
IMAGE:277487	114593 || || Homo sapiens cDNA FLJ34910 fis, clone NT2RP6000033, mRNA sequence || Hs.46878 || N48745 || ||	0.14	-0.21	-0.2	0.76	-1.2	-0.48	-0.1	-0.89	0.38	0.43	0.07	0.49	-0.19	0.38	0.4	-0.16	1.51	-1.71	-1.57	-0.17	0.47	-0.1	-0.36	-0.01	0.05	0.08	-0.6	-0.81	0.26	0.28	0.5	1.2	0.25	1.22	0.66	0.24	0.49	0.57	0.36	0.54	-0.22	-0.8	-0.19	-0.82	-0.9
IMAGE:983891	111549 || || **Homo sapiens mRNA expressed only in placental villi, clone SMAP83, mRNA sequence || Hs.356428 || AA541802 || ||	0.33	0.32	0.12	1.02	-1.11	-0.55	-0.34	-1.45	0.27	0.12	0.3	0.31	-0.4	0.05	0.21	-1.06	0.39	-1.66	-1.58	-0.03	0.65	-0.19	0.31		0.39	0.47	-0.33	-0.68	0.36	0.41	0.55	1.23	0.42	1.59	0.68	-0.25	0.68	0.58	0.08	0.59	-0.24	-0.73	-0.32	-1.53	0.41	-0.41
IMAGE:1492412	104000 || UBA52 || ubiquitin A-52 residue ribosomal protein fusion product 1 || Hs.5308 || AA878561 || || 7311	0.17	0.03	0.11	1.41	-0.37	-1.33	0.13	0.01	-0.16	-0.7	0.21	0.17	-0.42	-0.37	0.22	-1.04	0.11	-0.86	-1.31	0.31	0.23	-0.62	-0.2	0.13	0.54	0.38	-0.19	-0.24	0.42	0.67	0.46	0.7	0.48	1.94	0.52	-0.1	0.84	0.03	-0.45	-0.03	-0.27	-0.03	0.36	-0.37	-0.51	-0.85
IMAGE:595159	113205 || EEF1A1 || **eukaryotic translation elongation factor 1 alpha 1 || Hs.181165 || AA173759 || || 1915		0.09	0.16	0.72	-0.59	-0.84	0.5	-0.63	0.25	0.38	0.09	-0.42	-0.65	-0.03	-0.68	-0.72	0.5	-1.38	-1.67	0.21	0.24	-0.42	0.13	-0.24	0.65	0.67	-0.65	-0.76	-0.36	0.61	1.29	0.92	0.54	1.7		-0.03	0.4	0.58	0.05	0.6	0.06	0.24	0.38	-0.58	-0.18	-1.1
IMAGE:1740325	313734 || || ESTs || Hs.181334 || AI186974 || ||	0.51	0.74	0.43	1.52	-1.33	-1.11	-0.79	-0.73	0.08	-0.12	0.2		-0.83	-0.83		-1.49	0.12	-1.2	-1.35	-0.08	0	-0.05	-0.17	-0.47	0.92	0.75	0.05	-0.28	0.41	0.75	1.75	0.56	0.76	1.71	1.1	-0.62	0.44	0	-0.09	0.14	-0.31	-0.2	0.28	-0.85	-0.31	-0.05
IMAGE:118015	105201 || || EST || Hs.404574 || T92157 || ||	0.72	0.66	0.34	1.48	-0.7	-0.56	-0.65	-0.86	0.5	0.56	0.09	-0.9	-0.99	-0.46	-1.08	-0.77	0.21	-1.25	-1.2	0.2	0.28	0.06	0	-0.14	0.86	1.11	-0.05	-0.45	0.77	0.55	1.19	0.75	0.97	1.62	0.6	-0.65	0.4	0.37	0.08	0.53	-0.09	-0.11	0.3	-1.67	-2.21	-0.22
IMAGE:1211795	110307 || RPLP0 || **ribosomal protein, large, P0 || Hs.406511 || AA687094 || || 6175		0.08	0.25	1.33	0.97	-0.77	-0.19	0.28	-0.14	-0.45	0.07	-0.32	-0.8	-0.26	-0.56	-1.83	0.44	-1.25	-1.6	0.49	1.18	-0.15	-0.1	0.4	1.19	1.12	-0.53	-0.26	0.56	-0.16	0.8		0.24	0.9	-0.02	-0.21	1.47		-0.09	0.28	-0.7	0.46	0.25	-0.37	-1.3	-0.57
IMAGE:1533634	103374 || || ESTs, Weakly similar to RL12_HUMAN 60S ribosomal protein L12 [H.sapiens] || Hs.126602 || AA917489 || ||	0.11	0.11	0.72	0.54	0.15	-1.41	-0.62	-0.3	0.03	0.01	-0.56		-0.4	0.18	-0.79	-1.18	-0.12	-0.87	-1.01	0.24	1		0.18	-0.03	1.43	0.83	-0.68	-0.57	-0.13	-0.2	0.4	1.3	1.53	1.21	-0.07	0.05	1.75	0.64	-1.34	-0.2	-0.26	-0.09	-0.07	-0.37	-0.14	-1.16
IMAGE:2548854	330613 || RPL12 || ribosomal protein L12 || Hs.405042 || AI951501 || || 6136	0.26	0.02	0.74	0.48	0.11	-0.48		-0.22	0.08	0.12	-0.65	-0.18	-0.27	-0.12	-0.92	-1.89	-0.28	-1.23	-1.3	0.25	1.05	-0.25	0.26	-0.32	1.59	0.62	-0.65	-0.55	-0.4	-0.26	0.63	1.3	1.75	1.05	-0.47	-0.06	1.56	0.62	-1.1	-0.31	-0.08	0.09	-0.2	-0.57	0.45	-0.13
IMAGE:80265	106919 || || **ESTs, Weakly similar to hypothetical protein FLJ20378 [Homo sapiens] [H.sapiens] || Hs.231038 || AI821339 || ||	-0.2	-0.09	0.15	0.69	-0.25	0.46	-1.05	-1.48	0.12	0.18	-0.61	-0.4	-1.16	-0.86	-0.04	-1.17	-0.27	0.05	0.16	0.44	1.34	-0.08	0.28	0.54	1.11	0.07	-0.86	-0.21	-0.22	-0.05	1.34	2.24	1	-0.25	-0.06	-0.23	0.07	0.57	-0.14	1.84	-0.14	0.4	-0.75	-1.72	-0.04	-0.81
IMAGE:1699381	120332 || || **Homo sapiens cDNA FLJ37333 fis, clone BRAMY2020106, mRNA sequence || Hs.133043 || AI050004 || ||	-0.09	0.03	0.23	0.63	0.1	0.41	-0.66	-1.36	-0.09	-0.1	-0.3	-0.58	-1.38	-0.81	0.13	-1.37	-0.46	0.79	0.32	0.25	1.53	-0.32	0.07	0.29	1.25	0.37	-0.54	-0.14	0.06	0	1.22	2.27	0.9	-0.14	0.04	-0.03	0.39	0.5	-0.37	1.73	-0.1	0.52	-0.72	-2.16	-0.74	-1.43
IMAGE:2459966	330811 || RPS20 || ribosomal protein S20 || Hs.173717 || AI936175 || || 6224	0.13	-0.28	0.1	0.55	-0.05	0.4	-0.48	-0.43	-0.06	-0.01	-0.55	-0.27	-1.2	-0.89	-0.14	-1.5	-0.46	0.46	0.19	0.39	1.33	-0.29	0.58	0.64	1.15	0.46	-0.74	-0.34	-0.29	-0.15	1.47	2	0.55	-0.45	0.12	0.2	-0.17	0.46	-0.39	1.76	-0.56	0.61	-0.72	-0.92	-1.07	-1.03
IMAGE:1572036	312126 || || EST, Weakly similar to cytokine receptor-like factor 2; cytokine receptor CRL2 precusor [Homo sapiens] [H.sapiens] || Hs.432225 || AA933034 || ||	-0.71	-0.43	0.21	0.32	-0.14	-0.33	-0.5		-0.83	-0.71	-0.8	0.73	-0.72	-0.27	0.16	-1.31	-0.12	0.17	-0.12	-0.55	1.35			0.27	1.57	0.57	-0.33	0.31	0.6	-0.59	0.82	1.75	0.43	0.23		0.81	0.36	1.11	-0.3	0.8	-0.03	0.07	0.12	-1.37	-1.17	-1.5
IMAGE:530219	221174 || || Homo sapiens cDNA FLJ39478 fis, clone PROST2013605, mRNA sequence || Hs.372680 || AA083680 || ||	-0.45	-0.53	0.29	0.23	-0.27	0.16	-0.75	-1.37	-0.59	-0.52	-0.7	0.81	-0.45	-0.11	0.3	-1.04	-0.43	-0.16	-0.17	-0.25	1.23	-0.83	-0.49	0.28	1.38	0.96	-0.43	0.65	0.8	-0.72	0.8	1.68	0.21	0.21	-0.53	0.88	0.13	0.96	-0.44	0.96	-0.19	-0.04	-0.26	-1.16	0.08	-0.07
IMAGE:1897944	312252 || TSC22 || transforming growth factor beta-stimulated protein TSC-22 || Hs.114360 || AI299525 || || 8848	0.29	0.31	0.43	0.64	-0.01	-0.68	-1.39	-1.78	0.08	-0.14			-1.31	-0.16	-0.33	-0.94	-0.63	-0.03	-0.71	0.04	-0.05	-0.14		0.19	0.79	0.44	-0.38	0.25	0.67	0.23	1.37	1.07	0.92	0.04	-0.02	0.6		0.36	-0.17	0.54	0.49	0.51	-0.09	-0.09		-1.25
IMAGE:845370	116423 || || Homo sapiens cDNA FLJ90749 fis, clone PLACE1011978, moderately similar to ZINC FINGER PROTEIN 91, mRNA sequence || Hs.417257 || AA644085 || ||	0.1	-0.26	-0.16	1.12	-0.12	0.06	-0.96	-1.12	0.1	0.09	-0.6	-0.73	-0.44	-0.05	0.61	-0.08	-0.82	-0.5	-0.34	0.05	-0.2	-0.47	-0.55	-0.14	0.41	0.75	-0.41	-0.62	0.61	0.47	0.83	1.64	1.02	0.75	-0.08	-0.22	1.42	0.6	0.25	0.58	-0.5	0.22	-0.17	-0.58	0.49	-2.06
IMAGE:2272597	315781 || RPS21 || ribosomal protein S21 || Hs.356317 || AI681381 || || 6227	-0.57	-0.86	-0.19	1.15	-0.23	0.65	-0.44	-1.27	-0.19	-0.44	-0.58	0.85	-0.43	0.18	1.5	-0.49	0.5	-0.39	-0.63	0.39	0.14	-0.07	-0.25	-0.38	0.7	0.24	-1.06	-0.64	-0.22	0.07	0.8	1.64	0.61	0.35	1.15	1.17	1.04	0.89	0.65		-0.99	0.31	-0.26	-0.68	-1.36	-2.47
IMAGE:1861510	120378 || RPS3 || **ribosomal protein S3 || Hs.252259 || AI054129 || || 6188	0.12	-0.56	0.38	0.57	0.26	-0.66	-0.04	-1.1	0.43	0.19	-0.59	3.4	-1.08	-0.07	-0.2	0.01	-0.76	-0.66	-0.43	0.27	0.07	-0.46	-1.22	-0.11	0.72	0.31	-0.8	-0.67	-0.83	0.93	1.2	1.73	1.03	0.44	-0.42	0.33	1.46	0.87	-0.06	0.52	-1.14	-0.18	0.5	-0.88	-2.47	-0.4
IMAGE:588728	103532 || RPS3 || **ribosomal protein S3 || Hs.252259 || AA156169 || || 6188		0.09	0.23	0.92	0.86	-0.67	0.05	-0.28	-0.44	-0.82	-0.65	2.27	-0.88	-0.17	-0.57	-1.26	-0.93	-0.51	-0.87	0.57	0.41	0.17	-1.23	-0.41	0.88	1.43	0.08	-0.56	-0.16	0.69	1		1.17	1.41	-0.22	-0.01	1.7	0.41	-0.73	0.1	-1.09	0.28	0.35	-0.38	-1.32	-0.94
IMAGE:884644	104487 || LAMR1 || laminin receptor 1 (ribosomal protein SA, 67kDa) || Hs.181357 || AA629897 || || 3921	0.14	0	0.16	1.7	0.17	-0.04	-1.4	-1.08	0.38	-0.46	0.28		-0.52	-0.76	0.81	-1.22	-0.29	-1.15		0.55	0.57	0	0.37	0.05	0.98	0.37	0.14	-0.17	0.31	-0.56	0.46	0.79	0.58	0.69	0.03	0.62	0.94	0.95	-0.9	-0.65	-1.36	-0.31	0.7	-0.58		-1.25
IMAGE:74051	116745 || || ESTs, Moderately similar to RSP4_HUMAN 40S ribosomal protein SA (P40) (34/67 kDa laminin receptor) (Colon carcinoma laminin-binding protein) (NEM/1CHD4) [H.sapiens] || Hs.221760 || T48292 || ||	-0.42	-0.03	0.26	1.66	0.7	-0.64	-0.4	-0.49	0.05	-0.55	0.4	-0.47	-0.08	-0.54	1.47	-1.73	-0.29	-1.11	-1.54	0.46	0.85	-0.7		0.47	0.99	-0.5	-0.21	-0.29	-0.15	-0.46	0.37	1.54	0.28	0.56	-0.22	0.62	1.73	1.03	-0.88	-0.68	-1.56	-0.16	1.05	-0.21	0.13	-0.42
IMAGE:27516	110570 || || **ESTs, Weakly similar to hypothetical protein FLJ20378 [Homo sapiens] [H.sapiens] || Hs.412142 || R14080 || ||	-0.19	0.06	-0.14	0.41	0.5	-0.65	-0.17	-1.58	-0.31	-0.77	0	-0.09	-0.44	-0.55	0.54	0.5	-0.89	-0.7	-0.88	-0.28	0.7	-0.29	-0.44	-0.28	0.19	-0.17	0.03	-0.56	-0.55	0	0.9	1.62	1.88	1.28	1	0.47	1.16	0.73	0.44	0.2	-0.14	0.12	-0.37	-1.58	-0.71
IMAGE:1836559	314969 || WHSC1L1 || Wolf-Hirschhorn syndrome candidate 1-like 1 || Hs.27721 || AI209194 || || 54904	0.3	0.91	1.56	0.35	-0.83	-0.19	-0.06	-0.3	-0.27	0.02	-0.38		-0.4	-0.71		-1.26	-0.68	-0.61	-1.12	-1.09	0.49		-0.76	0.41	2.36	0.43	0.06	-0.49	0.04	-0.6	1.5	1.22	0.33	0.89	-0.44	0.6			0.8	0.14	-0.48	0.58	-0.39	-1.11	-0.81
IMAGE:300958	103108 || || EST, Weakly similar to hypothetical protein FLJ20489 [Homo sapiens] [H.sapiens] || Hs.141662 || AI822066 || ||	0.22	-0.35	0.58	0.93	0.17	-0.73	-0.33	-0.11	-0.18	-0.03			-2.07	-0.71	-0.17	-0.6	0.51	-1.15	-1.41	0.93	0.27	-0.48	-1.23	0.64	1.51	-0.19	-0.8	-0.09	0.67	-0.2	1.55	1.35	0.76	0.54	-0.34	0.01	0.32	0.66	0.41	0.67	-1.79	0.42	-0.29	0.46	0.34	-0.86
IMAGE:916505	98580 || MCCC2 || methylcrotonoyl-Coenzyme A carboxylase 2 (beta) || Hs.167531 || AA573702 || || 64087	0.04	0.11	-0.19	1.12	-0.51	0.57	-0.47	-0.95	0.72	-0.25	0.36	0.92	-0.13	-0.5	-0.21	-1.04	-0.05	-0.49	-0.44	-0.25	0.87	0.17	-0.28	-0.63	0.4	-0.35	-1.7	-0.53	0.27	0.64	0.66	1.95	1.77	-0.49	-0.36	-0.14	0.35	0.62	-0.06	1.02	-0.57	-0.29	-0.86	0.57	-0.36	-0.89
IMAGE:911901	102999 || || || || AA502230 || ||	0.33	-0.03	-0.31	1.03	-0.73	0.74	-0.52	-0.59	0.81	0.8	0.22	0.16	0	0.08	0.47	-0.83	-0.48	-1.85	-1.06	0.1	0.67	0.08	0.07	-0.09	-0.15	-0.52	-1.35	-0.69	0.33	-0.49	0.16	1.82	0.84	0.12	0.48	0.34	0.75	0.29	0.09	1.17	-1.54	-0.57	-0.48	-0.41	0.78	-0.07
IMAGE:2490482	330702 || RPL23 || ribosomal protein L23 || Hs.234518 || AI972799 || || 9349	0.33	0.13	-0.5	0.82	-0.6	0.62	0.34	-0.43	0.78	0.79	0.24	0.26	-0.08	0.05	0.01	-0.8	-0.56	-1.5	-1.04	0.13	0.47	0.19	0.33	-0.09	-0.17	-0.42	-1.5	-0.89	-0.22	-0.65	0.04	1.63	1.07	0.02	0.64	0.84	0.77	0.33	0.25	1.33	-1.54	-0.22	0	-0.74	0.24	-0.78
IMAGE:449309	307748 || || || 65 || || ||	-0.49	-0.58	0.47	0.27	-0.94	0.21	0.05	-1.12	0.54	0.45	-0.09		-0.29	-0.4	-0.55	-0.91	-0.38	0.15	0.32	-0.18	-0.3	-0.04	0.9	0.43	1.45	-0.21	-1.16	-0.57	-0.77	-0.04	1.36	1.58	0.47	-0.66	-0.16	0.01	0.82	0.87	-0.14	1.76	-0.91	0.43	0.7	-1.05	-0.7	-0.51
IMAGE:81434	114693 || ALOX12 || **arachidonate 12-lipoxygenase || Hs.1200 || T63474 || arachidonate 12-lipoxygenase || 239	0.42	0.56	0.58	0.77	-0.41	-0.19	-0.92	-0.8	-0.16	0.45	0.58	-0.73	-0.5	-0.43	-0.6	-0.54	0.12	-1.09	-1.33	0.06	0.94	0.55	0.5	-0.01	0.86	0.32	-0.21	0.33	0.46	0.68	0.74	0.95	0.43	-0.02	-0.17	-0.67	0.89	0.49	0.77	0.48	-0.9	0.41	-0.17	-2.27	-1.63	0.47
IMAGE:1441751	120381 || || ESTs || Hs.369520 || AA916193 || ||	0.45	0.28	0.57	1.7	0.9	-1.45	-0.17	-0.24	0.64	0.26	0.52	-1.51	-1.28	-1.89	-0.9	-1.64	-0.17	-0.87	-1.38	-0.76	0.23	0.25	-0.48		1.26	0.84	0.99	-0.3	0.67	-0.46	1.27		0.69	0.96	-0.05	0.28	1.66	-0.49	-0.43	-0.47	-0.87	0.35	0.32	0.89	-0.53	0.39
IMAGE:84078	220902 || UGT1A9 || UDP glycosyltransferase 1 family, polypeptide A9 || Hs.375197 || T70999 || || 54600	0.14	-0.39	0.38	0.93	0.84	-1.38	0.04	-0.42	0.56	-0.06	0.13	-0.38	-1.25	-1.15	0.37	-0.94	-0.23	-1.26	-1.34	-0.66	0.59	0.12	0.62	0.4	1.23	0.33	0.31	-0.27	0.13	-0.23	0.61		0.14	0.88	0.04	0.86	1.54	-0.14	-0.4	-0.31	-0.84	-0.21		0.35	-0.06	0.46
IMAGE:1606837	222085 || IMPDH2 || IMP (inosine monophosphate) dehydrogenase 2 || Hs.75432 || AA996028 || || 3615	0.18	-0.47	0.38	0.81	0.57	-1.57	0.26	-1.33	1.37	0.63	0.23	-0.31	-1.73	-1.17	0.17	-0.41	-0.1	-1.33	-1.51	-0.73	0.46	0.56	0.68	-0.18	1.09	0.56	0.2	-0.34	-0.58	-0.42	0.97	1.2	0.08	0.51	0.08	0.83	1.34	0.21	-0.01	-0.05	-0.72	-0.56	0.39	0.34	-0.18	-0.37
IMAGE:529307	100233 || TOM7 || homolog of Tom7 (S. cerevisiae) || Hs.112318 || AA069704 || || 54543	0.24	-0.42	0.35	1.39	-0.13	0.2	-0.54	0.05	0.17	0.15	-0.05	-0.12	-0.29	-1.23	0.79	-0.44	-0.87	-1.21	-0.98	-0.6	-0.16	0.32	0.73	0.39	0.69	-0.05	-1.42	-0.36	0.04	-0.75	-0.13	1.51	0.78	0.25	0.69	-0.49	1.08	0.58	0.53	-0.68	0.22	0.66	0.47	-0.98	0.13	-0.39
IMAGE:34849	111144 || EEF2 || eukaryotic translation elongation factor 2 || Hs.75309 || R20379 || || 1938	1.01	0.96	0.33	0.9	-0.48	-0.02	-0.3	-0.45	1.24	0.04	1.69	0.38	-0.6	-1.71	-1.18	-0.71	1.06	-0.85	-0.39	-0.75	0.45	0.82	0.91	-0.5	0.72	-1.02	-1.11	-0.95	-0.93	-0.42	0.26	1.41	0.95	0.97	0.54	-0.1	0.3	0.73	0.95	-0.65	-0.09	-0.03	0.36	-0.38	-0.8	-2.54
IMAGE:841044	116873 || RPL28 || ribosomal protein L28 || Hs.356371 || AA486746 || || 6158	0.37	-0.17	-0.15	0.56	-0.37	0.3	0.12	-0.44	0.53	-0.46	0.24	1.81	-1.37	-0.57	-0.61	0.01	0.31	-1.36	-0.61	-0.81	0.38	-0.2	0.26	0.73	0.36	-0.5	-1.16	-0.77	-1.15	0.1	-0.3	0.82	1.16	0.52	0.88	0.53	0.35	0.8	-0.15		-0.67	-0.26	0.12	0.7	0.64	-0.33
IMAGE:32527	310518 || || **EST, Weakly similar to hypothetical protein FLJ20489 [Homo sapiens] [H.sapiens] || Hs.412030 || R18760 || ||	-0.23	0.09	-1.17	1.19	0	0.33	0.53	-0.98	1.13	0.17	0.31		-0.19	0.16	0.37	-0.06	0.23	-0.69	-0.44	0.17	1.26	-0.13	0.59	-0.49	-0.75	-0.07	-1.56	0.01	0.13	-0.88	0.9	1.62	-1.18	0.66	-0.51		1.5	-0.78	0.33		-0.53	-0.1	0.42	0.41	-1.01	-0.92
IMAGE:1084278	106925 || APOA4 || apolipoprotein A-IV || Hs.1247 || AA588783 || || 337	0.09	-0.39	-0.75	-0.16	-0.84	-0.11	0.77	0.19	0.16	0.2	0.6		-0.18	-0.08	-0.34	0.09	-0.01	-0.01	0.38	0	-0.29	-0.67		-0.52	-0.5	-0.08	-0.69	0.63	-0.73	-0.03	1.8	2.39	0.99	-1.18	-1.25	-1.06	0.68		0.09	-0.04	0.12	-0.19	-0.9	1.96
IMAGE:824851	309103 || FLJ12443 || hypothetical protein FLJ12443 || Hs.179882 || AA488868 || || 79888	-0.17	-0.62	-0.71	0.32	-0.25	0.31	0.7	0.62	0.26	0.31	0.75		0.19	-0.31		-0.29	-0.09	0	0.23	0.01	-0.16	-0.1	0.17	-0.23	-0.61	-0.62	0.12	1.03	0.64	-0.44	1.52	2.26	0.57	-0.62	-1.04	-1.03	0.34	-1.34	0.19	-0.08	0.37	-0.23	-0.82	0.08	-0.56	-0.7
IMAGE:1947289	319355 || || EST || Hs.292428 || AI350851 || ||	0.2	-0.38	-0.52	0.4	-0.04	0.41	0.76	0.31	0.44	0.12	0.76		-0.24	-0.36	-0.2	0.09	0.05	0.04	0.37	0.14	0.01	-0.12	0.22	-0.52	-0.56	0.09	-0.16	0.95	0.26	-0.19	1.64	2.62	1.15	-0.66	-0.99	-0.3	0.45	-1.53	0.15	0.05	0.41	-0.38	-1.17	-1.08	-1.47	-1.32
IMAGE:201483	106859 || FLJ12443 || hypothetical protein FLJ12443 || Hs.179882 || R97014 || || 79888	0.43	0.09	-1.04	0.22	-0.2	0.26	0.31	0.76	0.01	0.07	0.5	0.31	-0.95	-0.24	-1.19	-0.02	-0.34	0.16	0.07	0.2	-0.05	-0.41	0.37	0.24	-0.63	0.09	-0.19	0.63	-0.27	-0.3	1.5	1.81	0.88	-0.24	-0.25		-0.05	-0.56	0.14	-0.18	0.7	0.17	-0.39	-0.87		-1.51
IMAGE:382649	115511 || FLJ23091 || hypothetical protein FLJ23091 || Hs.250746 || AA069518 || || 79971	-0.19	-0.27	-1.3	0.88	-0.31	-1.44			1.13	-0.82			-0.69	-1.09	0.44	-0.73	-0.88	-1.23	-0.3	0.45	0.13		-0.68			-0.11	0.49	-0.65	1.95	-0.24	3.35	3.16	0.19	0.13	0.61	-0.12	1.24	-1.05	-0.72	-0.03	0.85	1.1	-1.1	-0.69		-1.41
IMAGE:589153	308148 || FLJ23091 || hypothetical protein FLJ23091 || Hs.250746 || AA147186 || || 79971	0.29	0.59	-1.13	0.63	0.25			-1.34	1.17	0.05			-1.36	-1.78	-1.5	-1.45	-0.53	-0.62	-0.81	1.12	-0.58	-0.76	-0.21		-2	-0.54	1.29	-0.45	1.51	-0.21	4.35	2.41	0.75	-0.02	0.71	-0.52	0.94	-0.91	-0.07	-0.38	0.94	1.64	-0.82	1.14	-1.45	-0.36
IMAGE:2506776	331017 || PRDX2 || peroxiredoxin 2 || Hs.146354 || AW006793 || || 7001	-0.11	-0.83	0.1	-0.82	-0.32	0.03	0.23	-1.22	0.02	0.33	0.43	0.17	-0.47	-1.34	-0.76	0.36	0.04	0.88	0.71	-0.59	-0.31	-0.62	-0.25	-0.76	0.09	0.53	0.41	-0.47	0.52	-0.33	2.77	1.45	0.35	0.04	0.17	0.27	0.64	0.21	-0.28	0.53	-0.16	1.05	0.35	0.27	-1.62	-1.68
IMAGE:245147	111554 || || **Homo sapiens cDNA FLJ32566 fis, clone SPLEN2000047, mRNA sequence || Hs.412406 || N54398 || ||	-0.04	-0.27	1.6	-0.07	-0.19	1.03	-1.07	-0.35	0.53	0.23			-0.26	-0.22	-0.72	-0.71	-0.35	1.03	0.07	-0.38	-0.77	-0.64		-0.03	1.18	0.59	-0.56	1	1.86	-0.15	-0.25	1.78	-0.25	-0.85	-1.15	-0.27	-0.44	-1.13	-0.28	0.72	-0.71	0.24	0.36	0.53	-0.26	-0.29
IMAGE:25763	307359 || ANKH || ankylosis, progressive homolog (mouse) || Hs.168640 || R12303 || || 56172	0.08	0.76	1.43	0.78	0.74	-0.24	-0.64	0.52	0.8	0.78	-0.98		-0.58	-1.34	-0.8	-1	0.18	0.5	0.22	0.17	-0.82	-0.25	-0.43	-0.17	0.63	0.6	-0.19	0.31	0.47	0.28	0.39	2.15	0.37	-0.01	-0.08	-0.81	-1.34	-0.27	0.4	-0.36	0.27	-0.08	0.4	-0.27	-1.52	-1.01
IMAGE:1520937	306932 || ANKH || ankylosis, progressive homolog (mouse) || Hs.168640 || AA910836 || || 56172	-0.11	0.76	1.65	0.89	0.79	-0.11	-0.48	0.89	1.23	0.53			-0.37	-1.47	-0.59		0.35	0.65		-0.37		-0.3	-0.6	-0.2	0.79	0.46	-0.63	-0.02	0.27	-0.79	0.44	2.61	-0.04	-0.5	-0.73	-1.37	-1.01	-0.32	0.45	-0.96	0.26	-0.83	-0.03		-1.13
IMAGE:767469	104700 || ANKH || **ankylosis, progressive homolog (mouse) || Hs.168640 || AA418007 || || 56172	-0.07	0.9	1.64	0.6	0.81	-0.47	0.13	0.97	0.79	0.05		-0.37	-0.44	-0.91	0.16	-2.16	0.12	0.59	0.38	0.16	-0.63	-0.56	-0.84	0.28	1.06	0.73	-0.12	-0.66	0.24	-0.15	0.32	2.7	-0.16	-0.16	-0.42	-0.52		-0.54	-0.38	-1.12	0.55	-0.81	-0.46	-0.63	-0.79
IMAGE:321386	112907 || IQGAP2 || IQ motif containing GTPase activating protein 2 || Hs.78993 || W32272 || || 10788	0.77	0.44	0.95	0.25	-0.44	-0.5	0.58	1.83	2.77	0.82	-0.09	-0.79	-0.94	-0.5	0.14	-1.25	-1.01	-1.25	-0.93	0.14	0.19	-0.16	0.19	-0.87	-0.51	-0.55	0.01	0.9	-0.03	0.14	1.71	2.76	-0.43	-0.23	0.2	-1.18	-1.52	0.68	-0.38	0.37	-0.1	-0.51	0.14	-0.06	-0.62	-1.13
IMAGE:307325	161545 || EDG1 || endothelial differentiation, sphingolipid G-protein-coupled receptor, 1 || Hs.154210 || N93476 || EDG-1=endothelial differentiation protein=putative G-protein || 1901	0.68	0.21	0.26	0.02	-1.25	-1	0.7	1.62	1.25	0.49	0.74		0.18		-0.8		0.74		-1.13	-1	0.16	-0.91	0.09	-1.25	0.49	-0.64	0.63	1.41	0	-0.42	0.45	2.44	-1.35			-0.48	-0.53	-1.05	-1.3		-1.03	1.07	0.8	-0.12	-0.3
IMAGE:1417886	224466 || CERK || ceramide kinase || Hs.34516 || AA894457 || || 64781	-0.23	-0.08	1.37	0.67	-1.32	-0.61		-0.3	-0.3	0.65	0.58		0.32	0.93	0.39	-1	0.88	-0.43	-0.34	0.28	-0.76	-0.73	0.2	0.49	0.95	-0.57	-0.07	-0.08	0.21	0.62	1.37	1.73	-0.74	0.19	-0.71	-1.08	-1.12	-1.33	0.58	0.67	-0.19	-0.05	0.69	-0.54		-1.03
IMAGE:262932	116669 || RPC8 || RNA polymerase III subunit RPC8 || Hs.353192 || H99699 || || 171568	-0.74	-0.47	0.3	0.02	-0.17	-1.45	0.21	0.01	-0.16	0.52	1.64	-0.36	-0.65	-0.86	-0.17	0.03	0.12	1.42	0.98	0.4	-0.3	0.71	0.32	-0.12	0.02	-0.2	-0.51	-0.04	0.19	1.16	0.02	0.33	0.25	0.05	-0.38	-0.32	-0.43	-0.37	0.6	-0.12	-0.55	0.52	0.13	0.38	-0.44	-1.39
IMAGE:47475	114668 || CYFIP2 || cytoplasmic FMR1 interacting protein 2 || Hs.258503 || H12043 || inducible protein || 26999	0.4	0.14	0.34	0.88	-0.26	-0.42	0.01	0.28	0.35	0.76	1.12	-0.69	-1.66	-1.2	0.14	-1.48	-0.55	0.98	0.17	-0.14	-0.01	1.12	0.2	-0.35	0.3	-0.79	0.41	1.08	-0.26	1.28	0.56	0.46	1.21	0.21	0	-1.15	-0.34	-1.85	0.74	-0.31	-0.37	-0.42	-0.18	-0.56	-0.04
IMAGE:815225	318497 || HSBP1 || heat shock factor binding protein 1 || Hs.250899 || AA481263 || || 3281	0.11	0.35	0.24	-0.48	-0.52	-0.26	0.41	0.49	0.66	0.77	1.53	-1.11	-0.32	-0.15	-0.26	-0.92	0.05	-0.42	-0.51	0.33	0.71	0.7	0.31	0.15	-0.05	1.41	0.01	-0.32	-0.28	0.36	1.11	-0.02	0.53	0.15	0.1	-0.73	-1.04	-0.97	0	-0.83	-1.41	0.14	0	-0.1	0.21
IMAGE:343443	104510 || RBPMS || RNA-binding protein gene with multiple splicing || Hs.80248 || W67200 || || 11030		0.38	-0.62	-1.13	-0.6	0.19	0.83	0.26	0.27	1.52	0.78		0.33	1.09	-1.57	-1.77	-0.85	0.81	0.28	1.54	1.67	0.79	0.12	0.26	-0.29	0.09	-0.01	0.16	-0.98	0.5	0.19	0.01	0.81		-0.89	-0.04	-0.03	-0.31	1.44	-1.51	-0.26	0.65	-0.6	-0.59	-0.91	-2.12
IMAGE:549728	116918 || || Homo sapiens cDNA FLJ30484 fis, clone BRAWH2000071, mRNA sequence || Hs.350899 || AA102454 || ||	0.05	0.47	0.46	0.05	1.07	-0.37	-1.2	-0.25	0.81	1.85	0.98	-0.88	-0.86	-0.82	-1.3	-1.66	-0.75	1.24	0.75	0.37	1.15	1.51	1.5	1.12	0.56	0.52	-0.73	-0.19	-0.83	-0.28	0.05	0.09	0.5	-0.12	-0.32	-1.62	-1.84	-1.16	0.49	-0.94	0.14	1.02	0.35	0.19	-0.14	-1.05
IMAGE:785745	102601 || DXS1283E || GS2 gene || Hs.264 || AA448952 || || 8228	0.16	0.19	0.08	-0.37	-0.35		0.03	-0.42	-0.39	0.75		-0.35	-0.9	-0.75	-0.36		-1.13	2.23	1.59	0.07	1.26	0.44	0.92	1.35	0.09	0.82	0.38	-1.04	-0.77	0.25	0.13	-0.45	1.35	0.09	-0.75	-1.35	0.06	0.17	0.28	-0.89	-0.11	-0.36	0.36	-0.46	-1.22	-0.67
IMAGE:416374	226071 || NET-6 || transmembrane 4 superfamily member tetraspan NET-6 || Hs.284243 || W86201 || || 27075	0.82	0.09	-0.09	1.09	0.34	-0.38	0.85	1.75	-1.39	0.38	-0.46		0.79	-0.54	1.38	-1.59	-1.08	0.58	-0.23	-0.49	-0.47	-1.39	-0.94	0.82	0.37	-0.87	0.12	0.28	-0.58	-0.05	-0.22		1.11	-0.38	0.09	-0.01	-0.25	0.41	-0.38	-0.44	1.4	1.73	-1.02	0.55	-1.07	-0.62
IMAGE:430709	226978 || || ESTs, Moderately similar to nudix (nucleoside diphosphate linked moiety X)-type motif 5 [Homo sapiens] [H.sapiens] || Hs.426471 || AA678092 || ||	0.64	-0.09	0.31	0.31	-0.26	-0.7		0.72	-1.44	0.18	-0.32		-0.3	0.02	0.03	-1.7	-0.62	0.24	-0.34	0.12	-0.52			0.41	0.87	-0.89	0.25	0.4	1.06	-0.06	0.22	-0.22	0.85	0.39		0.03	0.76	-0.42	-0.19	-0.71	0.24	1.02	-0.83	1.91	-0.62	-0.58
IMAGE:784830	113309 || D123 || D123 gene product || Hs.82043 || AA448289 || || 8872	0.77	0.01	0.35	0.67	0.12	-0.31	-0.28	1.1	-1.34	-0.24	-0.41	-0.94	0.53	0.38	-0.49	-2.7	-0.56	0.27	-0.32	0.02	-0.37	-1.05	-0.45	0.56	0.92	0.02	-0.43	0.71	1.45	0.34	0.61		0.45	0.67	-0.28	0.2	0.47	-0.5	0.04	-0.71	0	1.02	-0.64	1.84	0.08	-1.4
IMAGE:139705	108337 || || Homo sapiens cDNA: FLJ21869 fis, clone HEP02442, mRNA sequence || Hs.28465 || R63929 || ||	0.57	-0.17	0.25	0.19	-0.25	-1.7	-0.61	0.81	-1.67	-0.42	0.11		0.2	-0.16	1.29	-0.99	-1.13	0.63	0.17	-0.52	-0.57	-1.12	-1.11	-0.12	0.45	0.64	0.37	-0.23	0.61	0.32	0.72		1.28	0.81	0.17	0.39	-0.45	-1.01	-0.82	0.94	-0.81	1.49	0.52	0.44	0.66
IMAGE:362770	222070 || HTGN29 || HTGN29 protein || Hs.283437 || AA018631 || || 56951	-0.03	0.9	0.24	0.67	0.54	-1.15	-0.08	-0.02	-0.47	0.07	0.27	-1.97	-0.62	-0.8	-0.52	0.06	-1.98	0.22	-0.18	0.13	0.94	0.52	-0.5	-0.05	-0.38	0.34	-0.12	0.11	0.64	0.02	0.84	0.03	1.14	1.14	0.69	-0.4	-0.8	-0.24	0.5	0.18	-0.44	1.19	-1.42	0.48	0.13	0.14
IMAGE:290597	118619 || KIAA1971 || **similar to junction-mediating and regulatory protein p300 JMY || Hs.203418 || N71692 || || 123720	0.12	1.45	0.4	0.46	-0.51	-0.34	-1.47	-0.56	0.26	0.38	0.41	-1.59	-0.25	-0.09	-0.29	-1.85	-0.6	0.17	-0.09	1.32	-0.1	0.1	-0.14	0.19	0.49	-0.19	0	0.38	0.44	-0.75	0.5	0.64	0	2.66	-0.09	-0.81	0.47	0.32	-0.61	-0.47	-0.6	-0.17		0.2	0.05	0.14
IMAGE:970880	221908 || TPM4 || tropomyosin 4 || Hs.250641 || AA774983 || || 7171	0.25	1.18	0.56	0.72	-0.77	0.32	-1.51	-0.76	0.27	0.65	0.53	-1.69	0.14	-0.22	-0.28	-1.51	-0.86	0.3	-0.26	0.69	-0.48	0.46	0.26		0.53	-0.15	-0.09	0.66	0.95	-0.89	0.88	0.76	-0.14	2.53	-0.02	-0.91	-0.16	0.56	-0.79	-0.38	-0.31	0	-0.21	-0.16	0.37	-1.16
IMAGE:128711	307638 || ANLN || anillin, actin binding protein (scraps homolog, Drosophila) || Hs.62180 || R12261 || || 54443	-0.23	0.03	0.19	-0.28	-0.31		-0.06	-0.58		-0.09	-0.44		-0.31	-1.73	0.75	-0.6	-1.53	1.11	0.94	-0.1	-0.41			-0.8	0.4		0.28	-0.35	0.56	-0.65	0.74	1.21		2.38			-0.43	0	-1.38	-0.51	0.25	0.12	-0.1	0.46	0.52	0.99
IMAGE:2435471	330585 || || ESTs, Moderately similar to hypothetical protein FLJ20378 [Homo sapiens] [H.sapiens] || Hs.433672 || AI859300 || ||	0.26	0.42	-0.05	0.53	-0.07		-0.41	-0.6	0.33	-0.17	-0.18		-0.63	-1.33		-0.19	-0.52	0.8	-0.4	0.37	0.54	0.31	-0.24	-0.47	0.05	0.23	0.21	0.56	0.64		-0.13	0.16	0.61	0.77	1.34	0.26	0.16	-0.44	-1.79	-0.23	0.58	-0.13	-0.5	-1.04	0.11	0.4
IMAGE:84560	102764 || TEM6 || tumor endothelial marker 6 || Hs.12210 || T74023 || || 64759		0.22	1.12	1.42	-0.48	-0.8	-1.35	-0.14	0.13	-0.09			-0.43	-1.05			-0.43	0.22	-0.15	0.32	-0.91		0.62	0.04	0.38	-0.87	-0.18	0.04	0.95	-0.63	-0.02	0.53	1.42	1.35	1.04	-0.46	1.08	-0.97	-0.42		-0.38	-0.82	-0.52	-0.74	0.38	0.63
IMAGE:826245	220944 || DDXx || nucleic acid helicase DDXx || Hs.95665 || AA521482 || || 54505	-0.09	0.38	0.48	0.17	0.09		-0.34	0.18	-0.11	-0.11	-0.28		-0.35		0.12		-0.65	0.17	-0.28	-0.11		0.17	0.25	-0.51	0.82	-0.57	-0.09	-0.21	-0.01	-0.23	-0.14	0.21	1.38	0.14	1.42	-0.35	-0.09	-1.05	-0.08		-0.3	0.09	-0.61	-0.7	-0.46	1.58
IMAGE:795877	99936 || SNK || serum-inducible kinase || Hs.3838 || AA460152 || || 10769	0.15	0.75	-0.74	-0.57	-0.96	-0.52	-0.05	0.06	1.07	0.54	1.25	-0.08	-0.53	1.04	0.52	-0.83	-1.37	-0.54	-0.75	0.29	2.06	2.42	1.44	-1.1	-0.15	-1.65	0.62	-0.52	-1.83	-0.05	-0.89	0.75	1.46	0.72		0.46	1.03	-0.96	-1.04	-1.29	-0.86	1.03	0.45	0.68	-1.06	-0.53
IMAGE:1643566	309238 || CA9 || carbonic anhydrase IX || Hs.63287 || AI023541 || || 768	1.2	0.06	-0.33	-0.12			-1.16	-0.01		-0.27	0.28	-0.48	1.12	0.91	0.76	-1.11	-0.3	-1.36	-1.96	0.28	1.63	0.93	-0.07	-1.14	-0.13	-1.65	0.25	-0.11	-0.59	0.03	0.54	2.83	3.51	1.17	0.43	-0.73	3.44	-0.33	-1.38	-1.9	0.22	-0.03	-0.92	-0.79	-1.77	-0.84
IMAGE:784772	101310 || AKAP12 || A kinase (PRKA) anchor protein (gravin) 12 || Hs.788 || AA478542 || || 9590	0.82	1.27	-0.02	0.35	-1	-1.12	0.2	-1.32	0.6	-0.02	-0.38		0.11	-0.36	0.84	-0.09	-0.41	-0.9	-1.16		0.35	-0.3	-1.53		-1.27	-0.31	0.73	-0.51	0.71	-0.3	0.62	0.03	2.17	1.73	0.47	-0.1	-0.12	0.54	0.36	-2.07	1.22	2.04	0.47	-1.84	-0.77	0.2
IMAGE:486787	104162 || CNN3 || calponin 3, acidic || Hs.194662 || AA043227 || || 1266	1.24	0.89	-0.01	0.4	-0.3	-0.38	-1.6	0.76	1.73	-0.05	-0.45	0.15	1.1	-0.85	-0.04	0.57	-1.76	-1.14	-1	0.79	0.55	-0.18	-0.42	-0.63	-0.67	-1.18	-0.35	0.4	0.76	-0.97	0.28	0.13	-0.49	1.09	0.6	-0.36	0.62	0.34	-0.23	0.05	-0.84	0.67	0.22	0.52	0.35	-0.41
IMAGE:2545705	330586 || CNN3 || calponin 3, acidic || Hs.194662 || AI969128 || || 1266	1.85	1.7	0.09	0.47	0.09	-0.7	-1.83	0.7	1.2	-1.23	-0.59	-0.16	0.54	-1.24	-0.2	-0.46	-2.09	-0.98	-1.25	1.14	0.88	-0.43	0.17	-0.5	-0.27	-0.83	0.75	0.57	0.28	-0.38	0.7	0.24	0.05	1.18	0.48	-0.07	0.89	-0.12	-1.01	-0.06	-0.78	1.05	-0.21	0.04	0.46	-0.25
IMAGE:753907	111509 || FLJ21791 || hypothetical protein FLJ21791 || Hs.7378 || AA479351 || || 90102	0.65	1.93	0.25	0.16		-1.24	-1.25	-0.21	1.15	-0.11	-1.01		-0.27	-0.03	-0.17	-1.52	-0.27	-0.31	-0.79	1.06	1.09	0.58	0.7		0.26	-1.6	0.83	0.4	-0.42	0.28	0.62	0.08	-0.12	1.37	1.52	-0.79		-1.51	-0.42		-0.32	0.39	-0.01		-0.55	-0.3
IMAGE:782460	115972 || ESDN || endothelial and smooth muscle cell-derived neuropilin-like protein || Hs.173374 || AA431438 || || 131566	-0.44	0.47	0.61	0.19	-0.4		-0.93	-2.29	1.39	-0.28	1.4	0.83	-1.16	-0.41	0.41	-0.43	-0.12	-0.95	-0.56	-0.86	1.58	2.02	0.5	-0.31	0.73	-0.44	0.32	0.37	0.62	0.09	0.19	0.75	-0.38	-0.19	0.98	-0.69	0.25	-0.7	0.01	-0.51	-0.41	1.37	-0.25	-1.07	-0.93	-0.35
IMAGE:838736	98455 || ESDN || endothelial and smooth muscle cell-derived neuropilin-like protein || Hs.173374 || AA457544 || || 131566	-0.55	1.07	0.64	0.39	-0.96			-1.44	1.01	0.29	1.31		-0.27		-1	-0.95	-0.9	-0.53	-0.33	-0.81	0.06	1.56		-0.91	0.57	-0.5	0.42	0.52	0.93	-0.14	0.48	-0.25	0.47	-0.21	0.45		-0.64	-0.5	0.3		-0.53	1.89	-0.26	-0.5		-0.09
IMAGE:1901754	307656 || ESDN || endothelial and smooth muscle cell-derived neuropilin-like protein || Hs.173374 || AI302412 || || 131566		1.61	0.67	0.32	-0.73		-1.48	-1.01	0.85	0.12	1		-0.66	-1.32	-0.32	-0.95	-0.49	-0.54	-0.77	-0.82	0.13	1.5	-0.14	-1.08	0.77	-0.74	0.52	0.58	1.24	0.14	-0.12	-0.08	0.72	0.33	0.69	-0.65		-0.36	0.04		-0.39	1.9	-0.33	-0.08	-0.54	0.29
IMAGE:263200	111367 || ESDN || endothelial and smooth muscle cell-derived neuropilin-like protein || Hs.173374 || H99543 || || 131566	0.46	1.84	0.63	0.53	-0.69	-1.45	-1.29	-1.54	0.87	0.5	1.09		-0.53	-1.39	-0.38	-0.9	-0.57	-0.49	-0.62	0.15	0.22	1.79	-0.03	-1.07	0.67	-1.05	0.48	0.63	1.2	0.41	0.22	0.02	1.09	0.7	0.45	-0.95	-0.92	-0.2	-0.07	-0.78	-0.82	1.95	-0.09	0.16	-0.57	0.16
IMAGE:265494	114947 || ESDN || endothelial and smooth muscle cell-derived neuropilin-like protein || Hs.173374 || N21309 || || 131566	-0.04	1.48	0.65	0.26	-0.61		0.16	-0.78	0.41	0.48	0.59		-1.16	-1	-0.52	-1.12	-0.61	-0.42	-0.62	0.66	0.3	1.2	-0.07	-0.88	0.71	-0.44	0.87	0.59	1.06	0.44	0.49	-0.19	0.25	0.25	0.54	-1.02	-0.84	-0.66	-0.01	-0.05	-0.61	1.5	0.12	0.37	-1.63	0.08
IMAGE:1646628	220343 || STXBP5 || syntaxin binding protein 5 (tomosyn) || Hs.184319 || AI025874 || || 134957	-0.43	1.57	0.1	0.97	-1.27			-1.21	0.9	1.48			-0.69		-0.63	-0.6	-1.18	-0.96			-0.2	-0.29	-0.1	-0.61	0.55	-1.36	-0.05	0.85	0.42		0.86	-0.18	1.27	0.31		-0.75	0.84	-0.35	1.44	-0.99	0.25	0.29	0.9	0.05	-0.75	-0.32
IMAGE:754600	110535 || NFIX || nuclear factor I/X (CCAAT-binding transcription factor) || Hs.35841 || AA406269 || || 4784	0.76	1.6	0.58	0.93	0.77	-0.81	-1.67	-1.14	0.54	0.71	1.49		-1.1	-1.03	-0.71	-1.65	0.16	0.12	0.14	0.2	0.22	-0.33	0.28	-0.15	0.16	-0.38	0.38	-0.14	0.7	0.05	1.4	-0.31	0.77	-0.07	0.26	-0.18	0.43	0.19	-0.49	-2.47	-0.11	0.74	-0.75		-0.07	0.04
IMAGE:810057	116638 || CSDA || cold shock domain protein A || Hs.198726 || AA455300 || || 8531	0.53	0.42	-0.21	1.18	-0.29	-1.56	-0.73	-0.67	-0.15	-0.11	0.22	-0.15	-0.19	-1.28	-0.53	-1.7	0.55	-0.18	-0.62	-0.71	1.06	0.9	0.57	-0.21	0.78	0.15	-0.61	0.54	0.78	1.01	0.38	0.69	1.33	0.4	0.05	0.4	-0.06	1.23	-0.67	-0.52	-0.26	0.48	-0.4	-1.66	0.1	-0.17
IMAGE:587452	115561 || || Homo sapiens, clone IMAGE:3860421, mRNA, mRNA sequence || Hs.159486 || AA132537 || ||	1.02	0.46	0.03	1.37	-0.2	-1.23	0.25	-0.41	0.41	0.19	0.43	0.44	-0.8	-0.62	-0.29	-1.54	-0.75	-0.22	-0.12	0.22	1.33	0.26	-0.55	-1.49	0.34	1.23	0.08	-0.58	-0.09	0.55	0.5	1.34	1.75	0.69	0	0.67	0.25	-0.4	-1.2	-0.43	-0.73	0.03	-0.57	0.01	-0.38	-1.22
IMAGE:566434	117240 || SLC38A5 || solute carrier family 38, member 5 || Hs.195155 || AA149673 || || 92745	0.73	0.54	0.04	1.09	-0.02		-0.14	0.16	0.43	0.17	-0.01		-0.66	-1	-0.29	-1.54	-0.69	-0.25	0.07	0.18	1.29	0.02	-0.26	-0.96	0.31	0.5	0.32	-0.68	0.05	0.55	0.4	1.26	1.64	0.65	-0.48	0.58	0.12	-0.22	-1.02	-0.3	-0.59	0.11	-0.39	-1.4	-0.09	-0.16
IMAGE:60316	114737 || || || || T39229 || ||	0.32			0.67	-0.04		0.62	-0.44	-0.18	-0.03	0		-0.89	-0.24	0.51	-0.99	-0.35	-0.49	-0.74	0.6	0.7	-0.07	-1.39	0.14	0.36	0.67	0.07	0.26	0.41	1.01	0.56	0.71	1.53	0.26	0.47	-0.09	0.05	-0.9	-0.75	-0.15	-0.44	0.47	-0.83	-1.36
IMAGE:701819	226682 || MBLL39 || muscleblind-like protein MBLL39 || Hs.283609 || AA287121 || || 10150	1.27	1.13	-0.33	1.03	-0.54	-1.25	-1.28	-0.2	-0.44	-0.23	-0.13		-0.05	-0.58	-0.24	-1.35	-1.36	0.25		0.32	1.32	0.03	-0.58	-0.48	-0.15	1.32	0.23	-0.07	0.05	0.22	1.08	0.78	1.71	0.12	0.54	0.49	-0.66	-0.6	0.3	-0.2	-0.38	0.44	-0.7	-1.75	0.24	0.55
IMAGE:273048	103627 || MBLL39 || **muscleblind-like protein MBLL39 || Hs.283609 || N36402 || || 10150	1.01	1.76	-0.23	1.15	-1.04			-0.5	-0.55	0.79	-0.43		-0.59	-1.25			-1.45	0.19	-0.17	0	0.57		-0.96	-1.21	-0.1	1.12	0.69	-0.03	0.5	-0.22	1.19	0.14	1.73		0.12	0.19	-1.55	-0.76	0.36	-0.15	-0.65	0.32	-1.2		0.7	0.58
IMAGE:811079	221506 || DKFZp313M0720 || hypothetical protein DKFZp313M0720 || Hs.355793 || AA485458 || || 196527	1.14	1.21	0.38	0.49	-0.05	-0.42	-1.21	0.18		-0.08	-0.11	0.12	0.18	-0.97	-0.32	-0.88	-0.57	0.55	0.1	0.65	1.05	0.39	0.46	-1.44	0.08	0.42	0.65	0.19	-0.18	-0.21	0.85	1.47	0.71	0.23	-0.78	-1.61	0.17	0.18	-0.42		-0.25	-0.01	-0.5	-1.46	-0.49
IMAGE:246722	115463 || SERPINE2 || serine (or cysteine) proteinase inhibitor, clade E (nexin, plasminogen activator inhibitor type 1), member 2 || Hs.21858 || N57754 || || 5270	2.55		1	0.97	-0.93		0.11	-0.44	-0.72	0.84	0.55		0.9	-0.31	0	-0.94	-0.84	0.11	-0.22	1.14	1.81	2.4	0.38	-0.34	1.21	0.18	-0.59	0.1	-0.56	-0.32	0.22	-0.27	-0.24		-0.86	-1.35	-0.83	-1.17	-1.41	-1.33	-0.48	-0.15	-0.19	1.1	-0.35	-0.65
IMAGE:744647	114966 || CTNNAL1 || catenin (cadherin-associated protein), alpha-like 1 || Hs.58488 || AA621315 || || 8727	1.17	0.09	-0.52	1.44	-1.26	0.09	-0.76	-0.95	0.08	0.73	0.32		1.3	0.13	-0.25	-1.38	-0.95	0.09	0.12	0.7	0.29	1.52	1.4	-1.32	-0.27	0.53	0.31	-0.32	-0.12	-0.72	0.76	0.24	1.23	1.22	-1.04	-1.35		0.35	-1.31	-0.85	-1.63	0.37	1.23		-0.75	-0.04
IMAGE:1696831	319615 || || Homo sapiens, clone IMAGE:4332938, mRNA, mRNA sequence || Hs.88594 || AI095794 || ||	0.78	0.26	0.49	1.03	-0.91			-0.94	0.34	1.49			-0.27	-0.77	-0.85	-1.28	-1.64	0.54	-0.1	-0.41	0.53	1.11	0.62	-1.46	0.82	-0.03	0.14	-0.4		0.28	0.99	-0.29	0.43				0.98	-0.67		-0.62	-0.41	0.13	0.33	0.17	-1.05	0.57
IMAGE:377461	100059 || CAV1 || caveolin 1, caveolae protein, 22kDa || Hs.74034 || AA055368 || || 857	1.61	1.75	-0.22	2.38			-0.47	-0.73	0.26	0.47	-0.08		0.12	-1.61	0.12	-0.15	-1.32	-0.98		0.2	0.86		-0.01	-2.09	0.36	-0.35	-0.35	-0.74	-0.47	-0.2		-0.4	2.36	2.06	-0.11	-1.12		-0.62	-0.77	-0.29	-1.32	-0.09	1.1	-0.21	0.91
IMAGE:841664	114580 || CAV1 || caveolin 1, caveolae protein, 22kDa || Hs.74034 || AA487560 || || 857	1.98	2.04	1	2.11	-0.94	-0.41	0	-0.23	0.43	0.22	-0.47	-0.22	0.41	0	0.64	-0.14	-1.51	-1.04	-1.52	0.41	1.12	-0.71	0.19	-2.04	0.4	-0.38	-0.17	-0.73	-0.31	0.09	0.38	-0.56	1.75	2.37	-0.31	-0.64		-0.12	-1		-1.13	-0.25	1.07	0.38	-0.94	-1.17
IMAGE:42070	116156 || NT5E || 5'-nucleotidase, ecto (CD73) || Hs.153952 || R60343 || || 4907	0.75	1.6	0.21	0.54	-0.36		0		-0.9	1.2	-0.63		-0.63		-0.54	-0.95	-0.8	-0.47	-1.18	0.89	0.33	0.3	0.33		-0.39	-1.08	1.99	-0.39	-0.67	-0.35	-0.3	-0.27	2.52	2.02	-0.45	0.45		-1.16		-2	0.05	0.11	-0.7	0.8
IMAGE:324861	99435 || EGFR || epidermal growth factor receptor (erythroblastic leukemia viral (v-erb-b) oncogene homolog, avian) || Hs.77432 || W48712 || || 1956	1.34	0.33	-0.42	0.29			-0.59	0.83	-1.38	-0.16	0.09		-1.44	-1.16		1.3	-1.16	0.13	-0.97	-0.07	-0.11	0.37	-0.48	-0.82	0.3	-0.31	1.18	-0.05	0.05	-0.8	-0.47	-0.15	1.24	2.07	1.03	0.03		-0.2	-0.69	-1.21	1.34	1.05	0.27	-0.58
IMAGE:669485	114642 || EGFR || epidermal growth factor receptor (erythroblastic leukemia viral (v-erb-b) oncogene homolog, avian) || Hs.77432 || AA234715 || || 1956	1.3	0.15	-0.27	0.84	-1.28			0.29	-0.74		0.47		-1.28			1.23	-1.77	-0.33	-0.81	-0.57		0.85	-0.66	-1.58	0.66	-0.91	0.65	0.54	0.94	1.46	-0.1	-0.7	2.15	1.61	-0.01	-1.12		-0.71	-0.51	-2.03	0.15	1.61	0.49	0.11		-0.16
IMAGE:265045	106996 || GNG12 || guanine nucleotide binding protein (G protein), gamma 12 || Hs.8107 || N20796 || || 55970	1.05	0.71	-0.31	0.14	-0.72	-1.49	-1.6	0.35	0.05	-0.08	0.49	-1.29	-0.7	-1.28	-0.49	0.05	-0.17	-0.74	-0.92	0.77	1.02	0.66	0.48	-1.4	0.11	-0.67	0.43	0.06	0.22	0.64	-0.03	0.78	1.34	0.49	0.14	0.22	0.63	-0.66	-0.63	-0.69	-0.52	1.49	0.57	0.54	0.25	0.53
IMAGE:1901141	316415 || FLJ20967 || hypothetical protein FLJ20967 || Hs.17433 || AI301512 || || 63898	0.77	0.39	-0.52	0.31	-0.39		-1.08	-0.74	0.19	1.24	0.17		-0.31	-2.13		-0.6	-0.21	-0.64	-0.81	0.67	1.86	0.66		-0.81	0.28	0.46	0.11	0.61	1.14	0.28	-1.17	-0.17	0.98	1.5	0.52	-0.22	0.04	-0.74	-0.08	-1	-0.23	0.3	-0.66	0.83		-0.84
IMAGE:1523225	223860 || OSMR || oncostatin M receptor || Hs.238648 || AA909184 || || 9180	1.09	1.74	-0.1	-0.09	-1.12	-0.34	-1	0.56	0.61	0.69			-0.94	-1.24		0.88	0.49	-0.4	-0.62	1.43		-0.28	0.06	-0.25	0.49	0.25	0.47	1.17	0.7		-0.92	-0.28	0.62		-1.23		-0.25	-1.75	-0.92	-1.24	-0.52	0.61	0.37	0.17	0.43	0.64
IMAGE:1423061	107053 || BAP29 || B-cell receptor-associated protein BAP29 || Hs.27135 || AA826681 || || 55973	0.64	1	0.52	0.65	-0.01	-1.03	-0.6	0.93	-0.28	0.41	-0.21		-2.06	-1.55	0.52	-1.24	-0.24	-0.66	0.24	0.96		-0.25		-0.5	0.24	0.09	0.35	-0.22	0.28	-0.32	0.58	0.72	1.13	-0.1				-1.46	-0.61	-0.36	0.11	0.45	0.56	0.36	0.84	0.21
IMAGE:45327	101451 || ACLY || ATP citrate lyase || Hs.174140 || H08547 || || 47	0.44	1.17	0.23	1.2	-0.16	-0.27	-0.52	0	0.17	-0.07	0.39		-0.1	-0.46	-0.39	-0.69	-0.94	-0.57	-0.76	-0.51		0.27	-0.61	-1.06	0.28	-0.72	-0.47	0.64	0.85	1.25	0.1	0.36	1.42	-0.06	-0.05	-0.19	-0.18	-0.32	-0.13	0.03	-0.47	0.38	0.68	1.37	0.19	-1.63
IMAGE:2028672	107408 || FLJ10849 || **hypothetical protein FLJ10849 || Hs.8768 || AI262059 || || 55752	0.43	1.67	1.05	0.58	-0.44		-0.48	-0.92	0.59		0.19		0.35	-0.27	-0.2	-0.49	-1.41	-0.36	-0.06	-1.27	0.75	-0.04		-1.18	-0.39	-0.17	0.2	0.13	1.03	0.16	0.97	1.06	1.11	-1.05	-1.35	-1.12	0.71	-0.08	-0.64	-1.49	0.12	0.77	0.22	0.83	0.33
IMAGE:838446	116272 || FLJ23462 || duodenal cytochrome b || Hs.31297 || AA457501 || || 79901	1.55	1.36	0.95	1.55	-0.8	-1.77	-0.11	0.13	1.49	1.64	-0.59	0.11	0.66	-1.69	-1.62		-1.16	-2.48	-2	-0.18	1.88	0.64	-0.38	-1.95	-1.63	0.01	-0.21	-0.57	0.29	-0.48	-0.35	0.14	0.65	0.33	-0.03	1.22	1.25	0.73	1.78	-3.58	1.43	-0.32	0.23	0.74	0.73	0.44
IMAGE:784168	120741 || || Homo sapiens mRNA; cDNA DKFZp564A072 (from clone DKFZp564A072), mRNA sequence || Hs.7780 || AA432103 || ||	1.29	1.4	1.29	0.77	-1.01	-1.23	-0.53	0.31	1.05	0.86	-0.49		0.69	-0.53	0.01	-0.41	-0.66	0.03	-0.29	0.01	1.55	0.79	0.39	-0.56	0.4	0.01	0.01	0.43	0.44	-1.33	-0.46	0.36	-0.7	-0.5	0.01	0.28	-0.66	0.37	0.02	-1.45	0.06	-0.08	-0.51	-0.75	0.11	-0.92
IMAGE:378365	223403 || PIGPC1 || p53-induced protein PIGPC1 || Hs.303125 || AA775509 || || 64065	1.45	-1.12	-0.9	0.12	-1.74	-2.24	0.68	0.29	-0.31	0.5	0.4	-0.69	-0.1	-0.12	0.77	-1.65	-1.45	-0.26	-0.69	0.68	2.46	0.31	0.34	-0.58	0.94	-0.71	-0.76	-0.67	0.96	-1.15	-1.03	1.13	2.33	1.17	0.17	-0.86	-0.28	1.25	0.55	-0.74	0.88	0.5	-0.35	-0.94	0.32	1.18
IMAGE:1493527	107729 || ASNS || asparagine synthetase || Hs.75692 || AA894927 || || 440			-0.99	0.18	0.61	-0.06	-0.29	-2.05	-0.19	-0.44	-0.27		-1.5	-1.48	-0.29	0.61	0.67	0.96	-0.1	-0.01		-0.55	0.8	0.31	0.63	-0.86	-0.71	-0.5	-0.58	-0.75	-0.19	1.41	1.92	0.08	0.35	-0.17	0	0.97	0.3	1.88	0.14	0.37	0.93	-0.31	-0.41	-0.44
IMAGE:882467	310520 || || || || AA676408 || ||		0.02	-1.23	-0.47	0.65		0.06	-1.38	0.15	-1	-0.76		-1.2	-0.94	0.38	1.76	-1.04	0.36	-0.83		0.47	0.05	0.65	-0.08	-0.02	-1.46	-1.74	-0.78	-1.11	0.05	-0.3	2.07	2.25	0.41	1.2	0.66	0.12	0.19	-0.78	2.36	1.04	1.4	0.26		-0.72	-0.54
IMAGE:141192	101197 || AMOTL2 || angiomotin like 2 || Hs.92186 || R66633 || || 51421	-0.29	0.07	-1.06	0.01	-0.45	-0.05	-0.85	-1.13	-0.28	-0.39	-0.21	-1.52	-0.97	-0.54	0.24	0.36	-1.34	0.55	-0.03	0.87	0.53	0.6	0.93	-0.27	0.24	-0.36	0.17	-0.11	-0.07	0.96	-0.49	0.49	0.89	0.53	1.1	1.16	0.26	-0.02	0.06	1.48	0.09	0.59	0.33	-0.53	-1.3	-0.18
IMAGE:324772	220204 || AMOTL2 || angiomotin like 2 || Hs.92186 || W46944 || || 51421	-0.33	-0.49	-1.67	-1.4	-0.79	0.34	-1.01	-1.75	0.09	0.1	-0.21	-1.12	-0.85	-0.44	-0.64	1.06	-1.07	0.17	-0.28	1.07	0.33	1.53	1.7	0.3	-0.08	-0.25	0.01	-0.67	-0.66	0.73	-0.78	0.04	0.57	0.19	1.3	1.15	0.75	0.42	0.4	1.72	0.02	0.87	0.99	-0.16	-1.1	-0.22
IMAGE:344854	100073 || ANKRD3 || ankyrin repeat domain 3 || Hs.55565 || W72972 || || 54101	-0.73	-1.21	-1.16	-0.36	-1.09	-0.96	-0.97	-1.17	-0.6	-0.09	0.17		-0.38	-0.26	-0.06	1.27	-0.89	0.21	0.16	1.86	-0.51	0.73	-0.23	-0.47	-0.2	-0.62	-0.65	0.12	-0.41	0.17	-0.59	0.86	1.92	-0.46	0.81	1.7	0.58	-0.04	-0.12	0.17	-0.51	0.82	1.68			1.52
IMAGE:486110	116480 || PFN2 || profilin 2 || Hs.91747 || AA040703 || || 5217	0.28		-0.36	-0.44	0.3	0.1	-0.98	-0.9	0.3	-0.61	-0.89	-1.02	0.03	0.27	-1.57	0.32	-0.82	0.66	0.65	0.43	0.59	-0.05	0.56	-1.59	-0.16	-0.49	-1.47	-0.7	-1.05	1.13	0.77	0.33	1.1	-0.32	1.4	0.69	0.4	-1.34	-0.15	0.81	0.56	1.36	0.94		0.57	0.47
IMAGE:951449	100448 || REG-IV || **regenerating gene type IV || Hs.105484 || AA609806 || || 83998	0.55	0.07	0.04	-0.4	0.61	0.08	-0.93	-0.67	0.11	-0.16	-0.78	-1.82	-0.72	0.34	-2.47	-0.03	-0.9	0.8	0.49	0.83	0.75	-0.1	0.57	-1.8	-0.07	-0.61	-1.14	-0.7	-0.7	1.67	1.43	-0.07	1.26	0.19	1.71	0.52	0.6	-1.42	-0.43	0.79	0.36	1.57	1.08		-0.82	0.14
IMAGE:1534700	308186 || KIAA0830 || KIAA0830 protein || Hs.167115 || AA918646 || || 23052	0.13	-0.42	-0.63	-0.45	-0.12	-1.05	0.22	-0.67	-0.35	0.41	-0.5	-0.5	0.38	-1	-0.46	1.7	-0.84	1.2	0.57	1.27	0.92	1.14	0.6	-0.35	-0.01	0.12	0.59	0.21	-1.03	-0.35	-1.07	0.81	1.39	-0.33	1.39	-0.78	0.28	-2.28	0.08	-0.11	0.15	0.28	1.44	-0.81	-1.14	0.13
IMAGE:272576	226407 || KIAA0830 || KIAA0830 protein || Hs.167115 || N35907 || || 23052	0.36	-0.13	-0.46	-0.41	-0.03	-1.46	-0.29	-0.63	-0.34	0.3	-0.35		0.34	-1.45	-1.34	0.92	-1.07	1.5	1.07	1.37	0.58	0.91	0.67	-0.52	0.29	-0.03	0.72	0.11	-0.77	-0.42	-0.9	0.34	2.15	-0.48	1.18	-1.41	-0.01	-2.54	0.26	-0.43	-0.1	0.65	1.46	0.26	-0.18	0.31
IMAGE:213523	107753 || MDS029 || uncharacterized hematopoietic stem/progenitor cells protein MDS029 || Hs.43549 || H70139 || || 55847		-0.01	-0.08	-0.17	-0.36	-1.36	-0.29	-0.5	-0.21	0.45	0.34		-0.37	-0.82	-0.28	0.23	-0.1	1.15	0.83	0.95	0.01	0.05	-0.45	-0.44	-0.3	0.4	0.82	-0.71	-0.47	0.11	0.33	0.13	0.97	-0.17	-0.2	-0.88	0.92	-0.49	-0.65	1.39	-0.41	0.61	1.26	0.27	-0.09	-1.37
IMAGE:1601979	306956 || EPHX1 || epoxide hydrolase 1, microsomal (xenobiotic) || Hs.89649 || AI002433 || || 2052	0.78	-0.14	0.55	1.48	0.88	-0.7	-1.15	-0.49	0.37	0.38	0.66		-1.18	-1.82	-0.95		-0.79	1.62	1.39	0.56	-0.2	0.55	0.56	0.06	-0.71	-0.28	-0.91	-0.19	-0.01	1.32	0.64	-1.46	2.06	-1.03	1.17	-0.89	-0.25	-1.62	0.45	1.66	0.43	1.35	-0.84	0.27	-2.5	-0.9
IMAGE:1049287	224740 || PRSS21 || protease, serine, 21 (testisin) || Hs.72026 || AA620757 || || 10942	-0.49		0.2	1.76	1.06	0.67	-0.83	-0.97		-0.42			-0.48	-0.37	-1.39		-0.58	1.96	1.49	-0.08				0.19	0.74	-0.31	-1.43	-0.48	-0.87	1.62	-0.4	-1	1.55	0.03	0.3	-0.36	-0.26	-0.79	-0.38	1.99	-0.61	0.37	-1.15	-0.16	-0.18
IMAGE:505491	108409 || PTTG1IP || pituitary tumor-transforming 1 interacting protein || Hs.111126 || AA147452 || || 754	0.17	0.01	-0.59	-0.02	-0.15	1.03	0.14	0.19	-0.25	1.2	1.32	-2.13	0	-1.16	-1.06	0.91	-1.19	0.69	0.35	0.94	-0.46	0.77	0.78	-0.56	0.07	-0.71	-0.48	0.86	0.09	-0.9	-0.19	-0.13	1.92	1.37	-0.26	-0.12	-1.46	-1.65	0.15	0.19	0.31	1.49	0.26	-0.4	-1.67	0.38
IMAGE:897956	107683 || PRAME || preferentially expressed antigen in melanoma || Hs.30743 || AA598817 || || 23532			-0.65	-0.59	0.7	0.09	-1.35		-1.92	-1.7		-0.21	-0.59	-0.88	-1.26	1.61	-1.65	1.33	1.05	0.21	-0.22			-0.19	0.18	-0.38	0.49	-0.86	0.07	2.01	0.6	0.55	0.78	1.22	0.53	0.82	-1.46	-0.25	0.57	-0.11	0.27	0.61	0.73	-0.78	0.58	-0.12
IMAGE:108377	119349 || TUBG1 || tubulin, gamma 1 || Hs.21635 || T77732 || || 7283	0.97	0.33	-0.63	0.35	0.07		0.5	0.46	-1.01	-0.51	0.06	-0.19	-0.23	-0.83	0	-0.61	-0.21	0.09	0.19	0.43	-0.02	-0.49	-0.7	-0.44	0.15	-1.57	-0.43	0.21	0.03	1.4	-0.17	0.24	1.71	0.12	0.37	0.58	0.91	-0.85	-0.56	0.49	0.48	0.62	0.56	-0.31	-0.84	-0.68
1292058	220326 || SLC21A11 || solute carrier family 21 (organic anion transporter), member 11 || Hs.14805 || AA707527 || || 28232	0.18	-0.44	-0.11	-0.28	0.28	-0.96	-1.12	-0.24	-0.43	-0.11	-0.74	-0.1	0.1	0.42	0.3	0.48	-0.75	0.7	0.45	0.31	0.05		-0.44	-0.38	0.85	-0.7	0.52	0.54	-0.27	1.37	-0.66	-0.59	1.47	-0.2	0.6	0.64	0.37	-1.95	-0.05	0.73	0.44	0.13	-0.47	-0.33	0.29	0.28
IMAGE:109863	107706 || EMP2 || epithelial membrane protein 2 || Hs.29191 || T84249 || || 2013	1.06	-0.46	0.9	-0.02	-0.49	-1.14	-1.86	0.26	-0.73	-0.1	-1.14		-1.05	-0.96	-0.2	-1.01	-0.48	1.12	0.98	0.82	0.91	-0.54	-0.64	-0.11	0.84	-0.6	0.28	0.34	0.45	1.22	-0.53	-1.35	0.82	0.63		1.93	1.18	-0.44	-0.43	0.35	-0.54	-0.12	0.76	0.91	-0.1	-0.65
IMAGE:783698	105905 || LPIN1 || lipin 1 || Hs.81412 || AA446821 || || 23175	1.4	-0.77	0.34	0.31	-1.14	-0.44	-0.64	0.25	0.32	-0.34	0.04		-1.07	-1.24	-0.25	0.56	0.17	0.5		2.13		0.05	-0.88	-0.19	1.34	-0.61	0	0.35	-0.95	0.2	-0.55	-0.86	0.43	0.37	0.49	2.21	-0.58	-0.16	0.34	0.34	-0.62	-0.05	-0.05	-0.74		0.03
IMAGE:842863	106519 || NDRG1 || N-myc downstream regulated gene 1 || Hs.75789 || AA486403 || || 10397	0.92	-0.75	-0.63	-0.53	-0.9	-1.45	1.07	0.13	-1.41	-0.67	-0.21	-0.81	-1.38	-1.12	-0.67	1.44	-2.17	1.02	-0.58	1.1	1.47	0.25	-0.31	0.47	1.04	1.29	1.08	0.05	0.47	0.9	-1.02		1.6	1.29	0.22	1.49	0.46	1.61	-1.12	1.85	-2.13	0.65	0.2	-0.58	-2.13	-1.39
IMAGE:265074	113605 || TFRC || transferrin receptor (p90, CD71) || Hs.77356 || N21329 || || 7037	0.83	-0.52	0.6	-0.59	-0.95	-0.34	0.36	0.4	-1.53	-0.5	-0.93	-1.35	-0.67	-0.62	0.3	1.69	0.06	0.14	0.02	1.19		-0.16	-1.28	0.26	0.51		-0.35	0.07	-0.39	1.27	-0.05	0.78	1.01	-0.37	0.75	-0.65	-0.13	-0.58	-1.58	1.67	-0.85	0.57	0.11	1.5	0.11	0.17
IMAGE:1492202	98343 || GPR110 || G protein-coupled receptor 110 || Hs.256897 || AA875913 || || 266977	0.74		-1.2	-0.42	-1.07	-1.35	-0.47	0.86	-1.01	1.38	0.36				-0.63	1.18	-0.97	-1.59	-1.69	3.13	0.2	-0.01	-1.31	1.33	0.87	0.25	0.34	0.42	-1.29	1.35	0.48	1.17	1.75	0.22		0.42	-0.1	-0.84	-2.05	0.2	-0.63	0.78	-0.76
IMAGE:812048	118560 || PRNP || prion protein (p27-30) (Creutzfeld-Jakob disease, Gerstmann-Strausler-Scheinker syndrome, fatal familial insomnia) || Hs.74621 || AA455969 || || 5621	0.33	0.99	0.93	0.49	0.41	0.86	-0.34	0.94	0.41	0.74	1.36	-0.87	0.17	-0.68	-1.52	-1.97	-0.85	0.58	0.02	-0.57	1.37	0.63	0.44	0.3	1.17	0.48	0.63	-1.02	-1.85	-0.06	-0.29	1.13	0.33	0.72	0.78	0.28	-0.09	-0.37	-0.43	-0.8	0.26	-0.58	0.29	-2.77	-1.74	-0.06
IMAGE:198855	317666 || DDX17 || DEAD/H (Asp-Glu-Ala-Asp/His) box polypeptide 17, 72kDa || Hs.349121 || H82870 || || 10521	0.05	-0.19	0.64	1.19	0.4	-0.84	0.14	-0.61	0.45	0.65	0.79		0.55	-1.05	-0.07	-0.53	-0.56	0.5	-0.23	-0.8	-0.47	0.18	0.32	-0.47	1.47	0.76	1.4	0.63	0.34	0.79	-0.02	-0.02	0.01	-0.24	-0.35	-0.22	-1.54	-0.56	0.59	-1	1.46	0.19	0.33	-2.22	-1.9	-0.14
IMAGE:37553	161402 || PPP2R4 || protein phosphatase 2A, regulatory subunit B' (PR 53) || Hs.400740 || R35295 || hPTPA || 5524	-0.12		0.62	1.12	0.62		0.01	-0.57	-0.08	0.04	0.67		0.12	-1.25	0.03	-1.02	-0.7	0.52	-0.37	-0.81	-0.34	0	0.29	-0.26	1.51	0.55	1.49	0.51	0.29	0.88		-0.07	-0.19	-0.2	-0.21	0.37		-0.91	0.19	-1.26	1.3	-0.25	-0.26	-1.72	-0.64	0.2
IMAGE:624361	310664 || AHR || aryl hydrocarbon receptor || Hs.170087 || AA181307 || || 196	0.71	1.45	1	1.84	-0.32	0.25	-0.4	0.29	0.1	0.75	-0.72		-1.03	-1.54	0.37	-0.83	-0.5	-0.32		-0.85	-0.21	-0.05	0.13	0.56	1.35	-0.42	-0.44	1.59	0.88	-0.46	-1.15	0.41	1.49	0.9	0.01	-0.79	-0.04	0.94	-0.61	-1.68	0.99	-0.25	0.29	-1.82	-1.9	0.1
IMAGE:843259	107896 || TTRAP || TRAF and TNF receptor-associated protein || Hs.46847 || AA486032 || || 51567	0.21	0.66	0.25	0.5	-0.49	0.02	-0.31	1.68	0.01	0.17	-0.54		-0.19	-0.56	-0.41	-0.96	-0.41	1.51	0.53		-0.18	-0.58	-0.75	0.01	0.26	0.32	0.77	-0.16	1.01	0.62	-0.02	-0.46	-0.02	1.3	0.36	-0.45	0.23	-0.22	-0.16	-0.96	0.49	0.62	-0.44	-1.85	-1.12	-0.15
IMAGE:2562146	330785 || MAPK13 || mitogen-activated protein kinase 13 || Hs.178695 || AI984215 || || 5603	0.64		-0.06	-0.56	-0.25	0.45	-0.79	1.43	-0.16	0.03	0.27		0.33	-0.4	-1.2	-0.48	-0.1	1.09	0.55	0.46	-0.11	0.41	-0.31	0.13	0.47	0.06	0.31	-0.3	-0.04	-0.31	-2.13	-1.34	0.01	0.26	-0.56	-0.46	0.14	1.44	0.69	0.21	0.76	0.85	-0.23	-0.03	-0.29	-0.73
IMAGE:488596	228991 || KAI1 || kangai 1 (suppression of tumorigenicity 6, prostate; CD82 antigen (R2 leukocyte antigen, antigen detected by monoclonal and antibody IA4)) || Hs.323949 || AA047157 || CD82=Inducible membrane protein R2=Metastasis suppressor Kan || 3732	0.84	0.44	0.39	-0.41	-0.28		-1.52	0.55	-0.98	0.4	-0.67		-1.21	-1	-0.81	-0.69	0.25	1.57	2	2.24	0.01	1.14	-0.15	0.74	-0.24	-0.04	-0.11	-0.38	-0.05	-0.35	-0.82	-1.18	0.88	-1.63		-0.5	-0.14	0.75	-0.07	-0.22	0.89	1.23	-0.1		-0.58	-0.21
IMAGE:210317	99073 || RAB11B || RAB11B, member RAS oncogene family || Hs.239018 || H65328 || || 9230	0.5	0.41	0.21	0.58	-0.02	-1	-0.54	0.59	-0.36	-0.7	0.64		-1.05	-1.81	-1.41	-1.34	0.42	0.96	1.32	1.06	-0.15	0.17	-0.61	-0.1	0.28	-0.22	-0.07	-0.11	-0.1	0.07	0.29		0.31	0.45	-0.22	-0.36	-0.21	0.54	-0.08	-0.08	0.8	1.01	0.08	0.65	-0.36	-0.63
IMAGE:1605426	224760 || FLJ13352 || hypothetical protein FLJ13352 || Hs.22972 || AA988755 || || 79644	1.23	-0.15	0.33	-0.47	0.5	-0.05	0.07	1.73	-1.48	0.18	-0.16		-1.22	-0.3	-1.14	-0.54	1.4	1.66	1.12	-0.26			-1.12	0.53	1.19	-0.33	0.5	-0.74	0.32	0.33	-0.55	-0.37	0.06	-0.12	0	-1.33	-0.15	-1.26		-0.52	1.14	0.47	-0.04	0.05	-0.31	-0.13
IMAGE:272049	221184 || || ESTs || Hs.355559 || N35369 || ||	0.68	0.26	0.28	-0.29		-0.01	-0.14	1.22	-0.44	0.38	-0.67	-0.88	-1.49	-1.54	-1.13	-1	0.04	0.49	0.09	1.26	0.65	-0.25	0.12	0.89	0.22	0.41	-0.12	-0.19	0.12	0.17	0.31	-0.17	1.03	-0.41		-1.8	1	-0.25	0.5	0.98	0.2	-0.04	-0.32	-0.25	0.58	-0.47
IMAGE:50339	315664 || || ESTs || Hs.355559 || H16780 || ||	0.47	0.32	0.39	0.08	0.03	-0.06	-0.1	0.23	-0.14	0.39	-0.54	-0.64	-1.17	-1.46	-1.18	-0.57	0.03	0.56		1.13	0.79	-0.09	0.38	0.85	0.03	0.9	-0.02	-0.05	0.43	0.12	-0.29	0.02	0.95	-0.21	-1.34	-1.54	0.74	-0.2	0.52	1.01	0.33	-0.17	-0.59	-0.86	0.66	-0.13
IMAGE:257382	107399 || C21orf6 || chromosome 21 open reading frame 6 || Hs.34136 || N30699 || || 10069	-0.04	0.34	-0.18	-0.65	1.03	-0.23	-0.65	-0.3	-0.36	0.41	0.2		-0.63	-0.49	-2.34	-0.51	-0.81			0.42	0.26	-0.98	-0.67	-0.35	-0.28	0.46	-0.29	-0.04	1.36	0.8	0.07	0.52	0.94	-0.36	-0.8	-1.25	0.58	-0.25	-0.09	0.37	1.04	1.35	0.58	0.21	0.87	0.56
IMAGE:380898	115072 || AWP1 || protein associated with PRK1 || Hs.83954 || AA056096 || || 54469	0.12	-0.11	0.66	0.29	0.28	0.11	-1.55	0.36	-0.02	0.94	-0.53		0.16	0.47	-0.96	0.16	-0.54	-0.16		0.87	-0.18	0.19	-0.74	0.05	0.52	0.34	0.55	0.36	0.8	-0.1	-0.54	-0.75	0.52	-1.02	-0.1	-1.87	-0.27	-0.1	0.65	0.54	0.12	0.28	1.65	-0.12	0.22	-1.66
IMAGE:282710	106413 || HSPC121 || butyrate-induced transcript 1 || Hs.260622 || N50073 || || 51495	1.33	0.5	0.35	0.59	-0.43	-0.35	-1.35	0.67	-0.76	1.67	0.02		0.48	-0.38	-0.7	-0.08	-0.48	0.37		0.45	-0.34	-0.35	-0.72	-0.18	0.32	0.14	0.68	-0.38	0.75	0.7	0.4	-0.51	0.39	-0.66	-1.17	-1.73	0.03	0.53	0.82	1.52	-0.04	0.72	-0.46	-0.12	0	-2.3
IMAGE:245774	105665 || DEPP || decidual protein induced by progesterone || Hs.93675 || N55269 || || 11067	2.37	-0.68	2.38	0.91	0.32	-0.74	-1.37	-0.9	-1.18	0.6	-1			0.53		-0.9	-0.61	0.58	-1.72	0.1	-0.09	-1.58	-1.71	-0.94	2.16	1.44	-0.46	0.76	0.94	2.05	-0.75	-1.23	-0.18	-0.97	-1.61	-1.72	1.38	1.83	1.55	-1.43	-0.06	1.06	1
IMAGE:214981	117671 || DKFZP434A043 || DKFZP434A043 protein || Hs.102708 || H73237 || || 25852	1.61	-0.42	-0.15	-0.2	0.65	-0.19	-0.59	-0.29	-0.43	0.24	-0.45		0.21	0.7		-0.42	-0.41	0.45	-0.29	0.39			-1.33	-0.5	0.14	1.08	-0.33	-0.16	-0.69	0.26	-0.29	-0.45	-0.21	-0.48	-1.03	-1.18	0.68	1.63	1.71	-0.84	0.1	0.87	0.67
IMAGE:725109	223959 || GADD45B || growth arrest and DNA-damage-inducible, beta || Hs.110571 || AA404301 || || 4616	0.63	-0.21	0.5	0.18	1.27	-0.14	-0.09	1.5	0.17	0.02			0.11	0.5	-0.74	0.56	-0.74	-0.25	0.03	0.66	-0.32		-0.18	-0.02	-0.04	0.26	0.26	-0.26	-0.89	-0.96	-0.23	-0.48	-0.31	-1.43	-1.32	-0.66	0.21	1.06	1.34		-0.63	0.71	-0.08	0.04
IMAGE:1731860	312048 || GADD45B || growth arrest and DNA-damage-inducible, beta || Hs.110571 || AI184305 || || 4616	1	0.64	0.78	0.69	1.63	-0.52	0.01	1.47	0.11	0	-0.09		-0.99	0.39	-0.46	0.09	-0.97	-0.14	0.28	1.16	-0.26	-0.4	-0.56	0.27	0.18	-0.06	0.87	0.07	-0.53	-0.72	-0.23	-0.59	0.55	-1.02	-0.65	-0.61	-1.02	1.28	1.1	-1.36	-0.84	0.51	-0.4	0.31	0.05	-1.16
IMAGE:825461	224707 || GADD45B || growth arrest and DNA-damage-inducible, beta || Hs.110571 || AA504354 || || 4616	1.32	0.33	0.82	0.74	1.43	0.01	0.73	2.08		-0.43	0.05	-0.45	-0.51	0.65	0.03	-0.2	-1.16	-0.69	-0.05	1.34	0.17	-0.62	-0.45	0.33	0.27	-0.12	0.8	-0.07	-0.46	-0.28	0.17		0.54	-0.83	-0.73	-1.04	-0.5	0.68	0.69	-1.87	-1.39	0.55	-0.23	0.99	-0.76	-1.95
IMAGE:2509925	331269 || SEC13L1 || SEC13-like 1 (S. cerevisiae) || Hs.300471 || AI961881 || || 6396	0.47	0.92	0.51	0.26	0.7	-0.31	-0.28	0.72	-0.56	-0.67	0.33	-1.26	-0.03	-0.81	-0.29	-1.75	0.05	-0.21	-0.25	1.46	0.5	-0.14		1	1.03	0.12	0.41	-0.14	0.04	0.17	0.19	0.49	-0.18	-0.64	-0.3	0.08	0.05	0.32	-0.65	-0.51	0.43	0.21	-0.05	0.45	-0.02	-1.75
IMAGE:2576914	331015 || AKR1A1 || aldo-keto reductase family 1, member A1 (aldehyde reductase) || Hs.432896 || AW078972 || || 10327	0.83	0.26	0.73	0.48	0.85	0.3	-0.06	1.89	0.21	-0.14	-0.41	-1.03	0.09	-0.82	-0.72	-1.01	-0.49	-0.38	-0.67	0.9	0.42	-0.22	-0.1	-0.6	0.17	-0.07	-0.18	-0.05	0.78	-0.22	0.4	0.72	0.82	-0.09	-0.94	-0.58	0.32	0.65	-1.53	-0.36	0.74	0.35	0.52	0.06	0.3	-2.01
IMAGE:271398	220491 || || **Homo sapiens mRNA; cDNA DKFZp313E1815 (from clone DKFZp313E1815), mRNA sequence || Hs.125031 || N34764 || ||	0.48	-0.2	0.38	0.7		-0.37	0.38	2.09	0.28	0.17	-0.76	-1.41	-0.73	-0.5	-0.46	-0.12	-0.44	0.21	-0.22	0.52	-0.25	-0.32	-0.47	-0.09	0.74	0.15	0.18	-0.18	0.41	-0.63	0.35	-0.13	-0.27	0.24	-0.18	-0.2	1.07	0.23	-0.01	0.09	0.18	0.36	0.24	0.13	0.2	-1.66
IMAGE:78695	119725 || RANBP7 || RAN binding protein 7 || Hs.5151 || T61744 || || 10527	0.62	0.5	0.3	0.36	0.18	-1.37	-0.46	0.18	-0.34		-0.46	-1.69	0.28	-0.05	0.52	-0.81	-0.19	-0.93	-1.14	0.23	0.04	-0.37	0.1	0.23	1	-0.42	-0.1	-0.1	-0.07	0.23	0.93	1.55	0.49	0.7	-0.13	-0.39	0.24	0.74	0.03	0.48	-0.02	-0.5	-0.38	0.22	-0.33	0.07
IMAGE:951441	115458 || || **ESTs, Weakly similar to S57447 HPBRII-7 protein - human [H.sapiens] || Hs.336755 || AA609803 || ||		0.15	0.69	0.86	0.22	0.48	-0.82	-0.21	-0.27	-0.16	0.03	-1.35	-0.46	-0.59	-0.28	-1.65	0.22	-1.26	-1.32	0.26	1.12	-0.12		0.43	1.78	0.85	0.38	-0.53	-0.95	0.6	0.16	-0.02	0.79	0.48	-0.1	0.43	0.05	0.31	0.65		0.98	0.52	-0.2	-0.14	-1.24	-0.63
IMAGE:726791	118581 || XPOT || **exportin, tRNA (nuclear export receptor for tRNAs) || Hs.85951 || AA398406 || || 11260	-0.41	0.21	0.29	0.1	0.05	-0.28	-0.13	-1.11	-0.66	-0.74	-0.33	-1.33	0.03	0.07	0.26	-1.59	0.21	-0.59	-1.01	-0.08	0.14	-0.36	0.36	0.35	0.73	-0.12	0.32	0.21	0.33	-0.4	0.5	0.92	0.91	-0.24	0.62	-0.14	-0.03	1.01	0.61	1.59	0.61	0.38	0.71	0.24	-0.87	-1.16
IMAGE:814615	106620 || MTHFD2 || methylene tetrahydrofolate dehydrogenase (NAD+ dependent), methenyltetrahydrofolate cyclohydrolase || Hs.154672 || AA480994 || || 10797	-0.6	-0.17	0.33	-0.37	0.51	0.51	-0.32	-0.04	-1.34	-1.15	-0.56	-1.61	0.28	0.01	-0.5	-0.52	0.9	-0.75	-1.04	-0.65	-0.42	-0.85	-0.6	-0.07	0.78	1.48	0.45	0.85	0.21	-0.5	0.85	0.77	0.74	0.23	-0.35	-0.09	-0.09	1	-0.09	1.05	0.65	0.8	0.7	0.42	-0.88	0.01
IMAGE:2014034	310768 || MTHFD2 || methylene tetrahydrofolate dehydrogenase (NAD+ dependent), methenyltetrahydrofolate cyclohydrolase || Hs.154672 || AI361330 || || 10797	-0.65	-0.37	0.27	-0.36	0.84	0.35	0.01	0.48	-1.43	-1.2	-0.56	-1.62	0.05	0.14	-0.79		1.18	-0.75	-1.23	-0.55	-0.5	-1.19	-0.45	-0.02	0.8	1.36	0.43	0.74	0.07	-0.55	0.97		0.87	0.16	-0.48	0.17	-0.13		-0.15	1.04	0.51	1.12	0.71	1.1	-0.11	-0.43
IMAGE:1588859	307536 || || ESTs || Hs.174402 || AA987815 || ||	0.26	-0.44	-0.02	0.29	-0.66	0.11	-0.42	0.03	0.51	0.49	0.67	-1.28	0.69	0.31	-0.31	-0.74	-0.19	-1.09	-1.04	-1.65	-0.9	-1.05	-0.49	0.54	0.02	0.05	0.52	0.57	0.95	-0.19	2.05	1.41	0.16	-0.22	-0.13	-0.32	-1.21	0.74	0.5	0.38	0.88	0.66	1.64	-0.52	-1.88	0.2
IMAGE:796323	115634 || ADD3 || adducin 3 (gamma) || Hs.324470 || AA459743 || || 120	0.33		-0.06	0.48	-0.57	-0.27	-0.32	-0.01	0.31	0.23	0.47		0.09	-0.42	-0.49	-0.8	-0.45	-0.76	-0.99	-1.62	-0.2	-0.37	-0.59	0.48	0.06	0.62	1.02	0.84	1.6	-0.46	1.27	1.12	0.09	0.22	0.13	-0.38	-1.9	0.54	0.16	0.11	1.01	0.39	0.91	-0.64	-0.59	-0.65
IMAGE:853006	221722 || ADD3 || adducin 3 (gamma) || Hs.324470 || AA668230 || || 120	0.35	0.12	-0.02	0.32	-0.51	-0.11	-0.28	-0.11	-0.04	-0.09	0.17		0.19	-0.08	-0.04	-1.27	-0.53	-1.03	-1.28	-1.4	-0.75		-0.69	0.32	0.1	0.18	0.92	0.58	1.3	-0.19	1.61	1.23	0.21	-0.05	0.38	-0.29	-1.45	0.36	0.33	-0.07	0.86	0.14	0.8	-0.88	0.62	0.24
IMAGE:123061	111827 || RANBP2L1 || RAN binding protein 2-like 1 || Hs.179825 || R00035 || || 84220	0.4	0.14	-0.32	0.13	0.41	0.29	0.13	-0.02	0.15	0.15	-0.39	-0.2	0.38	0.73	-0.89	-0.33	-0.08	-1.67	-1.49	-1.1		-0.1	-0.33	0.08	0.01	0.24	0.77	0.71	-0.01	0.77	0.64	-0.61	0.47	-0.01	-0.06	0.04	-1.4	0.52	0.74		0.44	0.92	0.47	-0.81	0.32	-0.26
IMAGE:230100	119516 || RANBP2L1 || RAN binding protein 2-like 1 || Hs.179825 || H78788 || || 84220	0.67	1.7	0.74	0.13	-0.68	0.73	-0.22	0.54	0.02	0.6	-0.81	-0.16	0.21	-0.44	-0.59	-0.76	0.55	-1.07	-1.66	-1.01		-0.78	-0.8	-0.58	0.19	-0.64	0.84	1.05	0.05	0.64	0.86	-0.04	1.13	-0.21	-0.91	-0.66	-1.46	0.2	0.74		0.57	0.99	0.95	-0.25	-0.22	-0.21
IMAGE:241812	315019 || || ESTs, Moderately similar to FRIH_HUMAN Ferritin heavy chain (Ferritin H subunit) [H.sapiens] || Hs.381015 || H93080 || ||	-0.1	1.09	-0.03	0.62	-1.02	-0.1	-1.38	-0.49	-0.5	1.2	-0.62		0.5	-0.7		-0.35	0.09	-1.07	-0.8	-0.38	-0.05	-0.67	-1.92	-0.31	0.12	0.23	0.54	1.08	1	-0.19	0.4	-0.69	0.12	0.92	-1.12	-0.44	-0.01	1.86	0.57	-0.41	0.26	0.57	1.3	0.61	0.29	-0.04
IMAGE:897880	110800 || CCT4 || chaperonin containing TCP1, subunit 4 (delta) || Hs.79150 || AA598637 || || 10575	0.42	-0.17	0.22	0.11	-0.55	0.25	-1.04	0.03	-0.51	0.46	0.09	-1.36	0.32	-0.09	-1.67	0.19	-0.28	-0.48	-0.74	-0.91	-0.38	0.01	-0.74	-0.15	0.52	0.19	-0.13	0.16	1.18	-0.43	0.99	0.02	0.83	1.04	0.01	-0.4	-0.43	1.48	0.36	0.9	0.58	0.94	0.38	0.17	-0.32	-1.04
IMAGE:242687	99933 || B3GNT1 || UDP-GlcNAc:betaGal beta-1,3-N-acetylglucosaminyltransferase 1 || Hs.173203 || H93550 || || 10678	0.13	0.13	0.84	0.67	-0.18	-0.3		1.06	-0.71	0.08	-0.36		0.13	-0.98		-0.76	-0.82	-0.73	-0.79	-1.17		-0.32		-0.13	0.59	0.22	0.35	0.76	2.28	-0.52	0.64	-0.31	0.43	-1.09	-1.73	-1.35	-0.22	2.16	1.2	-0.82	-0.01	0.27	1.24		0.01
IMAGE:149742	118243 || B3GNT1 || UDP-GlcNAc:betaGal beta-1,3-N-acetylglucosaminyltransferase 1 || Hs.173203 || H00589 || || 10678	0.25	-0.04	0.8	0.62	-0.19	-0.22	-0.81	1.2	-0.41	0	-0.47		0.26	-0.2	0.75		-0.55	-1.1	-0.92	-0.96	-0.88	-0.19	-0.73	0.56	0.54	0.12		0.76	2.09	-0.29	0.55	0.54	0.49	-1.05	-1.23	-1.48	-0.17	2.4	1.02	-0.71	0.09	0.04	0.73	-0.46	0.28	-1.02
IMAGE:838568	110614 || COX6C || cytochrome c oxidase subunit VIc || Hs.351875 || AA456931 || || 1345	-0.84	1.48	1.15	-0.01	0.02	-0.64	-0.58	-0.28	-0.77	-0.25	0.05	-0.54	-0.88	-1.07	0.65	0.36	-0.48	0.67	1.02	0.24	0.43	-0.57	0.15	0.22	1.39	0.9	0.97	0.14	1.15	0.22	-0.57	-0.11	0.45	-0.57		0.33	0	0.15	-0.69	0.91	-0.12	-0.33	-1.13	-0.97	0.01	-1.8
IMAGE:487172	101431 || B4GALT1 || UDP-Gal:betaGlcNAc beta 1,4- galactosyltransferase, polypeptide 1 || Hs.198248 || AA043795 || || 2683	1.36	1.7	1.61	0	0.38	-0.19	-0.15	0.65	0.07	0.69	-0.69		0.48	-0.79	-0.84	-1.37	0.4	0.17	-0.27	1.35	-0.52	-0.77	-0.22	-1.29	1.87	0.52	1.24	0.12	-0.22	-0.14	-0.42	-0.45	0.45	-0.19	-1.43	-1.68	-1.26	0.76	-0.26	-0.25	0.34	0	0.71		-1.06	-0.3
IMAGE:843287	101028 || MCL1 || myeloid cell leukemia sequence 1 (BCL2-related) || Hs.86386 || AA486057 || || 4170	0.4	1.45	0.18	0.85	1.07	0.62	-0.14	0.18	-0.24	-0.21	-0.36	-1.12	-0.36	-0.5	-0.61	0.1	-0.51	-0.48	-0.4	0.48	-0.85	-0.36	-0.95	0.86	0.67	0.4	1.56	0.8	-0.05	-0.31	-0.05	-0.58	0.52	0.05	0.16	-0.59	-1.53	0.58	-0.49		0.02	0.64	0.66	-0.52	-0.69	-0.38
IMAGE:613056	306842 || RCN1 || reticulocalbin 1, EF-hand calcium binding domain || Hs.167791 || AA181593 || || 5954	0.19	1.56	-0.2	0.35	0.58	0.15	-0.45	-1.35	-0.05	0.48	0.24	-1.17	-0.42	-1.05	-2.29	-0.04	-0.28	0.53	0.23	1.48	0.79	0.12	0.08	-0.17	-0.35	0.63	0.05	-0.36	0.23	0.27	0.61	1.2	0.97	0.02	-0.36	-0.18	-0.33	-0.14	0	0.82	0.57	-0.16	0.56	-1.05	-1.67	-0.62
IMAGE:212078	115848 || ITGA1 || integrin, alpha 1 || Hs.116774 || H68922 || integrin, alpha subunit || 3672		1.67	1.06	0.36	0.01	-0.76	0	-0.58	-0.52	0.02	-0.58	-0.7	-0.85	-1.43	0.68	-0.14	0.07	0.22	0.25	1.39	-0.26	-0.52	-0.08	-0.06	0.83	-0.17	-0.09	0.41	-0.08	-0.74	0.79	0.65	0.66	0.48	-0.09	-0.72	-0.63	0.01	-0.41	0.43	-0.39	0.19	0.05	0.6	0.04	-0.98
IMAGE:842760	99556 || TWSG1 || twisted gastrulation homolog 1 (Drosophila) || Hs.247302 || AA486182 || || 57045	0.89	1.41	0.2	1.36	0.32		-0.58	-0.74	-0.85	0.43	-1.97		-0.21	-1.26	0.34	-0.87	-0.95	0.68	0.04	0.18	-0.63	-0.23	-0.21	-0.25	-0.43	-0.44	-0.48		-0.27	0.69	0.68	-0.48	1.25	-0.55	0.83	-0.41	-0.61	-0.48	-0.09	1.17	0.98	1.22	0.98	-0.53	-0.15
IMAGE:306743	221875 || TWSG1 || twisted gastrulation homolog 1 (Drosophila) || Hs.247302 || N91767 || || 57045	0.65	1.25	0.15	1.13	0.24		-0.37	-0.73	-1.51	0.03			-0.5	-1.24	1.79	-1.66	-0.89	0.56	0	0.23	0.14	-0.29	-0.25	-0.18	-0.71	0.15	-0.05	-0.3	-0.12	0.67	0.53	-0.16	0.78	-0.65	0.83		-0.62	-0.49	-0.57	0.73	1	0.74	0.68	-1.41	0.45	0.01
IMAGE:2067059	108167 || PEG10 || paternally expressed 10 || Hs.137476 || AI378946 || || 23089	0.49	-0.6	-0.37	1.24	-0.28	-0.95	-0.43	-1.32	-0.69	0	-0.68		0.52	0.05	1.85	0.79	-1.27	-0.34	-0.04	-0.58	0.37	0.2	-0.47	0.47	-0.43	-0.34	-0.94	0.31	0.6	-0.94	0.31	0.8	2.13	0.22	0.04	-0.06		-0.25	0.04	2.02	0.31	0.63	-0.85	-1.52
IMAGE:193892	118015 || PEG10 || paternally expressed 10 || Hs.137476 || H51765 || || 23089	0	-1.31	-0.58	1.7	0.46	-0.26	-0.4	-1.84	-1.5	-1.13	-0.33	-0.49	0.18	-0.25	2.24	0.4	-1.51	-1.39	-1.55	-0.15	0.04	-0.3	-1.17	0.76	-0.69	0.45	0.15	0.9	1.02	-1.24	1.23	1.18	2.62	1.06	0.91	-0.01	-0.89	-0.88	0.15	2.28	0.77	1.45	0.09	-0.55	-0.85	-0.82
IMAGE:1897991	317523 || PEG10 || paternally expressed 10 || Hs.137476 || AI299566 || || 23089		-0.01	-0.05	1.71	-0.07	-0.6	-0.77	-1.31	-1.04	0.43			-0.01	-1.43	0.1	-0.42	-0.92	-1.05	-1.55			-0.9	-0.87	0.24	-0.18	0.26	0.58	0.89	0.8	-0.81	1.61	-0.15	2.53	1.19	0.22	-0.8	0.02	-1.24	-0.03	1.82	0.4	1.63	-0.33	0.5		-0.53
IMAGE:784109	116230 || SGCE || sarcoglycan, epsilon || Hs.110708 || AA432066 || || 8910	0.83	-0.04	0.36	1.11	0.22		-0.53	-2.01	-0.3	0	-1.51		-0.82	-0.59	0.35	0.74	-1.6	0.55	0.49	1.5	0.12	-0.49	-0.95	-0.01	0.21	0.43	0.43	0.41	0.11	-0.57	0.74	-0.12	1.27	0.39	0.23	-0.36	-1.06	-1.2	0.75	1.47	-0.55	0.42	0.88	-0.07	-0.46	-0.65
IMAGE:121251	118852 || MGC5576 || hypothetical protein MGC5576 || Hs.103834 || T96608 || || 79022	0.17	-0.54	-0.06	0.33	0.46	0.05	-1.33	-0.26	-1.42	-0.41	-1.01		-0.05	-0.59	-0.32	-0.7	-0.54	-0.15		1.8	0.72	0.13	-0.49	-0.16	-0.12	-0.09	0.25	-0.31	0.6	0.34	1.14	1.1	1.2	0.02	0.85	-0.88	-1.21	-0.11	0.5	1.32	-0.11	0.29	-0.03	-0.65	0.49	-0.09
IMAGE:347282	226445 || MTA3 || likely ortholog of mouse metastasis associated 3 || Hs.58598 || W80761 || || 57504	0.25	0.21	-0.07	0.15	-0.46	0.27	-0.3	-0.93	-1.56	-0.06			-0.19	0.54		-0.07	-0.78	0.01	-0.14	0.38		-0.37		0.17	-0.31	-0.49	0.19	0.41	1.47	-0.56	0.55	0.59	-0.02	-0.48	-0.08	-0.01	-0.58	-0.59	1.45	1.42	0.68	0.23	-1	0.34	-0.11
IMAGE:291216	113311 || CETN2 || centrin, EF-hand protein, 2 || Hs.82794 || N72193 || || 1069	-0.14	-0.35	1.27	0.44	-0.3	-0.76	-0.98	-0.11	-0.77	-0.25	-0.07	-1.03	0.13	-0.44	1.38	-0.94	-0.57	0.12		0.98	-0.06	0.13	-0.03	-0.09	1.66	-0.18	-0.09	0.07	1.7	-0.03	1.24	0.4	-0.22	-0.28	1.04	-0.34	-1.44	0.05	-0.7	1.22	0.52	-0.45	-0.18	0.18	-1.16	-0.6
IMAGE:726846	105073 || || || || AA293778 || ||	-0.44	-0.91	0.62	0.5	-0.85	0.16	-1.27	-0.45	-0.24	0.78	-0.44		0.83	0.52	-0.01	-0.35	-0.14	-0.22	-0.55	-0.12	-0.73	-0.71	-0.8	-0.03	0.14	-0.27	-0.36	1.83	1.46	0.42	1.77	1.35	0.03	0.29	-0.59	-0.15	-0.3	-0.85	-0.99	0.49	-0.24	0.66	0.92	-0.41	-1.59	1.26
IMAGE:233879	310501 || KIAA0916 || KIAA0916 protein || Hs.151411 || H65959 || || 23077	-0.11	0.21	0.84	0.79	-0.97		-0.94	-0.35	-0.54	1.15			0.15	-0.06	-0.13	-0.71	-0.64	-0.16	-0.32	1.06		-0.67		-1.01	0.25	0.42	0.63	1.13	0.05	0.64	1.5	0.06	1.44	-0.68	-0.84	-0.21	-0.69		-0.94		-1.41	1.01	0.82	-0.08	-1.49	0.74
IMAGE:363087	101200 || || **Homo sapiens cDNA FLJ25842 fis, clone TST08666, mRNA sequence || Hs.375848 || AA019338 || ||	0.47	-0.42	0.34	-0.04	-2.12	-0.67	-1.92	-0.85	-1.47		0.07		-0.01	-0.75	0.83	-0.56	-0.98	0.37	-0.44	1.25	0.55	-0.26	-0.43	-0.53	1	1.08	0.66	0.76	0.44	-0.1	0.99	1.49	0.6	-0.27	-0.59	-0.54	-1.02	-1.45	0.21	0.24	0.59	0.84	1.59	0.38	-0.16	0.79
IMAGE:149288	112283 || KIAA1165 || likely ortholog of mouse Nedd4 WW domain-binding protein 5A || Hs.30340 || R82644 || || 54602	0.21	-0.62	0.06	-0.58	-1.85	-0.5	-1.28	-0.46	-1.27	0.69	-0.18		0.07	-0.27	0.49	-0.23	-0.7	0.25	-0.54	1.53	0.5	-0.27	-0.18	-0.04	0.74	0.53	0.46	0.44	-0.42	-0.26	0.92	1.25	0.78		-0.49	-0.17	-0.82	-1.23	0.49	0.62	0.37	1.06	1.7	0.23	-0.99	0.09
IMAGE:1696757	313178 || || Homo sapiens cDNA FLJ25842 fis, clone TST08666, mRNA sequence || Hs.375848 || AI095572 || ||	-0.09	-0.81	0.02	-0.59			-1.54	-0.14	-1.11	0.69	-0.3		0.2	-0.53	0.02	-0.27	-0.28	0.23	-0.3	1.36	0.14	-0.28	-1.08	-0.32	0.91	1.01	0.16	0.49	-0.72	-0.14	1.35	1.08	0.3	-1.03	-0.57	-0.41	-0.65	-1.32	0.48	0.79	0.13	1.3	1.76	0.82		-0.59
IMAGE:845345	220474 || AP1M2 || adaptor-related protein complex 1, mu 2 subunit || Hs.18894 || AA773478 || || 10053	-0.56	-2.19	-0.26	-0.93	0.09	0.41	-0.5	-1.05	0.19	0.25	0.95	-0.9	-0.83	-1.61	-1.14	-0.31	0.41	0.69	0.62	0.4	-0.71	0.86	0.65	-0.08	-0.4	-0.23	0.09	1.12	2.42	-0.23	0.35	1.29	0.4	-0.38	0.04	0.17	0.34	-1.11	0.05	0.31	0.03	0.88	0.43	0.6	0.19	-0.79
IMAGE:435845	224773 || MGC19604 || similar to RIKEN cDNA B230118G17 gene || Hs.337228 || AA701550 || || 112812	-0.38	-0.68	-0.29	-0.03	-0.25		-0.59	0.32	0.18				-0.28		-0.85	0.01	0.56	0.27	0.91	0.33	-0.53	-0.61		-0.53	-0.24	-0.68	-1.26	1.34	1.89	0.2	1.54	0.49	0.42	-0.13	-0.2	-0.25	0.24	-0.49	0.4	0.2	-0.34	0.67	0.18	-0.26	-1	-0.39
IMAGE:857319	105427 || EIF3S4 || eukaryotic translation initiation factor 3, subunit 4 delta, 44kDa || Hs.28081 || AA668703 || || 8666		-0.64	-0.12	0.08	0.24	-0.06	-0.24	-0.2	0.41	-0.1	0.55	1.03	-0.98	-1.72	-0.81	-0.75	1.01	-0.06	0.18	-0.09	-0.38	0.06	0.04	-0.54	-0.21	0.17	-0.31	1.36	1.5	-0.22	2.05	0.97	0.28	-0.24	0.12	-0.5	0.43	0.01	0.2	-0.27	-0.52	0.21	0.13	-0.35	-0.51	-1.25
IMAGE:824568	116295 || MRPL4 || mitochondrial ribosomal protein L4 || Hs.279652 || AA490981 || || 51073	-0.44	-0.69	-0.52	0.03	0.08		-0.19	-0.77	-0.74	-0.87	0.49	0.31	-0.52	-1.5	-0.26	-0.6	0.38	0.54	0.55	0.29	-0.31		-0.46	-0.4	-0.16	0	0.16	1.41	2.39	-0.12	0.99	0.87	0.77	0.14	0	0.14	0.5	-0.34	-0.41	-0.2	0.06	-0.22	-0.06	-0.41	-0.04	0.12
IMAGE:1690497	318088 || FBXL12 || likely ortholog of mouse f-box and leucine-rich repeat protein 12 || Hs.12439 || AI091089 || || 54850	-0.03	0.48	-0.46	0.24	0.65		-0.35	-0.6	-0.64	-0.92			-1.35		-0.52	-1.45	-0.64	0.2	0.12	-0.03	-0.21			-1	0.21	-0.13	0.03	1.58	2.22	-0.32	1.45	0.81	0.34			-0.26	0.18	-0.88	-1.02	0.02	0.5	0.11	0.38		1.04	0.29
IMAGE:2545528	330934 || PIN1 || protein (peptidyl-prolyl cis/trans isomerase) NIMA-interacting 1 || Hs.161362 || AW003596 || || 5300	-0.19	-0.1	-0.19	0.09	0.44	-1	-0.31	0.31	-0.64	-0.71	0.23	-0.57	-0.76	-1.36	-0.63	-1.07	0.4	0.47	0.98	0.49	-0.14		-0.64	-0.81	-0.28	-1.11	-0.28	1.62	2.38	0.12	1.6	0.85	1.25	-0.08	0.17	-0.31	-0.28	-0.62	-0.47		0.1	0.81	0.34	-0.37	0.89	-0.6
IMAGE:1460075	220941 || PIN1 || protein (peptidyl-prolyl cis/trans isomerase) NIMA-interacting 1 || Hs.161362 || AA864841 || || 5300	0.49	-0.45	-0.01	0.11	0.5	-0.52	0.05	0.41	-0.57	-0.5	0.18	-0.92	-1.05	-1.08	-0.68	-0.39	0.14	0.45	0.78	0.51	-0.2		-0.46	-0.82	-0.14	-0.34	-0.07	1.38	2.23	-0.04	1.68	0.41	0.64	-0.04		-0.67	-0.31	-0.33	-0.68	-0.68	-0.17	0.44	0.01	-0.01	0.46	0.19
IMAGE:137581	100181 || CTL2 || CTL2 gene || Hs.105509 || R39578 || || 57153	-0.04	-0.94	-0.44	-0.53	1.05	0.89	-0.66	-0.41	-0.8	-0.54	-0.25	-0.87	-0.6	-1.41	-1.58	-1.71	-0.16	0.45	0.12	0.46	0	0.5	-0.94	-0.19	0.17	-0.55	1.05	1.67	1.53	-0.42	1.16	1.76	0.26	-0.74	-1.26	0.01	-0.14	-0.46	-0.05	0.57	0.77	0.73	0.26	0.37	0.93	0.9
IMAGE:738900	102181 || MUF1 || MUF1 protein || Hs.172210 || AA421701 || || 10489	0.43	0.33	-0.33	-0.37	0.47		0.14	-0.22	-0.21	-0.74			-0.35	-0.93	-0.49	-0.45	-0.15	-0.24	-0.57	0.4	-0.4	-0.37	-0.5	-0.59	0.27	-0.06	0.45	1.45	1.03	0.08	0.13	-0.31	0.83	-0.14	-0.04	-0.49	0.41	0.49	-0.46	-0.23	1.63	1.17	0.06	-0.16	-1.35	0.29
IMAGE:454472	224182 || DNAJB5 || DnaJ (Hsp40) homolog, subfamily B, member 5 || Hs.237506 || AA677329 || || 25822	-0.14	1.1	1.69	-0.4	0.26	-0.11	-1.25	-0.68	-0.13	-0.43			-0.25	-0.79	-0.53		-0.03	0.14	-0.26	0.21				-0.43	0.04	-0.92	0.56	2.17	3.36	-0.42	0.62	-0.13	0.37		-0.23	-0.25		-1.11		-1.36	-0.36	0.02	-0.3	-0.51	0.08	0.33
IMAGE:431007	221558 || || || || AA677923 || ||	0.12	1.04	0.81	1.02	0.33	-0.31	0.41	1.27	0.68	-0.44	0.36	-0.65	0.01	-0.73	0.08	-0.95	0.21	-0.04	0.06	0.32	-0.75	-0.47	-0.93	-0.84	1.13	0	1.13	1.92	1.92	-0.41	-0.02	0.64	-0.16	-0.05	-0.39	-0.31	-0.91	-0.3	-1.34	-1.05	0.58	-0.61	-0.59	-0.5		-1.3
IMAGE:412989	224924 || || Homo sapiens cDNA FLJ13634 fis, clone PLACE1011133, mRNA sequence || Hs.433024 || AA707755 || ||		-0.28	0.22	0.29	-0.22	0.04	-0.36	-0.05	-0.06	-0.36	-0.47	-1.1	-1.31	-1.35	0.26	0.82	0.22	-0.7	-0.76	0.74	-0.32	-0.18	-0.15	-0.19	0.77	0.95	1.71	1.48	1.83	-0.27	0.3	0.28	0.99	0.34		0.34	-0.42	0.34	-0.79	-0.7	1.38	-0.14	0.11	-1.03	-1.19	-0.93
IMAGE:486731	225728 || || Homo sapiens cDNA FLJ13634 fis, clone PLACE1011133, mRNA sequence || Hs.433024 || AA044433 || ||	-0.52	0.24	0.28	0.79			-1.22	-0.64	-0.66	-0.48	-0.86		-0.89	-0.93		0.47	-0.17	-0.43	-0.78	0.04	-0.95	-0.39	-0.25	-0.2	0.78	0.95	1.77	1.63	2.32	-0.26	0.1	0.14	0.85	0.7	-0.65	0.44	-0.29	-0.08	-1.28	-1.03	1.67	-0.16	0.33	-0.89		0.62
IMAGE:796297	118331 || GBA2 || glucosidase, beta (bile acid) 2 || Hs.173422 || AA459721 || || 57704	-0.77	-0.37	0.25	0.37	-0.22	-0.56	-0.44	-0.37	-0.41	-1.66	-0.09	-1.27	-0.28	-0.87		-0.04	0.12	0.1	-0.28	0.35	-0.43	-0.32	-0.29	-0.38	1.43	0.83	0.87	2.24	2.66	-0.49	0.09	0.99	0.22	0.34	-0.17	0.86	-0.46	0.1	-1.25	-0.77	0.76	0.54	-0.32	-0.96	-0.22	0.61
IMAGE:588430	108997 || PIGO || phosphatidylinositol glycan class O || Hs.324874 || AA152460 || || 84720	-0.61	-0.58	0.61	0.39	-0.03	-0.57	-0.06	-0.66	-0.76	-1.03			-0.43	-0.48	-0.5	-0.61	-0.34	0.17	-0.22	0.45	-0.22	-0.36	-0.89	-0.63	1.41	0.63	0.67	2.3	2.44	-0.43	-0.19	0.42	0.4	0.13	-0.07	-0.26	0.12	0.14	-0.79	-0.19	1.29	-0.09	-0.41	-1.05		0.86
IMAGE:2577722	330882 || STOML2 || stomatin (EPB72)-like 2 || Hs.3439 || AW075647 || || 30968	-0.2	-0.55	0.78	0.49	-0.05	-0.18	-0.29	-0.4	-0.66	-0.85	-0.66	-0.99	-0.44	-0.56	-0.48	-1.16	0.44	-0.21	-0.59	0.59	0	0	-0.32	-0.64	1.4	0.91	0.58	2.3	2.74	-0.03	0.57	0.82	1.06	0.01	-0.24	-0.54	-0.58	0.19	-0.98	-0.26	0.66	0.19	0.24	-0.05	0	-2.15
IMAGE:324210	120364 || SR-BP1 || type I sigma receptor || Hs.24447 || W47484 || || 10280	-0.54	-0.21	0.73	0.83	0.39	-0.29	-0.21	-0.5	-0.47	-0.81	-0.4	-1.21	-0.49	-0.34	0.85	-0.69	0.48	-0.31	-0.43	0.36	-0.18	-0.25	-0.23	-1.01	1.3	-0.21	-0.43	1.4	2.19	-0.13	0.01	0.81	1.63	0.09	-0.53	0.02	0.22	0.34	-0.94	1	1.14	-0.06	-0.33	-1.16	-0.31	-1.25
IMAGE:1631699	226861 || VCP || valosin-containing protein || Hs.106357 || AI024999 || || 7415		-0.2	1.01	0.17	-0.39	-0.04	0.29	0.45	0.35	-0.06	-0.72	-0.44	0.35	-0.03	-0.3	-0.58	0.29	-1.03	-0.51	0.68	-0.06	-0.24	-0.04	-0.37	1.32	0.13	0.04	1.78	1.54	0.38	0.66	0.39	0.03	-0.53	-0.72	-0.4	-0.58	0.49	-0.72	-0.01	0.4	0.08	0.28	-0.32	-1.56	-1.17
IMAGE:1575061	308092 || GALT || galactose-1-phosphate uridylyltransferase || Hs.75641 || AA954189 || || 2592	-0.58	-1.27	0.3	0.14	-0.15	0.06	0.74	0.04	0.41	0.03	-0.62		0.56	0.2	-0.54	0.16	-0.03	-0.45	-0.36	0.22	-0.56	-0.53	-0.57	-0.09	0.71	0.02	0.19	1.83	1.78	0.03	0.24	0.63	0.11	-0.59	-0.29	0.09	0.02	0.32	0.14	-0.38	0.73	0.02	-0.45	-0.63	-0.32	-1.4
IMAGE:1454534	105296 || LOC148213 || hypothetical protein FLJ31526 || Hs.127142 || AA937570 || || 148213	-0.41	-0.05	-0.23	0.83	0.17	0.29	-1.37	-1.38	0.52	0.43	-0.95		-0.69	-0.09	0.19	-0.51	-0.5	0.44	-0.2	-0.06				0.03	-0.43	1	0.88	1.35	1.15	-0.1	0.29	0.16	0.23		-0.86	-0.34	0.5	0	0.37	0.69	0.81	-0.37	-0.81	-1.01
IMAGE:1700163	101045 || ZNF117 || zinc finger protein 117 (HPF9) || Hs.133011 || AI049550 || || 7670	-0.41	0.11	-0.47	0.3	0.16	0.32	-0.75	-0.83	0.8	1	-0.63		-0.35	-0.57	-0.14	-0.75	-0.16	-0.05	0.31	0.27		-1.54	-1	0.68	-0.12	0.62	0.68	1.39	0.9	-0.45	0.59	0.05	0.19	1.76	-0.95	0.02	-0.02	0.06	0.68	0.47	0.88	-0.39	-0.85	-0.35	-1.47
IMAGE:23012	116646 || BLZF1 || basic leucine zipper nuclear factor 1 (JEM-1) || Hs.158205 || R43576 || || 8548	0.53	0.05	-0.33	0.04	0.2	-0.62	-0.63	0.03	-0.03	0.39	-0.33	-1.08	-0.26	-0.19	0.57	-0.32	0.14	0.28	0.23	0.17	-0.48	-0.84	-0.61	0.01	0.37	1.56	1.41	0.8	0.57	0.4	-0.41	0.28	0.2	1.15	0.24	-0.22	-0.37	0.03	-0.78	-0.12	0.63	0.06	-0.95	-0.02	-1.44	-0.14
IMAGE:592491	110920 || MRPS18B || mitochondrial ribosomal protein S18B || Hs.274417 || AA160498 || || 28973	-0.32	0.01	-0.42	0.76	-0.46		-0.26	-0.86	-0.93	-0.13	-0.4		-0.69	-1.33	-0.41	-0.92	-0.3	1.58	0.78	1.43	0.61	-0.25	-0.89	-0.26	-0.25	1.11	0.3	-0.51	1.11	1	-0.44	0.3	0.2	0.67	1.15	0.3	0.44	-0.41	-0.17	-0.38	0.3	0.82	0.5	-0.92	-1.31	-0.01
IMAGE:490766	226513 || LGTN || ligatin || Hs.274151 || AA133165 || || 1939		0.03	-0.08	1.58	-0.02	-1.4	-0.56	-0.85	-0.98	-0.22	0.12	-0.97	-0.93	-1.14	0.92	-0.75	-0.56	0.6	-0.29	0.18	0.16	-0.75	-0.51	0.39	0.29	1.07	0.22	-0.06	0.77	1.5	0.07	1.22	0.59	0.5	1.46	0.37	-0.01	-0.64	0	-0.16	-0.32	0.84	-0.15	-0.99	-0.43
IMAGE:814306	99488 || TPD52 || tumor protein D52 || Hs.2384 || AA459100 || || 7163	-0.4	-1.49	0.55	0.1	0.24	-0.58	-0.83	-0.65	-1.64	-0.85	-0.29	-0.99	-0.62	-0.96	0.4	-0.53	-0.88	1.62	0.89	-0.27	-0.25	-0.41	0.16	0.86	1.3	0.17	0.35	0.53	0.72	0.85	0.11		0.48	0.56		-0.39	0.22	-0.36	-0.55	1.21	0.02	1.29	0.29	0.04	-0.14	0.07
IMAGE:278023	111767 || || Homo sapiens full length insert cDNA clone YY61D04, mRNA sequence || Hs.390827 || N63465 || ||		0.41	0.97	0.03	-0.55	-0.56	-1.25	-0.83	-0.25	0.15	-0.19		-0.86	-1.39		-0.73	-0.48	0.59	0.61	-0.07	0.71		0.49		1.39	0.91	0.65	0.16	0.36	0.15	-1.44	-0.67	-0.34		0.19	-0.68	1.52	0.97		1.07	-0.24	-0.26	-0.43	-1.12	0.41	0.43
IMAGE:430549	223533 || FLJ20989 || hypothetical protein FLJ20989 || Hs.169615 || AA677722 || || 65265	-1.14	-0.39	0.39	-0.52	0.28	0.31	-1.31	-0.73	-1.73	-0.64			-0.72	-0.19		-1.12	0.38	0.84	0.76	0.13	0.63	-0.52	0.45	0.07	1.2	1.37	1.36	-0.3	0.27	1.31	-0.42	-1.25	0.36	0.61	-0.56	-0.72	0.51	0.35	0.17		-0.87	0.37	0.86
IMAGE:1699682	107280 || || ESTs || Hs.133431 || AI061169 || ||	-0.16	0.23	0.79	0.18	-0.17	-0.76	-0.96	-1.23	-1.35	-0.48	-0.93	-0.95	0.07	-0.13	0.65	0.26	-0.59	0.88	0.62	0.07	0.85	-0.9	-0.9	0.12	0.88	1.04	1.79	0.33	0.72	0.63	0.04	-0.28	0.77	-0.92	-0.33	0.22	1.02	0.78	-0.91	1.19	0.35	0.62	0.54	-1.14	-1.27	-1.46
IMAGE:491524	227126 || MRPL13 || mitochondrial ribosomal protein L13 || Hs.333823 || AA148505 || || 28998	-0.82	-0.57	-0.01	-0.58	-0.61	-0.56	-0.62	-0.85	-1.51	-0.7	-0.75		0.43	0.37	0.38	0.38	-0.68	1.29	1.08	0.4	0.3	-0.39	-0.25	0.1	0.74	1.39	1.51	-0.46	0.48	0.31	-0.23	0.19	0.71	0.04	-0.14	0	0.27	0.25	-0.85	1.08	0.37	0.05	0.58	-1.12		-1.01
IMAGE:1505038	311743 || FLJ20171 || hypothetical protein FLJ20171 || Hs.24743 || AA906022 || || 54845		-1.57	0.76	-0.14	0.22	-0.56	-1.27	-1.33	-0.99	-0.17	0.03	-1.45	-0.88	-1		-0.58	-0.26	1.31	1.08	-0.29	-1.09	0.42	0.58		1.19	1.54	1.52	0.25	1.43	-0.49	-0.02	-0.6	-0.39	-0.29	0.15	-0.34	0.31	1.21	-0.1		0.9	0.39	0.06	-0.71	0.77	0.43
IMAGE:250678	224178 || FLJ20171 || hypothetical protein FLJ20171 || Hs.24743 || H95975 || || 54845	-1.11	-1.78	0.64	-0.36	0.35	-0.67	-0.95	-1.87	-0.67	0.41	0.1	-1.13	-0.51	-0.92	-1.12	-0.12	-0.18	0.78	0.96	-0.28	-0.94	0.33	0.55	0.87	1.45	1.12	0.69	0.24	0.64	0.23	0.4	-0.53	0.33	-0.4	-0.2	-0.33	0.56	1.14	0.21	1.71	0.42	0.62	0.28	-0.1	-0.22	-0.46
IMAGE:878681	119592 || RPL30 || ribosomal protein L30 || Hs.356255 || AA775364 || || 6156	-0.2	-0.6	0.73	0.71	-0.3	-0.58	-0.8	-1.05	-0.54	-0.51	-0.48	-0.71	-0.64	-1.16		-1.54	-1.19	0.43	0.07	-0.63	0.75	-0.5	-0.47	0.25	1.87	2.47	0.9	-0.05	0.9	0.63	0.69	0.3	0.55	-0.01	-0.11	-0.04	1.63	1.04	-0.48	1.03	-0.1	0.6	0.03	-1.93	-1.12	0.02
IMAGE:127510	106080 || CDC25A || cell division cycle 25A || Hs.1634 || R09062 || || 993		-1.11	0.36	0.36	0.12	-0.35	-1.01	-0.97	-0.3	0.03	-0.52		-0.74	-0.95	-0.25	-1.68	-0.5	0.15	0.15	0.36	0.96	0.23	0.09	0.2	1.02	1.66	0.48	0.11	0.96	-0.03	0.1	0.12	0.42	0.27	-0.16	-0.87	0.89	1.49	-0.35	1.18	-0.06	-0.28	0.15	-0.9	-0.05	-0.93
IMAGE:1521689	107657 || || ESTs || Hs.130165 || AA906945 || ||	-0.37	-0.22	0.83	0.77	0.62	-0.9	-0.82	-0.63	-0.44		-0.81	-0.88	-1.74	-1.32	-0.31	-1.8	-1	0.57	0.29	-0.07	1.07	-0.51	-0.38	0.3	1.96	1.5	0.91	0.01	0.76	0.32		0.18	0.93	-0.16	-0.34	-0.46	2.11	1.31	-0.64		-0.49	0.83	0.17	-0.46	0.09	-0.69
IMAGE:1591622	224576 || HNOEL-iso || HNOEL-iso protein || Hs.9315 || AA983467 || || 56944	0.17	-0.01	0.31	0.38	0.2	-0.54	-0.81	-0.88	0.17	0.34	-0.4	-0.51	-1.01	-0.93	-0.99	-1.11	-0.92	0.38	0.33	-0.49	0.65	-0.4	0.24	0.29	1.26	1.9	0.25	-0.25	0.25	-0.21	0.28	-0.09	0.45	-0.57	-0.49	0.11	1.54	1.48	-0.15	1.47	-0.53	0.85	0.4	-0.44	-0.12	-1.77
IMAGE:2568696	331086 || EIF3S6 || eukaryotic translation initiation factor 3, subunit 6 48kDa || Hs.106673 || AW073055 || || 3646	-0.09	0.04	-0.08	0.06	-0.54	-0.6	-0.58	-0.53	0.1	0.97	-0.08	-1.73	-0.74	-0.92	-1.53	-0.54	-0.38	0.46	-0.01	0.1	0.58	0.13	0.36	-0.12	1.09	1.85	1.19	-0.79	0	0.28	0.23	-0.38	1.27	0.4	-0.3	0.03	0.44	0.69	-0.34	1.48	-0.22	0.57	0.86	-0.93	-0.42	-1.23
IMAGE:42452	99477 || || **ESTs, Moderately similar to IF36_HUMAN Eukaryotic translation initiation factor 3 subunit 6 (eIF-3 p48) (Mammary tumor-associated protein INT-6) (Viral integration site protein INT-6) [H.sapiens] || Hs.412735 || R59752 || ||	0.01	0.12	0.4	0.12	-0.41	-0.85	-0.65	-1.52	0.14	0.68	-0.17	-1.93	-0.73	-1.13	-1.25	-0.56	-0.68	0.71	0.04	0.2	0.71	-0.08	0.5	-0.49	1.33	1.83	1.24	-0.6	0.05	0.47	0.75	-0.26	1.61	0.58	-0.28	-0.58	0.71	0.73	-0.25	1.38	-0.38	0.44	0.62	-0.75	-0.25	-1.52
IMAGE:1536449	308264 || || ESTs, Weakly similar to hypothetical protein FLJ10884 [Homo sapiens] [H.sapiens] || Hs.227591 || AA919125 || ||			-0.28	-0.14	-0.02	-0.37	-1.04	-0.54	-0.45	0.48	-0.59		-1.35	-0.91	-0.72	-0.64	-1.17	0.54	0.22	-0.31				-0.63	0.66	1.23	0.96	0.37	1.21	0.65	-0.4	-0.89	1.14			-0.46	0.37	-0.32	0.14	2.02	1.35	0.96	-0.1	-0.35	0.14	-0.61
IMAGE:416328	226667 || CPNE3 || copine III || Hs.14158 || W86835 || || 8895	0.3	0.11	0.95	0.04	-0.82	-0.78	-0.59	-0.55	-0.26	0.99			-1.33	-1.55	-0.81	-0.75	-0.9	1.31	0.9	-0.18	-0.63	0.26	0.27	0.71	1.21	0.96	1.56	1.02	0.81	0.7	0.22	-1.73	0.49	-0.2	-0.16	-0.9	-0.38	-0.45	-0.23	1.09	-0.59	0.82	0.25	-0.17	-0.08	-0.76
IMAGE:645913	306930 || OAZIN || ornithine decarboxylase antizyme inhibitor || Hs.223014 || AA196517 || || 51582	-0.4	0.42	0.96	-0.12	0.8	-0.32	-0.88	-1.07	-0.6	0.05	-0.26	-2.5	-0.63	-1.06	-0.76	-0.98	-0.38	0.75	0.19		0.01	-0.23	-0.52	0.41	1.16	1.49	2	0.71	0.6	-0.02	0.06	-0.89	1.06	-0.31	-0.83	-1.22	-0.09	0.85	-0.2	1.4	0.17	0.95	0.21	-0.44	-0.25	0.68
IMAGE:502200	111249 || || Homo sapiens mRNA; cDNA DKFZp564C1563 (from clone DKFZp564C1563), mRNA sequence || Hs.243901 || AA125935 || ||	-0.44	0.74	0.76	-0.24	0.04	-0.47	-0.84	-0.23	-0.37		-0.28		-0.83	-0.95	-1.38	-0.88	-1.01	1.08	1.01	-0.03	0.68	0.05	0.44	0.01	1.29	1	1.68	0.48	0.32	0.36	-0.32	-1.57	1.1	-0.66	-0.47	-1.31	0.66	0.98	-0.26		0.07	0.73	0.26	-0.26	-0.18	-0.62
IMAGE:771277	108284 || YWHAZ || tyrosine 3-monooxygenase/tryptophan 5-monooxygenase activation protein, zeta polypeptide || Hs.75103 || AA443615 || || 7534	-0.07	0.41	0.93	-0.19	0.06	-0.14	-0.55	-0.31	-0.24	0.87	0.37		-0.88	-0.97	-1.3	-1.06	-0.5	0.67	0.26	0.15	0.12	0.27	-0.11	0.3	1.47	1.08	1.16	0.74	0.76	0.47	0.26	-1.08	1.46	-0.35	-0.58	-1.46	-0.21	0.19	-0.42	1.69	0.24	1.23	0.01	-1.06	-1.97	-1.81
IMAGE:1031744	107390 || YWHAZ || tyrosine 3-monooxygenase/tryptophan 5-monooxygenase activation protein, zeta polypeptide || Hs.75103 || AA609598 || || 7534	0.33	0.15	0.85	-0.2	-0.16	-0.34	-0.43	-0.54	-0.11	0.71	0.4	-1.82	-0.56	-0.98	-1.23	-1.06	-0.61	0.86	0.16	0.16	0.17	0.24	0.12	0.27	1.39	0.82	1.26	0.59	0.54	0.35	0.14	-1.29	1.38	-0.42	-0.59	-1.35	-0.4	0.01	-0.45	1.61	0.25	1.29	0.31	-0.42	-1.26	0.06
IMAGE:811166	108507 || YWHAZ || tyrosine 3-monooxygenase/tryptophan 5-monooxygenase activation protein, zeta polypeptide || Hs.75103 || AA485749 || || 7534	0.1	0.5	0.66	-0.25	-0.04	-0.68	-0.25	-0.45	-0.34	0.39	0.29		-1.15	-1.08	-1.33	-1.42	-0.55	0.62	0.32	0.08	0.29	-0.11	-0.12	0.42	1.47	0.84	1.25	0.62	0.72	0.28	-0.1	-1.17	1.35	-0.18	-0.37	-1.07	-0.23	0.06	-0.58	1.6	0.33	1.05	-0.14	-1.1	0.39	-0.75
IMAGE:243238	109636 || YWHAZ || tyrosine 3-monooxygenase/tryptophan 5-monooxygenase activation protein, zeta polypeptide || Hs.75103 || H94670 || || 7534	-0.05	0.17	0.59	-0.31	-0.01	-0.44	0.11	-0.62	-0.56	0.06	0.26	-1.07	-1.18	-0.57	-0.36	-0.82	-0.74	0.33	0.03	0.02	0.95	-0.04	0.22	0.48	1.33	0.72	0.72	0.4	0.71	0.3	-0.48	-0.8	1.07	-0.11	-0.11	-1.21	0.55	0.4	-0.41	1.67	0.31	1.19		-0.63	-0.33	-1.8
IMAGE:624443	119168 || KIAA0103 || KIAA0103 gene product || Hs.154387 || AA181333 || || 9694	0.04		0.11	-0.44	-0.1	-1.1	-0.19	-0.06	-0.68	0.16	-0.46	-1.3	-0.84	-1.11	-0.01	-0.32	-0.6	0.83	0.54	0.13	0.23	-0.04	0.3	0.62	1.45	1.38	1.54	-0.33	0	0.18		-0.78	1.12	-0.23	-0.5	-0.18	0.52	0.36	-0.72		0.68	0.75	0.32	-0.19	-0.39	-0.72
IMAGE:970613	101554 || RAD21 || RAD21 homolog (S. pombe) || Hs.81848 || AA683102 || || 5885	-0.34		0.38	-0.02	-0.02	-0.82	-1.26	-0.99	-1.34	0.12	-0.6	-1.98	0.16	-0.97	-0.67	-0.85	-0.35	1.11	0.69	0.53	0.4	-0.81	-0.56	-0.17	1.08	1.49	2.46	0.49	0.87	0.75		-1.36	1.1	-0.23	-0.1	0.11	0.44	0.17	-1.07		0.67	0.87	0.99	-0.05	-0.22	-0.24
IMAGE:837864	98996 || DD5 || progestin induced protein || Hs.278428 || AA434064 || || 51366	-0.8	-0.29	0.91	0.5	-0.29	-0.42	-1.37	-0.73	-0.63	-0.52	-1.01		-0.54	-0.92		-0.6	-0.72	0.55		-0.44	-0.09	-0.31	0.07	0.4	1.62	1.46	2.22	0.79	1.19	0.36	-0.27	-0.59	0.39	-0.45	-0.53	-0.06	0.57	0.53	-0.72	0.67	0.43	0.18	0.06	-0.39	-0.55	0.29
IMAGE:949988	102023 || LAPTM4B || lysosomal associated protein transmembrane 4 beta || Hs.296398 || AA600214 || || 55353	-0.71	-0.81	0.51	-0.22	0.52	-0.98	-2.1	-2.21	-1.2	-0.62	-0.24	-1.63	-0.78	-0.73	0.16	-0.7	-0.53	0.97	0.65	0.5	1.16	-0.16	-0.24	0.48	1.53	1.22	1.25	0.42	0.77	0.81	-0.03	-0.51	0.36	-0.5	-0.21	0.03	1.3	0.45	-0.29	1.54	-0.03	1.32	-0.43	0.23	-0.97	0.83
IMAGE:469549	105136 || HBB || hemoglobin, beta || Hs.155376 || AA027100 || || 3043	-0.61	-0.42	0.7	0.28	0.35	-0.71	-2.39	-2.18	-0.71	-0.34	-0.09	-1.56	-1.21	-0.66	-0.15	-0.32	-0.29	0.95	1.04	0.33	0.84	0.3	-0.05	0.28	1.46	1.22	0.74	0.37	0.54	0.79	0.32	-0.55	0.39	-0.83	-0.47	-0.33	1.38	0.9	0.14	1.53	0.4	1.25	-0.14	-0.6	-1.81	-0.09
IMAGE:429959	114541 || LAPTM4B || lysosomal associated protein transmembrane 4 beta || Hs.296398 || AA033947 || || 55353	-0.62	-0.78	0.61	-0.25	0.41	-0.63	-2.55	-2.92	-0.86	-0.01	-0.32	-1.78	-0.37	-0.68	0.03	-0.16	-0.18	1.02	0.98	0.34	1.06	0.29	0.16	0.29	1.66	1.64	1.1	0.65	0.76	0.83	0.09	-0.22	0.81	-0.56	-0.2	-0.18	1.18	0.8	0.23		0.42	1.39	0.12	-0.84	-1.34	-1.32
IMAGE:1551317	311310 || || ESTs, Moderately similar to hypothetical protein FLJ20489 [Homo sapiens] [H.sapiens] || Hs.406063 || AA936616 || ||	-0.73	-0.07	-0.01	0.05	-0.4		-0.99	-0.99	0.2	0.38	-0.67		-0.38	-0.76	0.03	0.2	-0.36	0.6		0.18	0.46	-0.98		-0.36	0.84	1.96	1.43	-0.26	0.19	0.5	-0.85	-0.38	1.42	-1.31	-0.47	-0.52	1.1	0.7	-0.47	1.06	0.22	0.39	-0.01		-1.08
IMAGE:1660127	316920 || PDP || pyruvate dehydrogenase phosphatase || Hs.22265 || AI080633 || || 54704			0.14	-0.39	-0.83	-0.88		-1.24	1.09	0.44	-0.12		-2.56		-1.21	-0.47	0.46	1.13	1.15	-0.13	-0.18	0.74	-1.29	-0.05	2.24	1.1	1.54	0.31	0.49	-0.02	-0.53	-0.66	0.48	-0.53		-0.96	0.43	0.65	-0.4	0.64	-0.1	1.48	1.04	-0.44	-1.31	-1.18
IMAGE:83297	104207 || FZD6 || frizzled homolog 6 (Drosophila) || Hs.114218 || T68333 || || 8323		-0.13	0.46	-0.39	0.64	-1.29	-0.97	-1.5	-1.2	0.45			-0.91	-0.81	-0.31	-0.99	-1.03	-0.15	-0.34	0.25	1.17	0.23	0.86	0.43	0.6	1.21	2.09	-0.11	-0.06	0.4	0.93	-0.12	0.48	-0.05		-0.48	-1.26	0.16	0.24	2.38	0.42	0.43	0.87	0.28	-1.57	-1.27
IMAGE:1374442	115116 || || EST || Hs.336887 || AA829061 || ||	-0.02	-0.51	1.04	0.32	-0.06	-0.45	0.78	-0.49	0.01	0.49	-0.62	-0.19	-2.4	-0.96	-1.08	-0.78	-0.03	0.17	0.02	0.18	0.69	-0.62	-0.37	-0.23	1.74	0.91	0.92	-0.06	-0.19	0.31	0.53	-0.17	1.27	-0.14	-0.78	-0.53	1.44	1.53	-0.09	1.78	-0.14	0.25	0.49	-0.7	-2.5	-0.94
IMAGE:1048702	107543 || FLJ11011 || hypothetical protein FLJ11011 || Hs.21275 || AA620611 || || 55284	-0.08	0.17	1.01	0.05	-0.18	-0.2	-0.32	-0.03	0.11	0.49	-0.34		-0.43	-0.7	-0.9	-0.35	-0.43	0.73	0.37	-0.12	-0.67	0.04	-0.12	0.98	1.12	0.07	0.02	0.61	0.07	0.48	0.14	0.46	0.62	-1.31	-0.22	-0.83	-0.21	0.72	0.39	1.64	0.43	0.88	-0.86	-1.51	-1.47	-0.41
IMAGE:176600	221394 || FLJ20421 || hypothetical protein FLJ20421 || Hs.378857 || H45298 || || 54928	0.03	1.46	0.54	-0.03			-0.37	-0.14	-0.62	-1.07	-0.22		-0.72	-0.91	-1.51	-0.6	-0.68	1.11	0.69	0.37			0.01	0.12	1.19	-1.03	0.88	0.64	0.15	0.04	1	0.52	-0.01	-0.33	-0.36	-1.21	-0.49	-0.33	-0.17	1.71	0.92	0.45	-0.66		-0.34	-0.14
IMAGE:1895477	314016 || || Unnamed protein product [Homo sapiens], mRNA sequence || Hs.396949 || AI291541 || ||	-0.42	0.63	0.49	0.04	-1.1	-0.05		-1.48	-0.52	0.96	0.33		-0.81				-0.25	0.8		-0.29	0.08	0.37	0.28	-0.05	0.86	-0.59	0.34	0.36	0.52	-0.02	0.39	0.74	0.54	-0.65	-1.14	-1.39	-1.11	-0.24	0.37	1.92	0.41	0.53	-0.79
IMAGE:531886	247977 || || || || || ESTs ||	-0.37	0.91	0.66	0.76	-0.35		-1.39	-1.17	-0.51	0.71	0.25		-1.4				-1.78	0.75	-0.3	0.23		0.62	0.08	0.3	1.09		0.55	0.34	1.17	-0.19	-0.07	0.43	1		-0.16	-0.91	-1.1	-0.69	-0.13	1.2	0.68	0.95	-0.64	-0.75	-0.82
IMAGE:814235	226382 || MGC45400 || hypothetical protein MGC45400 || Hs.389734 || AA465242 || || 90843	0.01			0.08	0.67	-0.6	-0.78	0.05	-0.25	-0.18	0.1	-0.77	-0.48	-1.02	-0.42	-1.48	-0.77	0.87	0.44	0.69	0.44	0.14	0.05	0.91	1.01	0.5	0.95	0.02	0.27	0.09	0.46	0.39	0.26	0.4	1.35	-0.17	-0.09	-0.92	-0.88	0.63	0.66	0.42	-0.03	-0.69	-1.97	-0.4
IMAGE:342069	106696 || RAB2 || RAB2, member RAS oncogene family || Hs.78305 || W60890 || || 5862	0.29	0.69	0.68	0	-0.09	-0.06	-0.49	-0.06	-0.93		0.04	-1.9	-0.6	-1.46	-0.05	-0.62	-1.13	1.46	1.03	0.32	1.13	-0.41	-0.1	0.38	1.3	0.52	0.28	0.56	0.67	0.05	-0.04	0.19	0.66	-0.1	-0.01	0.52	-0.87	-0.63	-0.35	1.39	0.21	1.01	-0.73	-0.91	-2.05	0.04
IMAGE:23318	222338 || RAB2 || RAB2, member RAS oncogene family || Hs.78305 || R38260 || || 5862	-0.06	0.34	0.72	0.08	-0.25	-0.3	-0.26	-0.35	-1.03	-0.35	0.24	-1.27	-0.54	-0.94	0.56	-0.1	-1.07	1.34	-0.13	0.09	1.63	-0.09	0.4	0.61	1.03	0.58	0.13	0.71	0.56	-0.08	0.24	0.23	0.26	-0.66		0.58	-0.4	-0.42	-0.34	0.94	0.14	0.6	-1.11	-1.77	-0.11	-0.42
IMAGE:796087	309735 || || Homo sapiens calmodulin-I (CALM1) mRNA, 3'UTR, partial sequence, mRNA sequence || Hs.374441 || AA460374 || ||	0.31	0.67	0.84	-0.36	0.08	0.19	-0.05	0.38	-0.65		0.01	-1.5	0.05	-0.45	0.06	-0.77	-0.69	1.2	0.61	-0.22		0.98	1.55	0.56	0.38	-0.11	-0.42	0.84	0.36	0.49	-0.43	-0.44	0.63	-1.12	0.71	-0.21	0.21	-0.73	-1.07	0.42	-0.07	0.86	0.04	-1.86	-0.54	-0.77
IMAGE:712436	226922 || || **ESTs, Highly similar to IF1A_HUMAN Eukaryotic translation initiation factor 1A (EIF-1A) (EIF-4C) [H.sapiens] || Hs.380711 || AA281733 || ||	0.31	0.18	-0.03	0.06	-0.42	0.01	-0.08	-0.05	-0.15	1.06	-0.59	-1.84	0.13	-0.65	0.19	-1.21	-0.07	1.07	0.74	0.14	0.33	-0.34	-0.33	-0.02	-0.02	0.92	1.17	-0.23	0.64	0.76	0.08	-0.25	1.91	-0.31		-1.75	-0.49	-0.78	0.43	0.7	-0.61	-0.4	0.37	-0.42	0.69	-0.8
IMAGE:2028764	309919 || || ESTs, Highly similar to IF1A_HUMAN Eukaryotic translation initiation factor 1A (EIF-1A) (EIF-4C) [H.sapiens] || Hs.380711 || AI262933 || ||	0.33	0.5	-0.16	0.03	-0.09	-0.34	0.05	-0.28	-0.44	0.67	-0.56	-1.7	-0.38	-0.27	0.19	-1.53	-0.17	1.45	1.03	0.3	0.45	-0.6	-0.21	0.09	0.17	1.09	1.42	-0.3	0.18	0.93	0.33	-0.22	2.3	0.16	-0.88	-0.97	-0.61	-0.79	0.06	0.91	-0.35	-0.19	0.32	-1.1	-1.04	0.06
IMAGE:2509615	331123 || HRMT1L1 || HMT1 hnRNP methyltransferase-like 1 (S. cerevisiae) || Hs.235887 || AI955688 || || 3275	0.46	0.57	-0.18	0.67	0.65	-0.14	0.13	0.31	-0.39	-0.38	0.79	-1.44	-0.23	-1.12	-0.28	-0.9	-1.19	0.88	0.3	0.76	0.4	-0.23	-0.8	-0.25	-0.61	0.83	0.75	0.7	1.05	-0.19	0.15	-0.08	1.47	0.55	-0.59	-0.23	-0.56	-1.2	-0.36	-0.6	0.15	1.58	0.43	-0.95	-0.49	-0.27
IMAGE:784504	103775 || MBTPS1 || membrane-bound transcription factor protease, site 1 || Hs.75890 || AA447393 || || 8720	0.25	0.89	0.12	0.5	0.35	-0.94	0.28	0.04	0.17	-0.09	0.44		-0.62	-1.1	-0.34	-0.29	-0.7	-0.22		0.12	0.5	0.56	0.05	0.17	-0.5	1.5	1.38	0	0.88	0.5	0.63	0.25	0.74	0.35	-0.05	0.65	-1.29	-1.08	-0.62	-0.22	0.51	0.08	-0.34	-0.83	-1.32	-1.38
IMAGE:814792	115329 || USP10 || ubiquitin specific protease 10 || Hs.78829 || AA455233 || || 9100	0.06	0.39	-0.04	0.04	-0.34	-0.68	-0.35	0.08	0.27	0.52	0.22	-1.58	-0.2	-0.37	-0.24	-0.85	-0.32	0.17	-0.26	0.56	0.4	0.44	-0.16	0.03	-0.28	2.23	1.5	0.21	1	0.82	0.52	0.02	1.18	0.59	0.19	0.15	-1.11	-1.32	-1.37	-0.15	-0.39	-0.16	-0.48	-0.13	-0.04	-0.63
IMAGE:954213	103572 || || Homo sapiens cDNA FLJ32819 fis, clone TESTI2002937, weakly similar to HISTONE H3.2, mRNA sequence || Hs.278538 || AA524802 || ||	-0.34	-0.03	0.3	0.47	0.24	-0.22	-0.89	-0.53	-0.35	0.17	-0.22		-0.61	-0.02	0.59	-1.36	-0.57	0.14	0.07	0.94	0.42		-1.37	0.63	0.12	1.19	0.28	0.41	1.42	0.63	1.1	-0.07	0.48	0	0.36	0.08	-0.32	-0.79	-0.72		-0.05	0.14	0.11	-0.92	-1.07
IMAGE:1415750	316288 || H3F3A || H3 histone, family 3A || Hs.367720 || AA878273 || || 3020	-0.13	-0.22	0.35	0.58	-0.04	0.13	-1.03	-0.09	-0.38	0.09	0.12	-0.31	-0.29	-0.45	0.74	-1.44	-0.67	0.49	0.13	0.82	0.3	-0.77	-0.28	0.73	0.15	1.21	0.38	0.5	1.83	0.49	1.23	0.01	0.21	-0.06		0.22	-0.81	-0.84	-0.51	0.26	0.05	0.18	0.24	-1.62	0.18	-1.58
IMAGE:32257	107428 || SRP9 || signal recognition particle 9kDa || Hs.75975 || R17642 || || 6726	-0.24	0.18	-0.12	0.63	0.2	-0.16	-0.9	-0.35	-0.44	0.32	0.31	-1.51	-0.29	-0.5	0.56	-0.95	-0.57	0.7		0.61	0.31	-0.96	-0.46	-0.04	-0.3	1.57	0.64	0.25	1.2	0.6	0.95	-0.09	0.9	-0.59	0.52	0.03	-0.79	-0.73	-0.16	0.78	0.16	0.09	0.19	-0.43	0.26	-1.35
IMAGE:324494	102631 || HSPB2 || heat shock 27kDa protein 2 || Hs.78846 || W51795 || || 3316	0.14	0.85	-0.07	0.19	0.36	-0.47	-1.08	0.18	-0.41		0.1	-1.47	-0.35	-0.58	0.7	-0.56	-0.55	0.2	0.24	-0.23		-0.41	-0.72	-0.18	-0.36	1.46	1.19	-0.37	0.52	0.52	0.54	-0.05	0.72	1.46	0.65	-0.34	-0.34	-0.65	-0.54	0.59	0.37	0.23	-0.35	-0.44	-0.73	0.09
IMAGE:1573568	319844 || NUCKS || similar to rat nuclear ubiquitous casein kinase 2 || Hs.118064 || AA962465 || || 64710	0.22	0.65	0.14	0.41	-0.03	-0.4	-1.62	-1.18	-0.39	1.86	-0.08		-1.31	-0.91	0.53	-0.69	-0.25	0.22	0.28	0.22	0.02	-0.3	-0.74	0.04	-0.46	1.13	1.11	0.11	0.6	1.19	1.48	-0.1	1.43	1.8	0.4	-0.85	-1.02	-1.07	-0.79	0.9	-0.01	0.36	-0.33	0.51	-2.09	-1.17
IMAGE:591095	105374 || NUCKS || similar to rat nuclear ubiquitous casein kinase 2 || Hs.118064 || AA158345 || || 64710	0.12	0.5	0.34	0.51	0.63	-0.9	-1.36	-0.96	-0.78	0.67	-0.26		-0.99	-1.17	0.72	-1.26	-0.21	0.3	0.25	0.03	0.31	-1.08	-0.89	0.25	0.15	0.11	1.17	0.34	0.99	1.19	1.2	0.49	1.55	1.99		-0.38	-1.24	-1.09	-1.2	1.08	-0.09	0.67	-0.25	0.2	-1.19	-0.38
IMAGE:502819	112022 || NUCKS || similar to rat nuclear ubiquitous casein kinase 2 || Hs.118064 || AA137265 || || 64710	0.21	0.61	0.24	0.42	-0.25	-0.18	-1.46	-0.76	-0.53		0.24	-1.29	-0.5	-0.68		-0.6	-0.36	0.25	0.28	0.05	0.48	-0.41	-0.78	0.29	-0.34	0.68	1.51	0.09	1.18	0.98	0.98	0.4	0.77	2.09	1.05	-0.62	-1.44	-1.08		0.72	0.2	0.25	-0.65	-0.58	0.16	-1.73
IMAGE:811067	226587 || || Homo sapiens, clone IMAGE:4074138, mRNA, mRNA sequence || Hs.30089 || AA485453 || ||	0.02	0.27	0.21	0.53	-0.09	-0.4	-1.28	-0.91	-0.66			-1.05	-0.18	0.02	1.72	-0.41	-0.14	0.97	0.07	0.23	0.96	-0.51	-0.43	0.34	-0.66	0.8	0.41	0.06	0.5	0.68	0.53	0.98	0.67	1.58	1.01	0.29	-0.97	-0.79	-0.87	0.69	0.09	-0.25	-0.81	-1.36	-1.13	-0.79
IMAGE:504128	119738 || FLJ13639 || hypothetical protein FLJ13639 || Hs.101821 || AA131681 || || 79758	0	0.34	0.32	0.64	0.03	-0.4	-1.49	-1.49	-0.83	0.28	-0.04	-0.78	-0.08	-0.05	1.54	-0.56	-0.2	0.21		0.01	0.73	-0.51	-0.39	-0.12	-0.26	1.28	0.47	0	0.59	0.4	0.57	1.08	0.39	1.27	0.94	0.33	-1.05	-0.56	-0.96	0.55	0.22	-0.39	-0.38	-1.11	-0.29	-0.44
IMAGE:128159	102794 || TPR || **translocated promoter region (to activated MET oncogene) || Hs.169750 || R10412 || || 7175	-0.49	0.39	0.11	0.82	-0.32	-0.45	-1.39	-1.29	-0.62	0.96	-0.17		-0.49	-0.87	0.63	-0.28	-0.01	0.11	-0.3	-0.01	0.33			-0.6	0.53	0.18	0.81	1.11	1.39	0.59	0.69	0.42	1.42	1.31	0.3	0.5	-0.63	-0.67	-0.58	-0.68	-0.51	-0.47	-0.75	-1.03	0.13	-0.16
IMAGE:49162	223409 || || Homo sapiens, clone IMAGE:4074138, mRNA, mRNA sequence || Hs.30089 || H16589 || ||	0.5	0.39	0.37	0.89	-0.57		-1.62	-1.51	-0.55	1.16	0.11		0	-0.8			0.04	0.06	0.13	-0.08	-0.32	-0.39	-0.76	-0.38	-0.74		1.09	0.31	1.83	0.53	1.15	-0.28	0.54	1.33	-0.08	-1.66	-1.05	-1.04	-0.67	0.72	-0.07	1.09	-0.38	0.26	0.74	-0.17
IMAGE:322218	222187 || FLJ10326 || hypothetical protein FLJ10326 || Hs.262823 || W37992 || || 55699	-0.28	-0.08	0.44	1.15	-0.03	-1.25	-1.67	-0.4	-0.19	1.55	0.09		-0.51	-2.04	-0.82	-0.68	-0.47	0.58	0.31	0.06	-0.81	-0.29	-1	-0.63	0.31	0.76	0.62	0.87	1.41	0.23	1.18	-0.67	1.85	0.19	-0.17	-0.67	-0.62	-0.75	0.79	0.65	1.1	0.89	-0.01	0.25	-0.52	-0.71
IMAGE:486459	225200 || || ESTs, Weakly similar to hypothetical protein FLJ20489 [Homo sapiens] [H.sapiens] || Hs.19613 || AA042858 || ||	-0.53	-0.18	0	0.93	0.1	-1.09	-0.56	-0.47	-0.3	1.19	-0.34	-1.95	-0.59	-1	0.85	0.27	-0.34	0.74	0.05	0.3	0.09	-0.39	-0.44	-0.03	0.04	0.52	0.3	0.83	1.69	-0.15	-0.07	0.72	1.42		0.23	0.09	-0.1	-0.32	0.53	0.37	1.43	-0.09	-0.14	-0.81	-1.99	-0.73
IMAGE:486538	226285 || FLJ10326 || hypothetical protein FLJ10326 || Hs.262823 || AA042812 || || 55699	-0.57	-0.19	0.05	0.78	-0.05	-1.07	-0.88	-0.44	-0.38	1.38	-0.15	-1.65	-0.5	-1.1	0.67	0.34	-0.31	0.42	-0.16	0.17	0.07	-0.44	-0.61	-0.07	0.07	0.75	-0.01	0.6	1.36	-0.23	-0.05	0.48	1.54	0.47	0.35	-0.28	-0.53	-0.39	0.52	0.41	1.39	-0.03	-0.42	-0.23	-0.69	-0.22
IMAGE:841208	307043 || PPP2R5A || protein phosphatase 2, regulatory subunit B (B56), alpha isoform || Hs.155079 || AA486712 || || 5525	-0.49	-0.65	0.05	0.06	-0.12	-0.4	-0.5	-0.76	-0.33	0.69	0.27	-1.53	-0.12	-0.58	0.58	0.28	-0.05		0.23	0.47	-0.11	0.14	-0.32	-0.25	0.29	1.02	0.36	1.08		-0.01	-0.34	0.09	1.8	-0.15	0.18	-0.43	-1.41	-0.01	0.25	0.48	0.6	1	0.01	-0.02	-0.59	-0.69
IMAGE:2568611	330320 || MAGED1 || melanoma antigen, family D, 1 || Hs.177556 || AW071162 || || 9500	0.64	0.77	0.02	0.26	-0.72	-0.79	-1.02	0.15	-0.22	0.48	0.84	-1.9	-0.47	-1.29	-1.19	-0.64	-1.41	1.13	0.17	0.68	-0.06	0.85	0.55	-0.1	0.52	-0.18	0.43	0.27	0.37	-0.12	0.5	-0.22	1.53	0.71	0.96	-0.32	-0.79	-0.62	-0.06	-0.04	0.16	0.94	-0.11	-0.2	-0.33	-0.13
IMAGE:1500643	99655 || UGP2 || UDP-glucose pyrophosphorylase 2 || Hs.77837 || AA886292 || || 7360	1.35	0.84	0.9	0.51	-0.32	-0.52	-0.88	0.83	-0.79	0.25	-0.2		-0.53	-0.75	-0.68	-1.48	-0.92	-0.47	-1.05	-0.67	0.05	-0.31	-1.25	-0.16	0.91	0.84	0.84	0.56	0.85	-0.24	0.26	-0.52	1.78	0.86	-0.17	-0.51	-0.57	0.65	-0.26	0	1.27	0.83	0.25	-0.54	-0.19	-0.73
IMAGE:190692	105479 || BCAA || RBP1-like protein || Hs.17428 || H38607 || || 51742	-0.79	0.49	0.56	0.71	0.32		-0.63	-0.56	-0.64	0.69	0.03		-0.99	-0.74	0.39	-1.35	-0.85	-0.12	-0.41	-0.09	-0.72		-1.14	-0.26	0.7	0.37	1.47	1.41	1.16	1.18			0.79	-0.07	-0.15	-0.47	-0.41	-0.85	-0.65	-0.14	0.1	0.52	0.54	-0.2	-0.02	0.98
IMAGE:2543348	330395 || DDX21 || DEAD/H (Asp-Glu-Ala-Asp/His) box polypeptide 21 || Hs.169531 || AW029415 || || 9188	-0.15	0.33	0.03	0.4	0.04	-0.49	-0.69	0.14	-1.21	0.41	0.32	-1.56	0.31	-1.2	-0.3	-1.82	0.22	0.61	0.14	-0.05	-1.05	-0.94	-0.5	-0.15	0.83	0.73	0.98	0.28	0.46	0.65	0.59		1.11	-0.2	-0.47	-0.82	0.57	-0.49	-1.28	0.68	0.13	1.06	1.48	0.66	-0.17	0.57
IMAGE:396854	311565 || UBQLN1 || ubiquilin 1 || Hs.9589 || AA758246 || || 29979	0.41	0.25	0.63	-0.25	-0.57	0.6	-1.16	0.32	-0.34	0.77	-0.19		0.1	-0.56		-0.83	-0.75	1.25	0.65	-0.69	-1.36	-0.06	-0.4	-0.52	1.21	1.21	2.23	0.79	-0.05	0.19	0.62	-0.85	0.99	-0.01	-0.7	-1.2	-1	-0.19	-0.22	-0.01	0.01	0.96	0.62	0.35	-0.71	-1.51
IMAGE:773554	115996 || SPIN || spindlin || Hs.289043 || AA428181 || || 10927	0.59	0.51	0.58	0.21	-0.03	0.65	-1.24	-0.32	-0.27	0.45	-0.54	-2.11	-0.03	-0.61	-1.09	-0.7	-0.5	0.57	-0.04	-0.78	-0.78	-0.33	-0.23	0.51	0.63	2.15	2.38	0.37	0.78	0.37	0.49	0.11	0.65	0.23	-0.08	-0.39	-0.67	-0.42	-0.4	0.02	-0.46	0.53	0.66	-0.34	-0.86	-0.34
IMAGE:77483	102115 || SBP2 || SECIS binding protein 2 || Hs.288141 || T58743 || || 79048	0.05	-0.06	0.51	-0.16	-0.42	0.04	-1.09		-0.92	-0.25	-0.12		-0.46		-0.58	-1.7	-0.54	0.42	0.03	-0.42	-0.94	-0.3		-0.61	1.17	1.67	1.86	0.19	1.91	0.06	-0.03	-0.25	1.23	0.37	-0.58	-0.59				-0.5	-0.78	0.48	0.84		0.41
IMAGE:1698924	315243 || COPB2 || coatomer protein complex, subunit beta 2 (beta prime) || Hs.75724 || AI174328 || || 9276	-0.64	0.53	1.3	0.75	-0.95	-0.37	-1.29	-0.31	-0.83	-0.77	-0.58	-1.97	-0.48	-1.08	0.44	-0.65	-1.61	1.19	0.62	0.31	-0.4	-0.68	-0.9	0.11	1.68	0.25	0.87	0.28	1.1	0.95	0.43	-0.04	0.79	0.63	0.77	0.19	-0.71	-0.3	-0.09	-0.12	0.82	0.81	0.03	0.13	-0.28	0.12
IMAGE:810220	113913 || MINA53 || myc-induced nuclear antigen, 53 kDa || Hs.23294 || AA464689 || || 84864	-0.01	-0.13	0.29	1.12	-0.04	-1.15	-0.3	0.31		-0.52	-0.57	-1.59	-0.92	-1.47	-1.11	-1.88	-0.74	0.59	-0.2	0.11	-0.32	-0.37	-0.41	-0.18	1.4	0.35	0.97	0.84	2.04	0.31	0.24		0.41	0.84	0.91	-0.14	0.1	-0.12	-0.01	-0.46	0.48	1.46		0.08	-0.28	0.14
IMAGE:357117	120433 || MAK3P || likely ortholog of mouse Mak3p homolog (S. cerevisiae) || Hs.288932 || W93520 || || 80218	0.18	0.09	0.51	0.28	-0.32	-0.65	-1	0.22	-0.29	-0.06	-0.08	-2.4	-0.72	-1.19	-0.29	-1.4	-0.31	0.44	-0.12	1.1	-0.12	-0.18	-0.06	0	0.67	1.33	0.8	0.5	1.14	1.06	0.35	-1.27	0.63	0.37	0.53	-0.41	-0.49	0.2	-0.09	0.18	-0.78	0.98	0.94	0.4	-0.55	-0.32
IMAGE:504979	119316 || G3BP2 || Ras-GTPase activating protein SH3 domain-binding protein 2 || Hs.433496 || AA151213 || || 9908	0.72	1.28	0.61	-0.04	-0.85	-0.84	-0.43	0.38	-0.75	0.97	-0.35		-0.61	-1.04	-1.38	-1.58	-0.67	-0.6	-0.86	-0.49		-0.35		-1.22	0.59	0.04	1.12	0.57	0.25	0.56	1.01	-0.4	0.66	-0.12	-0.25	-1.04	0.02	-0.44	-0.19	-0.2	1.08	0.58	0.67	2.29	0.75	0.41
IMAGE:1603867	111831 || MAP3K7IP2 || mitogen-activated protein kinase kinase kinase 7 interacting protein 2 || Hs.109727 || AA988081 || || 23118	0.85	0.96	0.74	0.85	-0.57	0.07	-0.81	-0.17	-0.18	1.04	-0.09		-0.6	-1.66			-1	-0.16	-0.5	-0.19		-0.18	-0.44	-0.84	0.95	-0.4	0.42	1.05	0.78	0.13	0.87	-0.56	1.29	0.16	-1	-1.46	-1.12	-1.63	0.32	0.56	0.07	0.78	1.14		0.12	0.37
IMAGE:1175398	110502 || YARS || **tyrosyl-tRNA synthetase || Hs.239307 || AA641406 || || 8565	0.49	0.01	0.51	0.28	0.3		-0.82	-0.1	-0.05	-0.02			-1.24	-1.49	-1.53	-0.44	-0.31	-0.31	-1.01	0.52	-1.19	-0.41		-1.05	0.67	-0.03	0.77	0.85	0.33	0.11	0.97	0.39	1.04	-0.07	-0.37	-0.92	-0.2	0.15	-0.08	0.66	0.43	1.23	1.64	0.79	-0.93	0.28
IMAGE:1069978	117539 || GTAR || gene trap ankyrin repeat || Hs.12329 || AA599689 || || 26057	0.04	0.71	0.75	0.35	-0.79			-0.52	-0.04	0.85			-1.38	-1.38	-1.16	-1.08	-0.77	-0.1	-0.71	-0.28		-0.38		-0.7	0.58	0.56	1.47	0.94	0.47	0.88	1.16	-0.04	0.98	-0.23		-0.57	-0.44	-0.04	0.28	-0.16	0.83	0.88	0.34	-0.06	-1.24
IMAGE:704690	114742 || HIPK3 || homeodomain interacting protein kinase 3 || Hs.30148 || AA282196 || Dyrk6=Ser/Thr protein kinase || 10114		1.11	0.4	0.26	-0.6	-0.32	-0.25	0.13	-0.31	1.43	-0.96		-0.35	-1.57	-0.66	-1.32	-0.01	0.29	-0.37	0.17			-0.7	-0.17	0.14	-0.36	1.42	0.75	0.5	0.68	1.06	-0.49	0.66		-0.24	-0.22		-0.8	-0.4	-0.31	-0.31	0.68	0.68	0.04	0.5	-0.01
IMAGE:343072	103688 || ITGB1 || integrin, beta 1 (fibronectin receptor, beta polypeptide, antigen CD29 includes MDF2, MSK12) || Hs.287797 || W67173 || CD29=Integrin, beta 1=fibronectin receptor, beta polypeptide || 3688	0.53	2.17	0.62	0.28	-0.65	0.29	-0.41	0.17	-0.35	0.97	0.03		0.07	-0.58	-0.36	-1.05	-1.49	1.08	0.75	0.3	-0.52	-0.99	0.06	-1.1	0.25	-0.79	0.06	0.49	0.71	0.69	0.08	-0.73	0.64	-0.87	-0.62	-0.42	-0.8	-0.54	0.67	0.63	-0.28	1.78	-0.36	0.97	-0.28	-0.92
IMAGE:325953	100906 || ITGB1 || integrin, beta 1 (fibronectin receptor, beta polypeptide, antigen CD29 includes MDF2, MSK12) || Hs.287797 || AA037283 || || 3688	0.84	2.57	0.95	0.59	-0.53	-0.77	-0.41	0.02	-0.49	0.64	-0.08		0.11	-0.6	-0.52		-1.53	0.45	0.57	0.57	-0.63	-0.97	-1.62	-0.85	0.4	-0.24	0.36	0.64	0.74	0.74	-0.05	-0.7	0.86	-0.85	-0.44		-1.03	-0.47	0.69	0.69	-0.07	1.14	-0.52	0.74	-1.08
IMAGE:469345	117209 || KDR || kinase insert domain receptor (a type III receptor tyrosine kinase) || Hs.12337 || AA026831 || Kinase insert domain receptor (a type III receptor tyrosine || 3791	1.02	2.2	0.63	0.29	-0.69	-0.44	-0.56	-0.17	-0.53	0.14	-0.35		-0.23	-0.67	-0.09	-0.76	-1.36	0.41	0.63	0.45	-0.18	-0.35	-0.52	-0.89	0.36	-0.27	0.21	0.45	0.44	0.57	0.03	0.19	1.61	-0.06	-0.59	-0.8	-0.62	-0.13	0.28	0.49	0.36	0.9	-0.41	0.42	-0.43	-0.92
IMAGE:144881	114204 || CALU || calumenin || Hs.7753 || R78585 || || 813	0.55	2	0.76	0.74	-0.22	-0.84	-0.65	0.08	-0.81	0	-0.66	-1.91	-0.47	-0.97	-0.06	-0.29	-1.1	1.11	0.65	0.6	-0.75	-0.6	-0.41	-1.09	0.82	-0.19	-0.32	-0.12	-0.12	0.64	0.85	0.21	1.59	-0.02	-0.27	-0.89	-0.65	-0.4	0.19	0.51	1.17	0.92	-0.22	1.27	0.12	-0.71
IMAGE:774420	98544 || || **Homo sapiens cDNA: FLJ22120 fis, clone HEP18874, mRNA sequence || Hs.5822 || AA446103 || ||		1.75	0.55	0.75	0.2	-0.7	-0.98	0.33	-0.65	0.98	-0.28		-0.12	-1.66	-0.6	-0.64	-1.06	0.93	0.33	0.27	-0.48	0.02	-0.07	0.02	0.18	-0.11	0.12	0.96	1.14	0.27	1.06	-0.24	1.04	0.49	-0.3	-1.01	-1.17	-0.56	-0.29	0.21	0.8	0.11	0.38	0.9	-1.27	-1.67
IMAGE:1559001	222968 || CLIC4 || chloride intracellular channel 4 || Hs.25035 || AA917861 || || 25932	0.98	2.46	0.99	0.87	-0.71	-0.73	-0.64	0.07	0.06	0.54	0.07		0.25	-1.43	-0.21		-0.7	0.49	-0.39	-0.5	-0.64	-0.24	-0.51	-1.33	0.33	-0.2	0.65	0.37	1.09	0.15	1.07	0.65	-0.01		-0.62	-1.48	-0.89	-0.06	-0.41	-0.33	0.64	0.8	0.81	-0.16		-1.25
IMAGE:160723	99824 || LAMC1 || laminin, gamma 1 (formerly LAMB2) || Hs.214982 || H24649 || || 3915	0.58	1.51	0.41	1	0.02	0.48	-0.78	-1.04	-0.25	0.63	-0.62		-0.24	-1.04	-0.63	-0.24	-0.96	0.92	0.48	0.1	-1.26	-1.11	-0.6	-0.15	0.31	-0.31	0.76	0.65	0.25	0.71	1.92	-0.62	0.74	0.36	-0.2	-1.02	-1.18	-1.5	0.4	-0.07	1.04	1.24	0.52	-0.04	-0.93	-0.1
IMAGE:1627806	225336 || LOC113521 || similar to avenaII || Hs.32399 || AI018538 || || 113521	0.32	1.44	0	0.85	-0.22	-0.85	-1.5	-0.52	1.27	0.78	-0.26		-0.32	-0.74	-0.21	-0.82	-0.28	0.45	0.24	0.05	-1.35	-1.03	-0.65	-0.9	-0.3	-0.34	0.1	0.64	0.5	1.1	1.67	-0.63	2.11	0.54	-0.12	-0.71	-0.5	-0.65	0.03	0.52	0.66	1.28	-0.57	0.96	-1.48	-0.55
IMAGE:109153	107916 || COPA || coatomer protein complex, subunit alpha || Hs.75887 || T81091 || || 1314	0.61	1.48	0.06	0.73	-0.4	-0.17	-1.46	0.34	-0.26	0.16	-0.15		-0.5	-1.75	-0.28	-1.12	-0.8	0.98	0.32	0.71		-0.54	-0.93	-0.65	0.8	0.18	1.11	0.54	0.6	0.01	0.64	-0.37	1.05	0.47	0.22	-1.01	-1.17	-0.25	-0.5	-0.02	0.42	0.34	0	0.17	0.06	0.29
IMAGE:1474500	224217 || VPS35 || vacuolar protein sorting 35 (yeast) || Hs.264190 || AA856703 || || 55737	0.87	0.72	0.4	0.6	-0.98		-1.24	0.49	0.08	0.43	-0.02		-1.12			-1.63	-1.03	0.9		0.15	0.02	0.09		-0.53	-0.03	0.64	0.64	0.18	1.1	0.27	0.89	-0.66	1.42	0.26	-0.5			-0.63	-1.35	-0.35	0.25	0	-0.31	-0.46	0.54
IMAGE:240174	223200 || PRKWNK1 || protein kinase, lysine deficient 1 || Hs.432900 || H89604 || || 65125	-0.01	1.85	0.83	2.1	0.06		-0.61	-0.06	-0.61	0.31	-0.14		0.29	-0.79	-0.34	-2.09	-0.62	0.25	-0.62	-0.17	-1.02	-0.34	-0.7	-0.68	0.68	-0.8	1.74	0.93	0.56	0.31	0.76	0.08	2.15	-0.16	-1.38	-0.47	-0.32	-0.71	-0.29	-0.26	0.17	0.5	-1.08	0.14	0.05	0.54
IMAGE:1671735	188430 || PRKWNK1 || protein kinase, lysine deficient 1 || Hs.432900 || AI056568 || Unknown UG Hs.41040 ESTs, Weakly similar to protein serine || 65125	-0.23	1.3	0.72	1.81	-0.52	-1.05	-0.98	-0.5	-0.57	1.45	-0.27		0.49	-0.41	-0.72	-1.34	-0.12	-0.14	-0.28	0.66	-1.05	-0.42	-0.05	-0.7	0.54	-0.26	0.91	0.78	0.1	0.62	1.25	0.16	2.19	-0.91	-1.76	-0.62	-0.47	0.27	-0.05	0.13	-0.49	0.71	-0.53	0.45	-0.38	0.33
IMAGE:1662029	314009 || MEL || mel transforming oncogene (derived from cell line NK14)- RAB8 homolog || Hs.5947 || AI082781 || || 4218	0.14	0.17	0.31	1.23	0.36	-0.45	0.27		-0.9	-0.17	-0.26		-0.06	-0.73	0.15	-1.63	-0.35	0.54	-0.3	0.15	-0.91	-0.97	-0.89	-0.32	0.41	0.72	0.7	0.83	1.14	0.03	1.42		0.22	2.69	0.11	-1	-0.46	-0.69	-1.52	-0.46	-0.16	0.78	-0.44	0.53	0.14	-0.42
IMAGE:781157	115258 || || **Homo sapiens clone IMAGE:248602, mRNA sequence || Hs.326719 || AA429904 || ||		-0.3	0.61	0.56	0.24	-1.57	0.31	0.39	-0.96	-0.35	-0.61	-1.14	0.13	-1.14	0.27	-1.42	-0.54	-0.2	-0.9	0.48	0.07	-0.72		0.49	0.58	0.5	0.47	0.09	0.65	0.07	1.23		0.01	1.32	0.45	-0.46	0.09	-0.19	-1.02	1.8	-0.02	0.45	0.14	0.68	-0.36	-0.12
IMAGE:784255	111298 || eIF2a || eukaryotic translation initiation factor 2A eIF2a || Hs.332404 || AA446907 || || 83939	0.16	-0.13	0.16	0.86	-0.42	-0.57	-0.63	0.02	-0.86	-0.17	-0.37	-1.59	-0.52	-0.38	0.3	-0.88	-0.33	0.15	-0.15	0.6	-0.17	-0.1	-0.01	-0.28	0.74	-0.02	-0.22	-0.11	0.38	1.15	0.41	0.89	1.8	1.04	0.98	0.49	-0.23	-0.44	-0.78	-0.43	-0.24	1.06	-0.12	0.95	-1.76	-0.26
IMAGE:842861	114517 || HNRPR || heterogeneous nuclear ribonucleoprotein R || Hs.15265 || AA486402 || || 10236	0.34	0.28	0.26	0.37		-0.21	-0.43	0.11	-0.69	-0.02	-0.37	-1.05	0.17	-0.21	0	-1.44	-0.55	0.08	-0.13	0.34	-0.17	-0.44	-0.54	-0.09	0.13	0.14	0.64	0.21	0.54	0.3	1.43	-0.02	0.38	1.1	0.41	-0.61	-0.23	-0.09	-0.06	-0.21	0.27	0.54	0.26	0.57	-1.76	0.46
IMAGE:841195	114725 || PAI-RBP1 || PAI-1 mRNA-binding protein || Hs.165998 || AA486624 || || 26135	0.39	0.25	0.35	0.39	0.5	-1.28	-0.59	0.62	-0.34	0.21	-0.6	-1.14	-0.76	-0.57	-0.64	-0.44	0.08	-0.71	-0.77	0.6	-0.6	-0.59	-0.63	-0.98	0.24	0.47	0.68	0.71	1	0.52	1.44	0.51	1.03	0.63	0.37	-0.42	0.26	-0.05	-1.02	0.37	-0.53	0.74	0.3	1.36	-1.61	0.05
IMAGE:843263	102801 || MRPL37 || mitochondrial ribosomal protein L37 || Hs.4209 || AA486034 || || 51253	0.3		-0.21	0.29	0.96	0.52	-0.43	-0.09	-0.7	-1.11	-0.54	-0.81	-0.31	-0.11	-0.8	-1.01	0.15	-0.33	-0.51	0.71	-0.13	-0.53	-0.52	-0.87	0.11	0.1	0.25	0.4	0.71	0.78		0.38	1.24	0.65	0.42	-0.13	1.5	-0.44	-0.93	0.06	0.27	1.5	0.99	0.9	-1.97	-0.75
IMAGE:1554541	113483 || PDCD8 || programmed cell death 8 (apoptosis-inducing factor) || Hs.18720 || AA932997 || || 9131	-0.85	-0.63	1.84	1.09	0.2		-1.17	-0.25	-1.5	-0.23	0.14		-0.63	-0.69	0.51	-0.94	0.5	0.2	0.25	-0.41		-0.47		-0.17	1.32	-0.4	0.65	0.74	1.75	-0.05	1.02	0.58	-0.06	0.87		-0.75	-0.05	-0.44	-0.74	-0.05	0.19	0.19	-0.5	0.41	-0.09	-1.39
IMAGE:461864	221242 || || EST || Hs.431055 || AA682719 || ||	-0.06	0.03	1.23	0.58	0.23	-0.86	-0.94	-0.85	-0.75	0.15		-1.28	-0.63	-0.98	0.78	-0.78	-1.09	0.52	0.19	-0.36	-0.66	-0.54	-0.29	-0.35	1.49	-0.66	-0.05	0.49	0.97	0.1	1.59	0.95	0.63	1.09	0.16	-0.59	0.35	-0.03	0.22	-0.62	1.35	0.23	0.1	-0.27	0.08	-0.92
IMAGE:814381	110247 || DAP || death-associated protein || Hs.75189 || AA458861 || DAP-1=putative mediator of the gamma interferon-induced cell || 1611	1.53	0.57	-0.01	0.46	0.06	-0.26	-0.2	0.67	-0.43	-0.41	-0.22	-1.09	-0.55	-0.87	-0.07	-0.54	-0.36	1.12	0.25		-0.58	0.35	-0.87	0.33	0.3	0.13	0.12	0.25	0.31	-0.46	0.61	1.18	1.08	-0.28		1.63	-1.56	-0.65	-0.58	-0.28	0.45	0.99	0.1	-0.29	-1.06	-1.06
IMAGE:245174	106631 || ALEX3 || ALEX3 protein || Hs.172788 || N54456 || || 51566	0.39	0.73	0.16	-0.12	0.16	0.47	-0.24	-0.18	0.1	0.48	0.52		-0.44	-1.61	-0.68	0.31	-1.14	0.94	0.55	-0.33	-0.42	-0.25	-0.57	-0.34	0.34	0.26	0.5	0.07	-0.04	-0.5	0.76	0.71	0.97	0.14	-0.62	-0.45	-1.44	-0.2	0.58	0.92	1.08	0.35	-0.35	0.37	-1.35	-0.52
IMAGE:262231	99449 || CALR || calreticulin || Hs.353170 || H99170 || || 811	-0.23	0.26	-0.41	-0.08	0.77	0.87	-0.16	0.53	-0.06	-0.44	0.19	-1.6	0.43	-1.26	-1.1	0.37	-0.6	0.71	0.6	0.24	-1.52	0.1	-0.58	-0.08	-0.18		-0.16	0.42	-0.37	-0.48	0.93	0.82	1.04	-0.33	1.2	-0.1	-1.4	-0.44	0.21	0.91	1.44	1.23	0	0.03	-0.91	-0.92
IMAGE:137189	103720 || RPN1 || ribophorin I || Hs.2280 || R36132 || || 6184	-0.48	-0.39	0.71	0.27	0.65	0.27	-0.67	-0.5	-0.71	-1.26		-0.73	-0.51	-0.93	-0.13	0.33	-0.88	1.01	0.52	0.61	-0.25	0.47	0.09	0.07	0.8	-0.12	0.07	0.15	0.19	0.4	0.18	1.4	0.33	0.05	0.54	0.68	-0.71	-0.33	-0.02	0.92	0.9	0.79	0.02	-1.03	-1.47	-1.5
IMAGE:814584	225517 || CRR9 || cisplatin resistance related protein CRR9p || Hs.323769 || AA480894 || || 81037	-0.18	0.06	-0.1	0.93	0.07	-0.46	-1.39	-0.7	-0.84	-0.46	0.4		-0.43	-1.63	-0.61	-0.72	0.82	1.36	0.87	-0.07		0.36	-0.48	-0.5	0.6	0.08	0.57	0.79	0.65	-0.02	1.22	1.33	1.35	-0.26	0.18	-0.3	-0.64	-1	-0.26	0.19	0.86	1.18	0.07	-0.4	-0.78	-1.65
IMAGE:249618	105807 || CRR9 || cisplatin resistance related protein CRR9p || Hs.323769 || H84443 || || 81037	-0.58	-0.97	-0.09	0.55	-0.07	-0.17	-0.62	-0.07	-0.53	-0.16	-0.15	-0.68	-0.01	-0.45	-0.12	0.25	0.83	0.91	0.52	0.17	-1.27	0.32	0.05	-0.37	0.51	0.11	0.48	0.7	-0.11	-0.2	1.55	1.67	0.7	-0.37	-0.2	-0.24	-0.18	-0.87	-0.1	0.29	0.68	1.41	0.28	0.27	-1.8	-1.72
IMAGE:2422534	331233 || AGPAT1 || 1-acylglycerol-3-phosphate O-acyltransferase 1 (lysophosphatidic acid acyltransferase, alpha) || Hs.240534 || AI865990 || || 10554		0.23	0.09	0.8	0.05	0	-0.48	-0.17	-0.29	0.2	0.52	-0.33	-0.16	-1.07	-0.2	-0.2	0.02	0.43	0.14	0.34	-0.61	-0.01	-0.39	-0.14	-0.12	0.01	-0.22	0.25	-0.01	0.76	0.9	0.02	-0.03	0.37	0.47	-0.28	-0.23	-0.28	0.48	-0.16	0.59	1.42	-0.16	0.37	-1.41	-1.4
IMAGE:827011	308677 || RUVBL1 || RuvB-like 1 (E. coli) || Hs.272822 || AA521388 || || 8607	-0.68	-0.94	0.14	0.69	0.65	-0.22	-0.7	-1.24	-0.6	0.12	-0.5	-1.12	0.08	-0.25	-0.17	-0.34	-0.5	0.58	0.46	0.55	-0.49	0.06	-0.25	-0.17	0.25	0.17	-0.58	0.28	1.36	1.1	1	-0.05	0.22	0.22	0.75	0.93	0.17	-0.35	-0.57	0.37	0.1	1.38	0.25	0.41	-1.42	-1.21
IMAGE:771236	111049 || PCDH1 || protocadherin 1 (cadherin-like 1) || Hs.79769 || AA443557 || protocadherin 42 for abbreviated PC42 || 5097	-0.45	-0.91	-0.18	0.85	0.56	0.58	-0.82	-0.85	-0.52	-0.11	-0.25	-0.94	-0.17	-0.76	0.91	0.16	-0.24	-0.13	0.27	0.73	-0.55	0.54	-0.14	-0.24	0.42	-0.52	-1.24	0.45	1.17	0.47	0.39	1.53	1.62	0.39	0.11	0.11	0.36	0.39	0.18	-0.9	0.7	0.71	0.3	-0.09	-2.23	-1.58
IMAGE:265102	113827 || ABI-2 || abl-interactor 2 || Hs.343575 || N21334 || || 10152	0.04	0.44	-0.19	-0.05	0.72	0.47	-1.36	-1.51	-0.26	-0.06	-0.54		-0.32	-1.14	-0.92	0.55	-0.43	0.74	0.69	0.22		-0.29	-0.3	0.51	0.19	-0.26	-0.46	0.67	-0.17	0.4	1.19	0.04	1.34	0.49	0.37	0.31	0.67	0.31	0.48	-0.29	-0.04	0.53	-0.34	-0.82	-1.31	-0.17
IMAGE:2466685	330572 || ABI-2 || abl-interactor 2 || Hs.343575 || AI932231 || || 10152	0.45	0.74	0.1	0.41	0.9	-1.08	-1.62	-1.11	-0.46	-0.41	-0.69		-0.7	-1.5	-0.78	0.21	-0.3	0.77	0.74	0.2	-0.52	0.05	-0.46	0.77	0.66	-0.43	-0.23	0.85	0.37	0.57	0.74	0.1	1.35	0.99	0.1	0.32	0.37	0.05	0.26	-0.5	0.14	0.43	-0.26	-1.07	-0.62	0.27
IMAGE:131318	104882 || LOC55971 || insulin receptor tyrosine kinase substrate || Hs.23449 || R22950 || || 55971	0.34	-0.32	-0.05	1.02	0.09	-0.45	-1.79	-0.71	-1	-0.29	-0.6		-1.82	-2.39		0.62	-0.12	0.83		0.91		0.61	0.14	0.22	1.15		0.68	0.65	0.28	-0.02	0.6	0.39	1.75	0.65		-0.24	-0.83	-0.27	0.17	0.54	-0.2	0.83	-0.2	-0.1	-0.62	-0.44
IMAGE:826574	313741 || DLG1 || discs, large (Drosophila) homolog 1 || Hs.154294 || AA521155 || || 1739	-0.34	0.17	0.16	0.45	-0.64	-0.27	-1.66	-1.05	-0.91	0.13	-0.6		0.02	-0.95	-0.48	0.49	-0.72	1.42		0.51		0.05	0.52	0.24	0.71	-1.12	-0.17	0.58	1.08	0.89	0.1	-0.32	1.07	1.2	0.52	0.87	-1.13	-0.47	-0.34	0.48	-0.46	1.19	0	0.25	-1.85	0.2
IMAGE:502397	100861 || STK24 || **serine/threonine kinase 24 (STE20 homolog, yeast) || Hs.168913 || AA135914 || || 8428	0.62	-0.11	0.33	0.87	-0.64	-0.33	-1.16	-0.33	-0.8	0.75	0.22		-0.18	-0.48	-0.32	-0.42	-0.66	0.74		0.3	0	0.26	-0.32	-0.28	0.95	0.28	-0.15	0.7	0.52	0.33	1.06	0.9	0.67	0.19	-0.22	0.2	-0.56	-0.41	0.65	0.54	-0.79	1.72	0.38	-1.76	-2.76	-0.52
IMAGE:1034558	314278 || || || || AA779783 || ||	0.39	0.99	0.11	0.75	-0.1	-0.15	-0.83	0.35	0.13	0.96	0.01		1.17	-0.35	-0.97	-0.85	-1.01	0.76	0.38	-0.38	-0.96	-0.17	-0.14	0.94	-0.03	0.53	-0.33	0.88	0.62	0.41	0.59	-0.53	1.48	-0.58	-0.25	-0.17	-0.66	-0.72	1.29	-0.89	-0.76	1.34	0.8	-0.66	-1.97	-1.29
IMAGE:2556457	331139 || LRRFIP1 || leucine rich repeat (in FLII) interacting protein 1 || Hs.326159 || AW073304 || || 9208	0.68	0.7	0.56	0.47	-0.12	-0.31	-0.79	0.77	-0.36	1.41	0.27		-0.15	-0.26	-0.57	-0.55	-0.66	0.26	0.13	-0.51	-0.87	0.66	0	0.19	0.69	-0.14	-0.23	1.09	1.34	-0.06	-0.33	-0.69	0.95	0.2	-0.22	-0.44	-1.04	-0.16	0.65	-0.63	-1.47	1.21	0.68	0	-1.47	-0.83
IMAGE:954812	117922 || MGC5395 || hypothetical protein MGC5395 || Hs.165215 || AA504029 || || 79026	-0.01	0.84	1.14	1.33	-0.13	-1.29	-1.7	-0.39	0.06	2.11	0.29		-0.66	-1.02	-1.53	0.46	-0.62	0.34	0.09	-0.81	-1.1	0.18	-0.44	0.43	1.93	1.01	0.76	1.4	1.91	-0.03	0.36	-0.6	1.79	0.35	-2	-0.96	-0.78	0.54	0.94	-0.99	-0.78	0.29	-0.35	-0.91	-2.25	0.62
IMAGE:954717	110656 || MGC5395 || hypothetical protein MGC5395 || Hs.165215 || AA503978 || || 79026	0.01	0.69	1.24	1.51	-0.14	-1.05	-1.75	-0.81	0.05	1.54	0.37		-0.14	-0.85	-1.23	0.14	-0.62	0.09	0.12	-0.57	-0.9	0.29	-0.54	0.4	1.95	0.85	1.4	1.54	2.32	0.05	0.47	-0.5	1.75	0.43	-1.71	-0.9	-0.81	0.56	0.62	-0.88	-0.86	0.85	-0.69	-2.36	-1.27	-0.69
IMAGE:1908712	318968 || || EST || Hs.410074 || AI301123 || ||	0.01	0.14	0.61	1.16	0.76	0.25	-0.83	-0.18	-0.16	0.45	-0.09	-1.21	-0.23	-0.96	0.68	-1.24	-0.48	0.42	0.37	-1.23	-0.23	-0.38	-0.48	0.94	0.95	0.32	0.3	0.87	1.94	-0.12	0.27	-0.21	0.63	0.43	-1.33	-1.22	-0.36	-0.29	0.57	0.6	1.39	0.93	-0.76	-0.53	-0.73	-1.83
IMAGE:511856	115128 || SDCCAG16 || serologically defined colon cancer antigen 16 || Hs.271926 || AA088840 || || 10813	0.02	0.4	1.09	0.75	0.09	-0.09	-1.49	-1.02	-0.46	1.14	-0.14		-0.24	-0.72	-0.69	-0.27	-0.03	0.08	0.04	0.07		-0.43	-1.63	-0.33	1.81	0.42	0.17	0.58	0.76	0.29	0.49	0.94	0.81	0.83	0.76	-1.15	0.62	0	-0.69	0.31	0.54	0.07	-1.06	-1.07	-1.42
IMAGE:1602730	116043 || || || || AA988876 || ||	0.41	0.87	0.59	0.93	-0.11	-0.21	-0.84	-1.62	0.43	0.64	-0.3	-0.78	-0.67	-0.1	-0.46	-1.64	0.19	-0.18	-0.22	0.04	0.75	0.01	-0.11	-0.69	0.69	-0.89	-0.5	0.11	0.34	0.17	1.66	0.7	1.16	0.52	0.36	-0.28	-0.6	0.26	0.79	1.07	0.2	-0.17	0.82	-1.11	-1.04	-1.39
IMAGE:338519	113948 || SMARCE1 || SWI/SNF related, matrix associated, actin dependent regulator of chromatin, subfamily e, member 1 || Hs.332848 || W51779 || || 6605	0.66	0.47	0.13	0.69	-0.48	0.09	-0.32	-0.49	0.05	1.09	0.03	-1.24	-0.14	0.01	-0.21	-1.41	-0.71	-0.19	-0.2	0.16	-0.16	-0.29	-0.19	-0.55	0.4	-0.32	-0.72	0.67	0.98	1.54	0.9	0.44	1.3	0.1	0.22	-0.53	-0.07	-0.91	0.5	1.29	-0.95	0.24	-0.07	-0.46	-1.49
IMAGE:825603	222010 || LOC51290 || CDA14 || Hs.26813 || AA504631 || || 51290	-0.31	0.74	-0.14	0.76	-0.35	-0.55	-0.65	-0.46	-0.63	-0.32	-0.35		0.8	0.09	0.05	-1.95	-0.37	1.11	0.07	0.27	0.5	-0.08	-0.15	-0.15	0.71	0.94	0.04	0.19	0.3	0.19	0.13	0.27	1.58	0.1	-0.48	-0.68	0.07	0.38	-0.24	0.61	1.34	0.55	-0.31	-1.47	-1.34	-0.76
IMAGE:897821	104845 || IL13RA1 || interleukin 13 receptor, alpha 1 || Hs.285115 || AA598577 || || 3597	0.54	0.53	2.13	0.04	-0.01	-0.84	-0.61	0.21	-0.09	0.06	0.04		-0.48	-0.61	-1.19	-0.39	-0.1	0.58	0.36	0.45	-0.21	0.25	-0.11	0.41	2.05	0.89	0.34	-0.39	-0.33	-0.78	0.3	-0.56	1.31	0.83	-0.67	-0.81	-0.67	-0.29	-0.09	0.79	-0.57	-0.25	0.88	-1.66	-0.13	-1
IMAGE:1156634	108080 || IL13RA1 || interleukin 13 receptor, alpha 1 || Hs.285115 || AA776554 || || 3597	0.54	0.75	2.34	0.58	0.07	-1.03	-0.72	-0.06	-0.35		0.12		-0.87	-0.84	-0.94	-1.03	-0.15	0.49	0.45	0.56	0	0.12	-0.65	0.58	2.35	0.62	0.63	-0.35	-0.01	-0.65	0.39	-0.74	1.52	1.11	-0.38	-1.18	-0.61	-0.44	-0.5		-0.6	-0.13	0.81	-0.95	-0.53	-0.32
IMAGE:755037	103401 || IL13RA1 || interleukin 13 receptor, alpha 1 || Hs.285115 || AA411323 || || 3597	0.22	1.02	2.06	-0.25	-0.06	-0.32	-0.8	0.46	-1.58	-0.08	-0.21		-0.52		-0.93	-1.22	-0.19	0.82	0.47	0.58	-0.54	-0.17	-0.06	0.19	2.19	0.69	0.84	-0.3	-0.37	-0.73		-0.8	1.32	0.97	-0.24	-0.88	-0.59	-0.5	-0.77		-0.51	0.22	0.93	-0.41		0.13
IMAGE:770444	101011 || SYPL || synaptophysin-like protein || Hs.80919 || AA427447 || || 6856	0.47	-0.38	0.32	0.35	0.03	-0.19	-1.04	-0.12	-0.7	0.44	-0.25		-0.31	-1.49	-0.9	-0.12	-0.05	1.03	0.5	0.25	-0.79	0.47	0.09	-0.62	0.7	0.52	0.5	0	0.25	-0.7	0.09	-0.25	1.72	-0.05	-0.74	-1.16	-0.23	0.26	0.25	0.34	-0.81	0.88	1.49	0.04	0.09	-0.2
IMAGE:824270	102092 || FLJ11149 || hypothetical protein FLJ11149 || Hs.37558 || AA491261 || || 55312	0.12	-0.22	0.49	-0.55		0.26		-0.02	-0.58	0.37			-0.69	-0.6	-0.72	-0.27	0.83	0.19	-0.2	0.79	-0.86	0.13	1.04	-0.51	0.94	1.42	1.64	-0.08	-0.28	-0.71	-0.83	-0.24	1.33	-0.19	-0.34	-0.09	-0.81	-0.31	-0.25		-1.14	0.34	0.64	0.02	0.07	-0.22
IMAGE:609283	113818 || ZHX1 || zinc-fingers and homeoboxes 1 || Hs.12940 || AA167188 || || 11244	0.13	0.52	0.52	0.26	-0.2	-1.88	-0.87	-0.15	-1.09	0.22	-0.4		-1.05		-1.18	-0.87	0.06	0.42	-0.17	0.13	0.59	-0.42	-0.75	0.08	0.98	1.37	1.15	0.5	0.32	0.76	0.1	-0.04	1.26	0.12	-0.06	-0.72	0.08	0.68	-1.42	-0.66	-0.56	0.57	0.53	0.16	0.35	0.55
IMAGE:268778	116067 || PRKAR1A || protein kinase, cAMP-dependent, regulatory, type I, alpha (tissue specific extinguisher 1) || Hs.183037 || N25969 || PKA-R1 alpha=cAMP-dependent protein kinase type I-alpha-cata || 5573	0.6	0.98	0.49	0.4	-0.05	-1.48	0.41	0.56	-0.33	0.17	0.37	-1.7	-0.42	-0.99	-0.66	-1.2	-0.48	0.53	-0.29	0.55	0.52	-0.17	0.26	-0.29	0.27	0.34	0.79	0.96	0.54	0.92	1.07		-0.3	0.29	0.16	-0.42	-0.38	-1.12	-0.67	-0.58	-0.86	0.65	-0.53	-0.85	0.61	1.37
IMAGE:271899	116191 || PK428 || Ser-Thr protein kinase related to the myotonic dystrophy protein kinase || Hs.44708 || N35241 || PK428=ser-thr protein kinase || 8476	0.35	1.19	0.36	1.05	-1		-1.67	-0.46	-0.98	0.48	-0.6		-1.39	-0.57		-0.43	-0.24	0.58		0.89	-0.4			-0.36	0.23	0.25	1.04	0.64	1.57	1.28	0.09	-0.67	0.31	0.41	0.82	-0.4		-1.27	-1.02	-0.65	-0.2	-0.31	-0.44	-0.43	0.7	1.22
IMAGE:843278	98774 || FALZ || fetal Alzheimer antigen || Hs.99872 || AA486042 || || 2186	-0.15	0.52	-0.47	0.75	-0.21	-0.94	-0.95	-0.54	-0.55	1.02	-0.67		0.04	-0.65			-0.06	-0.44	-0.38	0.53	-0.94	-0.72		-0.38	-0.25	0.26	1.5	1.37	1.65	0.76	0.08	-0.16	-0.1	0.61	0.29	-0.76	-0.44	0.24	-0.02	-0.42	-1.02	0.54	-0.48	-0.17	0.7	1.04
IMAGE:35626	112686 || || Homo sapiens cDNA FLJ14201 fis, clone NT2RP3002955, mRNA sequence || Hs.193063 || R20471 || ||	-0.84	-0.7	0.54	0.99	-0.06	-1.3	-0.55	-1.76	-1	-0.49	0.74	-0.37	-0.24	-1.05	-0.63	-1.29	-0.28	0.08	-0.34	0.51	-0.68	0.2	0.06	0.06	1.21	0.34	1.97	0.97	0.68	1.16	1.93		0.42	0.43	0.54	-0.64	-0.84	-0.45	-0.27	0.7	-0.88	1.21	0.12	1	-1.31	0.15
IMAGE:785910	102878 || || Homo sapiens cDNA FLJ14201 fis, clone NT2RP3002955, mRNA sequence || Hs.193063 || AA449481 || ||	-0.66		0.32	0.51	-0.74		-1.19		-0.74	0.18	0.52		-0.93	-1.33	-0.47	-0.77	-0.3	-0.46	0.41			0.29		-0.38	0.79	-0.33	1.44	0.73	-0.09	0.7	1.48	0.8	0.71		0.46	-0.51	-1.21	-0.34	-0.03	0.8	-0.57	0.53	-0.07	0.76		-0.17
IMAGE:785928	117416 || || ESTs || Hs.416904 || AA448556 || ||	-0.78	-0.39	0.52	0.6	-0.17	-1.11	-0.63	-2.07	-0.83	0.51	0.62	-1	-0.94	-1.51	-0.48	-0.75	-0.13	-0.05	-0.42	0.33		0.53	0	-0.45	1.05	-0.28	1.79	1.1	0.28	0.86	2.01	1	0.49	0.22	0.76	-0.61	-1.55	-0.09	0.08	1.08	-0.64	0.63	-0.05	1.03	-0.62	-0.02
IMAGE:785913	110153 || DKFZP564O0423 || DKFZP564O0423 protein || Hs.5028 || AA449490 || || 26011	-0.69	-0.46	0.41	0.73	-0.39	-0.89	-1.26	-1.88	-0.59	0.41	0.64	-0.68	-0.79	-1.72	-0.44	-0.6	-0.3	-0.05	-0.28	0.54	-0.76	0.43	0.06	-0.29	1.02	-0.06	1.91	1.04	0.29	0.91	1.87	0.93	0.98	-0.02	0.59	-0.09	-0.73	-0.26	0.05	1.04	-0.37	0.91	-0.08	0.86	-0.29	-1.6
IMAGE:1605178	222603 || || Transcript ch123.Rev [human, RF1,RF48 stomach cancer cell lines, mRNA, 252 nt], mRNA sequence || Hs.407409 || AA988049 || ||	-0.74	-0.9	0.04	0.48	-0.39	-0.93	-0.99	-1.54	-0.85	0.41	0.25	0.8	-0.63	-1.04	-0.05	-0.26	-0.53	-0.17	-0.49	0.19	-0.35	0.18	-0.41	-0.2	0.49	-0.25	1.51	0.69	0.27	0.81	1.55	1.2	0.37	0.26	0.63	-0.16	-0.98	-0.05	0.23	1.09	-0.43	0.61	0.12	0.81	-0.33	-0.37
IMAGE:788541	106040 || || Homo sapiens cDNA FLJ14201 fis, clone NT2RP3002955, mRNA sequence || Hs.193063 || AA452816 || ||	-1.38	-1.36	0.31	0.03	-0.43	-1.09	-0.61	-1.67	-0.74	0.28	0.32	0.17	-0.28	-0.5	0.09	-0.32	-0.04	0.03	-0.55	0.44	-0.22	0.74	0.52	-0.51	0.89	-0.25	1.01	0.58	-0.25	0.62	1.7	1.74	0.1	0.06	0.54	-0.35	-0.09	0.47	0.35	1.01	-0.73	0.44	-0.08	0.81	-1.47	-0.38
IMAGE:610362	102980 || HMMR || **hyaluronan-mediated motility receptor (RHAMM) || Hs.72550 || AA171715 || || 3161	-0.5	-0.23	0.49	0.58	-0.94			-1.36	-0.78	0.93	-0.52		-0.8		0.36	-0.88	-0.86	0.58	0.45	0.73	-0.36			-0.73	0.53	-1.46	0.79	0.1	-0.04	0.65	1.23	0.88	1.15	1.26			-0.48	-0.57		1.26	-0.12	0.83	-0.2	0.69	-1.48	-1.14
IMAGE:814417	224498 || MLL5 || myeloid/lymphoid or mixed-lineage leukemia 5 (trithorax homolog, Drosophila) || Hs.333300 || AA458938 || || 55904	0.37	-0.49	0.39	0.36	0.64	-0.02	-0.85	-1.05	-0.08	0.72	-0.73		-0.67	-0.91	0.41	0.11	-0.13	-0.49	-0.36	-0.58		-0.49		-0.49	0.51	0.36	0.27	0.88	-0.07	-0.34	1.43	0.51	1.89	0.76	-0.44	-0.34	-0.97	0.42	0.23	-0.6	-0.82	0.64	1.51	-0.06	-1.25	-0.01
IMAGE:124829	244605 || || || || || EST ||	-0.53		-0.5	0.57	0.09	-0.5	-0.83		-0.65		-0.62		-0.37	-0.54	0.1	-0.49	-0.43	-0.54	-0.29	-0.87	-0.93	-0.52		-0.46	2.43	-0.83	0.75	1.09	0.92	1	0.31	-0.02	2.35	1.38	-1.38	0.19		0.65	-0.12		-0.88	-0.2	0.44			0.17
IMAGE:511091	98372 || KIAA1641 || KIAA1641 protein || Hs.44566 || AA088258 || || 57730	-0.21	-0.49	-0.51	0.44	0.28	-0.34	-0.92	-0.98	-0.26	0.72	-0.18	-1.26	-0.12	-0.22	0.4	-0.27	-0.36	0.07	-0.11	-0.69	-0.47	-0.01	-1.02	-0.13	2.7	-0.56	0.83	1.21	1.06	0.78	0.15	-0.15	2.09	1.51	-0.92	0.5	-0.9	0.61	0	-1.48	-0.7	-0.11	0.59	-1.15	-0.83	1.22
IMAGE:50842	120698 || || ESTs || Hs.374490 || H17550 || ||	0.3	0.1	0.47	0.54	0.14	-0.32	-1	0	-0.44	0.73	-0.91		-0.84	-1.33	-0.2	0.8	-0.12	-0.26	-0.34	-0.97	-0.03	1.26	-0.01			0.54	1.5	1.7	1.25		-0.26	-0.39	1.21	2.96		-0.46	-1.09			-1.08	-1.94	0.13	-0.79	-0.72	0.07	-0.21
IMAGE:1525461	307272 || RIPK2 || receptor-interacting serine-threonine kinase 2 || Hs.103755 || AA913804 || || 8767	-0.09	0.19	0.1	-0.52	-0.34	0.99	-0.1	-0.35		0.38			-0.47	-0.76	-0.38	0.01	-0.77	1.08	1.44	0.63	-0.37			-0.32	0.88	0.68	0.96	0.62	1.24	-0.54	-1.16	-0.75	-0.01			-1.95	-0.34	0.02	-0.11	1.33	-0.5	0.7	0.04	-0.22	-0.57	-0.72
IMAGE:1501546	225925 || FLJ13187 || phafin 2 || Hs.29724 || AA886792 || || 79666	0	-2.38	0.4	-0.13	-0.38	0.35	-1.43	0.53	-0.55	0.89	-0.35		-1.04	-2.01	-1.07	0.52	-1.08	1.02	0.91	-0.19	-0.32	-0.47	-0.06	0.72	1.18	1.31	1.46	1.26	2.3	-0.48	-1.05		-0.24	-1.32	-1.26	-1.56	0.24	1.07	-0.18	0.92	-1.03	0.85	1.47	1.42	-0.38	0.09
IMAGE:1875481	317372 || FLJ23790 || hypothetical protein FLJ23790 || Hs.295901 || AI273738 || || 157769	-1.39	0.25	0.25	-0.69	-0.7	-0.52	-0.87	-0.88	-0.7	0.57	-0.32		0.09	-0.87	-1.47	0.68	0.01	0.57	0.22	-0.62	-0.65	-0.1	0.38	0.63	0.82	0.96	1.95	0.56	0.25	0.16	0.62	-0.41	0.9	-0.43	-0.73	-0.68	-0.61	0.35	-0.68	0.81	-0.43	0.68	1.75	0.89		-0.65
IMAGE:703838	225971 || C8orf1 || chromosome 8 open reading frame 1 || Hs.40539 || AA278836 || || 734	-0.02	-0.45	0.68	-0.22	-0.76	0.39	-0.09	0.03	-1.19	0.62	-0.63		-0.58	-0.88		-0.69	0.42	0.75	-0.07	-0.32				-0.38	1.21	0.42	1.72	0.54	-0.23	-0.04	0.21	-1.23	-0.01		-0.49		-0.73	-1.09	0.28	1.39	0.02	1.39	0.81	-0.22	-0.4
IMAGE:813697	99859 || KIAA0746 || KIAA0746 protein || Hs.49500 || AA453769 || || 23231		0.9	0.75	0.88	-0.08		-0.87		0.94	0.88			-0.06	-1.18	-1.47	-0.44	-0.43	0.87	0.38	0	-0.75	0.71	-0.05	-0.46	0.73	0.14	1.38	0.56	-0.69	-0.28	0.19	-1.89	-1.5	0.38	0.2	-1.24	-0.82	-0.75	0.82		0.5	1.37	1.15	0.05	-1.11	0.23
IMAGE:810901	117770 || MOB || mob protein || Hs.153716 || AA459293 || || 259230	0.22	-0.59	-0.03	0.11	-0.23	-0.9	-0.23	0.53	0.28	1.07	0.24		-0.28	-1.07	-0.31	0.11	-0.4	0.72	0.42	1.58	-0.17	0.24	0.6	0.84	0.72	0.49	-0.58	0.37	-0.26	0.8	-0.71	-0.8	0.44	-0.99	-1.18	-0.93	-0.26	0.36	-1.48	0.02	-0.54	1.6	0.81	0.22	-0.89	-0.1
IMAGE:196634	310820 || || Homo sapiens clone 24416 mRNA sequence || Hs.5957 || R93006 || ||	-0.11	-0.38	-0.12	-0.08	-0.39	-1.07	-1.04	-0.35	0.27	0.27	0.11	-1.55	-0.31	-0.73	0.16	-0.22	-0.12	1	0.86	1.94	0.59	0.66	0.85	-0.22	0.09	0.24	-0.03	0.35	1.16	-0.16	-0.34	-0.37	0.21	-0.1	0.18	-0.27	0.34	1.34	0.21	0.44	-0.26	0.42	0.5	-1.1	-1.59	-1.2
IMAGE:1950149	315529 || MGC26568 || hypothetical protein MGC26568 || Hs.154218 || AI335840 || || 133022	-0.75	-0.04	0.1	-0.39	-0.3	-0.32	-1.4	-0.93	1.36	2.2	-0.08		0.4	-0.88	-1.85	-0.43	-1.22	0.89	0.92	1.16	0.18	1.46	0.9	-0.96	0.95	-0.56	-0.08	0.49	-1	0.23	0.08	-0.28	1.8	-1.01	-0.91	-0.41	-0.04	0.55	-0.5	0.68	0.24	0.76	-0.05	0.7	-0.72	-0.91
IMAGE:788493	118822 || TRAM || translocating chain-associating membrane protein || Hs.4147 || AA452556 || || 23471	-0.29	0.03	-0.24	-0.48	-0.78	-0.08	-0.68	-0.43	1.6	1.74	0.15	-1.74	-0.78	-1.6	-0.79	-1.05	-0.78	1.12	1.08	1.72	1.23	1.88	1.74	0.11	1.02	-0.58	-0.07	0.43	-1.04	0.07	-1.05	0.18	1.65	-0.93	-0.72	0.13	-0.27	0.72	-1.12	0.76	0.3	0.58	-0.7	0.03	-1.13	-0.81
IMAGE:149355	163267 || TRAM || translocating chain-associating membrane protein || Hs.4147 || H01495 || TRAMP protein=endoplasmic reticulum protein involved early i || 23471	-0.28		0.01	-0.28	-0.77	-0.16	-0.93	-0.27	1.21	1.91	0.08	-1.9	-0.8	-2.28	-1.57	-1.26	-1.07	1.44	0.76	1.52	0.78	1.73	1.2	-0.16	1.29	-0.4	0.69	0.9	-0.6	0.2	-0.79	-0.35	1.75	-0.48	-0.56	-0.44	-0.31	0.55	-1.04	0.76	0.42	1.07	-0.45	0.59	-1.37	-0.39
IMAGE:431245	226157 || CGI-83 || CGI-83 protein || Hs.118554 || AA682545 || || 51110	-0.95	-1.28	-0.17	-0.17	-1.21	-0.06	-1.6	-1.37	0.93	1.95	-0.6		-1.29	-2.45	-0.8	-0.36	-0.59	1.5	1.74	1.34	0.21	1.68	1.56	-0.35	1.2	-0.79	-0.27	0.62	-0.48	0.02	-0.7	0.08	2.41	0.29	-1.18	-0.16	-0.26	1.15	-0.76	1.04	0.77	1.23	-1.13	0.53	-0.46	-0.62
IMAGE:1947425	315773 || CGI-83 || CGI-83 protein || Hs.118554 || AI351180 || || 51110	-0.87	-1.35	0.11	0.12	-1.33	-0.26	-1.42	-1.13	0.96	1.56	-0.51	-0.95	-2.19	-2.07	0.05	-0.44	-1.05	1.47	1.6	1.74	0.58	1.95	1.82	-0.4	1.34	-1.13	0.09	0.88	-0.49	0.52	-0.5	0.27	2.14	0.14	-1.04	-0.43	0	0.93	-1.09	1.18	0.46	0.83	-1.36	0.59	-0.57	-0.76
IMAGE:626551	116092 || || ESTs, Highly similar to KARP-1-binding protein [Homo sapiens] [H.sapiens] || Hs.433368 || AA187982 || ||	-0.47	-0.47	-0.01	0.05	-1.12	-0.17		-1.03	0.62	1.72	-0.64		-1.68	-1.59	0.14	-0.75	-0.94	0.95	1.2	1.59	0.51	1.15	1.13	-0.29	0.94	-1	-0.23	0.67	-0.43	0.25	-0.41	0.34	2.36	0.28	-0.96	-0.58	-0.06	0.8	-0.57	0.98	0.47	0.05	-1.07	-0.23	-0.51	-0.93
IMAGE:730741	102579 || CGI-83 || CGI-83 protein || Hs.118554 || AA435999 || || 51110	-0.86	-0.96	-0.04	0.22	-0.91	-0.37	-0.88	-0.4	0.34	1.49	-0.57	-1.04	-1.59	-2.23	0.32	-0.96	-0.78	1.54	1.64	1.73	0.97	1.3		-0.12	1.43	-0.98	0.21	0.82	-0.16	0.25	-1.02	0.45	2.68	0.45	-1.08	-0.2	-0.14	0.7	-1.62	1.13	0.41	1.11	-1.56	-0.08	-0.46	-0.12
IMAGE:292082	108459 || SSR3 || signal sequence receptor, gamma (translocon-associated protein gamma) || Hs.28707 || N73309 || || 6747	-0.91		0.06	0.43	-0.82	0.04	-1.28	-0.42	1.08	-0.14	-0.92		-0.54	-0.82	-0.6	0.57	-0.36	0.49	0.63	1.35		-0.24	-0.67	-0.42	1.01	-0.93	-0.64	-0.46	0.02	0.19	0.15	0.64	2.45	0.2	0.66	-0.27	-0.77	-0.6	-0.45	1.36	0.53	0.58	-0.33	0.8	-0.66
IMAGE:1894005	315090 || MPP5 || membrane protein, palmitoylated 5 (MAGUK p55 subfamily member 5) || Hs.306219 || AI290403 || || 64398	-0.17	0.39	-0.42	0.06	-0.37	-1.27	-1.64	-0.61	0.27	0.83	-0.45		-0.55	-0.42	-0.38	-0.1	-0.02	0.56	-0.02	-0.05	-0.29	0.67	0.23	0.06	-0.13	0.41	0.44	0.23	0.32	0.29	-0.3	0.2	1.4	-0.41	0.03	-0.17	-1.43	0.26	-0.63	0.65	0.82	1.08	0.29	0.44	-0.05	0.12
IMAGE:838040	308957 || || Homo sapiens mRNA; cDNA DKFZp686D0521 (from clone DKFZp686D0521), mRNA sequence || Hs.356786 || AA454540 || ||	0.17	0.19	1.11	0.16	-0.84	-0.11	-0.82	-0.15	-0.29	1.13	-0.13		-0.63	-0.75	-0.29	-0.33	-0.79	-0.16	-0.17	1.89	0.47	0.37	-0.45	-0.75	0.79	1.02	2.05	0.72	0.86	0.16	-0.52	-0.24	2.47	-0.44	-0.21	-0.48	-0.79	-0.47	-1.7	-0.96	-1.38	0.17	-0.06	0.16
IMAGE:769022	316430 || || Homo sapiens cDNA FLJ31057 fis, clone HSYRA2000787, mRNA sequence || Hs.296261 || AA426306 || ||	0.09	-0.25	0.76	-0.53	-0.6		0.06	0.13	0.11	0.9			-1.3	-0.2	-0.17	-0.41	-0.83	-0.05	0.12	1.84	0.89	0.52	-0.36	-0.49	0.9	0.9	2.11	0.55	-0.21	0.11	-0.23	-0.37	1.52	-0.21	0.16	-0.25	-0.29	-0.25	-1.52	-0.68	-1.22	-0.23	0.07	0.49	-1	-0.7
IMAGE:843276	112351 || DJ328E19.C1.1 || **hypothetical protein DJ328E19.C1.1 || Hs.218329 || AA486041 || || 25832	0.8	0.58	0.89	0.72	0.21	0.24	-0.19	0.3	0.32	1.45	0.09	-0.94	-1.62	-0.99	-1.1	-0.13	-0.09	-0.47	0.2	0.1	-0.67	-0.57	-0.48	-0.21	1.28	-0.83	1.12	1.47	0.65	0.86	1	-0.78	0.12	0.77	0.28	-0.14	-0.78	0.38	-1.05	-1.01	-0.58	0.21	-0.36	0.63	-1.42	-0.06
IMAGE:263892	244937 || EIF5A || eukaryotic translation initiation factor 5A || Hs.119140 || N28521 || Eukaryotic translation initiation factor 5A || 1984	0.45	-0.66	1.01	0.17	0.59		0.49	0.44	-0.23	0.44	-0.06	-1.1	-1.87	-1.78	-0.2	-1.38	-0.62	0.02	-0.27	1.45	-0.43	-0.06	-0.03	-0.97	1.01	-0.85	0.03	1.12	1.26	0.97	1.32	0.97	0.46	-0.32	0.04	-0.38	-1.66	0.71	-0.68	-1.02	-1.25	1.03	-0.01	1.62	-0.11	0.33
IMAGE:83402	163482 || TCF7 || transcription factor 7 (T-cell specific, HMG-box) || Hs.169294 || T68541 || TCF-1=Transcription factor 7=T-Cell Trans Factor 1 || 6932	-0.11	0.4	-0.31	0.23	0.07	-0.16	0.11		-0.17	-0.02	0.2		-0.4		-0.12	-0.94	-0.14	0.02	-0.09	0.62	0.01	-0.07	0.13	-0.68	0.53	-1.11	1.49	1.69	-0.2	0.9	0.3	-0.02	0.23	-0.15	-0.85	0			-0.3	-1.36	-0.4	0.23		0.42
IMAGE:825847	225873 || HM13 || histocompatibility (minor) 13 || Hs.386538 || AA491397 || || 81502	-0.18	0.31	-0.09	-0.25	-0.01	-0.18	0.85	0.73	0.21	0.03	0.52	-0.2	-0.48	-1.31	-0.65	-0.5	-0.49	0.51	0.32	0.52	-0.41	0.56	0.17	-0.85	0.45	-0.88	1.12	-0.14	-1.16	0.67	-0.15	-0.36	0.34	-0.63	-0.05	0.3	0.13	-0.81	-0.07	0.49	1.86	1.78	0.73	0.64	-1.89	-1.35
IMAGE:826273	162391 || CCNE2 || cyclin E2 || Hs.30464 || AA520999 || Unknown UG Hs.30464 cyclin E2 || 9134	-0.24	0.12	-0.18	-0.32	0.09	-0.22	0.94	0.67	0.26	0.02	0.38	-0.59	-0.51	-1.34	-0.8	-0.45	-0.57	0.78	0.36	0.53	-0.25	0.55	0.11	-0.76	0.37	-0.45	1.3	-0.18	-1.09	0.54	-0.19	-0.43	0.49	-0.64	0.01	0.54	-0.1	-0.55	-0.03	0.58	1.81	1.54	0.43	0.72	-2.09	-1.27
IMAGE:826133	220446 || BTBD2 || BTB (POZ) domain containing 2 || Hs.25817 || AA521345 || || 55643	-0.26	0.35	-0.23	0.05	-0.1	-0.17	0.63	0.4	0.27	0.01	0.39	-0.41	0.13	-1.19	-0.47	-0.3	-0.6	0.58	0.24	0.61	-0.19	0.56	0.16	-1.17	0.31	-0.19	0.95	-0.22	-0.86	0.51	-0.56	-0.06	0.55	-0.79	0.17	0.5	-0.49	-0.62	-0.07	0.67	1.82	1.8	0.25	0.04	-1.69	-1.24
IMAGE:399536	105398 || || EST || Hs.431231 || AA733040 || ||	0.35	-0.01	0.01	-0.23	0.22	1.42	-0.36	0.32	-0.44	0.67	-1.04	-0.3	0.41	0.29	-0.01	0.19	-0.14	-0.33		1	-0.82	-0.08	0.17	-0.2	0.03	0.31	0.26	0.04	0.67	-0.19	0.12	-0.12	-0.2	-0.3	-0.18	-0.4	0.12	0.06	-0.09	0.98	0.08	0.8	0.67	-0.14	-1.71	-1.8
IMAGE:279164	111266 || PAPOLA || poly(A) polymerase alpha || Hs.49007 || N46321 || || 10914	-0.09	0.35	0.23	-0.07	-0.08	0.75		-0.29	-0.44	-0.34	-1.04		0.09	-0.67	0.53	-0.43	-0.82		0.17	0.74	0.26	-0.47	0.31	0.36	0.48	0.1	0.82	0.19	0.56	0.18	-0.18	0.28	1.14	-0.58	-0.17	-0.15	1.07	-0.05	-1.07	1.7	0.18	0.22	0.25	-0.6	-1.37	-1.93
IMAGE:1472719	116482 || SMT3H1 || SMT3 suppressor of mif two 3 homolog 1 (yeast) || Hs.85119 || AA872379 || || 6612	-0.46	-0.07	-0.23	0.17	0.47	0.54	-0.07	-0.14	-0.39	-0.47	0.11	-0.7	-0.44	-0.26	1.49	-0.07	-0.64	0.7	0.16	1.36	0.6	-0.51	-0.52	-0.07	-0.27	0.44	-0.05	-0.16	0.05	-0.08	-0.02	0.55	0.53	0.48	0.15	0.21	-0.11	-0.65	0.21	0.16	0.36	0.93	0.61	-1.34	-1	-1.68
IMAGE:1899927	312490 || || EST, Moderately similar to DOPD_HUMAN D-dopachrome tautomerase (Phenylpyruvate tautomerase II) [H.sapiens] || Hs.230348 || AI289659 || ||	-0.14	-0.89	0.25	0.31	-0.4	0.22	-0.51		-0.76	-0.67	-0.7	0.01	-0.99	-0.61	0.56	2.26	0	1.04	1.22	0.92	0.19	-0.47	-0.14	-0.29	0.52	0.52	0.58	-1.02	-0.22	0.85	-1.1	0.81	1.2	0.9	-0.29	-0.44	-0.17	1.14	-0.38	0.14	0.38	-0.4	0.08	-1.41	-0.75	-1.37
IMAGE:449275	310693 || || || 65 || || ||	-0.31	-0.42	-0.48	-0.26			-0.44	0.02	-0.55	-0.62	0.66		-0.15	-0.76	0.09	1.68	-0.43	0.53	0.29	0.1	0.68	-0.12		-0.54	0.15	-0.37	-0.3	-1.4	-0.2	0.55	-0.37	1.59	0.98	0.91	-0.94	-0.89	0.34	0.74	0.1	0.78	0.38	0.69	0.37	-0.72	-0.26	-1.05
IMAGE:713382	113505 || PCTK1 || PCTAIRE protein kinase 1 || Hs.171834 || AA283125 || PCTAIRE 1 serine/threonine protein kinase || 5127	-0.09	-0.67	-0.09	-0.55	0.68	0	-0.33	-0.64	-0.61	0.36	-0.26	-0.2	-0.04	-0.52	-0.24	0.96	0.28	0.72	0.36	0.17	-0.39	0.03	-0.17	0.57	0.33	-0.9	0.23	0.23	-0.82	-0.12	0.11	0.04	1.69	0.48	-1.23	-0.49	-0.47	-0.18	1.56	0.72	1.88	0.79	0.38	-0.89	-1.44	-1.31
IMAGE:470175	116037 || MTCP1 || mature T-cell proliferation 1 || Hs.3548 || AA029308 || || 4515	-0.03	-0.45	0.85	0	-0.2	-0.58	-0.5	-0.85	-0.08	-0.2	-0.33	0.25	0.37	-0.01	1.38	-0.08	0.08	0.6	0.12	1.6	0.2	-0.19	-0.39	-0.62	1.4	-0.1	0.27	-0.4	-0.74	-0.84	0.08	0.32	1.09	0.74	-0.88	-0.6	-0.33	0.27	-0.22	1.22	0.97	-0.47	0.57	-0.09	-1.51	-1.72
IMAGE:251826	105515 || LOC51186 || pp21 homolog || Hs.15984 || H96654 || || 51186	-0.14	0.89	0.03	-0.25	0.14	-0.83	-0.3	-1.22	0.02	0.34	-0.1	-0.31	-0.23	-0.42	0.17	-0.53	-0.42	0.81	0.44	-0.12	1.16	0.11	0.29	0.54	0.54	-0.66	-0.26	-0.39	-0.21	-0.98	1.38	0.43	0.54	0.48	1.15	-0.55	-1.09	0.15	0.93	1.55	1.04	0.21	0.24	-0.39	-2.77	-1.24
IMAGE:840803	107513 || ATP6V0E || ATPase, H+ transporting, lysosomal 9kDa, V0 subunit e || Hs.421241 || AA486112 || || 8992	-0.61	-0.09	0.12	-0.36	0.48	-0.11	0.76	0.85	0.79	0.45	0.39	-0.19	-0.11	-0.52	-0.35	0.34	0.2	0.14	0.32	-0.51	0.75	0.65	0.91	0.35	0.21	-0.5	-0.44	-0.56	-0.53	0.24	-1.35	0.08	-0.06	-0.07	0.52	-0.32	-0.27	0.01	0.33	0.74	0.64	0.67	-0.41	-0.27	-1.61	-1.74
IMAGE:1687976	317604 || SIL1 || endoplasmic reticulum chaperone SIL1, homolog of yeast || Hs.297875 || AI093908 || || 64374	0.37	0.37	0.14	0.26	0.24	-0.41	-0.07	0.12	-0.06	0.43	0.5	-0.72	0.08	-1.34	-0.65	1.07	-1.43	0.84	0.98	0.15	0.02	0.39	0.66	-0.1	0.15	-1.04	-1.09	-0.71	-0.63	-0.2	-0.72	0.36	1.28	0.13	0.62	-1.15	0.22	0.03	0.86	1.24	1.29	0.38	0.08	-0.01	-2.24	-0.6
IMAGE:1703339	312750 || || EST, Moderately similar to STB2_HUMAN Syntaxin binding protein 2 (Unc-18 homolog 2) (Unc-18B) (Unc18-2) [H.sapiens] || Hs.408938 || AI151105 || ||	-0.33	-0.49	0.41	-0.2	0.2	0.01	0.01	1.14		0.11	1.27	-0.51	-0.48	-1.49	-0.55	-0.21	0.39	0.89	1.01	0.73	-0.04	0.54	0.12	-0.25	0.33	0.01	0.19	0.01	-0.84	-0.42	-0.51	-0.36	1.23	0.14	-0.58	-0.63	-0.49	0.37	0.26	0.2	0.74	0.55	0.2	0	-1.47	-1.34
IMAGE:897107	108370 || SLC25A1 || solute carrier family 25 (mitochondrial carrier; citrate transporter), member 1 || Hs.111024 || AA676877 || || 6576	-0.07	-0.76	0.34	-0.06	0.43	-0.92	0.09	-0.37	0.23	0.34	0.94	0.26	-0.42	-1.45	-0.29	0.88	-0.02	0.89	0.83	0.44	-0.17	0.56	0.88	-0.5	0.81	0.57	0.04	-0.74	-0.86	1	-0.15	-0.21	1.18	0.41	-0.74	-0.3	-0.16	0.38	0.08	-0.49	-0.47	0.99	1.08	0.3	-2.85	-1.76
IMAGE:2578793	330616 || ALDOA || **aldolase A, fructose-bisphosphate || Hs.273415 || AW087924 || || 226	0.07	-0.43	-0.25	-0.62	-1.11	-0.36	-0.25	0.18	-0.24	-0.43	0.81	-0.42	-0.42	-0.99	0.04	0.95	-0.8	0.6	0.29	0.43	0.95	1.42	0.06	0.08	0.62	-0.11	0.2	-0.13	-0.22	-0.28	-0.78	0.55	1.69	0.48	0.68	-0.1	0.36	0.19	-0.24	0.38	0.65	1.31	0.61	-1.32	-3.05	-1.23
IMAGE:878578	105480 || ALDOA || aldolase A, fructose-bisphosphate || Hs.273415 || AA775241 || || 226	0.28	-0.3	-0.24	-0.47	-0.86	-0.46	-0.47	0.24	-0.08	0.07	1.1	-0.29	-0.43	-0.9	0.06	0.63	-0.97	0.24	0.08	0.15	0.87	1.38	-0.05	0.28	0.53	-0.78	-0.06	-0.18	-0.28	-0.19	-0.69	0.67	1.64	0.49	0.77	-0.17	0.42	0.23	0	0.53	0.29	1.47	0.22	-0.75	-2.21	-1.97
IMAGE:1868626	99269 || || **EST, Weakly similar to A33639 6-phosphofructokinase (EC 2.7.1.11), hepatic - human [H.sapiens] || Hs.412919 || AI261837 || ||	0.15	0.24	-0.11	0.08	-0.01	0.47	0.12	0.22	-0.21	-0.24	0.83	-0.62	-0.33	-0.83	-0.21	0.05	-0.46	0.17	0.38	0.36	0.34	0.13	-0.61	-0.67	-0.24	-0.24	-0.59	0.32	0.28	0.7	-0.3	0.47	1.99	0.89	-0.63	-0.24	-0.03	-0.28	0.58	0.35	0.86	1.07	0.21	-1.51	-1.51	-1.47
IMAGE:260303	106289 || || EST || Hs.421567 || H96235 || ets-2=ets family transcription factor ||	0.62	0.4	0.31	0.36	-0.07	1.22	-0.13	0.17	0.35	0.57	0.19	-0.38	0.07	-0.19	-0.43	-0.69	-0.15	-0.25	-0.29	0.58	0.22	0.01	-0.1	-0.19	0.57	-0.12	-0.82	-0.2	-0.44	-0.73	0.26	0.67	1.45	0.45	0.08	-0.07	-0.16	0.53	0.54	0.39	-0.22	0.41	0.24	-1.06	-2.23	-1.74
IMAGE:788520	113784 || || Homo sapiens mRNA; cDNA DKFZp586A0722 (from clone DKFZp586A0722), mRNA sequence || Hs.348708 || AA452799 || ||	0.8	0.51	0.54	0.59	0.27	0.31	-0.24	0.25	0.37	0.08	-0.46	0.06	-1.18	-0.53	0.12	-0.3	-0.27	-0.1	0.02	0.22	-0.21	-0.13	-0.29	0.52	0.73	-0.81	-1.72	-0.08	0.41	-0.03	0.63	0.34	1	0.23	-0.13		-0.24	0.59	0.67	0.72	0.26	0.46	-0.42	-0.35	-1.35	-2.05
IMAGE:1700438	99998 || OAZ1 || **ornithine decarboxylase antizyme 1 || Hs.281960 || AI049668 || || 4946	0.53	0.72	0.94	1.14	0.58	-0.1	0.25	1.23	0.66	-0.17	0.62	-0.44	-0.99	-1.07	0.17	-0.17	-0.1	0.23		0.28	0.93	0.59	0.05	-0.36	1.07	-0.59	-0.91	-0.11	0.27	0.43	-0.11	0.67	0.5	0.94	0.1	-1.38	-0.41	0.49	0.05	-0.78	-0.15	0.11	0.45	-0.85	-2.44	-2.72
IMAGE:1501800	98609 || LOC153328 || similar to CG4995 gene product || Hs.129539 || AA886167 || || 153328	0.17	0.23	0.32	0.62	0.05	-0.41	0.12	0.85	0.61	0.09	0.41		-0.43	-1.35	-0.31	-0.28	0.25	-0.05	0.43	-0.04	0.44	0.25	-0.16	0.04	0.69	-0.69	-1.41	-0.31	0.08	0.28	-0.31	0.43	0.38	0.5	0.05	-1.43	-0.19	0.51	0.38	-0.44	-0.05	0.4	0.05	-0.75
IMAGE:134976	101693 || LOC56930 || hypothetical protein from EUROIMAGE 1669387 || Hs.10095 || R31625 || || 56930	0.13	-0.17	0.03	0.47	-0.15	-0.59	-0.51	-0.36	1.19	0.11	0.37		-0.8	-0.64	0	0.43	0.41	-0.17	-0.07	1.01	0.17	0.53	0.05	-0.86	-0.31	-1.36	-0.2	0.14	-0.67	0.23	1.4	0.25	1.25	0.25		-0.51	-0.12	0.04	0.33	0.31	0.35	0.37	0.41	-0.06	-1.75	-0.91
IMAGE:361570	109595 || || Homo sapiens mRNA; cDNA DKFZp434G012 (from clone DKFZp434G012), mRNA sequence || Hs.303154 || AA017170 || ||	0.07	0.44	1.83	0.3	-0.56	-0.51	-0.83	-0.15	0.19	0.6	0.84		-0.36	-0.67	-0.68		-0.64	-0.34	-0.7	1.59	-0.12	0.77	0.05	-0.34	1.55	-0.18	0.49	0.45	-0.14	0.2	-0.07	-0.09	-0.22	-0.92	0.35	-1.65	-0.17	0.09	0.97	0.99	-0.28	-0.37	0.5	-0.14	-0.94	-1.06
IMAGE:1323432	99845 || IDS || iduronate 2-sulfatase (Hunter syndrome) || Hs.172458 || AA873599 || || 3423	0.46	0.65	1.24	0.16	0.14	0.2	-0.62	-0.22	0.26	0.52	0.81	-1.14	-0.35	-1.24	-1.2	-0.85	-0.49	-0.05	-0.01	0.87	-0.5	0.81	0.56	-0.34	1.7	-0.41	0.17	0.6	-0.88	0.26	0.28	-0.34	0.28	-0.51	0.14	-0.64	-0.44	0.12	0.69	0.61	0.08	-0.03	1.37	-0.1	-2.05	-0.55
IMAGE:825418	105716 || STAG2 || stromal antigen 2 || Hs.8217 || AA504266 || || 10735		-0.35	1.07	0.14	-0.02	-0.04	-0.58	-0.22	-0.47	0.33	-0.16	-1.6	0.05	-0.84	-0.28	-0.84	-0.52	-0.26	-0.61	0.57	-0.58	0.08	-0.18	-0.08	1.47	0.88	0.49	0.34	-0.32	-0.14	1.18	0.27	0.23	0.75	0.98	-0.58	0.31	0.35	-0.07	0.81	0.31	-0.08	0.97	0.04	-1.88	-1.1
IMAGE:1695115	315840 || HCBP6 || hepatitis C virus core-binding protein 6 || Hs.283674 || AI093359 || || 65991	0.02	-0.29	0.89	0.01		-0.13	-0.66	0.16	-0.64	0	-0.2	-0.49	0.15	-0.36	-0.44	-0.34	-0.62	0.39	0.4	1.37	-0.69	-0.1	-1.06	-0.44	1.21	0.73	-0.27	-0.68	-0.71	-0.66	1.28	0.98	0.37	0.49	-0.71	-0.45	0.57	0.22	0.03	1.28	0.5	0.08	0.94	0.85	-1.74	-1.34
IMAGE:1687505	318077 || || EST, Weakly similar to VAS1_HUMAN Vacuolar ATP synthase subunit S1 precursor (V-ATPase S1 subunit) (V-ATPase S1 accessory protein) (V-ATPase Ac45 subunit) (XAP-3) [H.sapiens] || Hs.134988 || AI094850 || ||	-0.37	-0.84	1.69	-0.14	0.71	-0.35	0.56	0.61	-0.11	-0.08	0.25	-0.77	-0.57	-0.75	-0.51	1.13	-0.43	0.79	0.84	0.85	-0.74	-0.27	-0.71	0.13	1.63	-0.24	-0.03	-0.35	-1.15	0.05	0.4	0.31	0.03	-0.35	0.32	-0.99	0.34	0.12	-0.25	1.19	0.55	0.41	0.57	0.14	-2.11	-1.35
IMAGE:2566158	331271 || IRAK1 || interleukin-1 receptor-associated kinase 1 || Hs.182018 || AW005979 || || 3654	-0.21	-0.6	0.49	-0.28	0.19	-0.05	-0.09	0.55	-0.2	-0.52	0.16	0.06	0.2	-0.7	0.06	1.92	0.71	0.16	0.35	1.15	-0.76	-0.13	-0.92	-0.11	1.41	-0.47	-0.08	-0.18	-0.82	-0.54	-0.64	0.64	0.25	-0.21	0.42	-0.87	0.13	0.9	-0.15	0.71	-0.18	-0.34	1.37	-0.45	-0.82	-1.67
IMAGE:768944	225918 || PGK1 || phosphoglycerate kinase 1 || Hs.78771 || AA424760 || || 5230	-0.31	-0.4	0	-1.01	-0.58		-0.46	0.51	0	0.23	0.31		-0.31	0.23	1.11	1.35	0.08	0.54		0.34	0.76	-0.28	-0.7	0.61	0.28	-0.51	-0.51	-0.47	-0.05	-1.03	-1.6	0.88	1.27	0.05	-1.47	-0.23	1.08	-1.03	-0.44	0.7	0.08	-0.03	1.16	0.44	-0.56
IMAGE:949939	110496 || PGK1 || phosphoglycerate kinase 1 || Hs.78771 || AA599187 || || 5230	0.32	-0.16	-0.05	-1.18	-0.05	-0.6	-0.18	0.88	-0.3	-0.15	0.95	-1.43	-0.41	-0.32	-0.53	1.03	-0.31	1.06	0.39	0.3	0.29	0.46	0.39	0.72	0.6	-0.24		-0.43	-0.04	-1.24	-1.02	0.74	2.05	0.3	-0.77	-0.32	0	-1.29	-0.47	1.15	0.55	0.85	1.59	-0.06	-1.56	-1.41
IMAGE:772304	108367 || SLC25A5 || solute carrier family 25 (mitochondrial carrier; adenine nucleotide translocator), member 5 || Hs.79172 || AA404486 || || 292	-1.02	-0.58	0.98	0	-0.52	-0.27	-0.85	-0.32	-0.62	0	1.05	-1.27	-0.92	-1.55	-0.33	-0.25	0.75	0.87	0.53	0.64	0	-0.11	-0.19	0.02	1.19	-0.32	0.22	-0.32	0.61	-0.78	0.15	1.42	0.83	1.08	1.04	-0.11	0.12	0.21	-0.86	0.74	-0.15	-0.44	1.15	-0.08	-0.4	-1.46
IMAGE:1864208	98796 || MAEA || macrophage erythroblast attacher || Hs.20815 || AI249698 || || 10296	-0.97	-0.07	0.07	0.14	-0.49	-0.3	-0.89	-0.78	-0.84	0.32	0.79	-2.2	-0.58	-1.24	1.28	0.77	0.13	0.5	0.35	-0.06	-0.82	0.17	0	-0.09	0.36	-0.47	-0.35	0.22	0.66	-0.45	0.89	1.7	1.52	0.66	0.28	-0.03	0.35	0.38	-0.54	0.26	1.3	1.1	0.21	0.12	-0.79	-2.38
IMAGE:1455394	99897 || CYCS || cytochrome c, somatic || Hs.169248 || AA865265 || || 54205	-1.38	-0.41	-0.2	0.04	-0.63	-0.16	-0.77	-0.51	-0.85	0.41	0.86	-1.56	0.22	-1.15	1.41	0.59	0.09	0.37	0.26	-0.32	-1.18	-0.36	-0.06	0.26	-0.01	-1.03	-0.03	0.17	1.36	-0.99	0.15	1.47	0.81	0.51	0.26	-0.19	-0.02	0.2	-0.38	0	1.12	1.15	0.39	1.06	0.26	-1.13
IMAGE:884511	115223 || COX7B || cytochrome c oxidase subunit VIIb || Hs.75752 || AA629999 || || 1349	-0.53	-0.99	-0.57	-0.45	-0.53	-0.33	-0.4	-0.16	-0.36	0.09	0.66	-0.23	-0.14	-0.4	1.16	1.37	0.12	0.88	0.67	0.87	-0.28	-0.21	0.14	0.56	-0.19	0.84	-0.02	-0.46	0.28	-1.21	-0.88	0.85	1.25	-0.4	-0.45	0.67	0.17	-0.27	-0.01	1.01	0.09	-0.03	0.7	0.29	-1.39	-1.95
IMAGE:530282	111218 || NDUFA1 || NADH dehydrogenase (ubiquinone) 1 alpha subcomplex, 1, 7.5kDa || Hs.74823 || AA083784 || || 4694	-0.68	-1.31	0.69	-0.15	-0.54	-0.3	-0.58	-0.17	-0.69	-0.15	0.32	0.36	-0.67	-0.5	0.63	1.32	0.11	0.37	0.33	0.33	-0.67	-0.08	-0.09	0.37	0.96	0.22	-0.53	-0.5	-0.34	-1.05	0.25	1.37	0.72	0.68	0.69	0.26	0.64	0.49	-0.23	0.91	-0.14	-0.08	0.51	0.74	-1.7	-2.3
IMAGE:191978	108429 || || ESTs, Highly similar to ATP synthase, H+ transporting, mitochondrial F0 complex, subunit f, isoform 2; F1Fo-ATPase synthase f subunit [Homo sapiens] [H.sapiens] || Hs.433358 || H38623 || ||	-0.03	-0.96	-0.05	0.31	-0.23	0.5	0.12	0.05	-0.58	0.11	-0.49	0.46	-1.27	-0.84	1.03	1.52	0.13	0.7	0.65	0.32	-0.26	-0.3	-0.03	0.34	0.03	0.37	-0.42	-0.12	0.93	-0.55	-0.13	1.23	1.41	0.39	-0.17	0	-0.75	0.81	-0.09	0.65	-0.55	0.37	-0.55	-0.09	-1.45	-2.53
IMAGE:321354	112435 || MRPL15 || **mitochondrial ribosomal protein L15 || Hs.18349 || W32403 || || 29088	-1.39	-1	-0.38	-0.43	-0.38	0.42	-0.73	-0.7	-0.58	0.52	-0.38	-1.09	-0.09	-0.4	0.15	0.74	-0.13	0.83	0.7	0.59	0.06	-0.4	-0.01	0.2	0.21	-0.26	0.04	0.24	0.97	0.11	0.25	1.41	-0.08	-0.64	0.14	-0.17	0.58	0.05	-0.36	1.64	-0.51	1.12	-0.25	0.64	-0.32	-1.04
IMAGE:884655	106548 || GARS || glycyl-tRNA synthetase || Hs.293885 || AA629909 || || 2617	-0.4	0.31	0.09	0.37	0.14	0.16	0.07	-0.27	-0.48		0.05		0.38	-1.4	0.61	0.16	-0.15	-0.07	-0.13	-0.24	-0.64	-0.4	-0.32	0.24	0.63	-1.05	-1.18	-0.32	0.29	-0.64	-0.02	1.34	0.17	-0.39	-0.11	-1.05	1.72	0.51	0.12	0.3	1.18	1.09	1.22	0.05	-0.83	-1.08
IMAGE:855890	102411 || PRSS15 || protease, serine, 15 || Hs.350265 || AA630320 || || 9361	-0.2	-0.36	-0.59	-0.12	-0.4	-0.28	0.32	-0.24	0.36	0.05	0.74	0.86	-0.36	-0.97	-0.29	0.26	1.29	-0.4	0.16	-0.09	0.34	0.07	0.18	-0.16	-0.06	-1.92	-1.08	-0.42	-0.77	0.1	-0.9	0.76	0.45	0.04	-0.06	-0.4	1.41	0.65	0.72	1.61	1.28	0.69	0.67	-0.09	-1.5	-1.23
IMAGE:840821	98447 || SSR4 || signal sequence receptor, delta (translocon-associated protein delta) || Hs.102135 || AA486260 || || 6748	-0.44	0.21	0.7	0.86	0.96	-0.32	0.55	-0.39	-0.27	-0.77	0.7	-0.15	-0.21	-0.88	-0.37	-0.06	-0.05	0.75		1.11	-0.13	-0.32	-0.14	0.58	1.29	0.08	-0.31	-0.4	-0.32	-0.7	-0.11	1.06	-0.03	-0.54	0.47	0.38	0.12	0.65	-1.37	1.01	1.06	-0.24	-0.02	-1.37	-0.86	-1.71
IMAGE:450213	225914 || HSPC182 || HSPC182 protein || Hs.30026 || AA703536 || || 29101	0.33	-0.18	0.17	1.17	-0.25	-0.39	-0.03	0.1	-0.83	-1.22	-0.56	-0.17	-0.66	-0.44	0.61	-0.11	-0.36	1.28	0.64	-0.62	-0.03	-0.6	-0.99	0.03	-0.04	-0.2	-0.12	0.32	0.73		0.46	0.75	0.96	1.66	-0.03		-0.03	0.57	0.43	-0.23	1.55	0.54	-0.68	-0.95	-0.95	-1.47
IMAGE:50460	225745 || CGI-152 || CGI-152 protein || Hs.9275 || H16789 || || 57130	-0.76	-0.33	0.04	1.45	0.56	0.07	0.47	-0.49	-0.22	-0.52	0.24	0.22	-0.2	0.13	0.32	-0.07	-0.04	0.18	0.57	0.46	-0.29	0.17	-0.55	-0.03	-0.29	-0.34	-0.07	0.78	0.66	0.56	-0.08	-0.12	0.16	1.13	0.16	-0.39	-0.05	0.65	0.26	0.58	0.85	-0.09	-0.47	-1.17	-2.53	-1.48
IMAGE:1869186	312978 || GRIM19 || cell death-regulatory protein GRIM19 || Hs.279574 || AI245100 || || 51079	-0.76	-0.8	-0.09	0.77	0.23	-0.72	0.07	-0.29	-0.52	-0.43	0.01	0.98	-0.79	-0.67	0.87	0.57	0.4	1	1.14	0.33	0.03	-0.54	-0.32	0.62	-0.62	0.19	-0.08	0.31	0.71	0.93	-0.64	-0.28	0.19	1.49	0.75	-0.99	0.04	0.66	-0.09	0.32	0.07	0.44	-0.34	-0.15	-1.7	-2.35
IMAGE:321389	103356 || GRIM19 || cell death-regulatory protein GRIM19 || Hs.279574 || W32281 || || 51079	-0.75	-0.84	-0.4	0.75	-0.15	-0.24	-0.18	-0.38	-0.2	0.03	-0.06	0.84	-0.68	-0.92	0.6	0.89	0.48	0.96	1.44	0.24	-0.11	-0.19	-0.35	0.3	-0.78	0.16	-0.77	0.23	0.68	0.8	-0.84	0	0.76	1.18	0.77	-1.46	0.46	0.83	0.1	0.56	0.42	0.6	-0.09	-0.33	-1.56	-2.79
IMAGE:810613	106222 || FLJ10432 || hypothetical protein FLJ10432 || Hs.143187 || AA464032 || || 54555	-0.14		-0.36	0.85	0		0.04	-0.43	-0.05	-0.68	1.46	1.86	-0.29	-0.69	0.55	-0.29	0.23	0.34	0.82	0.36	-0.63	-0.63	-0.69	0	-0.29	-0.52	-0.13	0.48	0.51	0.73	-0.34	-0.41	0.09	0.78	0.68	-0.85	-0.88	-0.1	-0.49	0.36	0.55	0.25	0.56	0.3	-1.69	-1.37
IMAGE:2545242	331213 || FKBP8 || FK506 binding protein 8, 38kDa || Hs.173464 || AI955192 || || 23770	0.77	0.27	-0.11	1.74	-0.09	-0.33	-0.39	0.29	-0.35	-1.13	0.44	1.44	-0.37	-1.31	0.56	-0.25	-0.02	0.23	0.62	0.4	-0.58	-0.86	-0.94	0.08	-0.16	-0.35	-0.87	0.73	1.36	0.64		-0.71	0.07	1.09	0.36	-0.83	0.16	-0.65	-0.07	0.09	1.27	0.48	-0.38	-0.02	-1.11	-1.2
IMAGE:308588	107169 || FKBP8 || FK506 binding protein 8, 38kDa || Hs.173464 || N95418 || || 23770	1.06	0.26	-0.02	1.44	-0.18	-0.08	-0.3	0.92	0.2	-0.33	0.03	0.94	-0.08	-1.54	0.11	0.05	-0.07	0.21	0.5	0.72	-1.22	-0.79	-0.63	-0.19	-0.11	-0.47	-0.45	0.42	0.88	0.71	-0.17	-1.15	0.46	0.86	0.08	-1.04	0.31	-0.95	-0.08		1.65	0.3	-0.21	-0.47	-0.57	-1.18
IMAGE:1420801	110695 || RENT1 || regulator of nonsense transcripts 1 || Hs.12719 || AA826255 || || 5976	-0.62	-0.59	0.27	1.19	0.45	-0.76	-0.3	-0.46	0.3	-0.15	-0.08	-0.54	-0.69	0.13	0.11	0.1	-0.02	-0.28	-0.25	-0.02	-1.29	0.26	-0.61	-0.1	0.13	0.19	0.02	1.4	1.51	0.64	0.16	-0.34	0.67	0.89	-0.53	-1.22	0.24	0.06	0.12	-0.02	0.41	0.29	0.87	-0.29	-1.45
IMAGE:2578263	330670 || PWP1 || nuclear phosphoprotein similar to S. cerevisiae PWP1 || Hs.172589 || AW087156 || || 11137	-0.35	0.23	-0.03	0.45	0	0.36	-1.21	-0.25	0.22	0.69	0.21	-1.46	0.13	-0.41	-0.09	0.18	-0.33	-0.73	-0.56	0.38	0.38	0.81	0.83	0.18	0.48	-0.53	-0.27	0.46	1.68	-0.22	-0.03	0.13	-0.09	0.2	0.62	-0.61	-0.02	0.21	0.85	0.07	-0.81	0.25	0.26	-0.26	-0.21	-1.67
IMAGE:32083	99739 || || Homo sapiens cDNA FLJ30436 fis, clone BRACE2009037, mRNA sequence || Hs.351597 || R17324 || ||	-0.84	-0.07	0.95	0.33	-0.33	-0.26	-0.47	0.74	0.06	0.68	0.48	-1.17	0.15	-0.46	-0.69	0.18	0.28	-0.15	-0.38	-0.61	-0.53	0.31	-0.21	0.5	0.81	0.13	0.56	0.94	1.03	1.39	0.65	0.04	-0.76	0.09	-0.59	-0.71	-0.87	-0.42	1.33	-0.18	-0.15	1.07	0.21	-0.05	-1.45	-1.74
IMAGE:788209	100552 || FLJ11807 || hypothetical protein FLJ11807 || Hs.285813 || AA453433 || || 80019	-0.64	0.19	0.28	-0.17	-0.48		-0.74	-0.03	-0.61	-0.1	0.13		0.96	-0.04	-0.37	1.06	-0.24	-0.48	-0.49	-0.29	0.25	0.61	0.07	0.08	0.16	-0.51	-0.23	0.13	1.57	0.03	0.12	0.18	0.19	-1.43	-1.23	0.6	0.17	-0.11	0.93	0.22	0.3	1.4	0.31	-0.83	-1.05
IMAGE:785945	308905 || HMGE || GrpE-like protein cochaperone || Hs.151903 || AA448573 || || 80273	-0.68	-0.38	-0.41	-0.56	-0.52	-0.22	-0.26	-0.21	-0.48	0.46	-0.6	-0.56	0.59	0.05	-0.95	0.29	0.25	0.61	0.35	0.71	-0.36	0.16	0.03	-0.98	0.08	0.85	0.53	0.06	0.11	0.07	-0.69	-0.39	1.09	0.1	-0.54	-0.67	0.17	0.24	0.05	0.08	1.56	0.58	1.53	0.82	-0.3	-1.5
IMAGE:814587	310889 || OCIA || ovarian carcinoma immunoreactive antigen || Hs.132071 || AA480903 || || 54940	-0.55	0.09	0.3	-0.27	-0.11	-0.84	-0.42	-0.72	-0.23	-0.03	-0.3	-0.84	-0.95	-0.13	-0.24	0.14	-0.33	1.11	0.58	0.75	0.25	0.15	-0.26	-0.15	0.3	0.56	0.42	-0.08	0.03	1.33	0	0.55	-0.14	-0.2	-0.22	-0.17	0.99	-0.47	-0.17	-0.17	2.04	0.78	-0.09	-0.72	0.22	-1.86
IMAGE:293063	310774 || POLR2B || **polymerase (RNA) II (DNA directed) polypeptide B, 140kDa || Hs.296014 || N63783 || || 5431	1.37	0.85	1.46	1.69	0.04	-0.71	0.1	-0.31	-1.16	-0.47	-1.1	-0.39	0.41	0.44	-0.65	-0.26	-0.28	0.12	-0.06	-0.51	0.07	-0.52	-0.71	-0.97	-0.41	0.58	0.1	-0.13	1.22	1.05	1.11	0.32	-0.32	0.42	-0.04	-0.37	0.62	0	-0.14	-0.97	0.75	-0.15	-0.49	-0.9	-0.66	0.1
IMAGE:82771	308712 || RANBP2 || RAN binding protein 2 || Hs.199179 || T73581 || || 5903	-0.23	0.69	0.15	0.81	-0.01	-0.73	-0.56	-0.04	-0.55	-0.13	-0.56		0.6	0.24	0.31	-1.19	-0.5	-0.16	-0.77		-0.3	-0.54	-1.34	-0.28	0.44	0.63	0.77	0.58	0.64	1.41	0.98	0.67	0.66	0.28	-0.3	-0.22	-0.47	0.16	0.23	-1.08	0.53	0.42	0.29	-1.44	-0.97	1.03
IMAGE:1914634	309984 || ATE1 || arginyltransferase 1 || Hs.355315 || AI308855 || || 11101	-0.11	0.25	0.19	0.66	-0.84	-0.85		-1.35	-0.98	0.75	-0.37		0.29	-0.2		-0.17	-0.13	-0.76	-0.64	-0.32	-0.06				0.01	0.51	0.73	0.9	1.73	-0.04	-0.02	-0.15	0.28	0.31	0.09			0.3	-0.63	-0.2	0.45	-0.47	-0.07	-1.25	-0.63	2.8
IMAGE:924007	120236 || MYC || v-myc myelocytomatosis viral oncogene homolog (avian) || Hs.79070 || AA514409 || || 4609	0.19	0.73	0	1.33	-0.04		-0.82	-0.34	-1.35	0.04			-1.32	-0.17	-1.23	-1.08	-0.32	-0.65	-0.75	0.35	-0.32			-0.61	0.35	-0.14	1.13	0.54	1.1	1.17	0.2	0.05	0.79	0.69		-0.28	1.75	0.35			-1.62	0	0.18	1.08	-0.96
IMAGE:812965	114028 || MYC || v-myc myelocytomatosis viral oncogene homolog (avian) || Hs.79070 || AA464600 || c-myc || 4609	0.38	0.63	-0.53	1.15	0.17	0.59	-1.02	-1.73	-0.7	0.65	-0.83	-0.86	0.24	0.57	-0.86	-0.55	0.16	-1.27	-1.03	0.39	-0.11	0.41	0.48	-0.52	0.49	0.8	1.28	0.46	1.47	0.94	-0.44	0.63	0.96	0.93	0.08	0.59	2.17	1.02	-0.78	-2.1	-0.8	-0.15	0.74	-1.46	-0.91	-1.66
IMAGE:417226	101953 || MYC || v-myc myelocytomatosis viral oncogene homolog (avian) || Hs.79070 || W87741 || c-myc || 4609	0.38	1.01	-0.63	0.85	0.4	-0.18	-0.35	-0.56	-0.98	0.06	-1.1	0.02	0.1	0.97	-1.05	-0.73	-0.09	-1.26	-1.28	0.35	0.14	-0.59	-0.02	-0.33	0.41	0.99	1.36	0.66	0.94	1.12	-0.15	0.43	0.99	0.6	0.2	0.94	2.49	0.57	-1.24	-2.66	-1.13	0.11	0.7	-2.11	-0.28	0.07
IMAGE:238907	100436 || CABC1 || chaperone, ABC1 activity of bc1 complex like (S. pombe) || Hs.273186 || H67202 || || 56997	0.22	-0.82	-0.05	1.61	0.34	0.03	-0.94	-0.65	-0.54	-0.28	-0.22		-0.94	-0.87		-0.31	-0.5	-0.44		0.52	-0.05		-1.17	-0.5	-0.28	1.51	0.22	0.76	1.68		-0.05	0	-0.32	0.25	0.77	0.67	1.04	0.05	-0.16	-0.22	0.85	-0.9	0.93	-1.51	0.29	-0.01
IMAGE:724888	102015 || CYP4B1 || cytochrome P450, subfamily IVB, polypeptide 1 || Hs.687 || AA291484 || Cytochrome P450 IVB1 || 1580	1.94	-0.61	0.08	1.88	1.97	0.51	-1.45	1.92	0.46	-0.54	-1.56	-1.53	0.09	-1.3	-1.78	-2.72	0.12	-1.12	-1.93	2.91	-0.75	-1.58	-0.43	0.17	-0.62	2.68	2.28	-0.02	2.97	-0.51	0.27	-0.1	0.92	-1.3	0.05	-1.2	1.75	1.66	0.69	-1.19	0.62	-1.1	1.48	-2.05	-1.55	-0.64
IMAGE:416676	117502 || PELI1 || pellino homolog 1 (Drosophila) || Hs.7886 || W86504 || || 57162	1.34	-0.29	-0.54	0.82	-0.67	0.63	-0.88	0.21	-1.16	0.37	-1.81		-0.45	-0.59	-0.49	-0.51	-0.38	-1.27	-0.95	0.07	0.02	-0.38	-0.47	-0.38	-0.79	0.41	2.23	-0.01	0.16	0.44	0.62	-0.9	1.83	0.34	0.54	0.25	0.53	0.77	-0.07		0.29	-0.12	1.82	-0.57	-0.34	0.51
IMAGE:232842	224140 || PELI1 || pellino homolog 1 (Drosophila) || Hs.7886 || H72755 || || 57162	1.67	-0.79	-0.6	0.33	-0.84	0.62		0.76	-0.74	0.48			-0.3	-0.37	-0.95	-0.24	-0.19	-1.22				-0.18	0.12	-0.4	-0.84	0.12	1.9	-0.2	-0.12	0.37	1.07	-1.24	1.36	-0.23	0.39	0.33	-0.11	0.93	0.06	-0.93	0.09	-0.61	1.64	0.07	-0.62	-0.75
IMAGE:773286	120425 || SLC9A3R1 || solute carrier family 9 (sodium/hydrogen exchanger), isoform 3 regulatory factor 1 || Hs.184276 || AA425299 || || 9368	1.35	-1	-0.34	-0.14	-1.12	0	-1.21	0.46	0.22	0.4	0.61	-0.52	-0.03	-0.89	-0.23	-0.69	1.05	-0.58	-0.51	1.72	0.95	0.81	1.9	-0.47	0.05	0.1	0.28	1.16	1.02	0.17	-0.56	-0.25	-0.08	-1.66	-1.72	-1.59	0.89	1.07	0.04	-0.62	-0.41	0.38	1.4	-0.76	-0.05	-0.61
IMAGE:1552602	307772 || PHKA1 || phosphorylase kinase, alpha 1 (muscle) || Hs.2393 || AA927528 || || 5255	0.09	-1.2	-0.19	0.56	-0.32		-0.44	-0.55	-0.61				0.64	-0.61	0.88		-0.22	-0.26	-0.44	-0.5	-0.01		-0.25	0.12	-0.09	0.73	0.22	0.88	1.96	0.44	-0.28	0.83	0.22	-0.7	-1.38	-1.11	2.07	0.52	0.41	-0.46	-0.28	-0.85	0.8		-0.22	-0.38
IMAGE:752625	112156 || SLC7A2 || solute carrier family 7 (cationic amino acid transporter, y+ system), member 2 || Hs.153985 || AA417651 || || 6542	0.45	0.16	-0.38	0.3	-0.58		0.09	-0.59	-0.74	1.72	-0.46		-0.14	-0.89	-0.06	-0.34	-0.45	-0.73	-0.34	-0.4	0.3	0.28	0.46	-0.49	0.12	1.7	0.52	0.94	1.66	-0.28	-0.33	-0.05	-0.9	0.16	-1.07		1.28	-0.01	-0.37	-0.44	-0.48	0.22	1.04	-0.61		-0.17
IMAGE:1640707	317078 || SMARCA2 || SWI/SNF related, matrix associated, actin dependent regulator of chromatin, subfamily a, member 2 || Hs.198296 || AI123475 || || 6595	0.93	0.38	-0.09	0.09	-0.44	0.11	-0.37	-0.18	0.84	0.39	0.76		0.03		-1.68	-1.39	0.04	-0.01		-0.19	-1.06	0.4	0.25	-0.8	-0.3	0.31	0.62	1.17	1.61	-0.47	1.15	-0.15	0.86	-0.19	-0.12	-0.17	-0.11	0.24	-1.41	-0.98	-0.05	0.59	0.44	0.05	-0.97	-0.04
IMAGE:502164	98927 || || ESTs || Hs.54985 || AA126673 || ||	0.3	0.36	0.15	1.5	-0.32			-1.35	-0.34	0.26			-0.13	0.19	-0.01		-0.23	-1.27		0.19	0.25	0.57	0.49	0.14	-0.25	0.48	-0.15	0.44	1.45	-0.08	0.8	0.67	-0.06	0.29	0.41	-0.72		-0.27	-0.2	-0.37	0.01	-0.99	-0.53	-0.97		-0.56
IMAGE:268148	221950 || TRIM4 || tripartite motif-containing 4 || Hs.65736 || N27415 || || 89122	0.75	0.41	0.36	1.44	0.52		-0.85	-0.43	-0.07		0.19		-1.2			-0.13	-0.34	-0.42	-1.48	-0.28			0.56	-0.28	0.73	0.62	0.43	0.5	0.7	-0.06	0.36	0.84	1.06		-0.19	-0.98		0.27	0.26	0	0.2	-0.76	-1.39	-0.96	0.17	-0.5
IMAGE:27787	108621 || CHL1 || **cell adhesion molecule with homology to L1CAM (close homolog of L1) || Hs.210863 || R13014 || CALL=neural cell adhesion molecule || 10752	1.13	0.69	1.29	0.05	0.32		-0.1	-1.34	-1.84	-0.47	-0.25		-1.28				-0.47	-1.84	-1.01	-0.87		1.9	2.67	0.35	0.25	0.51	0.56	0.98	1.97	-0.47	-0.14	-0.44	0.69	-1.27	-2.1		0.25	-1.22	-0.75	-0.09	1.4	0.35	-0.26		0.75	0.06
IMAGE:298128	116741 || DDEF2 || development and differentiation enhancing factor 2 || Hs.12802 || N70773 || || 8853	0.92	-0.86	1.67	-0.16	0.48	0.47	-0.95	0.09	-0.46	0.44	0.3	-0.95	0.32	0.31	-0.09	0.58	-0.83	-1.47	-1.09	0.3	0.1	1.12	0.66	0.9	1.69	-0.66	-1.04	0.38	-0.08	-0.92	0.3	0.21	-0.13		-0.41	0.1	-1.06	-0.83	0.92	0.69	-1.05	0.49	-0.89	0.01	-0.09	0.73
IMAGE:130835	112751 || RCP || Rab coupling protein || Hs.96125 || R22198 || || 80223		-0.28	1.61	-1.34	-0.02		-0.27	-0.28	-0.64		1.13		-0.26	-0.47	0.04	-0.4	-0.82	-0.47	-0.78	-0.32	1.78	0.91	-0.5	1.96	2.5	-0.36	0.12	-0.29	-0.78	-0.75	0.11	1.29	-0.26		-0.5		-0.04	-0.68	1.59	0.08	-1.18	-0.46	-0.92
IMAGE:767690	115796 || || Homo sapiens mRNA; cDNA DKFZp434M229 (from clone DKFZp434M229), mRNA sequence || Hs.31422 || AA417950 || ||	1	0.53	1.13	1.06	-0.18	-0.3	-0.32	-0.53	-1.17	0.59	0.1		-0.74	-0.82			0.16	-1.68	-1.42	-1.19	0.86	1.52	0.24	2.36	1.5	0.59	-0.34	1.3	0.37	-0.19	-0.66	1.32	1.29		-0.99	-1.98	-0.58	-0.44	0.3	-0.33	-0.3	-0.49	-0.84	-1.38	0.33	0.43
IMAGE:71863	112965 || SLC11A3 || solute carrier family 11 (proton-coupled divalent metal ion transporters), member 3 || Hs.5944 || T52564 || || 30061	1.2	0.98	1.25	1.02	0.27	-0.65		0.31	-2.54	0.86	0.45		-1.83	-1.65		-1.43	-0.03	-1.65	-2.57	-1.09	0.39	1.95		3.35	1.97	1.18	-0.05	1.22	-0.31	-0.94	-1.07		1.35		-1.71			-1.17	0.39	-0.07	-0.71	1.08	-0.56		-0.34	1.22
IMAGE:767706	100791 || SLC11A3 || **solute carrier family 11 (proton-coupled divalent metal ion transporters), member 3 || Hs.5944 || AA417956 || || 30061	0.94	0.94	1.54	1.76	0.75	0.17	-2.62	-0.54	-2.05	1.38	0.81	-1.83	-1.27	-1.46	-2.3	-0.25	0.31	-1.84	-2.03	-0.74	1.47	2.28	1.16	3.14	2.13	1.14	-0.26	1.39	0.22	-0.61	-0.85	1.61	1.98		-1.82	-2.59	-2.16	-0.35	0.86	0.49	-0.64	0.47	-0.37		-0.44	0
IMAGE:767721	108053 || || Homo sapiens cDNA FLJ13604 fis, clone PLACE1010401, mRNA sequence || Hs.23193 || AA417982 || ||	0.86	0.97	1.63	1.48	0.49	0.13	-3.02	-0.54	-1.8	1.75	0.68		-1.07	-1.03	-2.16	-0.33	0.42	-1.56	-2.82	-0.67	1.37	1.96	0.72	3.14	2.08	0.76	-0.33	1.37	0.24	-0.73	-0.74	1.4	1.93		-1.71	-2.13	-1.91	-0.49	0.77	0.25	-0.38	0.46	-0.54		-1.45	0.44
IMAGE:489218	117386 || SLC11A3 || solute carrier family 11 (proton-coupled divalent metal ion transporters), member 3 || Hs.5944 || AA056733 || || 30061	1.11	1.11	1.99	1.88	0.69	0.35	-3.69	-0.75	-2.15	1.69	0.83	-1.91	-1.12	-1.2	-2.89	-0.42	0.39	-1.77	-2.52	-1.02	1.5	2.61	0.87	3.47	2.6	1.01		1.96	0.33	-0.31	-0.4	1.66	2.86		-1.86	-3.15	-2.26	-0.67	1.13	0.42	-0.28	0.93	-0.74		-2.2
IMAGE:71763	118974 || SIP || Siah-interacting protein || Hs.27258 || T51290 || || 27101	1.26	1.09	0.76	0.31	0.82	-0.07	-1.78	0.18	-1.72	1.81	0.64		-1.65	-1.37	-2.37	-0.52	0.37	-0.98	-1.63	-1.18	0.61	2.59	0.82	3.03	1.61	0.95	0.22	0.93	-0.75	-0.65	-0.5	0.39	1.09		-0.94	-1.69	-1.94	-0.52	1.22	0.33	-0.24	1.12	-0.54		-1.48	0.37
IMAGE:71730	111706 || GALNT10 || UDP-N-acetyl-alpha-D-galactosamine:polypeptide N-acetylgalactosaminyltransferase 10 (GalNAc-T10) || Hs.107260 || T51229 || || 55568	0.65	0.86	0.59	0.07	0.53	0.34	-1.79	-0.27	-1.17	1.54	0.56		-0.67	-0.86	-1.9	-0.49	0.44	-1.03		-0.81	0.44	2.5	0.67	2.9	1.49	1.01	0.13	0.54	-0.64	-0.71	-0.42	0.62	1.22	-1.54	-1.15	-1.36	-1.19	-0.6	0.99	0.14	-0.17	0.95	-0.02	-1.74	-0.08	-0.4
IMAGE:723980	101567 || LRIG1 || leucine-rich repeats and immunoglobulin-like domains 1 || Hs.4193 || AA235709 || || 26018	0.36	-0.09	2.33	0.69	2.22	1.2	-1.56	-1.33	-0.59	-0.23	-0.74		-1.3	-0.97	-0.58	-0.79	-0.36	-0.67	-0.84	-1.04	-0.49	0.3	0.39	2.19	1.42	2.04	-0.51	0.51	1.11	-0.07	0.26	0.16	0.85	-0.16	0.03	-1.58	-0.15	-0.65	-1.11	0.35	-0.64	-0.26	0.03	-0.2	0.45	0.13
IMAGE:592594	113367 || LRIG1 || leucine-rich repeats and immunoglobulin-like domains 1 || Hs.4193 || AA159578 || || 26018	-0.16		2.88	0.31	2.11	1.05			-1.46	-1.29			-0.54	0.05	-0.49	-0.88	-0.37	-0.65	-0.77	-1.42	-0.83	0.39	0.72	2.75	1.66	2	0.24	0.18	1.31	-0.58	0.06	-1.84	0.22	-0.42	-0.36	-1.13	0.6	-0.97			-0.75	-1.28	-0.87	0.3	-0.03	0.36
IMAGE:772220	106045 || PDIR || for protein disulfide isomerase-related || Hs.76901 || AA404387 || || 10954	-0.38	1.37	1.11	1.07	2.72	0.14	0.06	-0.79	-1.43	-1.44	0.3	-0.95	-0.13	-0.85	-0.26	0.38	-0.63	0.57	0.17	0.2	-0.22	-0.86		1.81	0.54	0.15	-0.91	0.25	1.11	0.19	0.33	-0.51	-0.16	-0.03	-0.25	-0.3	-0.67	-0.71	0.01	0.32	0.18	0.18	-0.19	-0.09	-0.53	-0.82
IMAGE:897592	102118 || FKBP10 || FK506 binding protein 10, 65 kDa || Hs.3849 || AA496836 || || 60681	0.46	1.89			0.94	-0.81		-0.53	-0.04	-0.42	0.3	0.58	-0.21	0.28	-0.87		-1.11	-0.36	0.09	-1.84	-0.81	-0.27	0.16	1.17	0.06	-0.24	-1.75	-0.58	0.01	1.94	1.12	-1.24	1.41	-1.04	-1.05	0.17	0.87	-0.13	0.61	2.29	0.68	-0.18	-0.32	-1.8	0.06	0.59
IMAGE:1574914	224149 || || Homo sapiens cDNA FLJ35504 fis, clone SMINT2009259, mRNA sequence || Hs.376553 || AA971274 || ||	-0.19	-0.54	-0.85	0.15	1.21	-0.1	-1.02	-0.36	0.05	0.27	-0.1	0.22	-0.96	-0.55	-0.67	-0.8	-0.37	0.64	0.28	-0.6	-0.42	0.59	-0.1	0.7	-0.53	0.23	-0.22	-0.46	-0.28	-0.09	-0.13	0.33	0.72	-0.27	-0.13	-0.75	0.88	0.08	2.07	1.43	1.55	1.31	-0.88	-0.73	-0.27	-0.15
IMAGE:1256714	224857 || C21orf4 || chromosome 21 open reading frame 4 || Hs.284142 || AA876148 || || 757	0.1	-0.1	-0.25	0.56	0.12		-0.41	-0.35	0.19	0.62			-1.35	-1.03	-0.15	0.3	-1.09	-0.39	-0.23	-0.09	-0.38	-0.52	1	0.4	-0.34	-0.15	-0.23	0.73	-0.3	0.39	0.49	0.4	0.31	-0.61	0.3	0.28	-0.17	0.6	0.91	0.69	1.59	0.31	-0.41	-0.33	-1.96	0.46
IMAGE:856575	103674 || APP || amyloid beta (A4) precursor protein (protease nexin-II, Alzheimer disease) || Hs.177486 || AA633658 || || 351	0.84	0.68	-0.8	0.11	1.43	0.23	-0.12	-0.38	0.15	0.39	0.75	-0.68	-0.09	-0.2	-0.31	0.93	-1.34	-0.53	-0.49	-0.24	1.06	0.73	0.37	0.79	-1.49	0.04	0.05	-0.59	-1.13	1.03	0.15	-0.52	0.89	-0.24	-0.47	-0.12	0.05	-0.43	0.26	1.42	1.16	1.41	-0.58	-1.39	-1.99	-0.81
IMAGE:323371	101388 || APP || amyloid beta (A4) precursor protein (protease nexin-II, Alzheimer disease) || Hs.177486 || W42848 || || 351	1.16	1.59	-0.38	0.91	2.19	-0.28	-0.37	0.48	-0.3	-0.25	1.02	-2.04		-1.17	-0.95	-0.73	-1.89	-0.03	-0.59	-0.11	0.72	0.34	-0.18	0.22	-0.85	-0.19	1.01	-0.09	-0.42	1.35	0.78	-0.71	1.35	0.2	-0.86	-0.75	-0.27	-1.22	-0.06	0.99	1.34	1.78	-0.75	-0.78	-0.6	-0.76
IMAGE:344648	112943 || KLF2 || Kruppel-like factor 2 (lung) || Hs.107740 || W74551 || || 10365	0.97	1.29	-0.3	0.72	1.89	-0.44	-0.27	0.52	-0.42	-0.38	0.72	-1.64	0.19	-0.95	-0.45	-0.76	-1.25	-0.08	-0.48	-0.09	0.39	0.21	-0.09	0.13	-0.43	-0.11	0.7	-0.1	-0.34	0.84	0.4	-0.26	0.93	0.09	-0.68	-0.28	-0.11	-0.97	-0.29	0.59	0.96	1.81	-0.5	-1.3		-0.26
IMAGE:1536991	222642 || || ESTs, Weakly similar to neuronal thread protein [Homo sapiens] [H.sapiens] || Hs.7956 || AA933888 || ||	0.74	-0.62	-1.36	-0.5	0.94	-0.01		-0.67	-1.25	-1	0.44		0.5	-0.22	0.09	-0.01	-1.4	0.14	-0.37	0.5	0.14	0.09	0.37	-0.14	-0.75	-0.46	-0.17	0.05	0.05	2.07	-0.31	1.34	-0.47	-0.87	-0.74	-0.01	0.19	0.28	0.23	0.95	1.45	0.56	-0.01	-0.41	0.12	0.5
IMAGE:1656062	308165 || || EST, Moderately similar to FA12_HUMAN Coagulation factor XII precursor (Hageman factor) (HAF) [H.sapiens] || Hs.408714 || AI086240 || ||	0.24	-0.54	-0.57	-0.17			0.23	0.24	-0.63	0.16			0.14	-0.35	-0.21	1.77	-0.18	-0.53	-0.58	-0.09	0.46			-0.95	-0.22	-0.74	-0.97	0.15	-0.46	0.6	-0.43	0.17	0.99	-0.69	-0.67	-0.26	0.88	-0.43	0.04	1.61	-0.4	1.38	0.58	-0.3	0.49	0.32
IMAGE:714437	225395 || SEMA4B || sema domain, immunoglobulin domain (Ig), transmembrane domain (TM) and short cytoplasmic domain, (semaphorin) 4B || Hs.9598 || AA292019 || || 10509	1.7	-1.03	-0.59	-0.52	0.19	-0.48	-0.24	1.63	-0.27		0.4	-0.03	0.21	0.43	-0.32	1.9	-0.83	-0.45	-0.8	-0.06	-0.05	0.2		0.09	-0.22	-0.74	-0.58	0.06	0.14	0.29	-0.79	0.1	1.15	-1.15	-1.4	1.03	-0.37	-0.99	0.88	1.53	-0.26	0.44	-0.22	-0.01	-0.19	0.15
IMAGE:841436	113765 || || ESTs || Hs.105705 || AA487159 || ||	1.98	-0.6	0	-0.2	-0.16	-0.67	-1.1	0.42	-0.75	0.33	-0.28		-0.08	-0.66	0.47	1.59	0.03	0.74	1.14	-0.2	0.3	-0.53	-1.07	0.02	-0.48	-0.61	-0.13	0.49	0.71	0.31	-0.44	0.79	0.75	-0.43	-1.17	-0.79	-0.93	-0.4	1.09	1.77	1.05	-0.39	-1.08	-0.65
IMAGE:753291	308284 || C1orf21 || chromosome 1 open reading frame 21 || Hs.12532 || AA406569 || || 81563	3.21	0.86	-0.1	-0.12			-1.06	0.98	-0.93	0.73			0.4	0.03		-0.46	-1.59	0.35	-0.61	0.82	0.94			-2.75	-0.5	-0.61	0.72	1.79	0.15	-1.3	0.06	-0.53	2.24	-2.31	-1.52	0.06		-0.24	-1.3	2.01	1.41	0.9	-0.51	-0.49	-0.82
IMAGE:343744	119185 || H1F0 || H1 histone family, member 0 || Hs.226117 || W69399 || || 3005	1.69	-0.48	0.21	-0.8	1.25	-1.1	-1.19	0.38	0.23	0.55	0.36		-0.12	-1.22	-0.48	-0.31	0.36	0.45	0.2	0.81	0.09	0.24	-0.35	0.12	1.03	0.54	0.95	-0.81	-0.7	0.84	-0.22	0.67	1.52	-2.07	-0.31	-1.08	-0.69	1.18	0.44	0.59	-0.04	0.49	-0.58	-1.17	-1.52	0.07
IMAGE:2472002	330534 || H1F0 || H1 histone family, member 0 || Hs.226117 || AI949511 || || 3005	1.29	-0.65	0.2	-0.64	1.25	-1.09	-0.3	-0.19	-0.2	-0.56	0.02	-1.33	-0.11	0	1.29	0.21	0.27	0.1	0.27	0.47	0.77	0.37	-0.49	0.39	0.9	0.34	0.67	-1.25	-0.85	1.04	-0.46	1.43	1.25	-2.38	0.16	-0.37	0	0.77	-0.13	0.69	-0.35	0.13	-0.81	-1.76	-0.82	0.34
IMAGE:786084	117246 || CBX1 || chromobox homolog 1 (HP1 beta homolog Drosophila ) || Hs.77254 || AA448667 || || 10951	0.22	0.31	-0.28	0.05	0.44	-0.38	-0.14	-0.1	-0.31	-0.32	-0.67	-1.12	-0.09	-0.69	0.22	0.06	-0.47	-0.5		0.12	0.16	-0.86	-1.15	-0.34	-0.56	0.5	0.49	0.09	1.09	1.37	0.58	0.62	0.52	-0.05	1.25	0.5	0.04	-0.5	-0.51	1.38	0.08	0.5	-0.28	-1.34	-0.09	0.16
IMAGE:194342	118821 || KIAA1280 || **KIAA1280 protein || Hs.12913 || H50667 || || 55841	0.22	-0.03	-0.2	0.11	0.41	-0.92	0.23	0.25	-0.28	0.72	-0.82		0.21	-0.16	-0.22	-0.21	-0.93	0.44	-0.04	0.69	0	-1.47	-1.13	-0.23	0.12	0.41	0.1	-0.1	0.58	0.95	0.53	0.54	1.07	-0.48	0.15	0.24	0.35	-1.53	0.37	-0.21	-0.16	0.5	0.49	-1.33	0.68	0.22
IMAGE:360547	223702 || LOC83693 || steroid dehydrogenase-like || Hs.171937 || AA015977 || || 83693	0.03	0.35	0.12	-0.06	-0.02		-0.21	-0.2	0.77	0.46	0.13		-0.89	-0.27	0.53	-0.18	-0.4	-0.67	-0.85	0	-0.35	-0.27		-0.16	-0.25	1.41	1.32	0.03	-0.19	0.41	1.88	0.08	0.07	-0.1	-0.1	0.44	-1.11	-0.76	0.11	0.48	-0.15	0.31	0.16	0.17	-1.6	-0.41
IMAGE:435984	222367 || || ESTs, Moderately similar to EFHU1 translation elongation factor eEF-1 alpha-1 chain - human [H.sapiens] || Hs.356617 || AA703216 || ||	0.33		-0.18	0	0.05		-1.15	-0.1	-0.71	-0.32		0.04	-1.81	-0.16	0.86		-0.27	0.16	-0.05	0.92	-0.46	0.06	-0.59	0.46	0.27	-0.7	0.29	0.05	0.81	0.2	1.79	0.95	0.63	-0.06		0.73	-1.01	0.11		-0.35	-1.7	0.21	0.79	0.18	-0.08	-0.28
IMAGE:469297	161486 || BHLHB2 || basic helix-loop-helix domain containing, class B, 2 || Hs.171825 || AA026120 || DEC1=basic helix-loop-helix protein || 8553	1.11	0.69	0.11	-0.49	0.67	0.05	-0.64	0.73	-0.43	-0.13	-0.93	-0.64	-1.09	0.25	0.81	-0.1	0.06	0.28	0.21	0.88	-0.12	0.49	0.98	1.29	-0.01	-0.47	1.48	0.05	-0.01	0.07	-0.4	0.14	0.31	0.09	-0.69		0.13	-1.38	0.05	-0.22	-0.75	0.19	0.61	-0.58	-1.67	-1.03
IMAGE:84613	221454 || HIG1 || likely ortholog of mouse hypoxia induced gene 1 || Hs.7917 || T74105 || || 25994	0.37	-0.43	0.38	0.46	-0.05	0.08		0.28	-0.51	0.31	0.58	-1.4		-1.53	1.01	-1.38	0.38	-0.08	0.22	0.83	0.7			0.37	1.2	-0.01	0.41	0.44	0.41	-0.25	0.12	-0.56	-0.41	-0.14	0.4	0.08	-0.47	-0.79	-0.08	-0.63	-0.44	0.06	1.18	0.1	-0.35	-0.86
IMAGE:73638	119866 || PTP4A2 || protein tyrosine phosphatase type IVA, member 2 || Hs.82911 || T55728 || || 8073	0.45	0.13	0.37	0.13	-0.38	0.29	0.46	0.43	-0.87	-1.19	0.34	-1.16	-0.24	-0.28	-0.05	-1.25	-0.46	-0.56	-0.92	0.75	0.37	-0.73	-1.13	-0.35	0.75	-0.29	0.05	0.81	0.52	0.47	0.5		-0.2	0.97		-0.47	-0.74	-1.38	1.52	-0.57	-0.27	1.2	1.46	0.92	0.14	0.56
IMAGE:825442	103021 || PTP4A2 || protein tyrosine phosphatase type IVA, member 2 || Hs.82911 || AA504327 || HU-PP-1=protein-tyrosine phosphatase || 8073	0.19	0.25	0.25	-0.05	-0.63	1.1	-0.01	0.05	-0.38	-0.25	0.63	-1.36	-0.47	-0.5	0.34	-0.54	-0.54	-0.76	-0.71	0.14	0.14	-0.6	-1.26	-0.26	0.44	-0.64	0.49	1.38	0.63	0.19	-0.34	0.05	0.56	0.31	-0.04	-0.22	-1.15	-1.28	1.36	-0.08	0.43	1.05	1.13	0	0.5	0.47
IMAGE:824487	220812 || MGC2594 || hypothetical protein MGC2594 || Hs.181551 || AA490341 || || 79016		-0.47	-0.27	-0.06		1.43	-0.22	0.09	-0.39	-0.54	0.83	-1.41	-0.8	0.26	0.15	-0.21	-0.06	0.13	0.42	0.35	-0.54	-0.35	-0.28	0.29	0.05	-0.32	0.18	0.54	0.99	0.8	0.21	0.22	-0.4	1.27	-0.42	-0.99	0.59	0.02	0.1	-0.52	0.64	0.32	0.37	0.19	-0.59	-1.44
IMAGE:1892893	311828 || || || || AI278087 || ||	0.03	0.37	-0.08	0.37	-0.38	-1.04	-0.99	-0.56	0.44	0.31	-0.93		0.16	0.12	-0.38	0.79	0.25	-0.57	-0.47	0.71	0.41	-0.2	-1.12	-0.25	0.28	0.5	0.88	0.55	1.18	0.03	-0.19	0.17	0.62	-0.28	-0.41	-1.41	0.87	1.59	0.81	1.25	-0.14	-0.41	-1.67		-0.98	-0.17
IMAGE:812975	117247 || KANK || kidney ankyrin repeat-containing protein || Hs.77546 || AA464605 || || 23189	-0.33	-0.88	-0.88	0.89	-1.14	0.87	0.15	-1.36	-1.54	-0.99	-0.46		1.08	0.31	1.51	-0.15	0.48	-0.44	-0.47	0.11	-1.35	-0.42	-0.28	-0.59	-0.35	-0.59	0.91	0.79	0.72	-0.2	-0.62	0.47	0.59	-0.59	-0.24	0.49	0.95	1.14	0.35	0.96	0.4	-0.34	-0.52	-0.02	1.05	0.46
IMAGE:346583	119834 || LPHH1 || latrophilin 1 || Hs.24212 || W74533 || || 23266	0.56		-0.6	0.2	0.38	0.1	-0.38	-0.7		-1.59	0.56		-0.25	0.35		-0.47	0.38	-0.28	-0.62				-0.88	-0.44	-0.4	0.47	0.81	-1	0.5	-0.55	1.58	0.62	-2.21	1.48	1.01	0.14	0.23	-0.44	0.34	1.3	-0.08	0.04	-0.34	0.14	-0.28	0.25
IMAGE:897731	100805 || LPHH1 || latrophilin 1 || Hs.24212 || AA598995 || || 23266	0.91	0.19	-0.14	0.41	0.6	0.53	-0.48	-0.3	-0.93	-0.35		-1.61	-0.26	-0.02	-1.3	-0.48	0.45	-0.45	-0.73	-1.11	-1.05		-1.04	-0.11	0.03	0.67	0.9	-0.54	0.45	-0.13	1.71	0.43	-1.04	1.11	1.05	-0.75	-0.09	-0.67	1.13	1.39	0.41	0.46	-0.37	0.94	-0.07	0.07
1239859	221898 || LPHH1 || latrophilin 1 || Hs.24212 || AA705981 || || 23266	0.64	-0.18	-0.68	0.22	0.23	1.06	-1.04	-0.48	-0.93				0.71	-0.27			0.5	-0.98	-0.45	-2.1				-0.52	-0.73	0	0.5	-0.82	0.79	-0.66	1.19	0.2	-1.5	0.73	0.88	-0.87	-0.35	-0.87	1.28	1.62	0.43	0.93	-0.02	1.02	0.01	0.36
IMAGE:240961	114333 || DSP || **desmoplakin (DPI, DPII) || Hs.349499 || H90899 || || 1832	1	-0.68	0.21	0.09	-0.22	-0.97	-0.73	-0.17	-1.64	-0.61	-0.51	-0.06	0.54	-0.14	0.54	-1.41	-0.99	0.33	-0.13	-2.06	-0.48	-0.72	-0.85	0.58	0.85	0.82	1.61	-0.09	0.84	0.09	0.39	0.94		1.65	0.49	-0.56	-0.88	0.08	1.66	1.29	1.46	1.03	-0.02	-0.9	-0.99	-0.86
IMAGE:135975	112105 || || Desmoplakin I [Homo sapiens], mRNA sequence || Hs.433471 || R33456 || ||	0.56	-1.59	-0.02	-0.01	-0.81	-0.54	-1.05	-0.44	-1.2	-0.26	-0.75	0.95	0.89	0.83	1.43		-0.91	-0.46	-0.05	-2.33	-0.03	-0.4	-0.62	0.33	0.06	0.26	0.83	-0.31	1.18	-0.32	-0.04	1.17	-1.27	0.84	0.16	-0.33	-1.04	0.48	2.09	1.39	1.37	0.43	0.52	-0.31	-0.39	-0.33
IMAGE:282868	113769 || || Homo sapiens cDNA FLJ39070 fis, clone NT2RP7015676, mRNA sequence || Hs.102647 || N50152 || ||		0.14	0.29	-0.23	0.24	1.24	-1.15	0.68	-1.21	0.14	0.17	0.58	1.42	1.63	0.56	-2.12	0.5	0.58	0.95	-1.6	0.47	-0.73	-1.64	-0.73	0.5	-0.68	1.16	-0.45	-0.42	-0.95	0.18	0.79	-1.83		-0.69	-0.66	-0.71	-0.03	1.84		0.72	-0.79	0.31	-0.17	0.86	0.95
IMAGE:743774	222719 || IMP-2 || IGF-II mRNA-binding protein 2 || Hs.30299 || AA634300 || || 10644		-0.87	0.03	-0.25	-0.32	0.3	0.06			-0.75	-0.65		1.19	1.51	1.58	-0.54	-0.3	-0.29	0.39	-1.46		0.55	-1.22	-0.95	1.25	-0.51	-1.19	0.12	0.3	0.37	0.91	0.59	-2.44	0.34		0.44		-0.22	0.02	1.72	0.1	0.78	-0.26	-0.21	-0.32	0.3
IMAGE:841331	108804 || MMD || monocyte to macrophage differentiation-associated || Hs.79889 || AA487434 || || 23531	-0.05	1.43	0.86	0.06	0.22	0.43	0.28	0.68	-0.19	-0.31	0.09		0.05	-0.41	0	-0.56	-0.62	-0.05	-0.03	-0.56	0.12		-0.74	0.69	0.14	0.28	0.32	-0.01	0.34	-0.34	-0.4	-0.77	0.05	-0.09	-0.14	0.14	-0.49	-0.1	-0.37	1.89	0.37	-1.15	-0.52	-1.41	0.5	0.41
IMAGE:2557471	331340 || CRABP2 || cellular retinoic acid binding protein 2 || Hs.183650 || AW051114 || || 1382	2.29	0.02	0.52	-0.8	-0.45	0.15	-2.84	1.66	-2.48	0.06	-2.03	-0.39	-0.53	1.46	1.92	-1.91	1.21	1.44	1.22		1.33	-2.45	-2.77	1.49	0.49	0.77	1.61	-0.13	-0.52	0.66	0.55	0.2	1.13	-1.02	0.06	-2.65	-1.41	0.68	0.06	1.91	1.05	-0.03	0.18	-2.21	0.18	0.39
IMAGE:897770	102191 || CRABP2 || cellular retinoic acid binding protein 2 || Hs.183650 || AA598508 || || 1382	2.07	0.16	0.73	-0.38	-0.66		-2.98	1.6	-2.2	0.2	-1.74	-0.89	-0.03	1.03	1.75	-1.94	1.26	1.74		-0.11	1.2	-1.79	-1.96	1.08	0.58	1.12	1.37	0.07	0.16	0.59	0.37	0.45	1.21	-0.92	-0.04	-2.68	-1.36	0.82	0.04	1.6	1.42	-0.27	0.37	-3.32	-0.11	0.43
IMAGE:826973	307222 || USP9Y || ubiquitin specific protease 9, Y chromosome (fat facets-like Drosophila) || Hs.193145 || AA521367 || || 8287	0.23	1.23	0.64	0.51	0.2	-0.43	-0.42	-0.04	-0.46	0.26	-1.01		-0.03	-0.23	-0.04	-1.79	-0.14	0.57	0.26	-0.91			-1.79	0.52	0.72	0.49	0.78	0.41	0.21	-0.24	-0.23	0.39	1.47	-0.03	-0.65	-1.06	0.04	-0.29	1.3	-0.35	0.5	-0.34	0.23	-1.3	0.49	0.46
IMAGE:194706	163456 || USP9X || ubiquitin specific protease 9, X chromosome (fat facets-like Drosophila) || Hs.77578 || R89905 || FAF-X=Probable ubiquitin carboxyl-terminal hydrolase || 8239	0.04	0.38	0.76	0.6	-0.12	0.11	-0.15	0.31	-0.38	0.37	-0.69	-0.82	0.17	-0.19	-0.12	-0.82	0.01	0.75		-0.74	-0.43	-1.52	-1.68	0.51	0.68	1.04	0.79	0.75	0.55	-0.41	-0.24	0.4	1.44	0.42	-0.29	-0.76	0.01	-0.14	1.37	0.02	0.83	-0.23	0.19	-1.53	-0.52	-0.53
IMAGE:760231	102104 || USP9X || ubiquitin specific protease 9, X chromosome (fat facets-like Drosophila) || Hs.77578 || AA425628 || || 8239	-0.06	-0.01	0.28	-0.04	0.02	0.22	-0.29	0.09	-0.06	0.59	-0.81	-0.91	0.58	0	-0.3	-0.77	0.11	0.35	0.47	-0.7	-0.73	-1.72	-1.46	0.6	0.49	0.92	0.38	0.67	-0.27	-0.49	-0.05	0.2	1.42	0.09	-0.62	-0.87	-0.32	0.07	1.91	-0.02	0.43	0.11	0.58	-0.58	0.18	0.4
IMAGE:712668	110705 || SOCS1 || suppressor of cytokine signaling 1 || Hs.50640 || AA280136 || || 8651	-0.04	-0.76	0.61	-0.02	-0.4	-0.17	1.53	-0.89	-0.83	-0.3	-0.37		0.55	2.13	0.01	1.24	-0.19	0.53	1.08	-0.3	-0.47	-0.6		-0.55	-0.43	-0.15	0.96	0.84	-0.72	0.16	0.86	-0.62	-0.27	-0.11	-0.87	-0.76	-0.6	-0.68	0.37	1.54	-0.65	-0.02	-0.16	0.17	-0.69	0.03
IMAGE:841698	107684 || EXT1 || exostoses (multiple) 1 || Hs.184161 || AA487582 || || 2131	-0.5	0.27	1.08	-0.01	-0.05	-1.13	0.01	-1.25	-0.93	0.43	-1		1.31	0.85	-0.27	0.25	-1.07	1.74	1.57	-0.1	0.15	-0.53	0.06	0.29	0.18	0.64	0.91	1	0.12	1.06	0.63	-1.12	-0.35	-1.09	-0.48	-0.88	-0.49	0.16	-1.05	1.58	0.54	0.63	0.56	0.24	-2.45	-1.37
IMAGE:2568869	330374 || EXT1 || exostoses (multiple) 1 || Hs.184161 || AW071548 || || 2131	-0.48	0.24	0.54	-0.15	-0.08	-0.13	-0.79	-1.37	-0.94	0.3	-0.86		1.68	0.92	-0.6	0.34	-0.96	1.69	1.48	-0.13	-0.05	-0.71	-0.19	0.02	-0.18	0.75	0.64	0.61	0.1	0.7	-0.07	-1.06	0.06	-0.97	-0.21	-0.93	-0.05	0.15	-0.17	1.55	0.58	0.81	0.69	-0.53	-0.55	-1.57
IMAGE:135247	117189 || PRKRIR || protein-kinase, interferon-inducible double stranded RNA dependent inhibitor, repressor of (P58 repressor) || Hs.177574 || R31031 || || 5612	0.1	0.08	0.24	0.13	-0.1	-0.99	-1.01	-0.18	-0.74	-0.3	-1.02	2.14	1.09	0.46	0.37	0.12	-0.66	-0.24	-0.49		-1.04	-1.04	-0.99	-1.02	0.75	0.12	0.26	-0.17	-0.64	1.66	0.41	-0.17	0.96	0.32	0.5	-1.39	0.3	0.64	-0.24	1.05	0.15	-0.11	0.88	-1.05	1.06	-0.15
IMAGE:1659364	317829 || || ESTs || Hs.96297 || AI056049 || ||	0.69	0.55	0.2	0.41	-0.76	-1.03	-1.56	0.48	-0.95	0.72	-1		1.42	-0.26	-0.35	-0.22	-0.54	0.11	-0.16	-0.23	-0.89	-1.1		-1.17	0.14	-0.34	0.16	-0.25	-0.47	0.81	1.42	1.47	1.23	0.77	-0.96	-1.89	-0.32	-0.33	0.31	0.41	0.13	0.87	0.39	0.36	0.69	1.11
IMAGE:121489	223013 || SSR1 || signal sequence receptor, alpha (translocon-associated protein alpha) || Hs.250773 || T97303 || || 6745	0.23	1.03	0.07	0.66	-0.7	-0.62	-0.26	0.12	-0.74	0.36	-0.67		1.71	-0.7	-0.37	0.26	-0.49	0.73	0.65	-0.13	-1.34	-1.49	-0.9	-0.34	0.24	0.92	1.2	0.02	0.31	0.36	0.09	-0.72	0.04	1.16	0.13	-1.6	-0.68	0.17	0.1		0.41	0.3	0.99	1.11	-1.27	-0.23
IMAGE:1619049	309678 || LOC55871 || COBW-like protein || Hs.7535 || AI002103 || || 55871	-0.04	-0.35	0.05	0.16	0.12	-0.01	0.19	1.04	-0.59	-0.51	-1.62		0.17	-0.78	0.52	-0.46	0.2	-0.08	-0.11	0.17	-0.45	-0.99	-0.62	-0.57	0.6	0.24	1.18	0.28	1.19	0.99	1.34		0.71	0.38	0.37	-0.29	-0.42	0.81	-1.92	-0.53	-0.51	0.84	-0.12	0.05	-0.31	-0.48
IMAGE:346993	310601 || FECH || ferrochelatase (protoporphyria) || Hs.26 || W79343 || || 2235	0.01	-0.2	0.18	0.29	-0.38		-0.7	0.12	-0.71	-1	-1.53		-0.88	-0.7	-0.1	0.43	-0.12	-0.04	-0.52	0.17			-1.4	-0.17	0.75	-0.02	0.99	0.64	0.69	0.51	1.23	0.47	-0.01	1.12	0.17	-0.23	0.62	0.17	-1.72	0.14	0.06	0.6	0.62	0.77	-0.02	-0.16
IMAGE:824126	223443 || FLJ10407 || hypothetical protein FLJ10407 || Hs.30738 || AA490611 || || 55706	-0.32	-0.22	0.16	0.7	-0.13	-0.79	-1.04	-0.32	-1.16	-0.87			-0.88	-0.73	-0.87	-0.52	-0.14	0.55	-0.29	0.15				-1.39	0.32	-0.65	0.93	0.31	0.77	-0.31	0.93	-0.32	0.67	0.78	0.22	-0.4	1.7	-0.17		0.07	0.38	0.89	0.52	1.48	-0.08	0.2
IMAGE:814769	224122 || FLJ23468 || hypothetical protein FLJ23468 || Hs.38178 || AA454949 || || 79682	1.36	0.16	-0.73	-0.13	0.71	-0.17	-0.68	0.52	-1.48	0.29	-1.3	-0.85	-1.05	-1.47	0.25	-1.11	0.02	0.69	0.62	1.98				-0.63	-0.33	-1.79	0	0.04	0.59	0.46	1.2	0.6	1.12	1.19		-0.72	0.85	-0.09	-1.84	-0.03	-0.35	0.1	2.16	0.8	0	-0.93
IMAGE:1554469	116103 || FLJ32535 || hypothetical protein FLJ32535 || Hs.326451 || AA931528 || || 153579	0.53	-0.56	0.01	0.41	-0.22		-0.04	-0.32	-1.41				-0.41	-0.1	0.5	-0.06	-0.43	0.61	0.72	0.06				-0.46	-0.51	0.07	0.09	0.19	1.52	0.3	0.59	0.17	0.1	0.93	-0.27	-0.21	-0.21	-0.61	-1.39	0.29	-0.52	-0.04	0.05	0.65	-0.21	0.19
IMAGE:327289	178439 || MELK || maternal embryonic leucine zipper kinase || Hs.184339 || W01871 || KIAA0175=putative kinase || 9833	-0.33	-0.35	-0.12	-0.16	-0.61	0.5	-0.39	-1.19	-1.73	-0.57	-1.32		-0.84	-0.85	1.46	1.28	0.43	-0.15	0.22	0.5	0.1			-0.85	-0.08	-0.46	0.88	1.03	1.77	-0.1	-0.01	1.01	0.77	0.64	-0.09	-0.83	0	-0.34	-1.87	0.07	1.29	-0.33	0.59	0.44	0.85	-0.43
IMAGE:713127	309085 || SMC4L1 || SMC4 structural maintenance of chromosomes 4-like 1 (yeast) || Hs.50758 || AA283006 || || 10051	-0.79	0.02	0.24	-0.18	-0.19	-0.12	-1.22	-1.43	-1.51	0.18	-0.95		-0.42	-1.17	0.79	0.79	0.09	0.25	0.46	0.33	-0.47	-0.7		0.4	0.47	-0.95	1.07	-0.08	0.64	0.43	0.67	-0.23	1.86	1.6	0.23	0.68	-0.93	0.13	-1.13	-0.42	-0.69	0.19	0.8	0.82	0.34	-0.01
IMAGE:856427	114039 || TRIP13 || thyroid hormone receptor interactor 13 || Hs.6566 || AA630784 || || 9319	-0.45	-0.09	-0.91	0.22	0.06	-0.44	-0.79	-1.24	-1.54	-0.34	-0.97	-1.04	-0.06	0.18	0.73	0.68	0.73	1.16	0.69			-0.54	-1.64	0	-0.32	0.65	0.69	0.34	1.03	-0.19	1.75	1.94	0.89	0.88	-0.12	0.43	0.05	-0.9	-0.62	0.23	0.54	0.51	0.14	-0.22	-0.75	-1.33
IMAGE:295710	120021 || FLJ10604 || hypothetical protein FLJ10604 || Hs.26516 || N72697 || || 55723	-0.47		-0.57	0.43	-0.14	-0.72	-0.13	-0.73		-0.89		-0.43	0.49	-0.31	1.36	-0.18	0.3	0.18	0.28	0.42	-0.18		-2.17	-0.38	0.12	-0.99	1.99	0.25	1.02	0.07	2.3		0.23	0.7	-0.25	-1.33	-0.58	-1.11		0.16	-0.19	0.28	0.77	0.64	0.04	-0.11
IMAGE:951241	114041 || ANKT || nucleolar protein ANKT || Hs.279905 || AA620485 || || 51203	0.33	-0.87	-0.01	-0.16	-0.56	0	-0.16	-0.75	-2.25	0.81	-1.24		0.88	0.26	0.05	0.35	-0.2	-0.06	0.23	0.33	0.05	-1.22		-0.08	-0.3	-0.54	1.3	-0.51	0.05	0.03	1.42	0.44	0.61	0.98	1.43	-1.08	0.11	0.82	-0.81	0.43	-0.42	0.19	-0.06	1.15	-0.72	-0.19
IMAGE:309288	107410 || RFC4 || replication factor C (activator 1) 4, 37kDa || Hs.35120 || N93924 || replication factor C || 5984	-0.84	-0.74	-0.54	0.25	-0.29	0.27	-1.4		-1.26	-0.58			0.4	0.62	0.05	0.51	-0.67	0.85	0.49	0.48	0.06	-0.77	-1.37	0.01	-0.34	-0.27	0.24	-0.1	0.9	0	0.53	-0.19	0.05	0.87	1.09	0.36	-1.34	0.11	-0.79	0.92	-0.02	0.44	0.75	0.89	0.23	-0.05
IMAGE:200402	108697 || C20orf129 || chromosome 20 open reading frame 129 || Hs.70704 || R96941 || || 81610	-0.14		-0.86	-0.72	-0.48		-0.73	-1.22		-0.61	-0.36		0.6	0.37		0.83	0.06	0.63		0.21				-0.55	-0.48	-1.49	1.68	-0.1	0.4	-0.57	-0.44	0.48	0.18	1.21	0.07	-0.28	-0.77	0.47	-0.78	0.32	-0.19	0.34	0.43	1.54	0.34	0.62
IMAGE:2457449	330790 || CCNB2 || cyclin B2 || Hs.194698 || AI932735 || || 9133	-0.23	-0.56	0.07	0.26	-0.73	0.28	-1.18	-0.47	-2.49	-0.1	-1.71		0.71	0.34		-0.02	0.2	0.35		0.92	-0.52			-0.28	0.04	-0.6	1.32	0.06	1.39	-1.16	0.64	0.68	0.02	1.46	-0.03	-1.08	-0.23	0.79	-0.97	1.41	0.63	-0.24	-0.13	0.4	0.8	0.07
IMAGE:769921	119851 || UBE2C || ubiquitin-conjugating enzyme E2C || Hs.93002 || AA430504 || || 11065	-0.4	-0.55	-0.81	-0.78	0.03		0.57	-1.39	-2.2	-1.01	-0.42	0.68	0	0.65	1.28	-0.02	0.16	1.07	0.68		0.07			-1	-0.18	-1.47	0.18	-0.72	0.62	-1.18	0.58	1.08	0.43	1.5		0.62	-0.48	0.14	-0.76	1.16	-0.04	0.93	0.45	0.13	0.47
IMAGE:241029	163388 || STK12 || serine/threonine kinase 12 || Hs.180655 || H81023 || ARK2=aurora-related kinase 2 || 9212	-0.06	-1.05	-0.48	-0.1	-0.16		0.14	-0.63	-1.66	0.42	-0.66		0.86	-0.38	0.08	0.4	0.24	0.86	1.38		-0.28		-1.37	-0.39	-0.36	-1.11	-0.03	-0.23	0.07	0.05	0.95	0.28	0.26	0.61	-0.23	0.13	-0.29	0.52	-0.96	0.3	-0.79	0.73	1.48	1.76	-0.48	0.24
IMAGE:246524	98780 || CHEK1 || CHK1 checkpoint homolog (S. pombe) || Hs.20295 || N53057 || CHK1=Ser/Thr kinase=DNA damage checkpoint protein which bloc || 1111	-0.75	0.05	-1.01	-0.28	-0.22	-0.59	-1.17	-1.13	-1.07				1.66	-0.24	-0.16	1.14	-0.64	0.52	0.75	0.81				-1.34	-0.94	-1.2	0.32	-0.33	0.29	0.63	0.8	0.3	0.65	0.23	-0.51	-0.73	0.73	0	-1.09	1.25	0.33	0.68	1.5	0.52	0.02	0.17
IMAGE:280375	108090 || PRO2000 || PRO2000 protein || Hs.222088 || N47113 || || 29028	-0.95	-1.05	-0.17	-0.85	-0.22		-1.63	-1.61	-2.06	-0.01			1.09	0.51	-0.17	1.05	0.5	0.94	1.29	0.43	-0.08	-0.76		-0.99	0.16	-0.31	1.55	-0.22	-0.23	0.44	1.02	0.44	0.47	0.77	-1.41	-0.26	0.55	0.94	-1.22	1.1	-0.54	0.01	1.47	0.75	-0.85	0.1
IMAGE:2062329	308729 || TTK || TTK protein kinase || Hs.169840 || AI337292 || || 7272	-1.06	-1.24	-1.04	-0.58	-0.88	0.05	-0.9	-1.39		-0.3			1.48	0.52	1.35	1.33	0.89	-0.25	-0.07	0.55	-1.06			-1.78	-0.33	-1.21	0.3	0.05	0.97	0.2	0.63	0.87	0.9	1.48	-0.42	-0.64	0.26	0.4	-0.66	1.64	0.12	-0.26	1.04	0.29	-0.56	-0.51
IMAGE:296155	112817 || MGC16386 || similar to RIKEN cDNA 2610036L13 || Hs.23044 || N70010 || || 113130	-1.39	-1.01	-0.62	-0.25	-0.32	-0.14	-0.94	-1.82					1.94	0.71		0.59	0.85	0.53	0.92	0.36	-0.92			-0.89	-0.58	-0.66	0.44	-0.19	0.63	0.74	0.33	0.52	-0.1	0.58	-0.48	-1.1	-0.1	0.14	-1.08	0.37	0.18	0.67	1	0.96	0.45	-0.29
IMAGE:1911913	317711 || || ESTs || Hs.370736 || AI278813 || ||	-0.66	-0.71	-0.56	-0.24	0.35	-0.41	-0.35	-1.52	-1.75	0.45	-0.81		1.12	0.25	0.35	0.13	0.56	0.43	0.71	1.06	-0.53	-1.34		0.12	-0.56	-0.94	0.32	-0.24	0.18	1.18	0.91	0.7	0.96	0.44	-0.61	-0.12	0.2	-0.5	-1.21		-0.16	1.21	1.59	-0.05	-0.12
IMAGE:898286	107303 || CDC2 || cell division cycle 2, G1 to S and G2 to M || Hs.334562 || AA598974 || || 983	-0.65	-0.3	-0.83	-0.66	-0.11	-0.47	-0.58	-0.98	-2.25	0.15	-0.9	-0.72	0.67	-0.29	1.38	-0.37	0.44	0.74	0.71	1	-0.3	-1.44		-0.13	-0.51	-0.62	0.89	-0.95	0.04	0.05	0.62	1.22	1.09	1	-0.73	-0.16	-0.04	-0.23	-1.41	1.55	0.61	0.69	1.17	0.66	0.51	0.39
IMAGE:712505	161703 || CDC2 || cell division cycle 2, G1 to S and G2 to M || Hs.334562 || AA278152 || CDC2=Cell division control protein 2 homolog=P34 protein kin || 983	-1.35	-0.82	-0.62	-0.62	-0.3	-0.33	-0.57	-1.82	-2.65		-0.84	-0.2	1.37	-0.13	1.42	0.1	0.7	0.52	0.94	0.76	-0.42	-1.63		-0.28	-0.74	-1.25	0.78	-0.72	0.46	-0.3	0.15	1.34	0.73	0.79	-0.73	-0.33	0.47	0.07	-0.94	1.66	0.57	1.19	1.69	1.32	0.95	-0.3
IMAGE:2018976	311002 || PTTG1 || pituitary tumor-transforming 1 || Hs.252587 || AI362866 || || 9232	-1.08	-0.81	-0.53	-0.92	-0.36	-0.26	-0.79	-2.08	-2.32	-0.32	-0.84	-0.54	0.39	0.17	0.53	0.76	0.51	0.84	0.92	0.43	0.31	-0.71	-1.79	-0.47	-0.32	-1.01	0.5	-0.96	0.26	0.44	1.32	1.33	1.56	2.75	1.01	-0.28	-0.23	0.27	-1.65	1.32	0.31	0.77	0.3	1.12	0.41	-0.28
IMAGE:781089	103234 || PTTG1 || pituitary tumor-transforming 1 || Hs.252587 || AA430032 || || 9232	-1.04	-0.61	-0.46	-0.73	-0.65	0.25	-1.3	-1.65	-2	0.16	-0.84	-0.74	0.34	0.23	0.33	1.44	0.65	0.71	0.88	0.33	0.26	-0.67	-2.01	-0.28	-0.62	-0.82	0.44	-0.44	1.09	0.19	0.86	1.27	0.91	2.41	0.6	-0.54	-0.74	0.39	-1.25	1.36	0.31	0.66	0.67	-0.02	0.57
IMAGE:435076	115397 || CENPF || centromere protein F, 350/400ka (mitosin) || Hs.77204 || AA701455 || || 1063	-1.3	-0.98	0	0.09	-0.08	-0.21	-0.9	-2.04	-2.65	0.59	-0.99		1.09	0.36	1.06		0.57	0.23	0.31	0.2	-0.06	-1.32		-0.39	-0.55	-1.64	0.35	0.52	1.84	-0.49	1.43	1.37	0.27	0.97	0.31	0.56	0.36	0.09	-0.86	0.74	-0.05	0.41	0.08	1.09	-0.06	-0.32
IMAGE:898062	99392 || CDC20 || CDC20 cell division cycle 20 homolog (S. cerevisiae) || Hs.82906 || AA598776 || p55CDC || 991	-0.39	-1.05	-0.47	-0.25	0.49	1.89	-0.65	-1.18	-2.56	-0.54	-0.86	-0.6	0.83	-0.08	0.31	0.99	1.44	-0.22		0.63	-0.64	-1.6	-2.53	-0.75	-0.34	-1.42	-0.22	0.26	1.33	-0.35	0.76	1.4	1.04	0.81	-0.2	-0.27	0.44	1.34	0.33	0.57	0.25	1.03	1.23	1.24	-0.95	-0.51
IMAGE:705064	109733 || TACC3 || transforming, acidic coiled-coil containing protein 3 || Hs.104019 || AA279990 || JkR1 mRNA downregulated upon T-cell activation || 10460	-1.13		-0.28	-0.47	-0.07	0.74	-0.02		-1.33	-0.84	-0.47	0.28	1.19	-0.06	0.59	-0.17	0.79	0.46	0.74	0.91	-0.32	-0.57	-2.06	-1.03	0	-1.62	0.71	-0.04	-0.29	0.12	-0.24	0.72	0.77	1.47	-0.49	-0.27	-0.11	-0.16	-1.08	-0.58	0.77	1.27	1.07	0.58	0.15	0.5
IMAGE:564803	113261 || FOXM1 || forkhead box M1 || Hs.239 || AA129552 || MPP2=putative M phase phosphoprotein 2 || 2305	-0.89	-0.31	-0.34	0.41	0.31	-0.62	-0.83	-1.43	-2.51	-0.87		-0.09	1.58	0.6	1.07	-0.83	0.04	0.81	0.4	1.07	0.19	-0.86		-0.47	0.12	-0.95	0.63	0.1	0.49	1.26	0.88	1.8	1.16	1		-0.19	-0.32	0.64	-1.09	0.03	-0.44	0.34	0.06	-0.57	-0.79	-0.56
IMAGE:256664	115328 || H2AFX || H2A histone family, member X || Hs.147097 || H95392 || || 3014	0.03	-0.18	-0.18	-0.18	0.89	-0.6	-0.31	-1.06	-1.36	-0.22	-0.85	0.13	1.42	1.01	0.77	0.43	-0.6	0.49	0.85	0.58	0.11	-0.57	-1.37	0.15	0.33	-1.09	0.71	-0.41	-0.54	1.56	0.91	0.72	0.6	0.93	-0.31	-0.52	-0.29	-0.38	-1.35	0.73	-0.19	0.45	0.1	-0.45	-1.15	0.33
IMAGE:950690	119100 || CCNA2 || cyclin A2 || Hs.85137 || AA608568 || Cyclin A || 890	0.02	-0.05	-0.06	-0.35	0.17	-0.57	-0.17	-0.07	-1.32	0.68	-0.77	-0.86	0.31	-0.26	0.18	-0.27	-0.07	0.4	0.42	1.25	0.26	-0.54	-1.47	-0.27	-0.01	-0.12	0.8	-0.28	0.4	0.47	0.79	0.51	1.57	1.19	-0.41	-0.77	-0.91	-0.2	-1.69	0.8	-0.12	0.44	0.24	1.24	-0.36	-0.24
IMAGE:882510	105833 || KPNA2 || karyopherin alpha 2 (RAG cohort 1, importin alpha 1) || Hs.159557 || AA676460 || || 3838	0.1	-0.12	-0.41	-0.3	-0.04	-0.24	-0.33	-0.02	-1.12	0.31	-0.79	-1.65	0.2	-0.58	-0.3	0.9	0.5	0.52	0.42	1.9	-0.7	-1.18	-0.59	-0.61	-0.16	-0.77		0.5	0.98	0.13	0.38	0.61	0.57	1.24	0.21	-0.63	-0.51	-0.52	-0.6	2.3	-0.12	0.46	0.42	1	-0.21	-1.03
IMAGE:824962	316641 || KPNA2 || karyopherin alpha 2 (RAG cohort 1, importin alpha 1) || Hs.159557 || AA489087 || || 3838	0.04	-0.38	-0.72	-0.19	0.02		0.25	0.45	-1.87	-0.7	-0.71	-1.04	0.24	-0.65	0.19	0.42	0.43	0.38	0.2	1.81	-0.49	-1.56		-0.68	-0.07	-0.84	1.25	0.3	0.92	0.21	0.26	0.55	-0.12	1.25	0.01	-0.47	-0.12	-0.66	-1.14	1.81	-0.13	0.28	-0.03	0.63	0.57	0.13
IMAGE:379920	115756 || TK1 || thymidine kinase 1, soluble || Hs.105097 || AA778098 || || 7083		-0.84	-1.06	-0.25	-0.55	-0.11		-0.59	-2.04	-0.3			0.2	-0.73	0.24	0.61	0.53	0.93	1.4	1.56	-0.42			-0.57	-1	-1.38	0.18	-0.03	0.68	1.49	-0.22	0.11	0.23	0.57	-0.63	-1.14	0.74	-0.36	-0.83		-0.08	0.21	0.97	1.28	1.18	0.07
IMAGE:489595	108469 || || || || AA099033 || ||	-0.21	-0.38		0.18	-0.07			-1.07	-0.9	-0.03	-1.54		0.32	-0.24	-0.26		0.51	-0.01	0.11	0.99	-0.35	-0.52	-1.69	-0.48	0.61	0.78	1.36	0.17	0.95	-0.26	0.75	-0.17	0.41	0.37	-0.6	-1.28	0.54	0.23	-0.25	0.38	-0.39	0.43	0.59	1.11	0.44	-0.49
IMAGE:359119	102513 || CKS2 || CDC28 protein kinase regulatory subunit 2 || Hs.83758 || AA010065 || ckshs2=homolog of Cks1=p34Cdc28/Cdc2-associated protein || 1164	-0.58	-0.68	-0.2	-0.99	-0.68	1.06	-0.63	-0.97	-1.46	0.25	-0.97	-0.56	0.54	0.59	-0.13	0.46	0.38	1.16	1.55	0.2	0.35		-1.18	-0.59	0.19	0.56	1.81	-0.34	1.11	-0.95	0.04	0.6	0.36	1.18	-0.4	-1.43	-0.18	0.3	-1.19	1.3	-0.57	-0.62	0.2	1.1	0.19	-0.14
IMAGE:725454	114475 || CKS2 || CDC28 protein kinase regulatory subunit 2 || Hs.83758 || AA292964 || || 1164	-0.45	-0.2	-0.16	-0.81	-0.34	0.94	-0.54	-0.67	-1.17	0.45	-0.88	-0.44	0.7	0.72	0.06	1.19	0.49	1.2		0.18	0.26	-0.98	-0.66	-0.39	0.33	0.72	1.6	-0.35	0.52	-0.84	-0.01	0.4	0.57	1	-0.82	-0.93	-0.11	0.48	-0.71	1.42	-0.93	0.24	0.38	0.9	-1.42	-0.97
IMAGE:843049	105078 || MCM4 || MCM4 minichromosome maintenance deficient 4 (S. cerevisiae) || Hs.154443 || AA485983 || || 4173	-0.2	0.67	0.25	-0.48	-0.2	0.56	-0.33	0.08	-0.24	0.57	-0.72	-0.43	0.43	0.34	-0.27	0.83	0.25	0.7	1.4	0.29	0.08	-0.84	-0.63	-0.36	0.16	0.6	1.21	-0.39	0.06	-0.25	0.13	0.21	0.41	0.33	-0.59	-0.5	-0.36	-0.03	-0.56	1.01	-0.87	0.2	0.06	0.32	-1.69	-1.4
IMAGE:342640	115900 || KIAA0101 || **KIAA0101 gene product || Hs.81892 || W68219 || || 9768	0.56	-0.73	-0.39	-0.55	-0.53	-0.67	1.3	-0.32	-2.23	1.1	0.23		0.18	-0.07	-0.24	0.19	0.8	0.26	0.43	1.7	0.23	-1.36	-2.04	-1.02	-0.29	-0.4	1.33	-0.46	-0.06	-0.36	0.74	-0.39	0.17	0.91	-0.56	-1.28	0.74	0.62	-1.17	1.62	-0.55	-0.43	0.44	2.33	0.32	0.01
IMAGE:301388	105421 || || **ESTs, Weakly similar to T16418 hypothetical protein F52C9.7 - Caenorhabditis elegans [C.elegans] || Hs.94542 || AI734240 || ||		0.23	-0.18	0.34	-0.34	-0.46	-0.5	-1.3	-1.63	0.23	-0.68		-0.01	-0.23	1.13	-1.04	-0.61	-0.42	-0.26	0.21	3.14	-1.09	-1.15	-0.79	0.09	-1.64	0.32	-0.4	0.76	0.68	1.07	1.01	1.69	1.48		-0.44	0.13	-0.36	-0.95	0.57		0.25	0.4	-0.45	0.7	0.51
IMAGE:232837	118635 || C20orf1 || chromosome 20 open reading frame 1 || Hs.9329 || H73329 || || 22974	-0.08	-0.21	-0.49	0.09	-0.25	-0.29	-1.69	-1.43		0.98	-1.08		0.2	-0.52	0.85	-1.25	-0.11	0.27	0.44	0.33		-1.66		-1.01	0.71	-1.51	0.61	0.04	1.35	0.3	1.13	0.53	1.07	1.06	0.35	-0.39	-1.09	-0.74	-0.32	1.14	0.47	1.27	0.75	0.35	-0.07
IMAGE:71902	108815 || CKAP2 || cytoskeleton associated protein 2 || Hs.24641 || T52152 || || 26586	-0.35	0.57	0.13	0.28	-0.95	-0.87	-0.61	-0.41	-0.76	0.3	-0.46		0.71	0.03			-0.31	0.53	0.47	-0.28				-0.68	0.28	-0.62	-0.06	0.14	0.87	0.34	0.63	0.26	1.54	2.13	-0.2	-0.87	-1.82	-0.45	-0.05	0.55	-0.35	0.4	0.65	-0.3	-0.46
IMAGE:882355	223563 || || || || AA676296 || ||	-0.38	0.67	-0.87	0.27	-1.42		0.33	-1.06	-0.61	0.37	-1		-0.08	-0.88	0.46	-0.59	-0.25	0.16	0.3	-0.27	0.15	-0.76		-0.8	-0.72	-0.59	0.47	0.23	1.04	0.61	1.03	1.62	0.64	1.33	0.59	-0.04	-0.65	-0.2	-0.13	1.31	0.24	0.69	-0.45	0.42	-0.15	-1.08
IMAGE:624627	109251 || RRM2 || ribonucleotide reductase M2 polypeptide || Hs.75319 || AA187351 || || 6241	0.37	0.51	-0.22	-0.11	-0.42	0.7	-0.32	0.06		0.72	0.38		0.41	-1.07	-0.95	0.73	0.81	-0.22	0.06	1.41	-0.83	-0.97	-1.38	-0.35	-0.11	-1.54	-0.03	0.09	0.09	0.21	0.47	-0.12	1.02	0.22	-0.79	-0.71	-0.17	-1.01	-0.4	0.5	-0.75	0.99	0.45	1.25	1.88	-0.79
IMAGE:269747	224418 || CENTB2 || centaurin, beta 2 || Hs.24340 || N27123 || || 23527	-0.09	0.56	0.73	0.44	-0.26	-0.44	-1.25	-0.08	-0.56	1.04	-0.56		-0.1	-0.77	-0.73	1.73	-0.14	0.51	0.62	0	-0.92	-0.67		0.05	0.22	-1.66	-0.44	0.75	1.36	0.88	-0.01	-0.99	1.07	-0.28	-0.23	0.2	-0.83	-0.34	0.09	0.26	-0.87	0.99	0.28		-0.14	0.58
IMAGE:684338	314641 || PRKCA || protein kinase C, alpha || Hs.169449 || AA236170 || || 5578	-0.46	0.57	0.09	0.39	-0.12	-0.35	-0.63	-0.31	-0.44	0.72			0.29	-0.44	-0.92		-0.55	0.32	0.48	1.17		0.06		0.11	0.48	-1.48	-0.33	0.86	-0.35	0.44	-0.06	-0.51	0.6	-0.35	-0.85	-0.39	0.05	0.06	-0.77	-0.68	-1.06	0.12	0.34	1.51	0.62	1.85
IMAGE:361974	104616 || PTN || pleiotrophin (heparin binding growth factor 8, neurite growth-promoting factor 1) || Hs.44 || AA001449 || || 5764		1.51	-0.75	-0.23	0.87	-0.63	-0.43	-0.72	1.1	0.53	-0.44		-0.82	-1.22	-0.91	-1.05	0.53	2.07	2.27	-0.53	0.05	-0.28	0.27	-0.66	-0.39	1.44	0.42	-0.63	-0.47	0.51	2.8	2.14	-0.72	-0.51	0.21	-0.34	-0.62	-0.69	-0.84	-0.64	-0.11	-1.14	-0.65	-0.72	0.28	0.03
IMAGE:809588	104849 || GGH || gamma-glutamyl hydrolase (conjugase, folylpolygammaglutamyl hydrolase) || Hs.78619 || AA455800 || || 8836	-0.15	-0.06	-0.98	-0.12	0.05	0.54	0.22	-0.14		-0.51	-0.98		-2.47		0.57	-0.81	-0.94	1.8	1.47	1.29	0.47			-0.51	-0.78	-1.25	0.46	-0.56	0.18	-0.08	1.22	0.73	-0.59	0.2	1.32	0.62	-0.39	-0.61	-0.95	1.53	0.21	-0.11	-1.24	0.47	0.91	-0.21
IMAGE:470001	113251 || COL4A5 || collagen, type IV, alpha 5 (Alport syndrome) || Hs.169825 || AA029107 || || 1287	-0.54	0.97	-0.83	0.54	0.37		-0.12		-0.33	0.01		-0.49	-0.95		-0.27	-0.15	-0.27	0.27	0.21	1.16	1.32	-0.25	0.09	0.11	-0.68	-0.47	-0.69	-0.45	0.06	-0.96	1.61	1.89	-0.03	-0.67	-0.09		0.07	-0.96	-0.49		1.42	-0.2	-0.33	-0.83	0.87	0.04
IMAGE:1592039	308452 || COL4A5 || collagen, type IV, alpha 5 (Alport syndrome) || Hs.169825 || AA953254 || || 1287	0.07	1.81	-0.44	1.01	0.92	0.59	0.1	-1.29	-0.4	0.13	-0.86		-1.18		-0.97	-0.17	-0.32	0.15	0.06		2.07	-0.06	0.17	-0.63	-1.54	-1.24	-2.2	0.22	-0.01	-0.73	2.1	2.38	-0.09	-0.52	0.04	0.12	0.12	-0.93	-0.4	0.3	1.82	0.05	-1.32		0.73	0.43
IMAGE:1011585	110789 || || || || AA229646 || ||	0.38	0.18	-0.92	0.84			-0.55	-1.31	0.33	-0.12	0.55		-1.1			-0.43	-0.59	0.42	0.41		0.91	0.91	-0.7	0.36	-1.98	0.36	-0.37	-0.21	0.1	0.96	1.34	0.79	0.81	-1.42		0.94	0.9	-0.79	0.88	0.57	0.74	0.37	-1.88	-1.52
IMAGE:71312	120786 || || || || T47624 || ||	0.77	1.09	-0.44	1.35		-0.4	-0.38	-0.1	-1.44	0.02	-1.35	-0.33	-0.06	-0.16	0.41	-0.88	1.04	-1.05	-0.93	1.4	0.01	0.5	-0.12	-0.17	-0.23	-0.02	-0.16	-0.52	0.36	0.5	0.3	0.51	-0.05	0.97	0.03	0.17	-0.18	-0.44	0.16	-0.14	0.36	0.03	-0.5	-0.33	0.12	0.16
IMAGE:1568391	226908 || PLS3 || plastin 3 (T isoform) || Hs.4114 || AA953747 || || 5358	1.59	1.49	-0.21	0.47	-1.4		0.89	0.36	-0.87	1.32	-0.46	-0.23	0.87	-0.93	0.98	0.75	-2.28	-0.57	-0.27	-0.1	0.45	-0.92	-2.18	-1.85	-0.74	-1.08	-0.08	-0.5	-1.71	-0.27	0.63	1.76	0.68	1.57	0.97	-0.05	0.38	1.13	0.41	0.71	0.85	0.75	1.2	-1.9	-0.88	-0.63
IMAGE:866633	222503 || BTBD3 || BTB (POZ) domain containing 3 || Hs.7935 || AA679150 || || 22903	0.35	-0.83	0.2	0.11	-1.06		0.82	-0.59	-0.33	2.04	-0.97		1.27	0.8	1.91	-0.33	-1.49	-0.32	-0.62	-1.1	-1.43	-0.86	-1.09	-0.47	-0.09	-0.05	0.63	0.43	-0.62	0.44	1.63	1.31	-0.72	0.83	0.23	0.26	-0.64	-0.79	-0.29	0.43	0.71	0.41	0.54	0.03	-0.64	0.05
IMAGE:277596	120177 || MENTHO || MENTHO || Hs.13467 || N57002 || || 83930	0.58	0.22	0.12	0.37	0.61	0.24	-0.14	1.42	-0.53	-0.33	0	-1.38	0.38	-0.07	0.75	-0.71	-1.62	0.01	-0.26	-0.44	-0.04	-0.11	1.14	0.34	-0.36	-0.6	-0.74	0.69	0.29	-0.41	0.95		0.85	0.66	-0.05	-0.45	-0.56	-1.49	-0.88	-0.3	0.29	1.4	-0.3	0.73	-0.69	0.6
IMAGE:489025	161540 || RAC1 || ras-related C3 botulinum toxin substrate 1 (rho family, small GTP binding protein Rac1) || Hs.173737 || AA056925 || randomly sequenced mRNA || 5879	0.85	0.22	0.66	0.62	0.09	-0.42	0.09	1.1	-0.64	-0.16	0.5	-1.47	-0.62	-1.24	0.21	-1.72	-0.67	-0.26	-0.68	-0.06	0.56	0.14	0.32	0.36	0.64	-0.15	-0.37	0.33	0.64	0.1	0.51	0.92	0.39	0.81	-0.33	-0.11	-0.82	-0.79	0	-0.04	-0.98	1.88	-0.26	-0.27	0.04	-0.02
IMAGE:824659	101997 || ICA1 || islet cell autoantigen 1, 69kDa || Hs.167927 || AA482169 || || 3382	0.54	-0.03	0.63	1.24	0.38	0.02	-0.16	1.53	-0.14	-0.24	0.11	-0.6	-0.68	-1.19	-0.79	-1.11	-0.45	-0.87	-0.83	-0.27	-0.3	-0.22	0.09	0.03	1.02	-0.02	-0.15	0.47	0.99	-0.03	-0.17	1.58	0.29	0.89	-0.19	0.44	-0.33	-0.9	0.18	-0.23	-1.59	1.71	-0.93		0.24	0.04
IMAGE:882548	102030 || CAPNS1 || calpain, small subunit 1 || Hs.74451 || AA676484 || || 826	0.03	-0.08	-0.1	0.76	0.26	0.44	-0.11	0.74	0.34	0.32	0.77	-0.73	0.59	-0.29	-0.33	0.1	-0.08	-0.73	-0.73	0.19	-0.16	0.99	-0.15	0.27	-0.09	-0.55	-0.84	0.56	0.5	-0.25	0.21	1.19	0.02	1.02	0.06	0.35	-1.44	-0.37	-0.96	-0.84	-0.98	2.12	-0.05	-0.08	-1.71	-0.04
IMAGE:300276	120099 || RetSDR2 || retinal short-chain dehydrogenase/reductase 2 || Hs.12150 || N79745 || || 51170	0.28	0.77	0.52	0.49	0.87	-0.87	0.26	1.2	0.11	0.31	-0.21	-0.26	0.61	0.13	-0.63	0.26	0.16	-1.6	-0.69	-0.69	-0.48			0.29	-0.07	-0.53	-0.83	0.29	0.07	0.12	0.15	1.26	0.41	0.31	-0.05	0.03	0.27	-0.08	-1.62	-0.26	0.44	1.09	-0.21	-0.13	-1.48	0.09
IMAGE:916559	113121 || || || || AA573736 || ||	0.61	1.14	0.56	0.53	0.33	0.51	1.22	1.83	0.99	0.75	0.01	-0.08	1.33	0.22	0.35	0.12	-0.47	-1.05	-0.39	0.01	0.49	0.37	0.3	0.09	-0.17	-1.1	-1.62	-1.22	-0.3	-0.67	0.26	0.36	0.71	0.26	0.08	-0.42	-2.08	-0.48	-0.56	-0.09	-0.6	0.33	-0.76	-0.18	-0.8	-0.63
IMAGE:786680	100393 || ANXA5 || annexin A5 || Hs.300711 || AA451895 || || 308	0.17	1.11	0.59	0.51	0.18	0.54	1.25	1.7	1	0.55	-0.02	-0.39	1.33	0.01	0.74	-0.44	-0.54	-0.94	-0.62	-0.15	0.48	0.43	0.56	0.26	-0.14	-1.07	-1.32	-0.95	0.45	-0.84	-0.31	0.37	0.11	1.06	0.73	-0.6	-2.22	-0.65	-0.85	-0.43	-0.47	-0.29	-0.76	0.16	0.51	-0.96
IMAGE:364934	102224 || DAPK1 || death-associated protein kinase 1 || Hs.153924 || AA024655 || DAP-kinase || 1612	0.36	0.03	0.26	-0.08	-0.02	0.43	1.82	1.81	1.41	1.02	0.25	-0.71	1.21	1.21	0.09	-1.5	-0.66	-0.43	-0.09	-0.51	0.59	-0.06	-0.85	-0.5	0.02	-0.45	-0.91	0.14	-0.51	-0.77	-0.55	1.24	0.16	0.46	-0.08	-0.43	-2.22	1.21	-0.52	-1.21	0.49	-0.45	-0.9	-0.67	0.45	0.38
IMAGE:2043415	310361 || DAPK1 || death-associated protein kinase 1 || Hs.153924 || AI371096 || || 1612	1	0.68	0.81	0.25	0.21	-0.26	1.09	1.93	1.09	0.87	0.08	-1.21	0.73	1.11	-0.04	-1.99	-1.26	-0.43	-0.3	-0.65	0.82	-0.52	-0.4	-0.37	0.12	-0.41	-0.63	0.41	-0.26	-0.75	-0.24	1.53	0.36	0.85	-0.3	-1.05		0.84	-0.78	-1.5	0.13	-0.2	-0.99	-0.68	-0.27	0.5
IMAGE:1011676	117584 || ANXA4 || annexin A4 || Hs.77840 || AA229851 || || 307	1	-0.54	1.1	0.09	0.11	-1.84	2.4	1.2	-0.4	0.99	0.66	-1.69	1.57	1.28	0.2	-1.77	-0.84	-1.2	-1.75	-1.32	0.32	1.49	-1.01	0.3	1.87	-1.79	-0.93	-0.62	-0.26	-1.62	0.03	2.5	0.24	2.29	-0.08	-0.64	-0.95	-0.35	1.31	-1.57	0.5	0.71	-0.22	0.19	-0.54	-0.34
IMAGE:755506	114265 || ANXA4 || annexin A4 || Hs.77840 || AA419015 || || 307	1.03	-0.3	0.9	-0.13	0.24	-0.92	1.89	1.32	-0.55	0.86	0.73		1.08	0.5	-0.69	-1.59	-0.83	-1.13	-1.66	-1.14	0.16	1.45	0.55	0.15	1.99	-0.85	-0.62	-0.81	-0.43	-1.44		1.78	0.26	1.77	-0.32	-0.51	-1.02	-0.62	0.86	-1.56	0.38	0.65	-0.3	-0.2	-0.48	-0.36
IMAGE:234004	118677 || || ESTs || Hs.432864 || H66150 || ||	0.09	0.23	-1.34	0.52	-0.16		1.66	0.64	-0.32	-0.35	0.58	-0.78	0.47	-0.74	0.74	-0.65	-1.01	-1	-0.86	-0.93	0.29	0.06	0.5	0.76	-0.07	-1.14	0.16	-0.15	0.6	-1.29	1.13	2.46	-1.67	1.35		1.52	-0.42	-0.54	0.19	-1.05	1.26	-0.02	-1.73	0.13	0.15	0.7
IMAGE:366389	102419 || WSB1 || SOCS box-containing WD protein SWiP-1 || Hs.187991 || AA025807 || || 26118	0.32	0.16	-1.09	0.17	0.76	-0.09	1.95	1.64		-0.06	0.9	0.2	0.2	0.09	0.69	-0.87	-0.83	-1.54	-0.87	-0.54	0.14	-0.25	-0.05	0.41	-0.28	-0.74	-0.22	0.17	0.38	-1.03	0.69		-1.13	0.73	-0.52	0.6	-0.55	-0.61	-0.03	-1.02	1.12	0.03		-0.12	0.19	0.9
IMAGE:133456	307720 || WSB1 || SOCS box-containing WD protein SWiP-1 || Hs.187991 || R27345 || || 26118	0.37	0.15	-1.13	0.41	0.66		1.41	1.48	-0.02	0.09		-0.07	-0.48	-0.15	0.34	-0.46	-0.55	-1.44	-0.82	-0.67	-0.21	-0.1	-0.1	0.41	-0.49	-1.3	0.62	0.31	0.47	-1.27	0.84	2.37	-1.32	0.75	-0.11	0.94	-0.37	-0.49	0.54	-0.8	1.15	-0.36	-1.81	-0.01	0.38	0.78
IMAGE:2029453	311547 || WSB1 || SOCS box-containing WD protein SWiP-1 || Hs.187991 || AI365246 || || 26118	0.42	0.37	-0.72	0.16	0.52	0.13	1.18	1.26	-0.23	0.19	0.74	-0.46	-0.39	-0.73	0.13		-0.71	-1.31	-1	-0.73	0.35	0.3	0.5	0.39	-0.32	-1.13	-0.13	0.17	0.53	-1.1	0.81	2.38	-1.21	0.66	-0.52	1.07	-0.91	-0.48	0.58	-0.9	1.54	0.08	-1.42	-0.24	-0.66	0.97
IMAGE:246851	108504 || || ESTs, Moderately similar to POL2_MOUSE Retrovirus-related POL polyprotein [Contains: Reverse transcriptase ; Endonuclease] [M.musculus] || Hs.420307 || N59109 || ||		0.29	-1.12	-0.04	0.55	0.2	1.18	1.56	0.2	0.45	0.88		0.13	-0.41	0.08	-0.16	-0.76	-1.15	-0.95	-0.68	-0.08	0.34	0.31	0.34	-0.5	-0.71	-1.07	0.17	0.11	-1.38	0.96	2.36	-1.21	0.52	-0.64	1.03	0.03	-0.19	0.91	-0.84	1.28	-0.17	-1.39	0.09	-0.29	-0.05
IMAGE:246881	99108 || WSB1 || SOCS box-containing WD protein SWiP-1 || Hs.187991 || N53236 || || 26118	0.67	0.07	-0.93	0.38		0.01	1.22		0.37	0.74	1.24	0.11	0.23	-0.11	0.13	-0.09	-0.76	-1.38	-0.69	-0.76	-0.18	0.35	0.03	0.17	-0.45	-1.1	-0.57	0.29	0.24	-1.38	1.17	2.53	-1.55	0.49	-0.73	0.91	-0.32	-0.24	1.07	-0.66	1.52	-0.35	-1.82	0.26	-0.39	0.34
IMAGE:271699	109032 || WSB1 || SOCS box-containing WD protein SWiP-1 || Hs.187991 || N31577 || || 26118	0.5	0.29	-1.43	0.14	0.28	0.17	1.29	0.94	-0.18		1.08		0.36	-0.23	0.47	-0.11	-0.87	-1.25	-0.61	-1.01	-0.15	0.26	0.42	0.38	-0.69	-0.95	-0.39	0.08		-1.26	0.16	2.44	-0.77		-0.7	1.69	-0.44	-0.25	0.83	-0.52	1.61	-0.17	-1.48	-0.93		1.06
IMAGE:246661	98869 || WSB1 || SOCS box-containing WD protein SWiP-1 || Hs.187991 || N57723 || || 26118	0.24	-0.05	-1.41	0.07	0.45	0.65	1.31	0.81	0.14	0.54	1.1	-0.29	0.64	-0.16	-0.1	-0.31	-0.85	-1.35	-0.76	-0.9	-0.38	0.28	0.18	0.13	-0.79	-0.85	-1.19	0.01	0.28	-1.67	0.44	2.56	-1.16	0.35	-0.88	0.87	-0.37	-0.3	0.85		1.37	0.19	-1.1	-0.35	0.75	1.1
IMAGE:964422	101471 || || **ESTs, Weakly similar to hypothetical protein FLJ20378 [Homo sapiens] [H.sapiens] || Hs.315379 || AA507474 || ||	0.49	-0.18		0.13	-0.1	0.12	1.28	0.69	-0.2	0.13	0.61		0.86	-0.43	0.31	0.12	-0.56	-1.21	-0.76	-1.13	-0.46	0.1	0.2	0.15	-0.42	-1.1	-0.76	-0.09	0.2	-1.48	0.93	2.47	0.06	0.15	-1.57	0.9	-0.24	-0.1	1.1		1.37	0.18	-1.89	-0.33	-0.3	0.66
IMAGE:62114	116547 || BAZ2B || bromodomain adjacent to zinc finger domain, 2B || Hs.8383 || T40212 || || 29994	-0.16	-0.2	-0.28	0.78	0.58		0.04	0.06	0.71		-0.02		-0.24	0.52	0.09		-0.53	-0.88	-1.24	-1.42	0.28	-0.04		0.33	-0.76	0.23	-0.69	0.71	0.55	-0.29	0.89	0.88	-0.35	-0.63	-0.46	-0.06	0.31	0.49	0.81	-1.14	1.41	0.53	-1.65		0.36	0.4
IMAGE:841229	108909 || DKFZP564O043 || hypothetical protein DKFZp564O043 || Hs.15144 || AA486805 || || 57037	0.23	0.19	-0.2	0.78	-0.14		0.06	0.09	0.17	0.69	0.23		0.4	-0.7	0.61	0.23	-1.09	-0.33	-1.58	-0.89		0.85	0.44	-0.42	-0.4	-1.04	-0.89	0.24	0.13	-0.39	0.08	1.81	0.46		-0.04	-0.27	-0.84	0.35	-0.16	-0.54	1.33	1.01	-0.78		0.17
IMAGE:869538	101838 || NDUFA4 || NADH dehydrogenase (ubiquinone) 1 alpha subcomplex, 4, 9kDa || Hs.50098 || AA680322 || || 4697	-0.42	-0.27	0.09	0.52			-0.2	-0.1	-0.6	-0.47	0.29	-0.96	-0.62	-1.14	1.45	-0.33	-0.64	-0.34	-0.16	0.01	-0.59	-0.34	0.34	0.77	0.21	-0.15	-0.62	0.06	0.95	-0.52	0.3	1.27	0.25	0.4	0.41	-0.16	-0.3	-0.03	0.85	0.28	1.64	0.55	-0.68	-1.83	0.79	0.23
IMAGE:2443532	330812 || SVIL || supervillin || Hs.154567 || AI890964 || || 6840	2.29	-0.28	0.01	0.47	-0.49	-0.57	-1.01	1.12	-1.77	-0.15	0.33	-0.15	-0.6	-0.7	0.67	-1.22	-0.94	-0.88	-1.48	-0.64	-0.51	0.27	-0.52	-0.2	1.81	-0.02	-0.86	0.39	-0.17	-1.29	0.28	-0.57	1.13	0.91	0.57	0.24	-0.4	0.99	2.53	-0.13	0.68	1.28	-0.56	0.13	-0.35	0.35
IMAGE:324345	98676 || UNC84A || unc-84 homolog A (C. elegans) || Hs.381143 || W47585 || || 23353	0.48		-0.64	0.68	0.22	-0.63	-1.04	0.06	-0.98	-0.4	-0.17		-1.42		0.58	-0.21	-1	-0.21	-0.61	-0.47		-0.37	-0.61	-0.52	1.03	-0.57	0.24	0.53	1.03	-0.25	0.05	0.1	1.09	1.67	-0.33	0.49	-0.32	0.08	1.15		0.74	1.42	-0.51		-0.52	0.29
IMAGE:624620	310093 || OPTN || optineurin || Hs.278898 || AA182845 || || 10133	0.68	0.14	0.17	0.17	0.3	-0.56	-1.46	0.26	-1.06	-0.29	0.05	-0.59	-0.34	-0.56	-0.72	-1.35	0.44	-0.25	0.02	-0.15	-0.08	-0.11	-0.34	0.02	1	-0.27	0.39	0.96	1.28	-0.89	-0.33	0.28	1.01	1.23	-0.51	-0.18	0	0.44	1.68	-1.42	0.35	1.54	-0.15	-0.2	-0.18	-0.45
IMAGE:842896	109287 || DKFZp762L0311 || hypothetical protein DKFZp762L0311 || Hs.351623 || AA486418 || || 55536	0.27		-0.75	0.9	0.29		-0.97	-0.39	-0.6	-0.25			-0.39	-1	-0.17	-1.54	-1.06	-1.13	-1.36	0.06	0.02	-0.48		-0.7	-0.2	-1.19	-0.49	0.17	1.04	0.04	0.65	1.47	1.22	1.47	0.47	-0.28	0.86	0.62	1.01	-0.47	0.95	0.71	-0.01	-0.12	0.56	0.88
IMAGE:471863	226796 || TEAD1 || TEA domain family member 1 (SV40 transcriptional enhancer factor) || Hs.42458 || AA035147 || || 7003	-0.32	0.29	-0.02	0.2	0.23		-0.51		-1.5	-0.39	-0.54	0.01	0.49	-0.16	0.93	-0.95	-1.39	-0.5	-0.57	0.23	-0.07	-0.38	-0.85	-0.25	0.06	-0.96	-0.91	0.13	0.14	0.25	0.8	0.94	0.28	0.37	1.42	0.91		-0.35	0.2		1.03	0.3	-0.32	-0.21	0.87	1.12
IMAGE:461098	223060 || KIAA0447 || KIAA0447 gene product || Hs.214646 || AA701168 || || 9906	0.57	-0.1	-0.19	0.67	-0.15		0.11	0.34	-1.17	-1.34	-0.37	-0.59	0.36	0.03	-0.4	-0.99	-1.12	-0.08	-0.66	-0.66	-0.37	-0.88		-0.39	0.35	-0.18	0.48	0.24	-0.26	0.28	1.08		0.19	2.01		0.27	-0.55	0.45	0.87	-0.8	1.65	0.75	-1.13		0.81	0.73
IMAGE:85171	115696 || ARF4 || ADP-ribosylation factor 4 || Hs.75290 || T71316 || || 378	0.56	1.32	0.81	0.54	-0.24	-0.22	-0.43	0.48	-0.15	-0.98	0.09	-1.38	0.31	-0.52	-0.02	-1.56	-0.73	-0.27	-0.9	-0.44	0.43	-0.79	0.26	0.3	1.33	1.03	1.41	0.2	0.02	-0.44	-0.03	-0.01	-0.51	0.2	0.2	-0.18	0.69	0.08	-0.73	-0.64	1.61	-0.05	-1.05	-0.06	0.32	0.02
IMAGE:814636	118542 || SMARCA2 || SWI/SNF related, matrix associated, actin dependent regulator of chromatin, subfamily a, member 2 || Hs.198296 || AA481026 || || 6595	1.11	0.26	0.66	0.67	-0.46	-0.59	0.58	0.25	0.15	-0.9	-0.14	-0.82	0.15	-0.86	-0.52	-1.5	-0.8	-0.28	-0.43	-0.11	0.03	-0.01	0.68	-0.24	-0.03	1.57	0.71	0	0.25	0.09	0.3	1.15	0.11	-0.39	0.15	0.27	-0.01	0.03		-1.36		-0.65	-0.61	-0.32	0.54	1.31
IMAGE:854668	101278 || CDKN1B || cyclin-dependent kinase inhibitor 1B (p27, Kip1) || Hs.238990 || AA630082 || || 1027	-0.02	-0.16	-0.14	1.04	-0.02	-1.03	-0.13	-0.46	0.45	-0.42	0.09	-0.42	0.09	-0.22	1.44	-1.06	-0.12	-1.27	-0.72	-0.7	0.53	0.6	-0.62	0.54	0.01	0.44	0.26	0.55	0.56	0.18	-0.24	1.13	0.09	0.11	0.33	0.52	-0.77	1.94	0.23	-1.44	0.91	-0.19	-0.53	-0.97	-0.55	0.23
IMAGE:627509	178134 || CDKN1B || cyclin-dependent kinase inhibitor 1B (p27, Kip1) || Hs.238990 || AA192724 || p27kip1=cyclin kinase inhibitor || 1027	0.07		0.33	1.36	0.31		-0.38	-0.34	-0.36	-0.4	0.25		-0.09		0.9		-0.59	-1.15	-1.21	-1.25	0.29	-0.17		-0.31	0.29	0.1	0.66	0.65	0.98	0.44		0.75	0.1	0.03	0.02	-0.4	-0.3	1.42	-0.59	-1.52	0.57	-0.14	-0.23	-0.47	0.3	0.1
IMAGE:1606267	310393 || PTER || phosphotriesterase related || Hs.129915 || AA989500 || || 9317	0.52	0.5	0.47	1.9	-0.56		-0.12	-0.43	0.28	0.17	-0.19		-1.1	-0.8	1.46	-1.11	-1.36	-0.47	-0.8		-0.05			0.01	0.69	0	0.51	0.05	0.99	-0.4	0.4	-0.2	0.31	0.47	-0.1	0.03	0.05	-0.44	-0.49	-0.4	0.68	-0.19	-0.57	0.26
IMAGE:813631	112445 || TM7SF3 || **seven transmembrane protein TM7SF3 || Hs.10071 || AA447739 || || 51768	-0.37	0.46	-0.03	2.06	-0.1	-0.73		-0.64	-0.34	0.04	-0.12		0.28	0.43	0.86	-1.43	-0.61	-0.16	-0.35		0.6	0	-0.26	-0.09	-0.2	-0.22		0.49	0.62		0.47	0.67	0.81	0.09	-0.61	-0.54	-0.5	-0.75	-0.41	0	1.34	0.61	-1.1		0.22	-0.46
IMAGE:752802	102710 || PSK-1 || type I transmembrane receptor (seizure-related protein) || Hs.6314 || AA426408 || || 26470		0.96	-0.01	1.64	0.01		-0.31	-0.67	0.04	-0.67	1.29		-0.03	-0.68		-1.5	-0.87	-1.7		-0.6	0.65	1.09	-1.3	0.4	-0.18	-0.25	-0.29	0.76	0.57	0.16	-0.54	0.19	-0.77			-0.01	0.32		0.11	0.92	2.09	0.64	-1.65	-0.45	-0.1	0.75
IMAGE:279905	107482 || TAHCCP1 || trans-activated by hepatitis C virus core protein 1 || Hs.118087 || N38860 || || 23111	0.76	0.27	0.44	0.97	-0.08	-0.57	-0.28	0.44	0.31	0.82	0.33		0.27	-0.66	-0.07	-0.91	-0.34	-1.86	-1.33	-1.41	0.61	0.47	0.28	-0.44	0.1	0.59	-0.84	0.52	0.67	-1.39	0.68	1.41	-0.83	-0.19	0.11	-0.1	0.03	-0.28	0.29	0.55	0.88	0.44	-1.08	-0.26	0.15	0.44
IMAGE:1573305	227062 || TAHCCP1 || trans-activated by hepatitis C virus core protein 1 || Hs.118087 || AA953973 || || 23111	0.23	0.96	0.88	0.93	-0.14	-0.83	-0.9	0.18	-0.26	0.64	0.46	-0.65	-0.21	-1.01		-1.63	-0.26	-1.37		-1.7	0.53	0.48	0.3	-0.4	0.44	0.79	-0.37	0.82	1.1	-1.56	0.95	1.18	-1.21	0.27	0.61	0.02	-0.6	-0.45	-0.25	0.22	1.21	0.39	-1.32	-1.24	1.61	1.26
IMAGE:135800	103112 || TAHCCP1 || trans-activated by hepatitis C virus core protein 1 || Hs.118087 || R33103 || || 23111	0.85	0.74	0.51	0.72	0.16		-0.46	0.48	-0.44	0.03	0.31	-0.11	0.05	-0.66		-1.62	-0.76	-1.01	-1.14	-1.1	0.79	-0.14	-0.24	-0.54	0.42	0.7	-0.55	0.44	0.51	-1.44	1.1	1.08	-1.12	0.33	0.66	0.28	-0.14	-0.4	-0.45	0.17	0.87	0.69	-1.31	-0.78	1.25	1.37
IMAGE:428431	114859 || PKIB || protein kinase (cAMP-dependent, catalytic) inhibitor beta || Hs.106106 || AA004415 || || 5570	1.2	0.92	-0.53	1.29	0.44	-1.1	-2.05	1.76	0.28	0.49	0.5	-1.33	1.55	-0.07	0.83	-2.16	-2.25	-1.08	-2.79	-1.35	-0.06		-0.29	-0.97	-1.36	1.29	0.1	-0.02	0.97	-0.37	-0.03	0.11	-1.62	1.3	-0.07	-0.32	1.32	0.36	1.03	-0.13	1.18	1.02	0.24	1.05	0.73
IMAGE:428782	100095 || PRO2730 || hypothetical protein PRO2730 || Hs.194110 || AA005230 || || 80335	1.29		-0.52	2.6	0.48	-1.2	-1.86	1.09	0.23	0.49	0	-1.45	1.27	0	1.74	-2.17	-2.2	-2.53	-2.82	-1.45	-1.01	-0.08	0.14	-1.17	-2.59	1.14	0.12	1.05	2.94	-1.94		0.88	-2.77	1.23	-0.06	-0.07	2.53		1.28	-0.18	2.65	2.21	0.83	0.11	0.77	-1.07
IMAGE:594540	99814 || || ESTs, Highly similar to patched (Drosophila) homolog; Patched, Drosophila, homolog of; Nevoid basal cell carcinoma syndrome [Homo sapiens] [H.sapiens] || Hs.426828 || AA169807 || ||	0.41	0.15	0.32	0.38	0.13		-0.11	-0.25	-0.31	-0.32	0		-0.35	-0.16	0.62	-0.49	-0.56	-0.25	-0.49	0.03	0.37	0.33	0.58	-0.47	-0.42	-0.49	-0.07	-0.45	0.02	-0.42	1.5	0.01	-0.95	1.47	1.39	-0.13	-0.59	-0.22	0.53	-0.08	0.05	0.64	-0.84	-0.21	-0.26	-0.22
IMAGE:140806	114808 || PAM || peptidylglycine alpha-amidating monooxygenase || Hs.83920 || R66309 || || 5066	0.86	0.52	0.86	1.42	-0.32	-1.12	-1.66	-0.21	0.05	0.02	-0.15	-0.87	0.25	-0.19	1.6	-0.45	-1.92	-1.24	-1.78	-1.78	1.18	0.77	1.38	-1.3	-1.39	-0.57	-1.87	-0.36	0.88	-0.98	2.97	0.91	-1.17	3.15	2.24	0.1	0.1	-0.35	1.59	-0.08	0.66	1.86	-1.66	-0.91	-0.12	-0.79
IMAGE:770059	113206 || HSPG2 || heparan sulfate proteoglycan 2 (perlecan) || Hs.211573 || AA427561 || || 3339	0.98	1.22	0.64	0.91	-0.13	-1.02	1.1	-1.76	-0.93	-1.8	0.35	0.35	0.69	0.73	1.52	-1.18	-1.55	-1.43	-1.34	-0.54	-0.39	0.1	0.03	-1.34	-1.12	-0.94	-2.04	-0.27	0.05	0.23	1.35	2.12	-1.07	1.52	0.83	1.67	-0.62	-0.2	1.68	-0.34	0.94	2.57	-1.39	0.05	-1.42	1.09
IMAGE:214731	117060 || KIAA0601 || KIAA0601 protein || Hs.174174 || H73679 || || 23028	0.07	-0.26	-0.19	0.15	-0.52	-0.18	0.26	-0.49	0.04	-0.24	-0.98	0.09	0.5		0.02		-0.61	0.03	-0.67	-0.79	-0.26		0	-0.48	-0.45	-0.77	-0.47	-0.23	-0.39	0	1.97	0.72	-0.3	0.85	0.43	0.28	-0.13		1.8		0.11	1.35	0.55	-0.16	-0.46	-0.27
IMAGE:869450	107940 || RPL11 || ribosomal protein L11 || Hs.388664 || AA680244 || || 6135	0.17	-0.35	0.07	0.81	-0.3	-0.23	0.2	-0.57	0.69	0.04	-0.32	0.58	-0.79	-0.22	-0.54	-0.66	-0.39	-1.18	-1.03	-0.45	0.04	-0.01	0.45	-0.2	0.11	-0.1	-1.08	-0.5	-0.77	-0.17	1.7	1.51	0.17	0.29	0.62	0.7	-0.24	0.24	1.47	-0.02	-0.62	0.82	0.5	-0.12	0.2	-0.53
IMAGE:2325782	315542 || MFN2 || mitofusin 2 || Hs.3363 || AI688349 || || 9927	0.01	-0.64	0.17	0.37	-1.2	0.24	-0.31	0.3	-0.23	0.11	-0.44	-0.24	0.73	0.2		0.22	0.42	-0.34	-0.29	0.23	-0.14	-0.38	-0.99	-0.54	-0.86	-1.45	-0.71	0.1	0.19	-0.07	-0.2	1.08	-0.44	0.68	0.3	0.34	0.12	-0.28	2.49	-0.62	1.4	0.56	-0.03	0.12	0.28	-0.29
IMAGE:505289	115033 || AGTRAP || angiotensin II receptor-associated protein || Hs.12854 || AA152027 || || 57085	0.14	-0.31	-0.3	0.01	-0.09		0.69	-0.02	-0.18	-0.86	-0.23		0.14	-0.47	-0.08	-0.6	0.72	-0.3	-0.12	0.26	0.48	0.14	-0.31	-0.06	-0.3	-0.31	-0.49	0.15	0.39	-0.42	-0.16	0.36	-0.44	0.21	-0.04	0.62	-0.51	-1.22	2.22	-0.56	2.02	1.44		-1		-0.54
IMAGE:771323	118472 || PLOD || procollagen-lysine, 2-oxoglutarate 5-dioxygenase (lysine hydroxylase, Ehlers-Danlos syndrome type VI) || Hs.75093 || AA476240 || || 5351	0.9	1.56	-0.01	0.08	0.13	0.16	1.93	0.75	-0.19	-0.75	-0.66	-0.56	0.14	-0.06	0.13	-1.19	-0.8	-0.88	-0.95	-0.85	0.04		-0.89	-0.56	-0.44	-1.07	-1.68	-0.38	-0.32	-0.13	0.56	0.59	0.63	1.67	-0.53	-0.51	0.58	-0.96	1.95	2.05	1.46	0.68	-0.77	0.08	-0.25	-0.5
IMAGE:147414	116509 || MAP3K10 || mitogen-activated protein kinase kinase kinase 10 || Hs.30223 || H01340 || || 4294	0.5	0.88	-0.14	0.12	-0.17	0.29	1.38	0.67	-0.17	-0.34	-0.6		0.17	-0.19	-0.19	-0.29	-0.55	-0.69	-0.6	-0.65	-0.41		-0.88	-0.83	-0.23	-1.41	-1.5	0	-0.37	0.14	0.34	0.41	0.54	0.98	-0.87	0.19	0.68	-0.77	1.93	1.76	1	1.23	-0.05	-0.29	-0.7	-0.31
IMAGE:159455	113262 || PLD3 || likely ortholog of mouse phospholipase D3 || Hs.74573 || H15746 || || 23646	0.37	0.43	0.5	0.02	0.41	-0.4	0.52	1.48	0.3	-0.03	-0.56	1.02	-0.19	-0.12	-0.35	-0.14	-0.13	-0.68	-0.38	0.24	-0.47	-0.73	-0.92	-0.8	-0.46	-0.5	-0.24	-0.29	-0.4	0.32	0.52	-0.7	0.24	1.67	-0.12	-0.03	-0.73	-0.79	0.35	0.47	1.08	1.81	-0.4	-0.36	0.29	-0.94
IMAGE:2273001	330527 || || Homo sapiens cDNA FLJ39445 fis, clone PROST2006933, highly similar to BETA-GLUCURONIDASE PRECURSOR (EC 3.2.1.31), mRNA sequence || Hs.380052 || AI681896 || ||	-0.01	-0.07	0.29	0.44	0.83	-0.13	1.18	1.58	-0.36	-0.42	-0.21	-0.08	0.49	-0.61	1.47	-0.09	-0.28	-0.63	-0.3	0.23	-0.35	-1.08		0.64	0.53	-0.98	-0.46	-0.19	-0.45	-0.34	-0.16	1.12	-0.37	0.43	0.24	-0.48	-0.36	0.49	0.15	0.13	0.81	0.67	0.27	-0.96	-1.67	-0.82
IMAGE:344251	113084 || C20orf31 || chromosome 20 open reading frame 31 || Hs.93871 || W73745 || || 55741	-0.29	0.08	-0.29	0.69	0.66	-0.7	1.52	-0.02	0.02	-0.72	-0.52		0.43	0.07	1.87	-0.52	-0.36	0.26	-0.27	-0.66	-0.22		-0.91	-0.54	-0.07	-0.62	-0.26	0.09	-0.08	0.22	-0.53	0.5	-0.1	-0.26	0.48	0.81	-0.33	0.04	0.98	0.18	1.49	1.02	-0.27	-1.41	-1.06	-0.21
IMAGE:325088	220545 || MMP24 || matrix metalloproteinase 24 (membrane-inserted) || Hs.3743 || W46985 || || 10893	-0.08	-0.21	-0.68	0.74		-0.56	1.09	0.2	0.29	-0.49	0.5	-0.31	-0.27	-0.47	1.76	-1.34	-0.08	-0.52	-0.55	0.9	0.21		-0.87	-1.05	0.49	-1.56	-0.26	-0.48	-0.77	1.86	-0.46	1.08	0.69	0.11	0.54	0.73	0.57	0.69	1.86	-1.52	0.38	-0.07	-0.3	-0.75	-0.9
IMAGE:285323	111653 || MMP24 || matrix metalloproteinase 24 (membrane-inserted) || Hs.3743 || N66329 || || 10893	0.13	-0.16	-0.75	0.51			0.52	0.35	-0.17	-0.5			-1.01	-0.36	2.12	-1.09	-0.16	-0.05	-0.29	0.18	0.17			-0.53	0.47	-1.44	-0.67	-0.62	-0.84	1.49	-0.84	1	0.26	-0.12		0.22	0.64	0.54	1.36	-0.53	0.57	0.1	-0.35	-0.15
IMAGE:840364	110336 || AHCY || S-adenosylhomocysteine hydrolase || Hs.172673 || AA485626 || || 191	-0.41	-0.64	-0.64	0.67	-0.47	-0.26	0.48	0.05	-0.6	-1.06	0.82	0.13	-0.55	-0.63	1.4	-1.38	0.24	-0.12		-0.61	-0.47	-0.68	-0.51		0.23	0.33	-0.08	0.01	1.54	0.98	0.46	1.31	0.29	0.64	0.4	0.23	0.15	0.25	0.68	-0.4	0.76	0.34	0.19	-1.39	-1.16	-0.42
IMAGE:1474337	111547 || PYGB || phosphorylase, glycogen; brain || Hs.75658 || AA922705 || || 5834	-0.42	-0.26	-0.11	0.94	-0.21	-0.56	0.16	-0.2	0.49	0.16	1.25	0.82	-0.21	-0.96	1.46	-1.14	-0.16	0.17	0.15	-0.5	0.06		0.19	0.07	0.24	-1.1	-0.31	0.08	-0.13	0.66	-0.07	0.27	0.55	-0.01	0.57	1.4	-0.4	0.06	-0.12	-0.91		0.27	-0.16	-1.44	-0.72
IMAGE:626990	119567 || C20orf3 || chromosome 20 open reading frame 3 || Hs.22391 || AA190850 || || 57136	-0.24	0.55	-0.15	0.97	0.06	-0.8	0.3	0.82	0.23	-0.4	0.49	0.89	0.52	-0.14	1.43	-0.54	-1.35	0.1	-0.24	-0.03	0.41	-0.42	-0.78	-0.07	-0.16	-0.44	-0.43	-0.66	-0.17	-0.21	0.78	0.39	0.5	-0.32	0.68	0.58	-0.58	-1	-0.72	-0.49	1.01	0.34	0.73	-1.36	0.04	-0.05
IMAGE:259462	102556 || C20orf155 || chromosome 20 open reading frame 155 || Hs.3569 || N29545 || || 54675	-0.01	0.41	0.07	0.5	-0.07	-0.77	0.26	0.21	-0.46	-0.73	0.16	0.27	1.38	0.7	1.77	-0.97	-0.63	0.32	-0.37	-0.04	0.37	-0.31	-0.59	-0.51	0.38	0.08	-0.07	-0.5	-0.18	-0.37	0.45	1.64	0.18	0.26	0.89	0.32	-0.22	-0.22	-0.93	-0.62	0.49	0.22	-0.07	-1.15	-0.01	-1.7
IMAGE:898276	117147 || C20orf35 || chromosome 20 open reading frame 35 || Hs.256086 || AA598970 || || 55861	-0.13	-0.69	0.51	0.4	-0.26		-0.69	0.25	-0.43		0.64	0.81	0.21	0.8	1.83	-1.17	-0.9	-0.36	-0.51	-0.06	-0.08		-1.34	-0.67	0.49	0.14	-1.3	0.15	1.08	-0.71	-0.09	0.59	0.21	-0.1		1.42	-0.6	0.25	0.65	-0.35	0.14	0.41	0.71	-1.26	0.04
IMAGE:42681	100194 || NY-REN-25 || **NY-REN-25 antigen || Hs.15301 || R59795 || || 88455	0.18	-0.47	-0.42	0.1	-0.48	-0.19	0.08	-0.3	-0.4	-0.19	-0.36	-0.37	-0.23	-0.43	1.43	-0.88	-0.03	-1.06		0.28	1.61	0.13	-0.37	-0.51	0	-0.55	0.05	0.94	-0.01	-0.71	-0.72	0.66	-0.13	-0.75	0.75	2.66	-0.08	0.98	0.32	-0.11	0.66	0.52	-0.23	-1.71	-0.03	0.28
IMAGE:155575	119557 || EPB41L1 || erythrocyte membrane protein band 4.1-like 1 || Hs.26395 || R71689 || || 2036	0.73	-0.74	-0.54	-0.05	-0.82	-1.07	0.4	-0.45	-0.26	-0.04	-0.16	0.23	-1.42	-0.82	1.44	-0.37	-0.21	0.24		0	0.75	0.25	-0.01	-0.11	0.9	-0.62	-0.09	0.04	-0.18	-0.13	-1.1	-0.24	1.62	-0.12	0.96	1.64	-0.41	1.06	1.49	-0.48	0.04	0.86	-0.58	-1.37	-0.35	0.13
IMAGE:52949	120939 || || **Homo sapiens cDNA FLJ32494 fis, clone SKNSH2000151, mRNA sequence || Hs.23213 || H29336 || ||	-0.78	-0.34	-0.19	0.3	0.03	-0.86	0.24	-1.05	0.68	-0.4	0.59	0.77	0.2	-0.62	1.13	-0.52	-0.11	-0.25	-0.63	-1.18	-0.71	0.6	-0.93	-0.34	0.11	-0.99	-0.3	0.09	0.55		-0.23	0.64		0.07	0.11	1.37	-0.11	0.75	1.73	0.18	0.83	0.74	-1.49	0.34	0.01	-0.09
IMAGE:269269	220131 || TGFBR3 || transforming growth factor, beta receptor III (betaglycan, 300kDa) || Hs.342874 || N26658 || || 7049	1.59	-1.56	-0.76	0.99	-0.12	-0.62							0.35	-0.3	0.63	1.17	0.01	-1.28	-0.87	-0.58	-0.36			-0.48	-1.7	-1.4	-0.61	0	0.78	-0.7	0.19	0.2	-1.85	0.39	0.62	0.19	1.03	-0.37	1.11	0.36	0.17	0.38	0.89	0.17	1.24	1.04
IMAGE:148225	107949 || GALNT3 || UDP-N-acetyl-alpha-D-galactosamine:polypeptide N-acetylgalactosaminyltransferase 3 (GalNAc-T3) || Hs.278611 || H13688 || || 2591	-0.13	-1.16	-1.04	1.22	-0.71	-0.53	-0.4	0.41	-0.81	0.47	-0.79	0.76	0.24	0.18	1.61	0.39	0.2	-1.58	-1.39	0.02	-0.2	-0.49	-0.54	0.59	-0.67	0.7	0.15	0.62	0.37	-1.05	-0.13	0.56	-1.33	-0.75	-0.26	0.46	0.43	0.98	0.42	-0.55	1.71	0.13	-0.32	0.3	0.38	1.44
IMAGE:328542	314293 || GALNT3 || UDP-N-acetyl-alpha-D-galactosamine:polypeptide N-acetylgalactosaminyltransferase 3 (GalNAc-T3) || Hs.278611 || W40257 || || 2591	0.8	-1.18	-0.98	1.47	-0.65		-0.64	0.98	-0.99	0.48	-0.86	0.12	-0.22	-0.65	1.11	0.02	-0.17	-1.68	-2.43	0.18	0.14	-1.02	-0.54	0.52	0.08	0.7	0.26	0.77	0.35	-0.21	0.28	0.69	-0.93	-0.38	-0.54	0.33	0.58	0.5	0.46	-1.62	1.91	0.57	-0.08	0.57	0.66	1.18
IMAGE:566443	316980 || LOC90806 || similar to RIKEN cDNA 2610307I21 || Hs.157078 || AA148852 || || 90806	0.52	-0.61	-0.67	1.05	-0.27	-0.9	-0.35	0.68		0.62	-0.39	0.11	-0.66	0.12	0.44	-0.27	0.06	-1.58	-1.4	0.41	0.04	-0.9	-0.48	0.49	-0.27	0.48	0.18	0.55	0.21	-0.23	0.1		-1.06	0.25	-0.27	0.14	0.16	0.57	-0.25	-0.98	1.63	0.37	0.05	0.96	0.44	1.07
IMAGE:108422	99796 || SH3YL1 || **likely ortholog of mouse Sh3 domain YSC-like 1 || Hs.432325 || T77847 || || 26751	0.33	-1.49	0.13	0.62	-0.4	-0.3	-0.38	-0.16	0.77	1.04	0.31	-0.21	-1.03	-0.88	-0.51	-0.35	1.32	-1.51	-1.92	0.84	0.14	0.65	0.75	0.6	0.69	0.11	-0.4	0.05	0.24	-1.29	0.61	0.11	0.99	-0.2	0.19	1.02	-0.16	0.37	0.25	-0.14	-0.6	0.77	-0.11	0.21	-0.74	-0.42
IMAGE:266318	114287 || MLLT4 || myeloid/lymphoid or mixed-lineage leukemia (trithorax homolog, Drosophila); translocated to, 4 || Hs.100469 || N26539 || || 4301	-0.03	0.09	-0.6	-0.22	-0.14	-0.25	-0.44	0.08	-0.11	-0.12	2.19		-0.65	-1.58	-0.74	-0.5	0.28	0.03	-0.4	-0.05	-0.33	0.72	-0.09	-0.03	0.31	-0.19	0.32	-0.17	-0.03	-0.41	0.12	0.04	-0.45	0.34	0.56	2.07	-0.84	-0.69	0.75	0.98	0.59	0.79	-1.14	-0.27	-0.18	0.36
IMAGE:359597	103708 || MLLT4 || myeloid/lymphoid or mixed-lineage leukemia (trithorax homolog, Drosophila); translocated to, 4 || Hs.100469 || AA010818 || || 4301	-0.33	-0.46	-0.21	0.19	-0.29	-0.28		-1.37	0.24	0.55	1.77	-1.06	-1.19	-1.04	-0.16	-0.63	-0.17	-0.18	-0.55	0.17	-0.14	1.05	0.8	0.13	0.86	-1	-0.01	0.21	0.53	-1	0.53	1.29	-0.97	1.22	1.24	2.16	-0.49	-0.76	0.94	1.49	0.74	0.56	-2.9	-0.43	-0.94
IMAGE:786283	101216 || SSBP2 || single-stranded DNA binding protein 2 || Hs.169833 || AA451851 || || 23635	0.29	0.21	-0.44	-0.06	-0.4		-0.36	-0.56	-0.28	0.26	0.07	0.14	-1.57	-1.36		-0.39	-0.76	0.15	-0.24	0.25		0.61	0.82	0.77	-0.37	-0.07	-0.25	0.15		-0.47	1.12	0.79	0.09	1	1.18	0.12		0.69	0.34	0.38	0.33	-0.65	-1.33	0.1	0.37	-0.62
IMAGE:144853	319637 || || || || R78464 || ||	-0.62		-0.62	-0.31	0.99	-0.27		-1.18	0.72	0.37	-0.59		-1.47	-1.09	-0.34	-0.87	0.41	0.32	0.18	1.08				0.92	-0.36	-0.35	-0.03	0.88	0.4	-1.45	1.03	0.54	-0.64	1.64	-0.36	0.99	-0.86	-0.24	1.77		0.63	0.03	-0.51		0.01	-0.75
IMAGE:490329	114244 || || ESTs || Hs.426305 || AA127741 || ||		-0.86	-0.51	1.08						0.05	-0.04	-0.45	-1.51	-0.95	1.74	-0.16	-0.12	0.3	-0.4	0.96	0.21	1.22	0.93		-0.94	-1.52	0.36	-0.36	0.54	1.42	0.34	0.35	-1.12	0.72	0.46	1.02	-1.14	0.46	-0.23	-1.08	-0.42	1.38	-1.48	0.03	-0.36	-0.07
IMAGE:40038	120909 || || Homo sapiens cDNA FLJ13937 fis, clone Y79AA1000805, mRNA sequence || Hs.26039 || R53445 || ||	-2.54	-2.11	-2.04	1.12	-1.61	-0.12	-0.65		0.29	-0.18			-0.41	-0.7	1.1	0.51	0.62	0.2	0.19	-1.34		0.96	0.18		-0.88		-0.13	0.29	1.37	-0.55	0.46	1.83	1.1	1.17	0.93	1.87	-1.33	-1.3	0.35	-0.73		0.13	-0.02	2
IMAGE:360403	113478 || KIAA1376 || KIAA1376 protein || Hs.24684 || AA015658 || || 57561	0.23	-0.16	-0.03	0.56	0.21	0.44	-0.62			0.37	-0.3	-1.07	-0.76	-0.2	0.09	1.09	-1.08	-1.33	-0.78	0.54	0.74	1.59	1.23	-0.29	-1.2	-0.54	-0.2	0.42	0.35	-0.36	0.89	0.86	1.58	0.04	1.33	0.54	-0.74	0.64	0.72	-0.58	-1.15	0.54	0.18	-1.94	-1.27	-0.64
IMAGE:884480	103685 || COX7C || cytochrome c oxidase subunit VIIc || Hs.3462 || AA629719 || || 1350	-0.96	-0.79	-0.47	0.52	-0.87	-0.16	-0.65	-0.74	-0.06	0.4	0.35	-0.27	-1.35	-0.05	0.97	1.09	-0.34		0.19	0.48	0.94	0.89	0.76	-0.15	-0.52	-0.34	-1.14	-0.21	0.39	-0.44	0.41	1.75	0.46	0.69	1.37	0.8	-0.68	0.4	0.25	0.7	-0.43	0.22	-0.78	-0.69	-0.86	-0.89
IMAGE:52013	98566 || || **ESTs || Hs.434002 || H23532 || ||	-0.42	-0.4	-0.46	0.01	-0.89	-1.45	0.53	-0.56	-0.15	-0.1	0.18		0.55	0.82	0.73	1.69	-0.52	-0.43	-0.69	0.15		1.08	0.95	-1.19	-0.81	-1.1	-0.01	0.74	-0.33	0.42	-0.21	0.49	0.38	2.12	0.75	0.58	-0.77	0.92	0.15	0	-0.26	0.02	-1.11	-0.13	-0.48	-0.63
IMAGE:725126	311038 || ARTS-1 || **type 1 tumor necrosis factor receptor shedding aminopeptidase regulator || Hs.247043 || AA404665 || || 51752	0.49	-0.38	-0.32	0.21	-0.81	-1.73	1.27	0.48		0.48	1.19	-0.05	-0.64	-0.65	-0.23	0.55	-0.83	-1.03	-0.94	1.29	1.52	1.16		-0.64	-0.69	-0.6	-0.08	0.22	-0.18	-0.66	0.22	0.88	0.35	1.67	0.73	0.27	-1.22	0.62	0.44	-0.06	-0.7	-0.11	-0.72	0.33	-0.61	-0.35
IMAGE:143661	102822 || NTN4 || netrin 4 || Hs.102541 || R76613 || || 59277	0.48	-1.22	-1.93	0.86	-2.23	-0.49	-0.98	0.16	0.24	1.32	1.72		-1.21	-1.15	1.05		-0.28	-0.08	-0.22	1.86	2.26	1.64	1.11	0.15	-0.42	-1.27	0.55	-0.11	-0.57	-1.34		-1.05	-0.21	0.59	0.04	1.81	-0.71	1.14	1.71	0.01	-1.92	-1.38	-1.26	0.41	0.14	0.7
IMAGE:435953	105346 || ITPR3 || inositol 1,4,5-triphosphate receptor, type 3 || Hs.77515 || AA701976 || || 3710	-1.09	-1.26	-0.44	0.54	-1.13	0.08	0.08	-1.58	-1.6	0.12	1.42	1.05	0.44	-0.85	0.91	0.23	0.21	-0.74	-0.78	-0.35	-0.07	0.71	0.9	0.56	0.47	-0.3	-0.45	0.08	-0.1	0.33	-0.2	-0.06	-0.59	0.61	0.65	0.37	0.19	-0.21	0.45	-0.4	0.47	0.7	0.92	-0.13	-0.17	0.12
IMAGE:501854	117912 || || ESTs || Hs.367688 || AA127909 || ||	-0.67	-1.67	0.52	-0.19	-0.57		-0.79	-1.29	0.99	0.23	2.07	-1.33	-2	-2.46	-0.69	0.93	-0.56	-0.42	-0.98	0.06	0.82	1.71	1.35	0.02	2.08	-1.09	1.07	0.37	0.13	-0.27	-0.12	0.86	0.42	1.21		0.88	0.38	0.87	1.17	-1.35	0.64	0.28	-0.95	0.38	-1.71	-0.22
IMAGE:143322	111035 || || ESTs || Hs.367688 || R74357 || ||	-1.74	-2.86	0.3	0.44	-0.91	0.35	-1.18	-2.13	0.71	-0.06	1.65	-0.24	-0.95	-1.68	1.06	1.37	-0.31	-1.38	-1.03	0.26	1.09	1.64	1.23	0.22	1.77	-1.41	-0.54	0.55	1.12	-0.16	-0.35	2.24	0.35	0.44	0.83	0.44	0.47	0.9	1.14	-1.86	0.76	0.37	-0.95	0.3	-1.31	-0.84
IMAGE:755145	109379 || VIL2 || villin 2 (ezrin) || Hs.155191 || AA411440 || || 7430	0.65	-1.41	-0.68	0.94	-1.32	-0.1	-0.64	-0.27	0.04	0.84	1.85	-0.61	0.11	-0.58	1.16	1.01	-0.73	-1.26	-0.99	-0.63	-0.21	1.43	1.34	-0.63	0.25	-1.31	0.05	0.76	1.33	-0.31	-0.31	0.68	-1.18	0.75	-0.46	0.32	-0.86	-0.47	0.56	0.62	0.18	-0.51	0.76	1.32	-0.63	-0.82
IMAGE:2556946	330682 || VIL2 || villin 2 (ezrin) || Hs.155191 || AW051768 || || 7430	0.72	-1.22	-0.61	0.58	-1.02	-0.75	0.01	0.31	-0.17	0.54	1.89	-0.14	-0.48	-0.8	0.81	1.03	-0.99	-1.16	-1.22		0.03	1.28	1.3	-0.11	0.31	-1.49	0.34	0.57	0.67	-0.36	-0.01	0.32	-1.47	1.11	0.01	0.34	-1.02	-0.56	0.08	0.61	0.05	-0.48	0.54	2	-1.27	0.01
IMAGE:382564	101053 || FOXD1 || forkhead box D1 || Hs.96028 || AA069132 || || 2297	0.41		-0.26	1.74	-0.91	-0.41	-0.77		0.6	-0.81			-0.77	-0.36		1.34	-0.27	-1.29	-1.11	-0.17	-0.24	2.92	0.39		-0.47	-0.43	-0.39	0.42	0.34	0.41	0.27	1.34	-0.19	0.07	0.46			-0.77		-0.17	-0.75	-1.34	-0.9	2.33	-0.07	-0.16
IMAGE:1601141	221715 || GDF3 || growth differentiation factor 3 || Hs.86232 || AA968722 || || 9573	-0.66	-0.51	0.31	0.89	-0.28		0.62	-0.24	-0.6	0.16	1.34		0.48	-0.1		-0.39	-0.41	-1.56	-1.96	-0.96	0.32			0.02	1.13	0.05	0.45	1.47	1.2	0.91		1.07	0.5	-0.48	-0.6	0.07		-0.21	-0.27	-0.88	-0.33	-0.63	-0.77	0.73	0.18	0.02
IMAGE:269423	111738 || OSBPL3 || oxysterol binding protein-like 3 || Hs.197955 || N24076 || || 26031	-0.09		-0.14	0.91	-0.13	-0.38	0.4	-0.71	-0.33	0.34	1.38		0.45	-1	1.15	-0.48	-0.43	-1.12	-1.71	-0.44	-0.35	1.47	1.14	0.33	0.12	-1.16	-0.33	0.74	0.84	-0.27	0.29	0.67	0.1			-0.59	-0.15	0.47	-0.12	-0.56	0.22	0.01	-0.38	-0.52	0.7	-0.33
IMAGE:824212	223238 || OSBPL3 || oxysterol binding protein-like 3 || Hs.197955 || AA490967 || || 26031	-0.34	-1.13	0.1	1.1	0.2	-0.45	-0.51	-0.66	-0.18	0.46	1.81		1.15	-0.9	0.37	-0.47	-0.78	-1.55	-1.36	-0.8		1.45	1.22	0.11	0.35	-1.22	-0.97	0.57	0.71		0.54	0.22	0.02		-0.16	-0.84	0.43	0.79	0.08	-0.76	-0.19	0.31	-0.17	0.08	0.49	1.04
IMAGE:139540	117648 || OSBPL3 || oxysterol binding protein-like 3 || Hs.197955 || R62222 || || 26031	-0.52	-0.53	0.38	0.92	-0.24	-0.14	-0.83	-0.2	-0.52	-0.04	0.58		0.68	-0.05		0.26	-0.3	-0.9	-0.18	-1.02		0.94	0.88	-0.22	0.38	-1.31	-0.02	1.36	1.34	-0.56	-0.13	0.37	-0.4	-0.53	0.04	-0.82	-0.59	1.12	-0.68	-0.02	0.19	-0.33	-0.24	-0.6	1.69	0.86
IMAGE:595328	101127 || CD2AP || CD2-associated protein || Hs.374340 || AA173625 || || 23607	-0.69	-0.48	-0.14	0.47	-1.09	-1.67	0.38	0.04	-1.43	0.34	-0.42	-0.57	1	1.45	1.37	-0.46	-0.02	-0.87	-1.35	0.56	-0.36	-0.61	-0.21	0.39	0.16	0.5	0.67	0.41	0.74	1.74	-0.25		-0.05	0.2	0.46	0.2	-0.49	-0.2	-0.07	-0.2	0.43	-0.25	-0.08	-0.57	0.37	0.49
IMAGE:1910785	315803 || ATP11A || ATPase, Class VI, type 11A || Hs.29189 || AI350153 || || 23250	-0.38	0.18	-0.1	-0.13	-1.1		0.84	0.12	-0.78	0.62	1.52		0.08	-0.47	1.34	-0.22	-0.36	-0.4		-0.11		-0.31	-0.39	-0.37	0.84	-0.42	0.63	0.48	0.14	1.01	-1.43	0.58	-0.11	0.17	-0.49	-0.06	-1.08	-1.26	0.31	-0.38	0.32	1.68	0	-0.45	-0.42	0.37
IMAGE:1500416	311746 || ATP11A || ATPase, Class VI, type 11A || Hs.29189 || AA885869 || || 23250	-0.31	0.25	-0.03	-0.25	-1.37	-1.52	0.8	0.34	-0.41	0.55	1.73		0.55	-0.22	1.52	0.16	-0.05	-0.94	-0.75	0.04	-0.64	-0.31		-0.61	0.85	-0.6	0.47	0.44	-0.4	1.35	-1.48	0.81	-0.52	-0.04	-0.38	-0.03	-1.41	-1.11	0.49	-0.09	0.38	1.71	0.19	0.25	0.19	0.44
IMAGE:241482	112577 || ATP11A || ATPase, Class VI, type 11A || Hs.29189 || H80707 || || 23250	0.05	-0.29	-0.14	0.08			1.4	0.39	-0.26	0.94	2.15		0.47	-0.07	1.58	0.64	0.08	-1.48	-1.32	0.09		0.06	-0.24	-0.53	0.4	-0.69	-0.28	0.3	0.14	0.63		0.52	-0.62	-0.61	-0.7	-0.64	-1.84	-1.36	0.45	-0.53	-0.12	1.51	0.18	-0.04	-1.11	0.86
IMAGE:625875	103938 || ERO1L || ERO1-like (S. cerevisiae) || Hs.25740 || AA186803 || || 30001	0.56	0.29	-0.54	-0.83	-0.63	-0.63	-0.56	0.81	0.1	0.68	-0.14		1.1	-0.05	0.28	1.57	-0.03	-0.41	-1.04	0.04	0.71	-0.09	-0.28	0	0.54		0.41	-0.1	0.22	-0.1	-1.88	0.93	0.29	0.62	-0.76	-1.07	-0.63	-0.61	-1.48	0.79	0.12	0.93	0.86	0.32	-0.28	0.01
IMAGE:307069	111760 || || || || N93686 || ||	-0.77	-0.49	-0.18	0.07	0.13	-1.33	0.84	0.66	0.41	0.18	1.01	0.41	0.05	-0.82	-0.51	0.31	-0.45	-0.64	-0.57	1.75	1.43		0.7	0.6	0.42	0.07	-0.1	0.65	0	-0.45	-1.01	1.14	0.44	1.11	-0.93	0.22	-0.81	-1.45	-1.14	-0.38	-0.28	-0.2	-0.57	-0.85	-0.49	1.77
IMAGE:855910	112326 || LGALS3 || lectin, galactoside-binding, soluble, 3 (galectin 3) || Hs.621 || AA630328 || || 3958	-0.05	-1.08	0.32	-0.41	-0.43	0.77	1.1	0.73	0.27	0.55	-0.3	-0.83	0.09	-0.82	0.41	0.47	-0.43	-0.58	-0.96	0.36	1.4	0.64	1.44	0.71	0.66	0.48	-0.77	-0.86	-0.57	-0.3	-1.58	1.04	1	0.34	0.71	-0.14	1.13	-0.07	-0.34	0.08	-0.15	0.36	-0.11	-1.34	-1.45	-1.6
IMAGE:855786	115701 || WARS || tryptophanyl-tRNA synthetase || Hs.374466 || AA664040 || || 7453	-0.61	-0.73	0.58	-0.38	0.3	1.09	1.48	-0.31	-0.18	0.04	-0.74		1.51	-0.58	0.27	0.19	0.56	0.3	0.44	-0.21	-0.42	1.4	2.48	0.79	0.09	0.13	0.59	0.31	-0.48	-0.03	-0.94	-0.39	-0.61	-1.53	0.52	-0.77	0.57	-1.08	-1.29	0.52	-0.29	1.14	0.61	-0.12	-2.29	-2
IMAGE:742094	221599 || FLJ20950 || hypothetical protein FLJ20950 || Hs.285673 || AA405754 || || 80017	-1.06	-0.3	-0.08	-0.23	0.81	0.07	0.34	-0.2	0.8	0.64	0.02		0.42	0.21	-0.32	0.36	-0.69	-0.35	-0.87	-0.34	0.42	0.6	1.36	0.23	-0.61	0.02	-0.07	-0.25	0.04	-0.72	0.27	0.75	-0.87	0.03	0.14	0.44	1.43	-1.31	-0.05	0.02	-0.02	1.52	-0.59	-0.87	-0.72	-0.48
IMAGE:1635970	309784 || || Homo sapiens cDNA FLJ39185 fis, clone OCBBF2004418, mRNA sequence || Hs.24724 || AI017797 || ||	-0.58		0	-0.69	1.4	1.02	0.63	-0.43	-0.34	0.73	-0.7		0.12	0.1	0.14	0.63	-0.41	-0.88	-0.34	-0.94	-0.26	0.31	0.26	1.38	-0.08	0.71	-0.25	-0.55	-1.29	0.62	0.2	-0.74	-0.31	-0.19		-0.38	2.4	-1.76	-0.2	1.38	0.14	0.32	-0.58	-0.14		-0.46
IMAGE:196501	105726 || ARMET || arginine-rich, mutated in early stage tumors || Hs.75412 || R91550 || || 7873	-0.09	-0.1	-0.23	-0.42	0.3	1.43	-0.29	0.23	0	0	-0.09	-1	0.8	-1.17	-0.98	-0.16	-0.23	0.25	0.51	-0.66	-0.56	-0.16	1.44	0.14	0.89	0.47	-0.63	-0.26	-0.99	-0.16	0.25	0.45	-0.44	-1.63	-0.08		0.77	-0.07	-0.07	0.78	1.09	0.56	-0.5	0.7	-0.23	-0.01
IMAGE:809627	107134 || NRIP1 || nuclear receptor interacting protein 1 || Hs.155017 || AA442995 || || 8204	-0.09	0.16	0.12	0.71	0.03	1.5	-0.05	0.55	-0.23	0.61	0.38	-0.16	0.96	0.77	1.12	-0.61	-0.38	-0.47	-0.25	-1.41	-1.08	0.34	0.9	-0.06	-0.41	-0.01	-0.09	0.75	1.8	-0.44	-1.35	-0.87	-0.34	-0.14	-1.12	-0.98	-0.32	-0.74	-0.44	1.58	0.08	0.55	0.44	-0.88	-0.34	-0.12
IMAGE:1925957	308021 || B3GALT3 || UDP-Gal:betaGlcNAc beta 1,3-galactosyltransferase, polypeptide 3 || Hs.267695 || AI346476 || || 8706	-0.13	-0.53	-0.95	0.28	-0.49	0.57	-0.48	-0.34	-0.42		1.31		0.64	-0.12	0.85		-0.85	-0.41	-0.35	-0.17	0.14	0.35	0.55	-0.4	-1.42	0.06	-0.47	0.44	1.37	-0.71	-0.42	-0.65	-0.27	-0.63	-0.11	-0.81	0	-1.09	1.02	-0.09	0.46	1.25	1.18	1.35	0.25	0.15
IMAGE:1947920	313069 || WNT10A || wingless-type MMTV integration site family, member 10A || Hs.121540 || AI350510 || || 80326	-2.35	-1.66	-0.96	-0.74			-0.69		0.63	1.01	0.59		2.41	2.67	0.56	-0.93	-0.23	2.44		-1.76	0.93		1.68	0.05	-1.11	0.66	-1.75	-0.67	-1.28	-0.1	-1.04	-1.12	-2.53	-2.31	-1.82	0.93	2.63	-2.08	3.27		1.51	1.11	0.15	0.16	1.3	0.44
IMAGE:731060	98661 || MGAT3 || mannosyl (beta-1,4-)-glycoprotein beta-1,4-N-acetylglucosaminyltransferase || Hs.348978 || AA421473 || || 4248	-1.68	-1.48	0.32	-0.89		-0.34	-0.58		0.69	0.28	0.75		1.39	1.12	1.96		-0.16	-0.2	-0.73	-1.37	0.94	1.5	1.49	-0.94	0.29	0.56	-1.92	-1.14	-0.17	-0.38	-0.08	1.46	-0.73	-1.73	-2.12	1.23	0.05	-0.87	0.99	0.68	1.12	0.95	0.47	-0.88	0.25	-0.12
IMAGE:1917693	311438 || || ESTs || Hs.156601 || AI343631 || ||	0.14	-0.31	0.8	0.05	-0.23	0.14	0.29	0.62	0.77	0.65	-0.23	0.19	0.44	0.56	0.74	-0.05	-0.2	-1.45	-0.52	-0.71	1	0.34	0.51	0.32	0.56	-0.56	-1.15	0.22	-0.25	-0.16	-0.51	1.84	-0.98	-1.67	-0.65	0.12	0.63	-0.55	0.32	1.16	-0.87	0.01	0	-0.29	-0.7	-0.38
IMAGE:2015148	314137 || GIT1 || G protein-coupled receptor kinase-interactor 1 || Hs.318339 || AI361300 || || 28964	0.1	-0.36	-0.09	0.32	0.13	-0.41	0.09	0.11	0.66	0.51	1.08		0.45	0.55	0.14	-0.33	0.23	-0.51	-0.22	-1.36	-0.73	0.18	-0.14	-0.45	-0.05	-1.18	-0.88	0.31	-0.07	-0.02	-0.3	1.5	0.01	-0.26	-0.5	-0.12	0	0.08	1.35	-0.14	-0.13	0.13	0.18	-0.12	0.16	0.08
IMAGE:293104	101821 || PHYH || phytanoyl-CoA hydroxylase (Refsum disease) || Hs.172887 || N63845 || || 5264	0.47	-0.46	0	0	-0.47	-0.06	0.19	0.52	0.78	0.7	1.06		0.11	-1.94	0.46	-1.28	-0.09	0.72	0.37	-1.28	0.95	-0.43	-0.4	0.93	-0.09	-0.98	-1.11	0.26	1.53	-0.55	-1.62	0.44	-0.18	-0.38	0.08	0.58	0.47	-0.79	1.99	-0.81	1.18	0.22	-0.57	0.97	-0.27	-1.14
IMAGE:809981	120054 || GPX4 || glutathione peroxidase 4 (phospholipid hydroperoxidase) || Hs.2706 || AA454856 || Phospholipid hydroperoxide glutathione peroxidase || 2879	-0.34	-0.01	0.5	0.91	-0.35	0.05	-0.13	0.01	0.61	-0.25	2.13	-0.13	0.18	-0.64	0.73	0.01	0.14	-0.04	0.37	-1.35	1.05	0.78	-0.19	-0.04	0.22	-0.47	-0.47	-0.63	-0.16	0.33	-0.79	-0.15	-1.02	-0.39	0.75	-0.29	-0.59	0.04	0.95	-0.76	0.26	0.72	0.8	-0.27	-0.37	-1.59
IMAGE:1557047	308965 || THBS3 || thrombospondin 3 || Hs.169875 || AA915947 || || 7059	-0.67	0.25	-0.49	0.08	1.56	-0.01	-0.93	0.16	-0.12	-0.4	-0.39	-0.22	0.82	1.06	0.63	0.96	0.21	-0.94	-1.05	-1.41	0.03	-0.69	0.01	0.08	-0.38	-0.96	-0.86	0.34	0.77	-0.52	-0.03	0.49	-0.67	0.2	0.41	0.72	0.7	-0.23	1.9	0.46	-0.11	0.94	0.13	1.29	-1.88	-1.11
IMAGE:253994	105869 || || Similar to zinc finger protein 91 (HPF7, HTF10) [Homo sapiens], mRNA sequence || Hs.180546 || N22297 || ||	-0.25	-0.47	-0.07	0.7	-0.26	-0.02	-0.19	-1.37	-0.11	0.3			-0.16	0.33		2.66	-0.16	0.19	-0.36	-0.59	-0.14			0.32	-0.4	0.24	0.45	0.9	0.85	-0.61	0	0.38	-0.35	0.05	-0.62	-0.66	0.11	-0.37		0.42	-0.33	0.01	-1.39	-0.03	0.95
IMAGE:1968246	309794 || FUT8 || fucosyltransferase 8 (alpha (1,6) fucosyltransferase) || Hs.118722 || AI285751 || || 2530	-0.94	0.44	1.51	0.65	0.72	0.76	-1.15	-2.21	0	-0.47	-1.28		0.35	0.75			1.03	1.34	0.61	-1.41	-0.86	0.26	0.71	1.67	0.97	-0.8	0.14	0.79	2.58	-1.1	0.25	2.17	-0.93	-0.05	-1.12	-2.41	0.27	-1.16	-0.98	0.03	0.14	-0.26	-0.56	-1.07	0.85	-0.42
IMAGE:682418	178249 || ELF4 || E74-like factor 4 (ets domain transcription factor) || Hs.151139 || AA255811 || MEF=myeloid elf-1 like factor || 2000	-0.57	-0.66		-0.24	0.5	-0.5	-0.3	0.07	-0.58	-0.22	0.46	-0.16	1.45	1.39	-0.04	-0.71	0.53	-0.39	-0.09	-0.13	-0.68	0.35	-1.14	-0.03	0.75	-0.68	0.25	0.33	-0.17	-0.96	-0.77	0.83	-1.15	0.14	-0.84	-0.82	0.7	-0.14	0.46		0.91	0.51	1.37	0.06	0.76	0.18
IMAGE:310105	109270 || RI58 || retinoic acid- and interferon-inducible protein (58kD) || Hs.27610 || N98563 || retinoic acid- and interferon-inducible 58K protein RI58 || 24138	-0.68	-1.24	-0.28	-0.31	0.44	0.47	0.5	-0.41	-0.22	0.14	-0.31		1.51	1.49		0.17	0.82	-0.41	-0.35	-0.17	-0.8	0.25		0.44	-0.35	0.17	0.2	0.34	-0.08	-0.85	-0.63	0.38	-0.62	-0.16	-0.03	-0.76	0.6	0.17	0.09	-0.62	0.57	0.31	1.58	-0.61	0.05	-0.81
IMAGE:1878056	314243 || || ESTs || Hs.145919 || AI275489 || ||	-0.4		0.56	0.02	-0.18	0.5	0.68	-0.95	0.42	-0.92		0.42	0.73	1.57	1.89	0.48	0.58	0.41	0.76	0.57		-0.03		-0.79	-0.72	0.88	1.54	-0.03	-0.02	-1.43	-0.2	-0.5	-0.51			-0.83	-0.22	0.61	-1.22		0.04	-0.17	-1.32	0.58	-1.64	-1.09
IMAGE:712292	162324 || || ESTs || Hs.332567 || AA280278 || Guanylate binding protein 1, interferon-inducible, 67kD ||	-0.09	0.58	0.87	0.66	-0.54	-0.03	0.42	-0.26	-0.1	-1.42	-2.25	0.2	-0.97	1.02	3	-0.21	-0.09	0.41	0.6	0.75	0.22	-0.28			-0.5	1.42	2.16	0.7	0.81	-1.37	-0.18	-0.01	-0.45	0.19	0.01		-0.57	0.42	-1.83	-1.7	0.3	-0.33	-1.21	-0.33	-0.11
IMAGE:298899	247267 || GBP2 || guanylate binding protein 2, interferon-inducible || Hs.171862 || W01896 || ESTs Highly similar to INTERFERON-INDUCED GUANYLATE-BINDIN || 2634	0.56	0.96	1.32	0.44	0.01	0.87	-0.03	0.24	-0.66	0.09	-0.18	-1.18	0.75	-0.02	1.29	-0.74	-0.21	0.36	-0.01	0.66	0.42	0.6	-0.52	-0.45	-0.02	1.45	1.98	0.95	0.99	-1.12	-1.34	-0.29	-0.22	0.42	0.51	-0.49	-1.02	0.14	-1.18	-1.99	0.36	-0.4	-0.36	-0.3	-1.99	-0.66
IMAGE:1492144	308542 || BTN3A2 || butyrophilin, subfamily 3, member A2 || Hs.87497 || AA888172 || || 11118	-0.2	0.71	0.73	1.55	-0.23	-0.94	0.01	-0.56	-0.44	0.7	-0.1		0.05	-0.8	-0.05	0.19	-0.62	-0.25	-0.44	0.37	-0.55	0.74	-1.18	-1.03	-0.98	0.62	1.12	1.75	1.78	-0.69	-0.14	0.65	-0.77	0.25	-0.25	-0.68	-0.83	-0.44	0.82	-1.47	0.22	1.3	0.05	0.32	-0.67	0.34
IMAGE:753587	111511 || BTN3A3 || butyrophilin, subfamily 3, member A3 || Hs.167741 || AA478585 || || 10384	0.05	0.59	0.74	1.39	0.15	-1.01	0.73	-0.05	-0.31	0.26	-0.21	-0.33	0.21	-0.16	0.52	0.43	-0.42	0.14	-0.23	0.1	-0.13	0.72	-0.31	-0.7	-1.12	0.91	1.11	1.4	1.51	-0.53	-0.38	0.76	-0.82	0.15	-0.21	-0.67	-0.94	-0.19	0.65	-1.59	0.45	0.12	-0.47	-0.92	-0.62	-0.9
IMAGE:203132	102617 || TNFSF10 || tumor necrosis factor (ligand) superfamily, member 10 || Hs.83429 || H54628 || TRAIL=Apo-2 ligand || 8743	0.5	0.41	1.05	1.79	0.29	0.73	0.32	-0.47	-1.42	0.77	-1.12		-0.88	-0.44	0.17	-0.51	-0.41	0.16	-0.62	0.86	-0.19	0.88	0.56	0.25	-0.92	2.12	1.6	1	1.71	-1.02	0.19	-1.32	-0.57	-0.74	-0.57	0.4	-1.96	0.29	-0.05	-1.96	-0.88	0.75	0.77	-0.37	-0.55	-0.63
IMAGE:1631660	307131 || TNFSF10 || tumor necrosis factor (ligand) superfamily, member 10 || Hs.83429 || AA994785 || || 8743	0.43	-0.18		2.15	0.05	0.78	0.46	-0.77	-1.77	0.63			-0.4	-0.46	1.15	-0.56	-0.3	-0.08	-0.53	0.79	-0.1	0.62	-0.14	-0.05	-1.2	1.53	1.35	1.38	2.53		0.12	-0.98	-0.94	-0.74	-0.54	0.69	-1.67	-0.08	-0.52	-1.91	-1.16	0.52	0.59	-0.9	0.41	-0.31
IMAGE:139226	102899 || TNFSF10 || tumor necrosis factor (ligand) superfamily, member 10 || Hs.83429 || R68669 || || 8743	0.05	-0.42	0.81	1.49	-0.03	0.53	0.66	-0.79		0.73			-0.36	0	0.57	-0.77	-0.25	-0.31	-0.13	0.32	-0.54	0.45	0.22	0.01	-1.15	1.31	1.02	0.62	1.5	-1.12	-0.52	-1.19	-1.05	-1.27	-0.71	0.86	-0.19	0.15	-0.52		-1.35	0.21	0.25	-0.02	0.9	0.05
IMAGE:701332	186106 || IFI16 || interferon, gamma-inducible protein 16 || Hs.155530 || AA287732 || IFI16=interferon-gamma-inducible myeloid differentiation tra || 3428	-0.3	0.66	-0.22	-0.29	-0.17	0.06	0.34	0.14	0.41	0.82			-0.68		-0.72	-0.29	0.91	-0.22	-0.78	0.28				-0.38	0.33	1.78	1.47	1.31	0.34	-0.74	0.42	-0.5	-0.58	0.3		-1.68		-1.06	-1.05		-1.06	-0.6	0.21	0.04	0.7	0.7
IMAGE:824602	100267 || IFI16 || interferon, gamma-inducible protein 16 || Hs.155530 || AA490996 || IFI16=interferon-gamma-inducible myeloid differentiation tra || 3428	-0.18	0.74	-0.23	0.34	0.42	1.04	0.65	0.8	0.52	1.09	-0.24	-0.3	0.6	-1.06	-0.84	0.4	0.92	0.29	-0.26	0.15	-0.71	-0.85	0.09	0.07	0.47	2.01	1.49	1.52	0.85	-0.8	0.41	0.02	-0.92	0.25	-0.74	-1.85	-0.42	-0.88	-1.05	-3.81	-0.77	0.07	1.31	-0.77	0.19	-0.14
IMAGE:809456	115703 || IRF7 || interferon regulatory factor 7 || Hs.166120 || AA443090 || || 3665	-0.62	-0.93	-1.12	-0.31	1.15	0.14	2.96	0.17	0.31	-1.15	-0.9	1.82	0.88	0.01	-0.62	1.36	0.79	0	0.74	-0.95	-0.85	-0.43	-1.12	0.94	-0.85	0.06	0.57	0.9	0.03	-0.62	-0.34	1.05	-1.12	-0.49	-0.44	-0.71	-0.08	0.94	1.12	-0.75	-1.12	0.52	0.12	-0.23	0.35	-1.24
IMAGE:1159963	105812 || IRF7 || interferon regulatory factor 7 || Hs.166120 || AA877255 || || 3665	-1.36	-1	-1.38	-1.01	1.2	0.41	2.71	0.34	0.4	-1.86	-0.61	1.29	1.17	0.72		1.65	1.55	0.09		-0.79				1.38	-1.25	-0.26	0.8	-0.41	-1.01		-1.22	-0.04	-1.72		0.1	-0.1		0.89	0.86	0.52	-0.88	0.07	-0.26	-1.51	0.41	0.26
IMAGE:489266	309543 || PRIC285 || peroxisomal proliferator-activated receptor A interacting complex 285 || Hs.151714 || AA056755 || || 85441	-1.08		-1.14	-0.78	0.25	0.52	1.5		-1.06	-0.76		1.85	-0.58	0.84	0.53	1.58	1.18	-0.68	0.18	-0.54				-0.13	-0.67	0.12	0.42	0.55	-1.01	-0.23	0.15	0.55	-0.88	0.28		-0.97	0.08	-0.29	1.23	-0.47	1.07	-0.06	-0.37	-0.22	-1.05
IMAGE:1474390	227068 || FLJ31033 || hypothetical protein FLJ31033 || Hs.30818 || AA922376 || || 91351	-0.89	-0.37	-0.62	-0.09	1.08	0.47	2.22	1.79	0.89	0.67	-0.83		0.88	0.44	0.63	0.47	1	0.25	0.37	-1.3	-0.1	-0.28		0.16	-0.71	1.49	2.16	0.71	-0.69	-0.49	-0.09	0.76	-0.17	-0.4	-1.37	-1.45	-0.29		-0.95	-3.67	0.81	-0.58	-1.21	-0.71
IMAGE:141623	118996 || LAP3 || leucine aminopeptidase 3 || Hs.182579 || R69306 || || 51056	-0.32	-0.64	0.4	0.19	0.81	0.4	1.62	1.38	0.34	0.32	-0.75	0.98	0.46	0.55	0.69	0.09	0.1	0.51	0.6	0.89	-1.5	-0.35	-0.71	-0.25	-0.69	1.57	1.17	0.43	0.05	-0.62	-1.12	-0.19	-0.1		-0.67	-1.34	0.23	0.04	-0.28	-1.63	1.88	-0.09	-0.34	-0.41	-1.61	-2.07
IMAGE:268736	101929 || PLSCR1 || phospholipid scramblase 1 || Hs.198282 || N25945 || || 5359	-1.36	-1.35	-1.16	-0.29	0.86	0.78	0.97	0.36	0.05	-0.3	-0.6	-0.02	0.93	1.08	-0.26	0.71	0.83	0.82	0.8	0.94	-0.8	0.42	-0.04	1.05	-0.32	1.19	1.65	0.09	-0.18	-0.72	0.32	-0.18	-0.7	-0.18	-0.69	-0.49	-0.96	-0.6	-0.66	-1.62	0.52	0.94	1	-0.59	-1.24	-0.9
IMAGE:588492	178488 || IFIT2 || interferon-induced protein with tetratricopeptide repeats 2 || Hs.169274 || AA143609 || Interferon-induced 54 KD protein || 3433	0.17	-0.41	-0.43	0.21	0.46	0.33	0.69	1.15	-0.09	-0.28		-0.64	-0.82	1.83	1.15	0.6	0.57	-0.72	-0.78	-0.33	-0.75	-0.49	-0.96	-0.2	-0.37	1.78	1.39	0.59	0.1	-0.29	0.15	-0.72	-0.24	-0.11	-0.36	0.04	-0.81	-0.9	0.21	-0.97	0.63	0.27	0.92	-0.72	-0.38	-0.64
IMAGE:289496	109993 || IFIT2 || interferon-induced protein with tetratricopeptide repeats 2 || Hs.169274 || N63988 || || 3433	0.05	-1	-0.76	0.02	0.85	0.75	0.97	0.55	-1.33	-0.43	-0.29	0.81	0.2	2.59	-0.02	1.08	1.18	-0.4	-0.34	-0.8	-0.47	-1.06	-0.75	-0.19	-0.49	2.55	1.39	0.07	-0.34	-0.37	-0.18	-0.57	-0.47	-0.33	-0.15	-0.9	-0.7	-0.19	0.56	-0.86	0.92	0.46	1.11	-1.45	-0.24	-0.98
IMAGE:1527063	309626 || IFIT2 || interferon-induced protein with tetratricopeptide repeats 2 || Hs.169274 || AA917505 || || 3433	-0.27	-2.07	-1.15	0	0.44	0.9	1.99	0.38	-1.38	-0.8			0.32	3.51	2.09	1.93	1.44	-0.25	-0.9	-1.08	-0.18	-0.72		-0.58	-1.15	2.76	0.88	-0.14	-0.32	-1.21	-0.72	-1.33	-0.97	-0.37	-0.98	-1.28	-0.11	-0.33	1.33	-1.55	1.27	1.03	1.62	-1.05	-0.99
IMAGE:841624	120688 || FLJ20637 || hypothetical protein FLJ20637 || Hs.179669 || AA487462 || || 55008	-0.86		-1.13	-0.17	0.08	-0.5	1.01	-0.03	-1.1	-1.18		1.29	0.84	1.52		0.38	0.67	-0.03	0.06	-1.31	-0.11	0.09	-0.52	0.03	-1.24	1.87	1.98	0.78	-0.15	-1.25	-0.11	0.41	-1.23	-0.72	-0.46	-0.07		0.77	-0.34	-0.8	0.45	1	-0.13	-0.73	0.81	0.07
IMAGE:782513	111545 || G1P3 || interferon, alpha-inducible protein (clone IFI-6-16) || Hs.265827 || AA432030 || || 2537	-0.98	-1.19	-1.32	0.27	0.97	-0.13	2.07	0.06	-0.8	-1.23	-1.7	1.31	-0.06	1.05	1.69	1.99	0.74	0.54	0.19	-1.5	-1.26	-1.24	-2.17	0.9	-1.17	1.51	1.07	0.85	0.26	-0.66	0.69	1.42	0.49	-0.22	-0.18	-0.88	-0.7	-0.88	-0.03	-1.32	1.52	1.23	0.3	-1.88	0.21	0.36
IMAGE:545138	109759 || || || || AA075725 || ||		-1.69	-1.36	-0.29	1.4	-0.05	2.16	0.18	-1.19	-1.46		2.34	-0.4	1.78	1.36	2.29	1.12	0.32	-0.04		-1.81	-1.45		-0.11	-1.67	1.57	1.3	0.44	-0.66	-1.08	0.97	0.86	-0.05		-0.56	-1.44	-0.58	-1.15	0.13	-1.77	1.39	1.08	0.19	-1.18	-0.25	-0.63
IMAGE:727551	119240 || IRF2 || interferon regulatory factor 2 || Hs.83795 || AA393214 || IRF-2=interferon regulatory factor-2 || 3660	-0.78	-1.03	-0.85	-0.21	1.57	-0.32	2.19	0.04	-1.08	-0.92	-1.64	1.35	0.89	2.23	1.72	1.67	1.25	0.11	-0.3	-1.32	-1.73	-0.7	-1.52	1.33	-1.16	2.66	1.72	0.66	-0.23	-1.36	0.19	1.05	-0.61	-0.79	-0.76	-0.97	-1.07	-0.71	0.26	-1.35	2.21	1.47	-0.02	-1.78	0.48	-1.7
IMAGE:823696	111981 || IFIT1 || interferon-induced protein with tetratricopeptide repeats 1 || Hs.20315 || AA489640 || Interferon-induced 56-KDa protein || 3434	-1.63	-2.1	-1.95	-0.34	1.76	-0.06	2.55	-0.94	-1.4	-1.8		2.15	1.21	3.11	1.62	1.54	1.87	0.55	0.19	-2.2		-0.95	-1.7	1.62	-1.97	3.19	2.27	0.46	-0.32	-1.93	0.09	0.96	-0.95	-1.79	-0.52	-1.07	-0.91	-0.52	0.51	-0.68	2.22	1.55	0.49	-2.59	0.59	-2.02
IMAGE:544502	111879 || IFIT1 || interferon-induced protein with tetratricopeptide repeats 1 || Hs.20315 || AA074989 || || 3434	-1.81	-1.6	-1.79	-0.27	1.88	0.3	2.55	-0.79	-2.51	-1.33	-3.48	1.86	1.18	3.74	1.72		1.94	0.64	0.56	-2.48		-0.92	-1.25	1.88	-2.07	3.59		0.52	-0.17	-1.81	0.55	1.13	-0.37		0.03	-1.52	-0.54	-0.25	1.16	-1.12	2.93	1.97	0.51	-2.71	0.58	-2.39
IMAGE:2550047	331048 || IFIT1 || interferon-induced protein with tetratricopeptide repeats 1 || Hs.20315 || AI953299 || || 3434	-1.44	-1.63	-1.97	-0.09	1.95	0.35	2.18	-0.61	-2.49	-1.38		1.72	1.39	3.03	1.29	2.27	2	0.74	-0.01	-2.58	-1.91	-0.76	-2.45	1.75	-2.17	3.67	2.39	0.86	-0.05	-1.75	0.49	1.22	-0.24	-0.55	-1.64	-2.06	-1.04	-0.64	1.06	-1.34	2.64	2.48	0.15	-2.85	-0.31	-1.82
IMAGE:741991	104876 || MX1 || **myxovirus (influenza virus) resistance 1, interferon-inducible protein p78 (mouse) || Hs.76391 || AA402921 || || 4599	-1.02		-2.3	-0.7	1.81	0.19	2.62	-0.43	-1.25	-1.77		1.13	-0.13	1.65	0.3	1.57	0.39	0.81	0.79	-0.48		-1.02		1.28	-2.07	1.56	1.89	0.53	0.24	-2.04	-0.53	0.21	-0.71	-0.92	-0.65	-1.56	-0.2	-1.26	0.71		2.03	1.59	0.02	-2.12
IMAGE:490961	109652 || || || || AA120862 || ||		-2.38	-1.74	-0.6	1.34	0.08	2.91	-0.22	-1.96	-2.45	-1.41	2.64	-0.71	2.36	0.07	2.18	1.62	0.86	1.16			-1.64	-2.09	0.64	-2.39	1.41	1.32	0.8	-0.17	-1.13	1.22	1.97	-0.94		-0.88	-1.3		-0.16	0.92	-2.45	2.49	0.75	-1.32	-0.73	-0.21
IMAGE:742132	109909 || G1P2 || interferon, alpha-inducible protein (clone IFI-15K) || Hs.432233 || AA406019 || Interferon-induced 17 KD protein || 9636	-0.65	-2.2	-1.48	-0.05	0.78	0.33	2.63	-0.49	-1.42	-1.91	-1.45		0.83	2.24	1.44	2.12	2.15	0.74	1.21	-2.38	-1.74	-0.95	-1.09	0.53	-2.21	1.02	0.92	0.91	0.86	-1.08	0.7	2.05	-1.29	0.12	-0.76	-1.87	-0.5	0.04	0.98	-1.54	2.36	1.03	-0.92	-0.57	1.28	-0.74
IMAGE:754479	107976 || C1orf29 || chromosome 1 open reading frame 29 || Hs.75470 || AA410188 || || 10964	-1.86	-2.19	-1.52	-0.04	1.82	0.78	2.42	-0.56	-1.28	-1.52		1.6	1.22	1.21	0.95	1.18	1.72	0.13	0.13	-2.13	-2.7	-0.08		1.14	-1.56	1.1	2.29	0.99	-0.31	-0.91	1.14	1.89	-0.88	-0.41	-0.81	-0.85	-0.55	0.38	-1.77	-1.5	2.17	2.19	0.16	-0.68	-0.11	-2.23
IMAGE:295939	103626 || C1orf29 || chromosome 1 open reading frame 29 || Hs.75470 || N67034 || || 10964	-1.91	-2.05	-1.26	0.54	1.46	0.16	2.13	-0.88	-1.32			0.82	0.55	1.11			1.59	0.38	0.2	-1.69	-2.09	-0.67		1.07	-1.54	2.18	1.98	1.44	0.83	-0.78	1.13	2.53	-0.9	-0.94	-0.9	-1.26	-0.37	0.24	-1.94		1.97	1.45	-0.8	-0.6	-0.36	-1.52
IMAGE:1926927	314886 || C1orf29 || chromosome 1 open reading frame 29 || Hs.75470 || AI347124 || || 10964	-1.64		-1.29	0.6	1.78	0.56	2.08	-0.71	-1.97	-1.78			0.54	1.42		0.32	1.43	0.09	0.17	-2.02		-0.34		1	-1.8	2.07	2.05	1.48	0.99	-0.83	1.01	2.54	-0.49		-1.29	-1.57	-0.32	0.2	-2.12	-2.29	1.73	1.38	-0.77	-0.85	0.17	-1.49
IMAGE:1520357	307803 || MDA5 || melanoma differentiation associated protein-5 || Hs.293591 || AA911194 || || 64135	-0.93	-1.6	-0.24	0.18	0.36		1.36	-0.33	-0.69	-0.6			0.65	0.9		1.43	1.2	0.04	-0.61	-1.46		-0.03		0.06	-1.09	1.9	1.44	1.01	0.97		-0.14	0.8	-0.48	-0.36	-1.05	-1.37	-0.5	-0.08	0.59	-1.59	1.08	0.65	-0.84		0.34	-1.12
IMAGE:120600	110771 || cig5 || vipirin || Hs.17518 || T95113 || || 91543	-1.52		-0.31	-0.96	1.28	0.32	2.27	-0.94	-1.85	-1.72			0.36	0.81	0.73	1.52	2.15	0.31	0.1	-1.34				0.15	-1.2	1.92	1.79	0.63	-0.48	-1.35	1.12	0.67	-0.92	-1.48	-0.98		-1.19	-0.68	0.9		0.86	1.12	-1.03	-0.05	0.35	-1.46
IMAGE:1663164	317252 || HSXIAPAF1 || XIAP associated factor-1 || Hs.139262 || AI129113 || || 54739	-0.8	-0.61	-0.89	-0.78	1.92	0.3	1.9	0.58	-1.16	-1.07	-0.45	1.09	0	0.35	-0.15	1.32	1.97	0.3	0.62	-0.52	-1.41	-0.06		1.2	-0.87	1.22	2.32	0.95	0.68	-1.69	-0.39	0.33	-2.18	-0.46	-0.31	0.24	-0.87	0.97	-0.18	-1.87	0.7	1.1	-1.38	-0.55	0.1	-1.33
IMAGE:2562181	330877 || || Homo sapiens full length insert cDNA YH85A11, mRNA sequence || Hs.432659 || AI984244 || ||	-0.89	-1.02	-0.58	-0.37	1.96	-0.05	3.03	1.49		-1.15	-0.83	1.41	0.87	1.27	0.51	0.86	1.75	0.45	0.99	-1.51		-1.03	-2.21	1.39	-1.22	2.14	2.2	0.99	0.81	-1.21	0.24	0.88	-2.26	-0.7	-0.71	-1.52	-0.56	-0.51	-1.4	-2.04	2.05	0.56	-1.99	-0.14	-0.22	-1.64
IMAGE:2012021	312148 || OAS3 || 2'-5'-oligoadenylate synthetase 3, 100kDa || Hs.56009 || AI357590 || || 4940	-1.18	-1.19	-1.01	-0.69	1.51	0.44	1.86	0.49	-0.62	-0.48	-1.67	-0.87	0.86	1.48	0.56	1.3	1.55	0.08	0.41	0.02	-1.05	-0.26		0.67	-0.89	0.95	1.66	1.07	-0.3	-0.64	-0.06	0.86	-1.11	-0.18	-0.61	-0.78	-0.45	-0.37	0.3	-2.47	1.42	1.03	-0.13	-0.96	0.56	-0.96
IMAGE:504372	99514 || || Homo sapiens cDNA FLJ34480 fis, clone HLUNG2004014, mRNA sequence || Hs.154993 || AA142842 || ||	-1.77		-0.85	-0.35	1.29	-0.04	2.25	0.06	-0.64	-1.32			0.92	1.45	0.77	1.39	1.89	-0.33	0.62	-0.4		-0.67		0.62	-1.21	0.88	1.63	1.35	0.15	-1.13	0.07	0.07	-1.78	-0.5	-1.32	-0.66	-0.6	0.43	0.49		-0.46	0.81	-0.48	-1.11	-0.12	-1.26
IMAGE:588911	308156 || OAS1 || 2',5'-oligoadenylate synthetase 1, 40/46kDa || Hs.82396 || AA146772 || || 4938	-1.06		-0.95	-0.48	1.88	-0.22	0.69	1.2	-0.9	-0.81	-0.68	0.51	0.88	0.79	0.27	0.72	1.11	0.1	-0.01	0.25	-0.79	0.32	-0.38	1.77	-0.94	1.29	1.93	1.1	0.28	-1.15	-0.43	-0.25	-1.12	-0.29	-1.05		-1.03	-0.72	1.07	-2.31	2.21	0.69	-0.66	-1.64	0.23	-1.24
IMAGE:511242	98937 || OAS1 || 2',5'-oligoadenylate synthetase 1, 40/46kDa || Hs.82396 || AA085947 || || 4938	-1.06	-1.36	-0.92	-0.65	1.93	-0.34	1.56	0.3	-0.77	-0.6	-0.85	0.57	0.01	0.82	-0.33	0.82	1.08	0.14	0	0.14	-1.12	0.8		1.2	-1.02	1.99	1.31	0.97	0.03	-0.89	-0.2	-0.36	-1.02	-0.68	-1.35	-1.33	-0.71	-0.67	-0.03		2.42	0.99	-0.89
IMAGE:66815	99472 || KIAA1268 || KIAA1268 protein || Hs.152925 || T64956 || || 54625	-1.37	-1.54	-0.66	-0.38	1.44	0.25	1.24	-0.31	-0.35	-0.94	-1.51	0.07	0.3	1.08	0.44	2.12	1.05	-0.45	-0.29	0.55	-0.71	-0.31	0.01	0.26	-1	1.03	0.84	1.01	0.69	-1.46	-0.15	0.84	-0.65	-0.59	-0.33	-0.91	0.03	0.46	0.66	-0.97	1.19	0.49	-0.49	-0.6	-0.09	-0.1
IMAGE:841398	309521 || KIAA1268 || KIAA1268 protein || Hs.152925 || AA487544 || || 54625	-1.32	-1.58	-0.21	0.08	0.81	-0.01	1.13	-0.36	-0.83	-1.64	-1.71	-0.21	0.4	0.8	1.4	1.89	0.7	-0.36	-0.31	0.45	-1.09	-0.67	-0.17	0.57	-0.82	1.39	1.53	1.61	1.41	-1.19	0.6	0.96	-0.6			-1.16	0.34	0.35	0.3	-1.05	1.4	0.19	-0.17	-1.42	-1.51	0.26
IMAGE:1606865	309605 || FLJ39885 || hypothetical protein FLJ39885 || Hs.319825 || AA996042 || || 219285	-0.48	-0.63	0.11	0.43	0.68	0.32	1.75	0.48	0.13	0.08	-1.29		0.63	0.47	1.03	1.37	0.89	-0.16	-0.03	-0.54	-0.86	0	-0.78	0.48	-0.52	1.29	1.67	1.27	-0.03	-0.7	-0.02	0.27	0.05	-0.21	-0.3	-0.94	-1.06	-0.13	-0.73	-0.77	-0.05	0.91	-0.53	-1.05	-1.48	-1.09
IMAGE:154493	103373 || SP110 || SP110 nuclear body protein || Hs.38125 || R54613 || HNPP=nuclear phosphoprotein || 3431	-0.47	-0.63	-0.42	-0.08	0.91	0.04	1.26	0.47	0.31	0.04	-0.73	0.07	0.07	0.46	0.45	0.09	0.21	0.29	0.1	-0.51	-1.03	0.02	-1.47	0.44	-0.93	1.2	1.73	0.97	-0.28	-0.81	-0.21	0.05	0.62	-0.34	0.53	-0.91	-1.13	-1.52	0.35		1.28	1.17	-0.14	-0.2	-0.46	-0.66
IMAGE:840691	108390 || STAT1 || signal transducer and activator of transcription 1, 91kDa || Hs.21486 || AA486367 || STAT1=IFN alpha/beta-responsive transcription factor ISGF3 b || 6772	-1	-1.33	0.94	0.43	0.73	0.07	0.64	-0.27	-0.37	-0.25	-1.05	-0.01	0.87	0.7	1.03	1.19	0.58	0.22		-1.59	-1.54	0.84	-1.62	0.46	-0.95	0.79	1.46	0.75	0.31	-0.88	0.3	1.28	-0.32	-0.16	-0.17	-1.37	-0.66	-0.14	0.53	-1.83	1.15	1.31	-0.47	-1.11	0.83	-0.32
IMAGE:545503	116687 || STAT1 || signal transducer and activator of transcription 1, 91kDa || Hs.21486 || AA079495 || || 6772	-0.51	-0.72	1.44	0.73	1.14	-0.32	0.3	-0.91	-1.05	-0.71	-1.03	-0.86	-0.14	0.06	1.11	0.4	0.32	0.58	0.05	-1.54	-1.54	0.59	-1.93	0.37	-0.21	1.28	2.28	1.23	0.41	-0.42	0.7	1.14	0.51	0.1	-0.06	-1.53	-0.46	-0.56	0.09	-1.68	1.44	1.31	-0.63	-1.33	0.83	-0.14
IMAGE:545242	117021 || STAT1 || signal transducer and activator of transcription 1, 91kDa || Hs.21486 || AA076085 || || 6772	-0.33	-0.95	1.74	0.44	0.82	-0.39	0.16	-0.52	-0.45	-1.16	-0.98		-0.42	0.35	0.52	0.88	0.57	0.66	0.1	-1.48	-2.27	0.98	-1.42	0.55	-0.01	0.97	2.22	1.45	0.12	-0.24	1.4	0.68	-0.12	-0.14	-0.4	-2.27	-0.65	-0.52	0.21	-1.74	1.07	0.87	-0.27	-0.08	0.39	-0.4
IMAGE:511633	112699 || RIG-I || DEAD/H (Asp-Glu-Ala-Asp/His) box polypeptide || Hs.145612 || AA126958 || || 23586	-0.59	-0.32	0.23	0.75	0.71	-0.6	0.71	-0.73	-1.01	-1.37			-0.68	0.21	1	-0.48	0.66	0.57	0.18	-0.21	-0.91	-1.38		-0.14	0.62	2.16	3.1	0.82	-0.2	-0.71	0.58	1.17	0.3	0.32		-1.1	-0.88	0.18	-1.14	-1.85	1.62	0.5	-1.16	-0.93	0.03
IMAGE:379941	223272 || NT5C3 || 5'-nucleotidase, cytosolic III || Hs.55189 || AA778116 || || 51251	-0.26	-0.49	-0.25	0.74	0.59	-0.41	0.13	-0.99	-1.06	0.32	-1.18	-0.39	-0.62	-0.92	0.96	-0.19	-0.44	0.43	0.22	-0.7		-0.35	-0.6	-0.17	-0.14	1.61	1.06	0.95	0.82	-1	0.75	1.44	1.05	0.5	-0.54	-1.64	-0.37	0.6	0.25	-1.05	1.12	0.52	0.5	-0.55	0.24	-0.54
IMAGE:489320	244813 || PLSCR1 || phospholipid scramblase 1 || Hs.198282 || AA058514 || ESTs Weakly similar to T22H2.c [C.elegans] || 5359	-0.25	-0.43	-0.86	-0.31	1.19	-0.05	0.04	0.27	-1.26	-0.76	-0.36		0.09	0.23	-0.2	-0.01	0.16	1.83	0.1		-0.59	0.04	-1.27	0.35	0.16	0.95	2.23	1	0.76	0.02	-0.23	0.29	0.75	0.55	-0.34	-0.91	-1.07	-0.74	-0.33	-1.91		1.54	1.27	-0.98	0.1	-1.02
IMAGE:2568695	330659 || || EST || Hs.414879 || AW071596 || ||	-0.57	-0.9	-0.06	0.19	1.33	-0.08	-0.03	-0.52	-0.67	-0.88	-1.81	-0.79	-0.67	-0.11	0.26	0.65	0.37	0.59	0.01	1.14	0.19	0.29	-1.03	-0.14	-0.63	1.5	1.38	0.52	0.33	0.51	-0.47	0.71	1.06	-0.06	0.05	-0.92	-0.35	-0.1	0.37	-0.59	0.17	1.1	-0.42	-0.36	0.24	-0.96
IMAGE:725395	103362 || UBE2L6 || ubiquitin-conjugating enzyme E2L 6 || Hs.169895 || AA292031 || || 9246	-1.1	-0.91	-0.06	-0.36	1.47	-0.02	0.32	-0.67	-0.48	-0.65	-1.67	-0.26	0.05	0.06	-0.35	0.91	0.57	0.71	0.2	0.84	-0.1	0.49	-0.72	0.42	-0.52	0.99	1.22	0.18	-0.46	0.14	0.11	0.33	0.59	0	-0.46	-0.52	-0.34	0.01	0.45	-0.48	0.2	1.5	0.14	-0.23	-0.85	-0.78
IMAGE:263836	113615 || ZNF24 || zinc finger protein 24 (KOX 17) || Hs.183593 || H99766 || || 7572	-0.35	-0.26	0.67	-0.14	0.31	0.81	0.67	-1.34	-0.63	0.04	-1.26	-0.02	0.71	0.7	0.46	1.03	0.64	0.16	0.12	0.3	0.08	-0.45	0.7	0.48	0.41	0.69	0.03	1.18	0.87	-0.51	-0.01	0.86	0.1	0.28	-1.29	-0.62	-0.35	0.01	-0.01	-1	0.31	0.53	-0.18	-1.35	-1.95	-1.44
IMAGE:809910	178264 || IFITM3 || interferon induced transmembrane protein 3 (1-8U) || Hs.433414 || AA464416 || Interferon-inducible protein 1-8U || 10410	0.52	0.24	0.87	0.64	1.35	-0.24	0.5	-0.82	-0.86	-0.02	-1.3	0.23	0.1	0.51	0.31		0.51	-0.32	-0.18	0.14	-0.35	-0.72	0.44	0.71	0.4	0.61	-0.48	0.58	1.03	-1.05	0.13	1.42	0.41	0.42	-0.54	-0.69	-0.3	-0.77	0.52	-1.03	0.13	0.3	-0.91	-0.84	-0.21	-1.44
IMAGE:361899	98611 || ZNF187 || zinc finger protein 187 || Hs.237786 || AA001376 || || 7741	-0.28	-0.9	0.85	-0.3	0.94	1	0.98	-2.15	-0.93	-0.29	-1.67	0.66	0.33	1	0.75	1.43	0.78	0.44	-0.08	0.53	-0.19	-0.47	0.91	0.94	0.33	0.63	0.14	0.99	0.38	-0.93	0.85	1.03	0.55	-0.08	-1.38	-1.19	0.53	-0.22	-0.07	-2.34	0.49	0.15	0.08	-1.74	-0.84	-1.62
IMAGE:755599	102734 || PTS || 6-pyruvoyltetrahydropterin synthase || Hs.366 || AA419251 || || 5805	-0.27	-0.66	1.33	-0.06	1.89	-0.4	1.16	-2.79	-1.34	-0.75	-2.56	0.15	0.09	1.27	0.91	1.4	0.85	0.16	-0.33	0.81	-0.21	-0.56	1.51	0.94	0.85	2.17	1.25	1.26	0.56	-1.5	1.17	1.51	0.34	0.29	-2.33	-1.09	0.76	-0.48	-0.22	-3.04	0.59	-0.44	-0.09	-2.1	0.16	-2.06
IMAGE:510383	161106 || PTS || 6-pyruvoyltetrahydropterin synthase || Hs.366 || AA055586 || Interferon-inducible protein 9-27=interferon-induced 17kDa || 5805		-0.33	1.41	0.4	2.16	-0.23	0.7	-2.57	-1.44	-0.82	-2.37	0.16	-0.05	0.97	0.75	0.83	0.62	0.04	-0.43	0.39	-0.26	-0.62	1.64	1.02	0.91	1.92	1.02	1.45	1.18	-1.3	1.14	1.97	1.08	0.41	-1.64	-0.96	0.23	-0.59	-0.17	-2.43	0.5	-0.34	-0.37	-2.06	-1.19	-2.9
IMAGE:509641	110694 || PTS || 6-pyruvoyltetrahydropterin synthase || Hs.366 || AA058323 || Interferon-inducible protein 9-27=interferon-induced 17kDa || 5805	0.24	-0.1	1.36	0.28	2.41	-0.56	0.61	-2.26	-1.64	-0.87	-2.29	0.03	0.23	0.92	0.95	0.54	0.25	0.27	-0.31		-0.03	-1.06	1.47	1.01	1.24	2.23	1.05	1.77	1.11	-1.17	1.33	2.06	1.16	0.67	-1.56	-1.35	0.26	-0.83	-0.63	-2.59	0.35	-0.18	-0.71	-2.23	-1.11	-2.15
IMAGE:740117	178270 || IRF7 || interferon regulatory factor 7 || Hs.166120 || AA477347 || IRF-7=interferon regulatory factor-7 || 3665	0.3	0.37	0.9	-0.08	0.86	-0.4	0.65	-1.05	-1.05	-1	-0.65	0.04	0.3	0.21	0.58	-0.01	0.14	-0.04	-0.38	0.58	0.51	-0.39	0.58	0.57	0.37	1.48	0.69	0.76	0.64	-0.91	0.1	0.55	0.3	0.5	-1.28	-0.98	0.45	-0.32	-0.35	-1.54	0.13	0.17	-0.35	-1.43	-0.01	-0.59
IMAGE:1435137	102321 || KIAA1554 || KIAA1554 protein || Hs.17767 || AA857573 || || 57674	-0.15	-1.16	-0.19	0.21	1	-0.82	1.63	0.16	-0.81	0.46	-0.78	-0.22	-1.64	0.86	-0.03	1.25	1.29	-0.91	0.12	0.85	0.12	0.2	-1.15	1.14	0.25	0.28	1.67	2.03	0.15	0.62	-1.12	-0.24	-0.9	1.16	-0.57	-0.82	0.35	-0.03	-0.07	-1.89	0.7	-0.04	-0.75	-0.88	-1.21	-0.16
IMAGE:810326	104928 || GRP58 || **glucose regulated protein, 58kDa || Hs.13751 || AA464142 || || 2923	-0.44	-1.13	-0.28	0.12	1.01	-0.81	1.11	-0.18	-0.86	0.41	-0.64	-0.66	-0.7	0.6	-0.08	1.29	1.08	-0.72	-0.11	0.74	0.21	0.04	-0.55	1.62	0.04	0.57	1.5	2.21	0.18	0.55	-1.56	0.01	-0.6	1.07	-0.68	-0.45	0.31	-0.18	-0.23	-1.87	0.66	0.13	-0.73	-2.09	-0.29	0.41
IMAGE:50276	120833 || KIAA1554 || KIAA1554 protein || Hs.17767 || H17860 || || 57674	-0.36	-0.95	-0.38	-0.22	0.77	-0.4	1.05	-0.01	-0.63	0.97	-0.55	-0.56	0.01	0.42	-0.48	1.45	1.11	-0.53	-0.11	0.62	-0.59	0.58	0	1.3	-0.2	0.11	0.99	1.9	-0.31	0.51	-1.35	-0.14	-0.35	1.09	-0.83	-0.49	-0.06	0.37	0.28	-1.64	0.8	0.52	0	-1.06	-1.39	-1.38
IMAGE:166805	112361 || || || || R88878 || ||	-0.71	-0.59	0.34	0.4	1.89	-1.2	0.07	-1.84	-0.96	-0.8	0.29	0.34	-0.41	0.2	-0.14	0.96	0.67	0.18	-0.4	-0.54	-0.12	0.41	-0.07	0.6	-0.14	0.65	0.97	0.49	-0.52	0.19	0.02	0.61	-0.6		-0.36	-1.58	0.69	-0.53	0.42	-0.32	1.24	1.15	-0.92	-0.56	0.1	0.25
IMAGE:811000	109105 || LGALS3BP || lectin, galactoside-binding, soluble, 3 binding protein || Hs.79339 || AA485353 || || 3959	-0.43	-0.22	0.04	0.52	1.96	-1.22	0.33	-1.63	-1.79	-1.07	0.17	-0.13	0.05	0.21	0.34	0.67	0.11	0.31	-0.35	-0.51	0.25	-0.19	-0.51	0.8	-0.3	1.17	0.99	0.15	0.04	-0.14	-0.75	0.93	-0.48	1.15	0.06	-0.74	0.67	-0.81	0.2	-0.42	0.8	1.42	-0.93	-1.7	0.26	0.83
IMAGE:1552554	310622 || STAT2 || signal transducer and activator of transcription 2, 113kDa || Hs.72988 || AA927490 || || 6773	-0.6	0.44	-0.36	-0.43	1.01		1.56	-0.02	0.61	-0.78	0.11	-0.19	-0.19	0.52	-0.69	0.11	0.34	-1.28	-0.59	-0.35	-0.37	0.06	-0.41	0.66	-0.35	0.33	1.35	0.64	-0.48	-0.63	-0.11	-0.55	-1.09		-0.07	1.41		-0.13	0.67	-0.72	0.62	0.07	-0.91	-0.01	-0.17	0.89
IMAGE:1591941	224030 || STAT2 || signal transducer and activator of transcription 2, 113kDa || Hs.72988 || AA983252 || || 6773		-0.23	0.04	0.31	0.53	-0.14	1.35	-0.21	0.35	-0.4	-0.25	0.85	0.27	0.95	1.1	-0.1	0.23	-1.49	-0.33	-0.63	0.56	0.05	-0.21	0.22	-0.33	0.86	1.12	0.76	0.44	-0.23	-0.67	0.36	-1.31	-0.81	-0.08	1.01	-0.28	-0.15	-0.01	-0.45	0.43	-0.64	-0.9	-0.98	-1.43	0.61
IMAGE:811024	114879 || BST2 || bone marrow stromal cell antigen 2 || Hs.118110 || AA485371 || || 684	-0.12	-1.96	-0.14	-0.04	1.9	1.1	0.15	-0.02	0.24	-2.14	-0.09	-0.57	-0.47	-0.78	0.1	1.25	0.97	-1.31	-1.42	-0.67	-0.11	0.24	-0.24	2.36	-0.41	1.24	1.06	0.91	1.57	0.16	0.73	0.38	-0.23	-0.17	-2.64	-1	0.85	-0.65	-1.82	0.9	1	1.25	-0.73	0.04	-0.15	-0.57
IMAGE:811600	110748 || FOXJ1 || forkhead box J1 || Hs.93974 || AA454609 || || 2302	-1.36	-1.74	-0.87	-0.85	0.09	0.33	1.13	-1.76	0.35	-0.85		0.03	0.97	1.15	0.46	-0.17	1.74	0.42	0.08	-1.21	-0.68	-0.35	0.73	-1.45	-1.65	0.79	0.63	0.71	2.65	0.3	1.37	-0.39	-1.68	-2.95	0.17	0.16	0.16	-0.23	-0.04	1	1.69	0.27	1		-0.25	0.1
IMAGE:62263	120882 || ADAMTS1 || a disintegrin-like and metalloprotease (reprolysin type) with thrombospondin type 1 motif, 1 || Hs.8230 || T40309 || || 9510	-0.26	-0.12	-0.59	-0.28	0.78	-0.63	0.68		-0.68	-0.12			1.19	1.08	1.09	0.13	-0.07	-0.46	-0.97	-0.65	-0.92			0.19	-0.96	-0.88	1.58	-0.14	-0.33	0.5	0.19	-0.7	-1.25	-0.82		-0.18	1.17	-1.67	0.88	-0.9	1.27	0.15	-1.18		2.15	1.84
IMAGE:472185	107787 || ADAMTS1 || a disintegrin-like and metalloprotease (reprolysin type) with thrombospondin type 1 motif, 1 || Hs.8230 || AA057170 || || 9510	0.09	0.62	-0.1	0.74	1.15	-0.12	0.35	-2.16	-0.5	-0.25	-0.76	-1.5	0.56	1.26	2.76	0.26	-0.41	-0.63	-0.9	-0.2	-0.82	-2.18	-2	0.04	-0.64	-1.01	1.96	-0.32	0.8	1.8	0.85	-0.01	-0.63	-0.69	-2.38	-0.2	2.12	-1.97	0.94	-1.18	1.62	0.23	-1.75		2.82	2.4
IMAGE:144797	114187 || ADAMTS1 || a disintegrin-like and metalloprotease (reprolysin type) with thrombospondin type 1 motif, 1 || Hs.8230 || R76276 || || 9510	0.19	0.49	-0.27	0.62	1.16	0.1	0.61	-2.32	-0.66		-0.75	-1.43	1.54	1.2	2.93	0.26	-0.6	-0.53	-0.84	-0.48	-0.72	-2.04	-1.79	0.59	-0.84	-0.28	2.14	0.57	0.86	1.74	0.52	-0.02	-1.05	-0.48	-1.89	0.15	1.75	-2.05	0.84	-1.24	1.63	0	-1.49	-2.55	1.49	2.93
IMAGE:788232	105673 || SES2 || sestrin 2 || Hs.8026 || AA454079 || || 83667	-0.41	0.33	-0.37	0.67	0.33	-0.08		-1.28	-0.48	0.12	-0.13		0.16	-0.09	-0.5	-1.26	0.2	-0.87	-0.6	-1.44	-0.72	-0.61	0.34	0.62	-0.47	0.69	0.6	0.14	-0.77	0.59	0.89	0.36	-0.67	0.34	-0.71	-0.94	1.83	0.54	0.64	-0.42	0.42	0.36	2.7	-0.52	-0.22	0.56
IMAGE:789369	118167 || ID4 || inhibitor of DNA binding 4, dominant negative helix-loop-helix protein || Hs.34853 || AA453341 || || 3400	-0.23	0.88	-0.97	0.9	-0.63	0.39	-1.81	-1.66	-0.86	-0.06	-0.63	0.36	0.51	1.22	-0.69	-1	0.87	-0.22	0.88	-1.71	-0.7	-0.73	0.5	1.64	-0.91	1.63	1.59	-0.4	-0.91	0.11	0.58	-0.01	-2.59	0.67	0.3	0.02	2.01	2.12	1.36	-1.36	0.65	-1.12	-0.69	-1.09	1.48	0.34
IMAGE:788234	112938 || ID4 || inhibitor of DNA binding 4, dominant negative helix-loop-helix protein || Hs.34853 || AA452493 || || 3400	-0.27	0.54	-0.56	1.18	0.43	0.05	-1.63	-2.63	-0.53	0	-1.05	-0.37	1.24	1.14	-0.1	-1.68	0.86	-0.16	0.53	-2.15	-0.21	-0.51	1.14	1.96	-1	1.87	1.22	-0.11	-0.52	0.28	1.53	0.25	-3.62	1.14	-0.18	0.2	2.2	1.62	1.88	-2.02	-0.12	-0.67	-0.02	-1.91	0.27	0.48
IMAGE:1567985	116127 || || || || AA975922 || ||	-0.57	0.8	-0.71	0.68	0.21	0.38	-2.33	-2.46	-0.58	0.22	-1.05	0.93	1.33	1.66	-0.56	-0.89	0.92	0.06	1.02	-2.2	0.06	-0.41	0.84	1.81	-0.81	1.53	1.17	-0.22	-0.37	0.54	0.97	0.66	-3.45	0.87	0.29	-0.12	2.08	2.49	1.66	-0.99	0.97	-1.12	-0.87	-2.65	-1.01	-0.78
IMAGE:815057	318363 || FLJ10652 || hypothetical protein FLJ10652 || Hs.236844 || AA465171 || || 55196	-1.04	-1.66	-0.06	1.43	0.2	-0.4	-0.35	0.28	0.12	-0.23	-0.29	-0.24	0.88	1.33	0.61	-1.22	-0.01		-1.24	-1.55	-1.7	1.57	1.16	-0.5	0.49	0.7	0.35	0.5	-0.2	-1.28	0.64	-0.06	-1.58	-0.95	0.17	0.31	1.29	1.13	1.82	0.21	0.95	0.22	-0.28	-1.16	0.24	-0.55
IMAGE:2124782	330407 || || Homo sapiens mRNA; cDNA DKFZp564H1663 (from clone DKFZp564H1663), mRNA sequence || Hs.137206 || AI492887 || ||	-1.01	-0.65	-0.47	1.85	0.65	-1.45			-0.86		0.16	0.22	1.28	0.74	1.15	-1.84	0.15	0.49	-0.66	-1.23		1.09	1.07	0.05	0.39		-0.12	0.17	1.14	-1.93	2.25	0.42	-2.14	-1.17	-0.52	-1.19	0.25	0.17	-0.21	-0.06	0.55	0	-0.87		1.19	1.03
IMAGE:252274	224260 || BICD1 || Bicaudal D homolog 1 (Drosophila) || Hs.164975 || H87151 || || 636	-1.32	-0.29	0.02	1.48	0.18	-0.53			-1.66	-0.69	-1.16	0.02	0.88	1.11	0.8		-0.09	0.05	0.19	-0.44		0.57	-0.7	-0.3	0.32	-0.55	-0.51	0.22	0.1	-0.19	1.24	-0.32	-0.36	-0.88		-1.42	0.38	1.22	1.58	-0.21	0.81	-0.18	0.28	-0.55	0.75	0.03
IMAGE:502778	223079 || || Homo sapiens cDNA FLJ37347 fis, clone BRAMY2021523, mRNA sequence || Hs.41269 || AA126261 || ||		-0.3	-0.09	1.18	0.11	-1.18			-0.35	-0.74	-0.8	0.15	1.52	1.61			0.02	-0.11	-0.51		-0.1		0.2	0.11	-0.51	-0.24	-1.19	0.09	0.9	0.39	0.44	0.58	-1.4		0.23	-0.06	-0.22	1.43	0.27	0.22	0.63	-0.88	-1.97	-1	1.18	0.46
IMAGE:307304	106833 || STK38L || serine/threonine kinase 38 like || Hs.184523 || N93455 || || 23012	-0.61	1.02	0.37	0.57	-0.11		-0.11	-0.64	0.44	-0.24		-0.3	0.66	1.65	0.26	-2.08	0.15	0.41	0.12	0.11	-0.3	-0.34	-0.27	0.14	0.07	-0.4	-0.21	0.16	0.27	-0.45	0.77	0.98	-0.36	-0.79	0.22	-0.78	-0.04	0.7	0.5	-0.16	0.76	-0.75	-0.39	-1.39	0.09	0.2
IMAGE:491545	105566 || STK38L || **serine/threonine kinase 38 like || Hs.184523 || AA148542 || || 23012	-0.83	0.27	0.03	0.5	-0.2	1.06	-0.23	-0.4	0.62	-0.04	-1.1	0.4	1.39	2.13	0.64		0.43	-0.03	0.14	-0.17	-0.19	-0.49	0.26	-0.03	-0.27	-0.93	-0.71	0.12	0.27	-1.04	0.08	1.23	-0.23	-1.58	-0.21	-1.11	0.11	0.97	0.84	-0.12	0.52	-0.55	-0.3		-0.87	-0.35
IMAGE:782203	104366 || || Homo sapiens cDNA FLJ33469 fis, clone BRAMY2002005, mRNA sequence || Hs.376743 || AA431972 || ||	-1.05	-0.75	-0.71	1.15	-0.44	0.49	-0.12	-0.58	0.08	-0.05	-0.32		1.87	1.38	1.09	-1.33	0.41	-0.19	0.14	-0.44	-0.12	-0.75	-0.7	-0.04	-0.62	-0.28	0.03	0.65	1.14	-0.19	0.51	1.35	-0.04	-0.05	-0.88	-1.04	0.1	0.63	0.62	-0.51	0.41	-0.44	0.26	-0.43	-0.05	-0.19
IMAGE:1558655	226414 || ASRGL1 || asparaginase like 1 || Hs.7331 || AA976561 || || 80150	-1.94		0.28	0.38	0.45	-0.83	0.67	-1.47	-2.76	0.65		-1.12	1.77	1.53	1.32	1.44	1.15	-1.85	-1.57	-1.17		-1.25	1.58	0.08	0.14	1.28		0.98	2.63	1.02	0.68		-2.02	-1.16		-0.26	1.67	1.27	-0.45	-1.86	0.23	-0.84		-0.55	0.36	-0.6
IMAGE:525775	220618 || PRDM4 || PR domain containing 4 || Hs.21807 || AA074438 || || 11108	-0.13	-0.25	-0.09	1.1	0.86	-0.89	-0.03	-0.77	-0.97	0.3	-0.29		1.36	1.56	0.87	0.25	-0.62	-0.49	-0.17	-0.8	-0.72	-0.36	-0.62	-0.17	0.06	1.5	0.54	0.8	1.98	-0.2	0.03	-0.32	-0.04	0	-0.48	-0.6	0.24	0.09	0.74	-0.89	-0.9	-0.24	-0.26	-0.74	0.19	-0.58
IMAGE:1455603	223855 || FLJ12428 || hypothetical protein FLJ12428 || Hs.87729 || AA863125 || || 64798	0	0.05	0.15	1.46	1.17		0.43	-1.97	-1.43	0.63	-0.43		3.02	2.48			-1.91	-0.5		-1.73	-1.04	-0.7	0.03	-0.37	0.22	2.47	0.87	1.18	3.08		-0.33		-1.66	0.01	-2.01	-2.35	0.16	0.25	1.27	-0.42	-1.27	-1.71	-0.24	0.79	0.78	-0.37
IMAGE:562318	224653 || FLJ12428 || **hypothetical protein FLJ12428 || Hs.87729 || AA211761 || || 64798	-0.06	0.09	-0.22	1.03	0.96		0.18	-1.29	-1.1	0.36	-0.64		1.68	1.84	0.66	0.16	-1.11	-0.14	-0.51	-1.52			0.49	-0.03	0.29	2.66	1.15	0.94	2.09	0.17	-0.02	-0.06	-0.8	-0.39	-0.98	-1.28	-0.06	-0.44	0.67	-0.28	-0.76	-1.8	-0.71	-1.8	0.6	0.12
IMAGE:50295	98802 || KIAA0417 || KIAA0417 gene product || Hs.12385 || H17165 || || 9893	-0.15	0.05	0.52	0.16	-0.21	-0.05	-1.17	-1.68	-1.06	-0.74	0.58	-0.69	2.2	2.07		-0.57	1.17	0.68	0.51	-1.75	-0.56	0.04	0.53	1.17	0.83	0.44	0.48	0.81	1.61			-0.6	-1.99	-0.36	0.05	-0.39		-1.99	1.07	-0.3	0.11	-0.69	-0.29	-1.07	0.61	0.52
IMAGE:795771	119606 || LOC96626 || pinch-2 || Hs.285130 || AA460330 || || 96626	-0.92	-0.2	0.68	-0.51	2.04	0.22	-0.75	-1.08	-2.44	-1.03			2.69	2.14		0.69	1.28	-0.06	0.11	-1.37	-1.47	0.54	-1.51	2.29	-0.61	-0.05	-0.02	0.71	1.44	0.91	-0.51	-1.48	-1.38	0.15	-1.04	-0.55	-0.77	-0.36	-0.18	-1.05	-0.48	0.1	2.98	-0.74	0.75	0.66
IMAGE:811562	99755 || || Homo sapiens mRNA full length insert cDNA clone EUROIMAGE 44260, mRNA sequence || Hs.374181 || AA454591 || ||	0.12	-0.88	0.57	0.16	0.86	0.09		-1.78	-0.7	-0.32			1.37	0.83		-0.31	0.58	-0.32	-0.19	-0.34		0.5	-0.44	1.88	-0.41	0.58	0.09	-0.88	1.1	0.77	-0.17	-0.35	-0.79		-0.44	-0.89	-0.32	-0.28	0.81	0.68	-0.17	-0.31				-0.7
IMAGE:1475595	112423 || ALPL || alkaline phosphatase, liver/bone/kidney || Hs.250769 || AA873885 || || 249		-0.22	-0.16	1.06	1.33	-0.14		-0.87	-1.33	-1.83			0.61	0.42		-0.6	0.07	-0.68		-1.03			-0.59	1.89	-0.93	-0.04	-0.95	0.94	2.84	1.63	2.62	-0.51	-0.99	-0.28	-0.11	-0.89	-0.7	-1.27	1.32	0.84	-0.88	0.01	-1.65	0.2	1.26	-0.32
IMAGE:785819	310090 || || Homo sapiens cDNA: FLJ21243 fis, clone COL01164, mRNA sequence || Hs.268016 || AA449060 || ||	-1.38		-0.69	0.32	2.11	0.41	0.09	-1.27	-1.21	-0.86	0.57		0.41	0.02	0.02	-0.38	0.18	-0.1	-0.43	-0.93	0.05	0.29	0.16	0.48	-1.29	0.91	0.56	0.32	1.68	0.42	-0.11	0.36	-0.35	-0.29	-0.12	-0.96	-0.65	0.67	0.15	0.01	1.19	-0.69	-0.67		1.18
IMAGE:307506	310608 || || **Homo sapiens cDNA FLJ40855 fis, clone TRACH2016317, highly similar to HOMEOBOX PROTEIN MEIS1, mRNA sequence || Hs.378711 || N95243 || ||	-0.52	-0.54	1.21	-0.78	1.04	1.08	-2.91	-1.89	0.63	-0.4	0.48	-0.73	0.61	0.14		-0.58	0.12	-0.61	-0.58	-1.06	-1.24	0.89	0.99	1.06	0.15	1.28	0.34	-0.06	0.6	-0.81	0.35	0.46	-1.09	-1.31	-0.69	0.17	-0.14	1.72	2.18	1.39	0.03	-0.31	-0.25	-2.13	1.56	0.02
IMAGE:503338	108224 || WT1 || Wilms tumor 1 || Hs.1145 || AA130187 || || 7490	-1.43	-1.14	0.69	-0.35	0.6	1.79	-2.57		0.53	-0.71	-0.21		1.53	1.15		-0.78	1.25	1.59	1.2	-0.74	-0.91	0.61	0.22	0.6	0	0.69	1.05	-0.17	1.09	-1.31	-0.31	-0.83	-0.78	-1.24	-1.39	-1.28	-0.22	0.77	1.23	0.52	0.56	-0.52	0.22	-1.5	0.66	-0.12
IMAGE:2488265	331186 || SEMA3F || sema domain, immunoglobulin domain (Ig), short basic domain, secreted, (semaphorin) 3F || Hs.32981 || AI970855 || || 6405	-0.26	-1.05	1.33	0.04	0.37	0.17		-0.9	-0.45	-0.74	0.49		1.02	-0.14		-1.32	1.61	-0.41	0.56	-1.7	-0.97	0.74	0.05	2.19	1.54	0.75	1.02	0.11	0.37	-0.4	-0.17	-1.73	-0.22	-1.14	-1.61	-0.13	0.44	1.18	0.69	0.04	0.32	-0.1	-1.2	-1.23	0.98	-0.08
IMAGE:809526	109061 || SEMA3F || sema domain, immunoglobulin domain (Ig), short basic domain, secreted, (semaphorin) 3F || Hs.32981 || AA454570 || || 6405	-0.06	-0.84	1.64		0.35			-1.06	0.33	-0.29			0.67	-0.55	-1.18		1.09	0.14	0.43	-1.13			0.51	1.43	1.6	0	0.72	-0.72	-0.53	0.08	0.63	-2.04	-0.05	-1.7		0.34	-0.28	0.86	0.69	0.18	-0.04	0.29	-1.19	-0.44	0.03	0.23
IMAGE:767236	115982 || || **Homo sapiens cDNA FLJ35825 fis, clone TESTI2006360, mRNA sequence || Hs.376516 || AA418466 || ||	-0.21	-0.58	0.28	1.43	0.67		0.05	-0.35	-0.99	-0.67	-0.43		-0.2	-0.09	0.75	-0.4	0.43	-0.15		-0.73	-0.08				0.6	-0.02	0.89	0.85	0.99	0.3	0.72		0.35	-3.02	0.06	0.12	-0.21	0.11	-0.64	-1.34	0.5	0.66	0.36	0.39	-0.2	-0.19
IMAGE:813828	118685 || KIAA0367 || KIAA0367 protein || Hs.23311 || AA447773 || || 23273	-1.08	0.03	-0.4	1.57		0.04	-0.19	0.63	1.17	-0.37			0.81	1.77	0.01	-0.41	-0.44	-0.43	-0.96	-1.35	-0.98	-1.01		-1.24	0.95	1.34	1.78	0.08	0.43	-0.74	-0.07		0.09		-0.36	0.22	0.05	0.41	0.04	-2.04	0.3	-0.22	0.94		-0.37	0.13
IMAGE:267464	224917 || || **Homo sapiens, clone IMAGE:4722066, mRNA, mRNA sequence || Hs.390347 || N25242 || ||	-0.95	-0.55		1.1	0.51		2.26	-1.41	0.21	0.1			0.54	0.51	1.31	-0.84	-0.52		-1.11			0.13	0.06	-0.16	-0.07	-0.08	-0.81	0.61	0.49	0.74	-0.06	-0.19	0.48	1.03	-0.76	0.7	-1.25	0.88	-0.04	-0.54	0.37	-0.77	-1.64			-0.16
IMAGE:795378	98764 || || Homo sapiens, clone IMAGE:4722066, mRNA, mRNA sequence || Hs.390347 || AA453495 || ||	-1.25	-1.49	-1.5	0.12	0.67		2.85	-0.56	0.88	0.19	-0.7		1.26	1.23	0.56	-0.69	-0.25	-0.82	-1.2		-0.12	0.62	0.73	0.05	-0.31	0.04	-0.67	0.25	-0.05	0.73	0.47	-0.64	-0.25	0.76		0.69	-0.41	1.48	0.86	-0.38	0	-0.44	-1.49		-1.1	-0.17
IMAGE:1605784	312684 || SYNE-2 || synaptic nuclei expressed gene 2 || Hs.57749 || AA996286 || || 23224	0.15	-0.99	-0.74	0.16	-0.15	-0.43	1.23	-1.53	0.73	0.55	-0.45		0.78	0.06	-0.32	1.18	0.01	-0.03	0.14	-0.29	0.32	0.66	0.95	0.67	-0.58	0.7	0.28	0.62	-0.45	0.3	-0.75	-0.09	0.11	0.47	0.18	0.58	-0.45	0.7	-0.39	-1.47	-0.53	0.49	0.66	-0.67	-1.57	-0.63
IMAGE:365665	104985 || || ESTs, Weakly similar to S10590 cysteine proteinase (EC 3.4.22.-) - human [H.sapiens] || Hs.61311 || AA025386 || ||	0.56	-1.45	-0.35	0.2	-0.1	-0.42	1.96	-0.01	-0.46	0.33	-0.72	-0.22	0.48	0.57	-0.11	0.7	0.29	-0.11		0.46	-0.02	0.76	0.77	0.36	-0.67	0.13	-0.33	-0.03	-0.15	0.06	-0.34	0.02	-0.05	0.24	-0.38	-0.03	0.1	0.55	0.93	-1	-0.05	0.23	0.03	-0.42	-0.94	-1.56
IMAGE:810037	114666 || ZNF297 || zinc finger protein 297 || Hs.206770 || AA455280 || || 9278		-0.77	0.13	0.72	-0.21	-0.46	1.9	0.74	-0.57	0.56	-1.02	-0.52	-0.2	-0.25	0.33	0.31	0.1	-0.11	-0.22	0.94	0.33	0.37	0.58	0.21	-0.24	0.52	0	0.45	0.23	-0.19	0.07	0.03	0.43	0.82	0.01	-0.5	-0.09	0.54	0.15	-1.5	-0.38	-0.28	-0.25	-0.33	-0.46	-1.81
IMAGE:324225	116761 || RARRES3 || retinoic acid receptor responder (tazarotene induced) 3 || Hs.17466 || W47350 || || 5920	1.58	-1.46	-0.21	0.89	0.15	-0.47	3.01	1.13	-1.3	0.24	-0.9	-0.41	0.13	0.08	0.31	0.76	0.39	-0.41	-0.6	1.04	0.59	0.9	0.92	0.48	-0.82	0.83	0.84	0.13	0.26	-1.37	-1.17	-0.17	-0.01	1.18	-0.25	-0.43	-0.06	0.93	0.26	-2.61	-0.54	-0.22	-0.85	-1.35	-0.41	-0.85
IMAGE:280950	226038 || SRI || sorcin || Hs.422340 || N50843 || || 6717	-0.07		-1.11	0.23			0.67	-1.18	-0.22	0.44	1.08		-0.44	0.09	0.46		1.18	0.45	-0.42	1.35		1.49	0.53	-0.13	-1	0.05	-0.16	-0.78	-0.52		-0.01	0.54	-0.17		-0.59	0.07	-0.16	0.08	0.59	-1.34	-0.82	0.55	0.59	0.28	-0.63	-0.8
IMAGE:25360	223053 || C21orf97 || chromosome 21 open reading frame 97 || Hs.4746 || R12141 || || 60683	0.05	-0.96	-0.39	-0.04	-0.44	0.1	1.47	0.37	0.14	0.49	0.14	-0.13	0.42	1.42	-0.12		-0.43	-0.17	0.15	1.61	0.38	0.59	0.13	-0.34	-0.06	-0.55	-0.89	0.36	-1.09	0.46	-0.33	0.44	-0.29	-0.29	-1.32	0.23	-0.02	-0.24	0.38	-0.26	-0.01	0.28	0.67	-0.81	-1.16	0.08
IMAGE:1568169	317737 || KIAA1608 || KIAA1608 protein || Hs.300842 || AA931641 || || 57706		-0.67	0.45	-0.2		-0.44	0.17	0.8	0.17	0.23			1.39	1.5	-0.33	-0.67	0.61	-0.23	0.02	0.87		1.41	0.43	0.01	0.62	-1.2		-0.4	-1.13	-0.45	0.09	1.78	-0.29			-0.69	0.68	-0.47	-0.38	-1.26	-0.66	-0.26	0.42		-1.22	-0.77
IMAGE:1636176	223720 || PLXNB2 || plexin B2 || Hs.3989 || AI016039 || || 23654	0.09	-0.67	-0.07	0.25	-0.23	-0.81	0.11	-0.37	-0.11	-0.02	1.42	1.04	0.54	0.24	0.32	0.1	1.19	-0.3	0.21	0.59	-0.04	0.98	0.64	0.31	0.11	-1.06	0.49	-0.57	-0.31	-0.65	-0.99	1.61	-0.6	0.02	-0.5	0.74	-0.15	-0.06	-0.23	0.05	-0.08	-0.66	0.23	-2.48	-0.3	-0.19
IMAGE:752631	109661 || FGFR3 || fibroblast growth factor receptor 3 (achondroplasia, thanatophoric dwarfism) || Hs.1420 || AA417654 || FGFR3=Fibroblast growth factor receptor 3 || 2261	-0.42	-0.41	-0.4	-0.28	-0.44	0.46	0.99	-0.53	-1.2	-0.39	1.55	-0.27	0.13	-0.06	1.15		0.68	-0.04	0.36	-0.35	-0.16	1.21	1.24	0.4	0.43	-0.62	-0.3	-0.32	-0.41	0.54	-0.52	1.72	0.12	-0.26	-1.03	-0.72	-0.78	-0.55			1.41	0.33	-0.11	-1.3	-0.18	-0.68
IMAGE:196012	225594 || GLS || glutaminase || Hs.239189 || R89349 || || 2744	-0.86	0.11	-0.56	0.38	0.06	0.13	0.23	0.22	-0.72	0.09	0.86		-0.18	-0.76	0.54	0.42	0.23	1.32	0.68	-1.36		-0.04		-0.54	0.28	-0.29	2.27	0.83	-1.46	1.07	-0.13	1.24	0.01	-0.19	-0.54	-0.81	-0.01	-0.9	-0.39		-0.31	0.01	-0.62	-0.25	-0.14	0.02
KR:8	472872 || || || || || ||	-0.2	-0.73	1	0.09	0.34	-0.78	0.97	-0.11	-0.15	0.54	0.48	0.1	-1.15	-1.03	0.01	1.36	-0.37	0.44	1.5	1.03	-1.44	-0.46	-0.52	-0.26	0.12	0.05	-0.03	0.51	0.28	0	0.62	0.21	0.17	0.45	-0.87	0.52	0.82	-1.11	0.05	-0.29	-0.62	-0.37	-0.55	-0.61	-0.44	0.36
*mitoch. cont. IMAGE:1161030	433309 || || *mitoch. cont. EST || || || ||	0.45	-0.18	1.09	0.56	0.69	-0.8	1.14	0.5	-0.14	-0.15	-0.4	0.13	-0.92	-1.68	0.39	0.96	0.01	0.53	1.67	1.84	0.09	-1.27	-1.59	-0.15	0.44		0.09	0.58	0.74	-0.22	0.66	0.08	0	0.89	-0.33	-0.35	1.02	-1.22	-0.42	-0.96	-0.42	-1.12	-1.99	-0.49	-0.54	0.74
IMAGE:129986	316084 || || ESTs, Weakly similar to hypothetical protein FLJ20234 [Homo sapiens] [H.sapiens] || Hs.408313 || R19275 || ||	-0.38	-0.59	0.03	-0.21	-0.23	-1.2	1.68	-0.35	-1.04	0.96		-0.78	-0.52	-0.59	0.39	0.15	-0.51	1.18	1.76	0.85	0.63	-1.05	-0.98	0.41	0.59	-0.69	1.97	0.36	-0.37	0.26	-0.6	0.56	0.08	0.4	-0.62		1.09	-0.54	0.31	0.1	-0.59	-0.22	-0.56	-0.96	-0.62	0.39
*mitoch. cont. IMAGE:484576	433344 || || *mitoch. cont. cellular retinoic acid-binding protein 2 || || || ||	0.55	-0.79	0.71	-0.18	0.12	0.54	0.42	-0.24	-1.03	0.11	-0.16	0.56	-0.17	0.81	0.69	-0.62	1.14	0.59	2.11	0.43	0.25	-1.28	-1.14	0.7	0.51	0.47	0.91	0.53	0.27	0.63	-0.31	0.15	0.36	-0.76	-0.1	-0.1	-0.01	0.24	0.25	1.04	-0.04	-0.25	-0.59	-3.31	-2.44	-1.47
KR:2	472876 || || || || || ||	-0.95	-1.09	1.03	0	0.9	0.09	1.38	-1.21	-0.65	0.17	0.46	0.62	-1.24	0.16	0.37	-0.44	0.82	0.44	1.91	0.56	-0.06	-1.3	-1.02	0.23	0.99	-0.58	0.77	0.8	0	0.98	-0.06	-0.52	0.28	0.5	0.87	0.09	0.37	-0.57	-0.34	-0.1	-0.58	-0.23	-0.17	-1.8	-0.94	-0.9
*mitoch. cont. IMAGE:1635162	433325 || || *mitoch. cont. || || || ||	-1.11	-1.36	1.4	0.07	0.43		1.15	-0.97	-0.07	-0.24		1.26	-0.68	0.57	0.23	-0.3	0.65	0.15	1.53	0.12	-0.54	-0.8		0.6	0.65	-0.98	0.8	0.99	0.41	0.94	0.2	-0.05	-0.83	-0.43	0.07	0.74	0.27	-0.82	0.04	0.19	-0.37	-0.81	-0.57	-1.1	-1.25	-0.15
KR:1	472868 || || || || || ||	-1.18	-1.11	0.73	0.11	0.72		1.44	-1.4	-0.62	-0.49	0.38	0.56	-1.12	0.15	-0.09	-0.33	1.01	0.63	2.15	0.42	-0.26	-1.04	-0.4	0.67	0.65	-0.33	0.91	0.98	0.08	0.76	-0.14	0	-0.34	-0.16	0.12	1	0.53	-0.68	-0.06	0.42	-0.52	-0.15	-0.64	-2.73	-0.81	0.05
*mitoch. cont. IMAGE:60298	433354 || || *mitoch. cont. **Homo sapiens cDNA FLJ32297 fis, clone PROST2001899, highly similar to Human Rar protein mRNA || || || ||	-1.46		0.83	0.12	0.77	-0.56	1.56	-1.45	-1.08	-0.55	0.14	0.58	-0.63	0.22	0.18		0.77	0.59	1.47	0.01	-0.14	-1.45	-0.84	0.29	0.71	-0.1	0.84	1.02	0.2	0.79		0.16	-0.25	-0.09	0.05	0.92	0.76	-1.2	0.23	0.05	-0.4	0.11	-0.47	-2.24	-1.12	0.61
*mitoch. cont. IMAGE:565294	433351 || || *mitoch. cont. ESTs || || || ||	-1.33	-0.92	0.95	0.26	0.95		1.64	-1	-0.69	-0.72	0.68	0.78	-0.5	0.35	0.02	-0.58	0.89	0.74	1.89	0.61	0	-1.11	-1.22	0.77	0.88	-1.05	1.13	0.97	0.29	1.08	0.04	-0.01	-0.42	0.08	0.12	0.8	0.68	-0.92	-0.12	0.32	-0.69	-0.11	-0.71	-1.84	-3	-0.12
*mitoch. cont. IMAGE:1010056	433300 || || *mitoch. cont. ESTs || || || ||	-0.87	-1.14	1.04	0.02	0.25	0.13	1.74	-1.22	0.08	0.29	0.52	0.91	-0.95	0.17	-0.37	0.14	0.77	0.62	1.78	0.21	-0.19	-0.69	-0.82	0.43	0.42	-0.46	0.47	0.68	-0.36	0.89	0.29	-0.44	-0.13	-0.5	-0.12	0.47	0.57	-0.4	0.37	0.53	-0.75	0.04	-0.22	-1.34	-2.74	0.08
*mitoch. cont. IMAGE:1169042	433310 || || *mitoch. cont. EST || || || ||	-1.41	-1.35	0.73	-0.1	0.51	0.33	1.42	-1.05	-0.36	0.13	0.5	1.05	0.04	0.52	-0.42	-0.04	1.06	0.51	1.89	0.13	-0.36	-0.91	-0.23	0.35	0.34	-0.57	0.44	0.64	-0.12	0.76	-0.25	-0.13	-0.27	-0.43	-0.08	0.77	0.71	-0.68	0.29	0.53	-0.57	0.33	-0.33	-1.11	-3.97	0.81
*mitoch. cont. IMAGE:1665768	433328 || || *mitoch. cont. wingless-type MMTV integration site family, member 5A || || || ||	-1.23	-1.06	0.67	-0.2	0.64	0.45	1.19	-1.58	-0.42	-0.08	0.46	1.12	-0.6	0.5	-0.27	-0.25	1.13	0.48	2.36	0.25	-0.18	-0.88	-0.21	0.38	0.59	-0.3	0.84	0.71	-0.14	0.78	-0.31	-0.09	-0.45	-0.21	0.29	0.96	0.59	-0.56	0.31	0.59	-0.35	-0.15	-0.64	-1.95	-3.28
*mitoch. cont. IMAGE:2005250	433336 || || *mitoch. cont. platelet-derived growth factor receptor, beta polypeptide || || || ||	-1.28	-1.23	0.82	-0.22	0.65	0.26	1.2	-1.61	-0.71	0.14	0.49	0.98	-0.37	0.75	-0.31	-0.31	1.13	0.46	1.79	0.36	-0.26	-0.88	-0.34	0.4	0.58	-0.19	0.63	0.81	0.06	0.87	-0.16	-0.36	-0.45	-0.16	0.18	1.12	0.81	-0.6	0.17	0.36	-0.43	-0.25	-0.25	-2.16	-3.05	0.43
*mitoch. cont. IMAGE:202154	433337 || || *mitoch. cont. ESTs || || || ||	-1.13	-1	0.34	-0.14	0.62	0.38	1.5	-1.36	-0.41	0.56	0.12	0.58	-0.1	0.51	-0.38	-0.1	0.86	0.69	1.87	0.32	-0.16	-0.82	-0.28	0.43	0.31	-0.25	0.7	0.69	0.05	0.56	-0.76	-0.16	-0.61	-0.28	0.25	1.03	0.22	-0.54	0.34	0.41	-0.41	-0.28	-0.54	-2.29	-1.86	0.5
*mitoch. cont. IMAGE:1569263	433316 || || *mitoch. cont. ESTs || || || ||	-1.35	-1.24	0.57	-0.25	0.35	0.15	1.57	-1.47	-0.39	0.19	0.17	0.77	-0.07	0.31	-0.39	-0.12	1.02	0.25	2.07	0.28	-0.22	-0.87	-0.25	0.28	0.41	-0.43	0.31	0.41	-0.35	0.62	0.02	-0.45	-0.75	-0.42	0.03	0.73	0.81	-0.71	0.17	0.33	-0.56	-0.13	-0.47		-1.07	0.21
*mitoch. cont. IMAGE:950615	433374 || || *mitoch. cont. || || || ||	-1.41	-1.47	0.8	-0.26	0.62		1.03	-0.78	-0.3	0.21	0.46	1.14	-0.19	0.47	-0.35	-0.15	1.18	0.54	1.52	0.48	-0.35	-0.83	-0.1	0.32	0.52	-0.62	0.37	0.61	-0.4	0.77	-0.14	-0.36	-0.67	-0.22	0.14	0.9	0.36	-0.83	0.09	0.45	-0.43	0.01	-0.36	-1.03	-1.02	-0.62
IMAGE:1569263	102212 || || ESTs || Hs.128317 || AA973568 || ||	-1.36	-1.38	0.76	-0.02	0.45	0.09	1.81	-1.54	-0.27	0.27	0.43	1.09	0.12	0.51	-0.47	-0.15	1.31	0.75	2.09	0.21	-0.18	-0.91	-0.24	0.42	0.14	-0.77	0.5	0.66	-0.61	0.78	0.17	-0.69	-0.51	-0.55	-0.09	0.6	0.76	-0.58	0.28	0.5	-0.72	0.14	0.05	-1.03	-1.77	-1.24
KR:3	472865 || || || || || ||	-0.92	-0.99	1.19	0.24	0.8	-0.44	1.79	-0.68	-0.4	-0.09	0.82	0.68	-2.2	-0.15	0.47	-0.34	-0.22	0.66	1.5	0.72	0.75	-0.56	0.11	0	0.44	-1.23	0.16	0.87	0.65	0.68	0.43	0.09	-0.11	0.43	0.42	-0.04	0.39	-0.61	0.09	-0.03	-0.86	-0.4	-0.49	-0.75	-2.45	-0.23
*mitoch. cont. IMAGE:1590114	433320 || || *mitoch. cont. **ESTs, Weakly similar to A46010 X-linked retinopathy protein [H.sapiens] || || || ||	-0.58	-0.19	0.89	0.96	0.49	-0.81	1.02	-0.96	-0.48	0.06	0.42	-0.57	-1.07	-1.18	0.76	0.02	-0.44	0.22	1.3	0.35	1.51	-1.01	-0.94	0.1	0.15	0.14	1.31	0.93	0.85	0.29	0.95	0.98	1.06	0.54		-0.4	-0.13	-1.62	-0.56	-0.07	-0.95	-0.46	-0.64	-2.07		-0.18
*mitoch. cont. IMAGE:1425266	433315 || || *mitoch. cont. || || || ||	-0.95	0.14	0.55	0.42	0.46		1.18		-0.68		-0.03	-0.16	-2.09	-1.1	0.24	-0.46	0.02	0.08	1.37	0.56	1.4			-0.14	-0.12	-0.5	1.12	0.42	0.21	0.16	-0.17	0.2	0.67	0.26	-0.62	-0.47	0.2		-0.68		-0.99	-0.39	-0.73			0.46
*mitoch. cont. IMAGE:770969	433360 || || *mitoch. cont. hypothetical protein DKFZp434G0920 || || || ||	-0.81	-0.16	0.52	0.44	0.68	-0.39	0.94	-0.79	-0.44		0.43	0.17	-1.09	-1	0.47	-0.08	0.18	0.25	1.48	0.25	1.44	-0.85	-0.19	0.19	-0.14	-0.41	1.27	0.61	0.52	0.21	-0.27	0.31	0.4	0.2	-0.1	-0.31	-0.6	-1.48	-0.37	0.02	-0.84	-0.56	-0.43	-0.62	-0.1	0.9
*mitoch. cont. IMAGE:725914	433356 || || *mitoch. cont. ESTs || || || ||	-0.92	-0.08	0.64	0.29	1.11	-0.95	1.28	-1.02	-0.76	0.33	0.46	0.08	-1.35	-1.15	0.92	-0.31	-0.29	0.69	1.58	-0.02	1.66	-1.11	-0.73	-0.2	0.08	-0.11	1.36	0.59	0.26	0.84	-0.22	0.25	0.78	0.58		0.03	0.22	-1.74	-0.63	-0.2	-0.77	-0.17	-0.41	-1.72		0.98
KR:5	472869 || || || || || ||	-1	-0.31	0.49	0.23	0.47	-0.37	0.93	-0.56	-0.22	1.08	0.58	0.53	-1.21	-1.13	0.19	0.44	0.56	0.28	1.64	0.29	1.39	-0.82	-0.71	0.13	-0.33	-0.41	1.11	0.58	0.36	-0.05	-0.46	0.3	0.45	0.65	-0.36	-0.43	0.07	-1.31	-0.07	0.11	-1	0	-0.98	-1.9		0.81
*mitoch. cont. IMAGE:1590916	433322 || || *mitoch. cont. || || || ||	-0.74	-0.15	0.76	0.5	0.49	-0.5	1.01	-0.86	-0.09	0.82	0.57	0.56	-1.17	-1.19	0.71	0.54	0.22	0.14	1.52	0.48	1.67	-0.76	-0.46	0.16	-0.38	-0.36	1.09	0.81	0.61	0.23	-0.18	0.65	0.56	0.38	-0.22	-0.41	-0.05	-1.25	-0.38	0.18	-0.9	-0.51	-0.24	-1.75	-2.36	0.41
KR:6	472875 || || || || || ||	-1.07	-0.31	0.7	0.5	0.52	-0.5	1.14	-0.31	-0.04	0.47	0.58	0.88	-1.2	-1.22	0.61	0.55	-0.03	0.12	1.55	0.71	1.49	-0.85	-0.51	0.05	-0.37	-0.62	0.12	0.51	0.25	0.17	0.31	0.52	1.01	0.17	-0.54	-0.54	0.1	-1.41	-0.12	0.19	-0.92	0	-0.19	-1.61	-0.96	0.03
*mitoch. cont. IMAGE:1574720	433319 || || *mitoch. cont. || || || ||	-0.92	-0.44	0.76	0.42	0.48	-0.49	1.38	-0.45	-0.55	0.78	0.61	0.83	-1.06	-1.01	0.37	0.28	0.16	0.25	1.59	0.29	1.32	-1.17	-0.56	0	-0.15	-0.46	0.55	0.56	-0.08	0.14	0.11	0.39	0.79	-0.1	-0.63	-0.56	0.09	-1.24	-0.38	0.27	-1.33	0.25	-0.44	-0.55	-0.69	0.79
*mitoch. cont. IMAGE:1011713	433304 || || *mitoch. cont. || || || ||	-0.19	-0.37	1.22	0.32	0.63	-0.59	1.46	-0.93	-0.28	0.16	0.5	0.5	-0.86	-0.38	0.16	1.02	0.66	0.22	1.44	0.34	1.1	-0.89	-0.47	-0.22	-0.01	-0.45	0.27	0.47	-0.34	0.64	-0.04	0.18	0.48	0.37	-0.14	-0.07	-0.13	-0.41	0.39	0.09	-0.8	-0.51	-0.46	-1.39	-1.96	-0.6
*mitoch. cont. IMAGE:1203893	433311 || || *mitoch. cont. || || || ||		-0.83	1.15	0.12	0.81	-0.2	1.48	-0.46	-0.67	0.75	0.67	-0.12	-1.11	-0.69	0.75	1.21	-0.03	0.58	1.6	0.57	0.62	-0.75	-0.31	-0.46	0.09	-0.03	0.54	0.46	0	0.44	0.34	0.05	0.19	1.02	-0.5	0	0.12	-0.54	-0.41	-0.54	-0.92	-0.41	0.16	-1	-2.01	-1.75
KR:9	472864 || || || || || ||	-0.48	-1.24	1.2	0.22	0.56	-0.36	1.6	-0.5	-0.28	0.7	0.71	0.71	-1.79	-0.67	0.64	1.37	-0.16	0.77	1.61	0.38	0.36	-0.65	-1.1	-0.82	0.17	-0.44	0.53	0.43	0.04	0.43	0.47	-0.05	0.34	0.75	-0.34	-0.34	0.24	-0.47	-0.29	-0.47	-1.08	-0.17	0.48	-0.85	-1.65	-0.4
IMAGE:1589844	100803 || || EST || Hs.292095 || AA976413 || ||	-0.42	-1.7	1.35	0.33	0.75	-0.2	1.06	-0.52	0.17	0.55	0.95		-1.62	-0.48	0.54	1.15	0.49	0.35	1.42	-0.09	0.43			-0.22	-0.15	-0.32	0.59	0.35	0.28	0.47	0.48	-0.38	0.28	0	-0.87	-0.21	-0.17	-0.24	-0.48	-0.87	-1.07	-0.52	0.15	-0.34	-0.96	-0.29
*mitoch. cont. IMAGE:1273911	433313 || || *mitoch. cont. EST || || || ||		-0.69	1.17	0.49	1.26	-0.43	1.32	0.28	0.03	0.07	1.03	0.8	-1.95	-0.58	0.63	1.31	0.26	0.58	1.7	0.43	0.49	-0.85	-0.06	-0.5	-0.11	-0.51	-0.25	0.8	0.57	0.45	0.5	-0.27	0.46	0.82	0.15	-0.31	-0.39	-1.53	-0.71	-0.49	-1.51	-0.81	-0.47	-0.8	-2.76	0.22
*mitoch. cont. IMAGE:511775	433348 || || *mitoch. cont. ESTs || || || ||	-0.21	-0.4	1.24	0.48	0.58		1.88	-0.56	-0.81	-0.04	0.49	0.23	-1.94	-0.48	0.34		0.35	0.46	1.43	0.32	1.04	-1.01	-1.27	-0.29	0.17	-0.53	0.7	0.42	-0.03	0.57	0.1	0.16	0.18	0.96	-0.18	-0.22	0.22	-0.72	0	-0.1	-0.73	-0.45	-0.9	-0.69	-1.32	0.49
*mitoch. cont. IMAGE:1010121	433301 || || *mitoch. cont. EST || || || ||	-0.29	-0.46	1.15	0.41	0.61	-0.87	1.6	-0.62	-0.28	-0.03	0.75	0.63	-1.93	-0.09	0.76	0.26	0.23	0.29	1.41	0.4	0.62	-0.8	-0.67	0	0.12	-1.29	0.28	0.56	0.16	0.52	0.1	-0.12	0.31	0.69	0.08	-0.12	0.16	-0.93	-0.19	-0.08	-1.14	-0.81	-0.56	-0.65	-0.58	0.43
*mitoch. cont. IMAGE:956189	433375 || || *mitoch. cont. EST || || || ||	-0.19	-0.59	1.24	0.36	0.93	-0.6	1.31	-0.19	-0.5	0.08	0.81	0.09	-1.73	-0.29	0.96	0.45	0.09	0.34	1.64	0.46	0.47	-0.84	-0.56	-0.29	0.1	-1.22	0.01	0.71	-0.05	0.58	0.08	-0.05	0.67	0.84	-0.05	-0.11	-0.05	-1.02	-0.42	-0.26	-1.51	-0.78	-0.6	-0.61	-0.31	0.49
KR:12	472867 || || || || || ||	-0.65	-0.53	0.97	0.27	0.52	0.05	1.22	-0.55	-0.07	0.44	0.9	0.73	-1.35	-0.37	0.89	0.7	0.35	0.56	1.83	0.17	0.43	-0.82	-0.39	-0.26	-0.06	-1.53	-0.57	0.49	0	0.26	-0.2	0.04	0.73	0.55	-0.14	-0.08	0.26	-0.83	0.03	-0.05	-1.3	-0.11	-0.22	-1.92	-0.61	0.04
*mitoch. cont. IMAGE:79250	433362 || || *mitoch. cont. || || || ||	-0.35	-0.4	0.99	0.17	0.7	-0.07	1.08	-0.8	-0.15	0.21	0.75	0.73	-1.46	-0.33	0.75	0.65	0.25	0.45	1.82	0.31	0.59	-0.46	-0.29	-0.22	-0.13	-1.47	-0.32	0.55	-0.08	0.41	0.04	0.06	0.66	0.66	-0.03	0.08	0.03	-0.78	0.07	-0.06	-1.34	-0.37	-0.32	-1.44	-1.85	0.65
KR:11	472878 || || || || || ||	-0.48	-0.54	0.8	0.4	0.59	0.24	1.11	-0.59	-0.04	0.48	0.95	0.69	-1.18	-0.32	0.92	0.88	0.45	0.35	1.85	0.17	0.48	-0.54	-0.5	-0.26	-0.3	-1.23	0.19	0.56	0.33	0.36	-0.4	0.15	0.39	1.19	-0.1	0.22	0.3	-0.76	0.07	-0.01	-1.44	-0.36	-0.95	-1.83	-2.79	0.42
*mitoch. cont. IMAGE:1610469	433324 || || *mitoch. cont. || || || ||	-0.05	-0.6	0.99	0.8	0.79	-0.13	0.97	-1	0.09	0.02	1.12	0.34	-1.19	-0.72	0.67	0.81	0.49	0.95	1.8	0.18	0.51		-0.01	-0.4	-0.21	-0.86	-0.12	1.13	1.47	0.27	-0.1	-0.16	0.35	1.05	0.16	-0.18	-0.36	-1.59	-0.49	-0.26	-1.41	-0.97	-0.45	-1.48	-1.66	-0.55
*mitoch. cont. IMAGE:62241	433355 || || *mitoch. cont. ESTs || || || ||	-0.14	-0.41	1.1	1.01	0.79	-0.18	0.92	-1.08	-0.04	0.07	0.56	-0.62	-1.21	-0.74	0.73	0.47	0.33	0.58	1.83	0.16	0.53		-0.27	-0.34	-0.02	-1.07	0.17	1.02	1.38	0.38	0.03	0.02	0.27	0.73	0.32	-0.36	-0.34	-1.44	-0.34	-0.45	-1.2	-1.04	-0.5		-0.6	-0.95
*mitoch. cont. IMAGE:841448	433369 || || *mitoch. cont. ESTs || || || ||	-0.14	-0.51	0.71	0.7	0.93	-0.14	0.92	-1	0.19	0.47	0.34	-0.05	-1.35	-0.51	0.69	1.41	0.34	0.82	1.97	0.16	0.28	-0.6	-0.64	-0.55	-0.26	-1.3	0.05	0.85	0.98	0.28	-0.19	-0.06	0.34	0.61	-0.09	-0.17	0.09	-1.45	-0.5	-0.34	-1.14	-0.69	-0.28			-1.08
*mitoch. cont. IMAGE:771838	433361 || || *mitoch. cont. ESTs, Weakly similar to I38022 hypothetical protein [H.sapiens] || || || ||	0.05	-0.29	0.96	0.71	1.24	-0.52	1.51	-0.52	-0.3	-0.23	1.03	0.08	-1.55	-0.75	0.65	0.78	0.14	0.75	1.82	0.39	0.63	-1.22	-0.4	-0.49	0.03	-1.39	0.07	0.99	0.73	0.27		-0.17	0.77	1.05	0.39	0.11	0.14	-1.67	-0.59	-0.46	-1.24	-0.49	-0.24	-2.32	-0.31
*mitoch. cont. IMAGE:76099	433358 || || *mitoch. cont. ESTs, Weakly similar to ALUF_HUMAN !!!! ALU CLASS F WARNING ENTRY !!! [H.sapiens] || || || ||	-0.11	-0.42	0.51	0.25	0.85	-0.24	1.02	-0.91	-0.27	-0.08	0.43	-0.14	-1.36	-0.41	0.5	0.97	0.02	1.01	1.81	-0.17	0.42	-0.78	-0.42	-0.22	-0.21	-0.71	0.22	0.92	0.81	0.44	-0.05	0	0.32	0.69	-0.02	0.28	0.14	-1.58	-0.6	-0.34	-0.72	-0.75	0.02	-1.38	-0.2	0.54
KR:13	472873 || || || || || ||	-0.18	-0.95	0.81	0.43	0.8	-0.21	1.12	-0.66	0.09	0.18	1.09	0.32	-1.07	-0.7	0.23	1.48	0.22	0.89	1.93	0.02	0.02	-0.52	-0.03	-0.6	-0.2	-1.33	-0.25	1.09	0.48	0.4	0.34	-0.29	0.58	0.51	-0.15	-0.22	-0.21	-1.6	-0.49	-0.29	-1.39	-0.38	-0.01	-1.17	-0.48	0.5
KR:10	472870 || || || || || ||	-0.82	-0.95	0.87	0.1	0.71	0.29	1.21	-0.65	-0.04	0.55	0.81	0.45	-0.36	-0.3	0.5	1.08	-0.16	0.96	1.89	0.19	0.22	-0.54	-0.49	0.12	-0.39	-1.62	-0.14	0.27	1.17	-0.3	-0.18	-0.18	0.11	0.09	-0.19	0.48	0.19	-1.51	-0.76	-0.31	-1.18	-0.4	-0.05	-1.22	0.09	0.25
*mitoch. cont. IMAGE:1073307	433307 || || *mitoch. cont. cytochrome P450, subfamily XIB (steroid 11-beta-hydroxylase), polypeptide 1 || || || ||	-1.01	-0.87	0.88	0.04	0.78	0.24	1.28	-0.26	-0.13		0.9	0.62	-0.49	-0.15	0.36	1.3	-0.43	1.15	2.08	0.27	0.36	-0.64	-0.43	0.01	-0.4	-1.63	-0.21	0.37	1.09	-0.23		-0.21	0.26	0.39	-0.56	0.58	0.21	-1.38	-0.52	-0.08	-1.45	0.08	-0.2	-1.2	-0.63	0
*mitoch. cont. IMAGE:1872818	433333 || || *mitoch. cont. tryptase gamma 1 || || || ||	-0.86	-0.45	0.87	0.31	0.9	0.37	1.23	-0.56	-0.09	0.05	0.88	0.54	-0.65	-0.19	0.58	0.91	-0.45	0.97	1.89	0.26	0.62	-0.52	-0.28	0.16	-0.19	-1.16	0.05	0.48	1.11	0.01	0.03	-0.01	0.28	0.61	-0.23	0.85	0.14	-1.25	-0.58	-0.06	-1.12	-0.28	-0.36	-1.83	-1.49	-1.44
*mitoch. cont. IMAGE:245272	433338 || || *mitoch. cont. ESTs || || || ||	-0.58	-0.34	0.75	0.1	1.08	0.21	1.79	-0.71	-0.43	-0.22	0.89	-0.01	-1	-0.25	0.57	0.82	-0.68	1.39	1.9	0.43	0.65	-0.45	-0.12	0.27	-0.21	-0.99	0.17	0.41	0.71	-0.04	-0.05	-0.16	0.36	0.74	-0.08	1.17	0.43	-1.42	-0.9	-0.05	-1.45	-0.7	-0.22	-1.69	-1.73	-0.3
*mitoch. cont. IMAGE:511605	433346 || || *mitoch. cont. ESTs || || || ||	-0.55	-0.37	0.79	0.3	1.18	-0.11	1.62	-0.41	-0.44	-0.03	0.65	-0.14	-1.04	-0.35	0.56	0.6	-0.6	1.17	1.98	0.3	0.6	-0.79	-0.96	0.35	-0.01	-1.11	0.03	0.29	0.58	0.12	0.11	-0.05	0.57	0.94	-0.14	1.1	0.59	-1.48	-0.83	-0.27	-1.15	-0.28	-0.11	-1.23	-1.62	-0.18
*mitoch. cont. IMAGE:745699	433357 || || *mitoch. cont. || || || ||	-0.59	-0.64	0.93	0.37	0.84	-0.38	1.41	-1.06	-1.35	0.05	0.77	0.16	-0.94	-0.76	1	0.79	-0.55	0.78	1.59	0.23	0.96	-1.26	-1.23	-0.57	-0.04	0.1	0.93	0.2	0.59	0.19	-0.21	0.07	0.3	1.32	-0.37	0.08	0.19	-0.8	-0.67	-0.69	-0.68	-0.09	-0.04	-1.23	-0.36	0.46
IMAGE:741067	100423 || SMARCD2 || SWI/SNF related, matrix associated, actin dependent regulator of chromatin, subfamily d, member 2 || Hs.250581 || AA402352 || || 6603	-0.63	-0.44	0.84	0.29	1.08	0.24	0.94	-0.3	-1.04	0.1	0.33	0.1	-0.84	-0.62	0.58	0.69	0.1	1.34		0.32	0.22	-0.5	0.14	0.03	-0.02	0.32	0.81	0.12	0.41	0.1	-0.34	-0.19	0.49	0.53	-0.49	0.09	-0.41	-0.22	-0.24	-0.13	-0.62	0.85	0.58	-1.77	-1.43	-1.41
IMAGE:154654	100903 || IRX3 || iroquois homeobox protein 3 || Hs.3321 || R55184 || || 79191	0.58	-1.47	0.86	-0.7	-0.58	-0.15	-0.92	-0.55	-1.64	-0.31	-0.24		-1.76	-0.37	-1.35	1.19	0.89	1.37	1.62	0.1	0.58	-0.58	-0.91	0.15	-0.04	0.38	0.55	0.89	1.29	0.95	-1.1	-0.1	1.72	1.79	0.99	0.29	-0.35	0.39	0.23	0.18	-1.12	-0.8	-0.18	-2.47		0.74
IMAGE:809998	106466 || AMY1A || amylase, alpha 1A; salivary || Hs.274376 || AA454854 || || 276			-0.07	1.27	-0.2	-1.24	-1.59	-1.27	-0.13	-1.96			-0.95	1.29	0.41	0.19	0.47	4.23	5.16	-0.41			-1.09	0.97	0.1	0.98	0.4	1.31	3.15	3.54	-0.67	-2.28	-2.2		-0.77	0.57	-0.43	-0.01	-1.44	-1.83	0.09	-1.91	-0.16	-1.8	-0.9	-0.98
IMAGE:1412238	117330 || AMY2A || amylase, alpha 2A; pancreatic || Hs.300280 || AA844818 || || 279	-0.96		-0.25	0.96	-0.29	-1.59		-0.34	-1.07	-1.82	-0.98	0.1	-0.7	1.37	-0.76	-0.1	0.5	3.88	4.18	0.47	-1.73	-0.73	-0.46	0.87	-0.01	1.25	0.43	0.76	2.27	3.06	-1.2		-2.13			0.28	-0.16	-0.28		-2.17	-1.12	-0.88	0.47		-0.95	-0.14
IMAGE:1914520	313056 || HIBCH || 3-hydroxyisobutyryl-Coenzyme A hydrolase || Hs.236642 || AI309981 || || 26275	-0.93	-0.05	-1.05	0.2	0.08	-1.6	-0.82	-1.04	-0.72	-0.41	-0.01		-0.73	-0.94	-0.03	0.52	-0.33	2.21	1.58	0.06		-0.44	-0.47	0.23	-0.47	0.75	0.28	-0.42	0.12	1.32	0.87	-0.33	-0.22	0.57	0.2	-0.08	0.49	0.68	0.17	-0.44	0.33	0.76	-0.61	-0.64	0.48	0.9
IMAGE:1686498	317959 || SIRT5 || sirtuin silent mating type information regulation 2 homolog 5 (S. cerevisiae) || Hs.8899 || AI089886 || || 23408	-0.4	-0.62	-0.45	1.04	-0.68	-1.18	-1.3	-1.77	-0.6	-0.13	-0.86		-0.55	-0.27		-0.26	-0.39	1.76	1.27	0.07	0.26		-0.52	0.54	-0.17	0.66	1.28	-0.01	1.75	0.88	0.14	0.39	0.17		0.28	-0.63	-0.04	-0.33	-0.3	0.21	0.78	0.12	-0.34	-0.43	0.7	-0.25
IMAGE:306798	221573 || NAB1 || NGFI-A binding protein 1 (EGR1 binding protein 1) || Hs.107474 || N91896 || || 4664	-0.31	-0.09	0.62	0.34	0.9	-0.75	-1.48	-1.31	-1.08	-0.47	-1.03	-0.86	-0.41	-0.71	-0.34	0.62	-0.11	1.83	1.6	-0.35	-0.76	0.25	-0.32	1.01	0.24	1.29	0.81	0.19	0.55	1.08	0.53	-0.53	0.52	-0.7	-0.2	-0.58	-0.12	-0.58	0.1	0.02	0.03	-0.3	-0.75	-0.68	1.11	1.38
IMAGE:347726	107649 || HOXD8 || homeo box D8 || Hs.301963 || W81371 || || 3234	0.19	-0.69	0.03	0.6		-1.14						0.26	0.3	-0.43	-1.6	1.34	0.65	2.08	2.13	-0.13	-0.79	-0.3	-1.13	0.84	0.37	1.35	0.94	-0.38	2.32	-1.21	0.43	-0.87	-0.89	0.17	0.03	-1.27		-1.81	-0.33		0.05	-2.18	-0.67	1.21	0.61	0.08
IMAGE:46897	111700 || PMVK || phosphomevalonate kinase || Hs.30954 || H09819 || || 10654	0.35	-0.97	0.23	0.52	1.04	0.01	-0.83	0.43	0.15	0.4	0.4		0.03	-1.35	-0.72	0.22	-0.26	0.84	1.26	-0.16	-1.04	-0.55	-0.17	0.94	0.06	0.62	0.07	0.61	1.64	-0.04	-0.3	-0.59	0.17	-0.16	-0.15	0.22	0.38	-0.65	-0.51	0.01	-0.41	0.62	-0.18	0.74	-1.71	-1.25
IMAGE:814054	109927 || KIAA0040 || KIAA0040 gene product || Hs.158282 || AA465478 || || 9674	-0.67	-1.48	1.29	0.81	0.33	0.89	-0.72	-0.75	-1.32	0.83	1.85	0.27	-0.07	-0.47	0.32	-0.45	0.03	1.28	1.3	1.43	-0.84	0.32	0.21	0.66	0.87	0.23	0.06	1.03	1.84	-0.25	0.02	-0.8	-0.62	-1.11	-0.31	-0.37	0.24	-2.02	-1.5	-0.5	-1.34	0.26	0.69	-0.68	-0.46	-0.39
IMAGE:310034	105351 || PRKY || **protein kinase, Y-linked || Hs.56336 || N99154 || || 5616	-1.43	-0.14	1.34	0.88	-0.14		0.13	-0.24	-0.93	0.22	-0.4			-1.33	0.25	-1.69	-0.54	1.14	0.58	0.71			-0.69	0.29	0.02	1	0.68	0.26	1.17	0.82	0.59	-0.4	-0.18	-1	-0.02	-0.34	1.26	-0.63	-0.58	-0.24	0	-0.07	0.12	-0.08	-0.06	-0.41
IMAGE:162533	108294 || LMO4 || LIM domain only 4 || Hs.3844 || H27986 || || 8543	0.14	-0.14	1.38	0.88	1.23	0.2		0.4		-1.02	-1.22	-1.28	0.46	0.22	0.88	-0.58	-0.65	0.68	0.65	-0.68	-0.52	-0.81	0.65	1.98	0.49	0.92	-0.06	0.09	1	1	0.09	-1.22	-2.33	-0.68	-0.14	0.12	0.5	-0.43	-2.23	1.6	-0.71	0.22	-0.7	0.01	0.58	-0.96
IMAGE:321580	109924 || GPRC5B || G protein-coupled receptor, family C, group 5, member B || Hs.242407 || W32884 || || 51704	-0.22	-0.31	0.51	0.34	1.19	-0.01	-0.34	-1.68	-1.85	-2.01	-0.42		1.15	0.11	-0.25	-1.45	-0.77	1.65	1.28	0.56		0.36	-0.49	2.28	0.73	0.48	-0.86	0.32	0.01	-0.07	0.2	-0.2	-1.38		-0.41	0.08	0.4	-0.3	-1.14		0.99	0.71	0.29		0.39
IMAGE:2016775	309421 || GPRC5B || G protein-coupled receptor, family C, group 5, member B || Hs.242407 || AI356028 || || 51704	-0.42	-0.51	0.48	0.35	0.91	0.37	-0.3	-0.76	-1.88	-1.44	-0.7		1.17	0.31	-0.25	-1.25	-0.8	1.48	1.3	0.4	-1.17	0.25	0.03	2.09	0.52	0.9	-0.78	0.51	0.11	-0.18	-0.03	-0.31		-1.78	-0.29	0.19	0.13	-0.12	-1.27	1.04	0.98	0.56	0.14	-1.56	0.7	0.69
IMAGE:1602927	222236 || MGC35048 || hypothetical protein MGC35048 || Hs.367493 || AA989072 || || 124152		-0.34	-0.46	0.2	0.56	0	0.06	-0.61	-1.09	-1.03	-0.47	-0.25	1.22	0.35	0.62	-0.92	-0.43	1.4	1.02	0.49	-1.09	0.43	0.5	1.65	0.14	0.67	-0.8	0.33	0.05	-0.49	0.31	0.41	-1.58		-1.05	0.82	0.04	-0.37	-1.33	0.17	0.5	0.59	-0.61	-0.57	0.64	0.39
IMAGE:33603	120868 || MGC35048 || hypothetical protein MGC35048 || Hs.367493 || R19521 || || 124152	-0.56	-0.58	-0.03	0.46	0.41	0.09	0.03	-1.24	-1.05	-0.74	-0.21		1.77	0.3	0.03	-1.37	-0.45	1.54	1.27	0.08	-1.37	0.74	0.6	1.18	0.37	0.56		0.62	0.12	0.06	0.98	0.48	-1.08	-2.29	-0.36	0.59	0.22	-0.48	-1.22	0.35	-0.07	1.04	0.28	-0.48	-0.35	-0.28
IMAGE:754591	120268 || PVRL3 || poliovirus receptor-related 3 || Hs.21201 || AA406320 || || 25945	-1.35	-0.55	1.35	-0.61	1.18	-0.26	-1.21		-1.8	-0.56	-0.41		0.42	0.32		-0.94	-0.31	0.96	0.54	-0.91	0.3		0.01	1.09	-0.02	-0.81	0.53	0.06	-0.56	2	-0.23	-0.03	1.55		-0.11	0.2	-1.45		-1.51	0.88	0.17	1.27	0.6		0.06
IMAGE:723955	112160 || EFNB2 || ephrin-B2 || Hs.30942 || AA235700 || || 1948	-0.94	-0.46	1.5	-0.47	0.16	-0.64	-2.29	-1.63	-0.74	0.05	0.49		0.17	1.28	0.51	-0.43	-1.73	0.94	1.11	-0.54	-0.57	-0.16	-0.4	1.32	-0.14	-1.32	-0.51	-0.82	-1.43	1.08	1.39	1.55	-1.03	-0.34	1.41	1.36	-0.06	-1.37	0.58	1.63	-0.64	1.25	-0.04	-0.57	0.55	0.98
IMAGE:796198	98374 || EFNB2 || ephrin-B2 || Hs.30942 || AA461108 || || 1948	-0.51	0.26	1.3	-0.23	0.32	0.08	-2.12	-0.87	-1.38	-0.6	0.31	-0.79	0.15	0.83	0.33	-1.77	-1.49	1.14	0.82	-0.34	-0.39	-0.46	0.02	1.07	0.12	-0.81	-0.52	-0.97	-1.13	1.04	1.4	1.77	-0.62	0.1	2.08	1.15	0.01	-1.39	0.43	1.54	-0.3	1.47	-0.58	-1.42	0.56	0.34
IMAGE:1473146	222732 || KIAA1821 || KIAA1821 protein || Hs.3454 || AA873234 || || 84440	-0.42		0.26	-0.13	0.55			-1.57	-1.62	-0.13			-0.89	-0.12	0.52	-0.71	-0.35	0	0.19	-0.91		0.11	0.37	0.99	0.74	-0.7	-0.8	0.93	0.66	0.37	0.36	0.45	-0.67	0.21	0.04	0.81		-0.82	0.4	1.53	0.49	1.19	-0.18	-1.13	-0.05	0.1
IMAGE:1521977	224769 || TERA || TERA protein || Hs.180780 || AA906997 || || 58516	-0.89	0.17	0.4	1.37	-0.49	-0.77	-1.11	-1.63	-0.92	-0.26	-0.45		0.31	0.13	-0.33		-0.7	0.24	-0.2	-0.88	-0.45	-0.35	0.09	-0.08	0.86	0	0.88	0.88	1.06	0.31	2.13		0.37	-0.48		-1.15	-0.88	0.16	-0.12	0.69	0.03	0.84		-0.23	0.43	0.99
IMAGE:815015	309709 || TERA || TERA protein || Hs.180780 || AA465096 || || 58516	-0.94	-0.68	0.08	1.15	-0.3	0.17	-1.36	-1.98	-0.53	-0.49	-0.35	-0.08	0.94	1.48	0.53	-2.7	-0.73	0.05	-0.49	-1.15	0.4	0.28	0.8	0.18	0.62	0.03	0.2	0.56	0.56	-0.1	2	1.89	-0.11	-0.87	-0.33	-0.31	-0.58	0.9	0.39	1.21	0.49	0.66	-1.01	-1.53	0.48	0.54
IMAGE:753633	110436 || KIAA0854 || KIAA0854 protein || Hs.30209 || AA478596 || || 22882	-0.52		0.99	-0.39	0.36	-0.13	-1.08	-1.1	-0.26	-0.49	-0.03	-0.27	1.13	1.45	0.24	-1.13	0.75	0.44	0.08	-1.28	0	0.18	0.06	1.52	0.98	0.18	-0.13	-0.01	-0.47	-0.38	1.05	1.32	-0.07	-0.61	0.17	0.27	-0.75	-0.94	-1.02	1.65	-0.45	0.78	-1.3	-0.81	0.24	-0.28
IMAGE:210919	106427 || C14orf101 || chromosome 14 open reading frame 101 || Hs.27047 || H69785 || || 54916	-1.04	-0.06	0.22	0.49	0.56		0.21	-0.85	0.1	-0.22	-0.4		0.41	-0.04	0.81	-1.53	-0.45	0.95	0.67	-1.58	-0.06	-0.11	0.6	0.63	0.76	0.43	0.73	-0.05	0.46	0.15		0.51	0.88	-0.68	0.04	0.17	-0.27	-0.72	-1.73		0.01	0.71	-0.78		0.24
IMAGE:897656	112588 || FARP1 || FERM, RhoGEF (ARHGEF) and pleckstrin domain protein 1 (chondrocyte-derived) || Hs.183738 || AA496796 || || 10160	0.45		0.61	0.2	0.36	-0.99	-0.48	-0.44	-0.63	-0.15	0.55		0.32	0.24	1.77	-0.69	-0.87	-0.15	-0.35	-0.1	0.63	-0.23	0.2	0.17	0.43	0.27	0.59	-0.37	0.36	1.14		1.04	0.24	0.49	0.29	0.54	-0.52	-1.6	-1.34	-0.66	-0.51	1.2	-0.01	-0.95		-1.02
IMAGE:2452256	330808 || FARP1 || FERM, RhoGEF (ARHGEF) and pleckstrin domain protein 1 (chondrocyte-derived) || Hs.183738 || AI923014 || || 10160	0.68	0.09	0.44	0.15	-0.08	-0.34	-1.11	-0.67	-0.21	0.48	0.92	-0.48	0.5	0.08	0.8	-0.16	-0.9	0.12		0.06	-0.01	0.48	-0.02	0.06	0.26	0.08	-0.08	0.1	0.17	0.37	1.78	0.84	0.46	0.41	0.16	0.22	-0.99	-1.03	-0.66	-0.08	-0.49	1.31	0.4	-0.4	-2.07	-1.47
IMAGE:898206	114694 || KPNB3 || karyopherin (importin) beta 3 || Hs.113503 || AA598595 || || 3843	0.24	0.31	0.25	0.54	-0.75	-0.38	-0.5	-0.48	-0.3	0.53	0.22	-0.67	1.24	0.75	1.16	-1.02	-0.4	-0.11	0.11	-0.12	-0.25	-0.48	0.05	-0.52	0.09	0.38	-0.77	-0.2	-0.26	0.8	1.88	2.24	-0.19	-0.33	-0.2	-0.22	0.17	-1.09	-0.04	0.2	-1.21	0.39	0.51	-0.42	-1.59	0.32
IMAGE:469952	115597 || AK000009 || Acrg embryonic lethality (mouse) minimal region ortholog || Hs.356605 || AA029889 || || 170622	0.45	-0.05	0.35	0.78	-0.55	-0.37	-0.53	-0.04	-0.13	-0.08	0.36	-0.56	-0.35	0.27	0.93	-0.96	-1.04	0.47	0.16		-0.15	-0.93	0	0.01	0.27	0.95	-0.62	-0.55	0.26	-0.38	1.4	1.92	0.8	0.19	0.37	0.45	-0.09	-1.38	-0.83	-0.11	-0.49	0.27	0.37	-0.93	-0.38	0.35
IMAGE:461699	226838 || FLJ20093 || hypothetical protein FLJ20093 || Hs.172572 || AA682274 || || 55608	-0.45	-0.57	-0.4	0.87	-0.1	-0.42	-0.07	-0.97	0.08	0.23	0.22		0.7	0.9	0.86	0.19	-0.55	-0.36	-0.34	-1.33	-0.07	-0.47	-0.08	0.51	0.23	0.34	-0.24	-0.19	0.05	0.54	1.45	2.04	-0.14	0.6	0.24	1.19	-0.66	-1.05	0.55	-0.38	-1	0.11	0.1		-1.94	-0.08
IMAGE:111981	120550 || || ESTs, Highly similar to hypothetical protein FLJ10154 [Homo sapiens] [H.sapiens] || Hs.356519 || T84633 || ||	-0.85		-0.44	0.51	0.06	-1.36	-1.23	-1.54	-0.28	0.14	-0.2		0.62	0.76	0.88	0.09	-0.37	-0.14	0.37	-0.65	-0.43	-0.56	-0.32	0.99	0.61	0.65	-0.19	-0.22	-0.71	0.2	1.74	2.37	-0.26	0.14	1.08	1.95	-0.41	-1.07	0.09	-0.38	-0.25	-0.17	-0.05	-0.93	0.09	-0.31
IMAGE:810468	309871 || || ESTs, Highly similar to hypothetical protein FLJ10154 [Homo sapiens] [H.sapiens] || Hs.356519 || AA457133 || ||	-0.91	-1.08	-0.39	0.81	0.23	-0.53	-0.31	-0.54	-1.01	-0.28	0.2	-0.52	0.5		1.56	-0.85	-1.11	0.28	0.7		0.25	-0.8	-0.39	0.96	0.33	0.98	0.19	-0.49	-0.35	0.27	1.32	2.09	-0.47	0.5	0.52	1.31	-0.07	-1.44	-0.48	-0.72	0.08	0.1	-0.02	-1.51		0.98
IMAGE:25061	115897 || || Homo sapiens clone 25061 mRNA sequence || Hs.183475 || R38944 || ||	-0.62	0.54	-0.83	0.44	-0.61	-1.02	0.16	0.21	-0.26	-0.18	0.47		0.63	-0.14	0.6	-0.95	-0.57	0.11	0.21	-0.83	0.18	-0.62	0.31	0.65	0.51	0.24	0.33	-0.67	-0.56	0.24	0.97	1.61	-0.24	1.43	-0.5	1.32	-0.02	-1.54	0.13	-0.69	-0.7	-0.08	-0.38		-0.33	1.08
IMAGE:1552804	313288 || || Homo sapiens cDNA FLJ37952 fis, clone CTONG2009258, mRNA sequence || Hs.380069 || AA927761 || ||		0.34		2.08	-0.03	-1.31	0.94	0.02	-1.15		-0.4	-0.97	0.73	0.45	0.66	-1.56	-1.91	0.73	0.03	-0.61	0.17	-0.38	-0.07	0.48	-0.12	0.33	0.25	0.28	0.19	1.66		0.03	0.72	0.12	0.36	0.2	-0.53	-0.65	-1.11	0.3	-0.49	0.85	-0.33	-1.14	0.49	0.39
IMAGE:795375	109315 || ITM2B || integral membrane protein 2B || Hs.239625 || AA453275 || || 9445	0.15	0.17	0.6	1.81	-0.05	-1.13	1.08	-0.12	-0.72	0.4	-0.41	-0.76	0.91	0.68	0.99	-1.12	-1.94	1.2	0.22	-0.77	0.15	-0.43	-0.32	0.42	-0.24	0.43	0.04	0.2	0.22	1.39	0.25	0.01	0.31	0.29		0.4	-1.16	-0.67	-1.04	0.46		0.94	-0.21	-1.78	-0.46	-0.2
IMAGE:80798	311358 || ITM2B || **integral membrane protein 2B || Hs.239625 || T63046 || || 9445	0.21	0.03	0.47	1.68	-0.24	-0.65	0.91	0.29	-0.63	0.66	-0.39	-0.47	0.69	0.69	0.85	-0.63	-1.24	0.55	0.05		0.06	-0.21	0.05	0.26	-0.69	0.32	-0.39	-0.13	0.07	1.13	0.09	-0.01	0.11	-0.24	0.51	0.53	-1.35	-0.42	-0.8		-0.06	0.49	-0.47	-1.49	-0.01	-0.29
IMAGE:595637	103411 || || **Homo sapiens mRNA; cDNA DKFZp586N012 (from clone DKFZp586N012), mRNA sequence || Hs.12702 || AA173610 || ||	0.45	1.18	0.44	0.44	0.02	-0.84	-0.24	-1.15	-0.68	-0.79	-0.41	0.1	0.34	0.18	0.69	-2.07	0	0.34	0.36	0.65	0.25	-1.03	-0.39	0.4	0	0.16	-0.08	0.56	-0.53	-0.3	-0.05	-0.15	0.26	0.44	1.09	1.02	-0.12	-0.76	-2.23	1.54	0.27	-0.1	0		0.31	0.25
IMAGE:81316	114033 || || Homo sapiens, clone IMAGE:4245930, mRNA, mRNA sequence || Hs.10683 || T60061 || ||			2.38	1.8	-0.26				-2.66	-2.94	-0.62	-0.05	0.22	0.4	2.48	-2.52	0.59	1.63	0.92	-1.75	1.07	0.76		-0.02	1.42	0.07	-0.45	0.61	0.91	-1.72	0.32		0.47	-0.52	1.31	-0.01		-2.23	-1.77	0.02	1.66	-0.67	-0.04		0	-0.67
IMAGE:795185	104679 || XPR1 || xenotropic and polytropic retrovirus receptor || Hs.227656 || AA453474 || || 9213	-1.23	-0.9	1.03	-0.31	1.12	-0.06		-2.15	0.09	0.03	0.35		0.44	0.79	1.04	-1.72	1.12	-0.19	-0.99	-0.34	-1.05	-0.19	-0.41	1.91	1.54	1.25	1.4	0.52	0.28	0.2	-0.41	-0.47	0.16	-0.34	0.25	0.16	0.29	-2.12	-0.17	0.12	0.75	-0.37	0.38	-1.54	0.08	-0.38
IMAGE:2310707	330601 || XPR1 || xenotropic and polytropic retrovirus receptor || Hs.227656 || AI655101 || || 9213	-1.47	-0.4	0.92	-0.28	0.56	0.06		-1.24	0.05	-0.76	0.67		0.54	0.31		-1.92	0.63	-0.08	-0.18	-0.48	-1.05	-0.17	-0.67	1.35	1.14	1.28	2.05	0.47	0.56	-0.23	0.02	-1.01	-0.37	0.07	0.2	-0.14	0.11	-2.34	-0.2	0.13	1.46	-0.37	0.64	-1.51	0.87	0.65
IMAGE:360885	108333 || ARF6 || ADP-ribosylation factor 6 || Hs.89474 || AA012866 || || 382	0.1	-0.06	0.67	0.02	0.12	-0.23	-0.12	0.59	-0.24	-0.09	-0.24	-0.6	-0.37	-0.73	1.14	-0.5	0.23	0.07	-0.08	-0.28	0.99	0.16	-0.25	0.4	0.69	0.68	0.57	0.68	0.9	0.8	-0.7	0	-0.18	-0.01	-0.06	-1.34	-0.56	-0.57	-1.53	1.13	0.21	0.28	0.22	-1.78	-0.22	-0.05
IMAGE:132527	112638 || SPIN || spindlin || Hs.289043 || R25895 || || 10927	0.1	-0.17	0.74	0.17	-0.08	0.38	-0.42	-0.47	-0.73		-0.63	-0.54	0.07	0.44	0.02	-1	-0.67	0.16	0	-1.16	-0.02	-0.68	-0.28	0.45	0.47	2.38	1.89	0.27	1.15	0.18	0.39	1.02	-0.41	0.07	-0.11	0.23	0.15	-0.26	-1	-0.09	-0.52	-0.33	0.11	-1.4	0.29	-0.25
IMAGE:281881	113571 || ZNF262 || zinc finger protein 262 || Hs.150390 || N51853 || || 9202	-0.48	0.03	-0.26	0.62	0.33	0.31	-0.3	-0.47	0.14	-1.43	-0.76	-0.62	0.34	0.02	0.55	-0.72	0.42	-0.03	-0.95	0.02	0.12	-0.73	-0.68	-0.22	0.14	0.63	0.32	0.53	0.9	0.39	0.67	0.55	0.19	0.74	0.34	0.43	1.8	-0.95	-0.86	-0.14	0.82	0.68	0.15	-1.54	-0.89	-0.24
IMAGE:2557074	330763 || PNMA1 || paraneoplastic antigen MA1 || Hs.194709 || AW051874 || || 9240	-0.44	-0.02	0.26	-0.02	1.3	0.32	-0.18	-0.65	-0.51	-0.67	-0.96	-0.64	-0.55	0.42	1.33	-0.18	0.17	0.83		-0.3	0.52	-0.12	1.31	0.56	0.13	0.14	0.04	0.11	0.58	0.63	0.05	0.98	-0.35	-0.62	0.3	-0.01	0.73	-1.66	-2.01	0.8	0.19	0.89	0.5	-1.56	-0.27	-1.19
IMAGE:767346	114310 || C14orf4 || **chromosome 14 open reading frame 4 || Hs.179260 || AA418557 || || 64207	0.03	0.01	0.36	-0.32	0.33	0.8	-1.42	-1.09	-0.76		-1.65	-0.86	-0.15	-0.14	1.49	-0.73	0.05	0.49	0.21	-0.52	0.38	-0.45	-0.14	0.42	0.21	0.56	1.05	0.15	0.24	0.88	-0.28	0.04	0.51	0.18		-0.1	1.57	-0.98	-1.47	-0.04	0.62	0.11	0.5		-0.24	0.03
IMAGE:1572839	222700 || ZADH1 || zinc binding alcohol dehydrogenase, domain containing 1 || Hs.98365 || AA953924 || || 145482	-0.31	-0.47	-0.45	0.6	0.36		-0.9	-0.94	-0.61	0.3	-0.27		-0.49	-0.04	1.07	-0.09	-0.46	1.36	0.45	0.08	0.24		0.74	-0.74	-0.14	1.12	1.15	-0.46	0.63	1.77	-0.82	0.45	-0.04	-0.34	-0.08	0.39	1.19	-0.64	-1.73	0.36	0.78	0.07	-0.66	-1.23	-1.07
IMAGE:725390	311271 || GSTP1 || glutathione S-transferase pi || Hs.226795 || AA292063 || || 2950	-1.86		-0.39	0.23	0.42	-0.65	0.56	-1.76	-0.77	-0.42	-0.19	0.35	1.07	0.68	1.38	-1.3	0.33	-0.01	-0.03	0.03	0.97	0.24	0.58	0.4	0.38	-0.27	-0.37	0.02	0.13	0.62		0.9	0.02	-0.57	-0.44	-0.04	1.24	0	0.33	-0.06	0.19	0.58	-0.12	-0.56	-1.11	-0.65
IMAGE:951117	100693 || SHMT2 || serine hydroxymethyltransferase 2 (mitochondrial) || Hs.75069 || AA620477 || || 6472	-1.33	-0.34	-0.68	-0.3	0.11	0.29	-0.26	-1.56	-0.73	-0.26	-0.21	-0.59	0.65	0.33	0.67	-0.97	-0.34	0	-0.65	-0.36	1.92	1.1	1.25	0.32	-0.28	-0.72	-1.11	-0.08	0.32	-0.11	0.23	1.71	-0.39	-0.03	0.12	-0.76	1.2	0.55	0.19	1.8	-0.3	0.45	0.41	-0.47	-0.15	-0.71
IMAGE:399101	224282 || NXPH4 || neurexophilin 4 || Hs.120911 || AA733027 || || 11247	-0.79	0	-1.01	-0.98					-1.78	-0.66			-1.06	-0.02	2.3	-1.27	-1.21	2.95	0.35	-0.31	2.86	2.03	1.83		-0.41	-1.45	-0.86	-0.76	-1.37	-0.25	0.68	1.62	-0.24	0.44		0.22	0.32	-0.86	-1.61	3.21	-0.67	0.17	0.33		-0.86	-0.8
IMAGE:1588924	223582 || HHGP || HHGP protein || Hs.22835 || AA975600 || || 56952	-0.2	-0.04	-1.05		0.64	0.45		-1.38	-1.1	-0.45			1.14	0.6	0.01	-0.52	-1.22	0.91	1.2	-0.38	0.84				-0.98	0.1	-1.11	-0.53	-0.3	0.61		-0.56	0.32	0.16	0.09	1.09	0.4	-0.61	-0.18	1.75	-0.31	1.79	0.23	-0.89	-0.37
IMAGE:1703518	311329 || || || || AI160214 || ||	-2.55	0.06	1.81	0.22	-0.01	-1.26	-0.36		-2.8	-1.55	-1.19		-0.8	1.13	-0.09	-0.32	-0.29	1.31	0.19	-1.04	-0.98	-0.04	1.37	0.75	0.83	-1.46	-0.48	0.03	-0.05	0.25	0.61	1.66	0.37	2.41	1.2	0.85	1.81	-2	-0.15	0.11	-1.34	0.84	0.97	0.41		-0.37
IMAGE:1564300	307559 || || ESTs || Hs.433462 || AA973283 || ||	-1.1	-0.9	-0.41	-0.97	0.38	-0.97	0.05	-1.77	0.42	0.07	0.45		0.17	0.83	0.56	0.89	0.09	-0.36	0.51	-0.48	-0.32	-0.61	-0.75	1.02	0.71	-0.68	-0.03	0.08	-1.82	-0.04	-1.08	-0.02	0.54	0.3	0.72	-0.48	-0.54	-0.01	1.12	1.43	1.86	0.39	0.24			0.39
IMAGE:365358	178402 || PM5 || pM5 protein || Hs.227823 || AA025160 || pM5 protein=homology to conserved regions of the collagenase || 23420	-0.35	0.43	0.35	0.4	-0.21	-0.23	0.16	-0.68	-0.31	-0.8	0.45	0.18	0.71	0.05	0.79	0.64	-1.58	1.15	0.52	-0.36	-1.58	-0.12	-0.7	0.53	0.37	-0.36	-0.64	0.06	-0.14	0.64	-0.06	0.18	0.8	0.11		0.24	-0.51	-0.64	-0.56	1.12	1.59	0.89	-0.16	-1.1	-0.67	-0.59
IMAGE:547945	313314 || LIG4 || ligase IV, DNA, ATP-dependent || Hs.166091 || AA081631 || || 3981	-1	-0.17	1.32	-0.56	0.1	-0.09	-0.47	1.52	0.16	-0.19	1.72	-0.56	0.94	1.43	2.04	-2.07	-1.25	0.76	0.56	-0.47	0.41	-0.75	-2.98	2.06	1.46	-1.07	-1.05	-0.96	-1.6	-0.7	-1.18	1	2.03	-0.73	0.87	-0.9	-2.24	-2.82	0.49	2.6	1.9	1.9	0.92	-1.04	-0.54	-0.75
IMAGE:207274	319669 || || Homo sapiens cDNA: FLJ22066 fis, clone HEP10611, mRNA sequence || Hs.251664 || H59614 || ||	-1.77	-1.52	2.19	-0.8	-1.58		-1.57	-3.22	-3.96	-0.92	2.64	0.18	1.87	2.77	2.9	-3.41	-2.66	1.84	1.41	-2.92	1.3	-0.25	-3.15	3.36	2.86	-1	-1.04	-0.75	-3.08	-2.31	-0.83	2.14	3.48	-0.44	2.11	-0.65		-3.79	2.04	4.46	2.65	3.18	1.96	-2.92	-1.24	0.54
IMAGE:245330	116829 || IGF2 || insulin-like growth factor 2 (somatomedin A) || Hs.349109 || N54596 || || 3481	-1.22	-1.15	2	-1.22	-2.03		-1.86	-1.66	-2.6	-1.33	2.11		2.02	1.83	2.67	-2.66	-2.34	1.8	0.73	-1.03	0.13	-0.43	-1.84	2.84	2.55	-0.59	-0.85	-1.05	-2.89	-2.28	-1.18	1.54	3.04	-0.35	2.42	-0.8		-3.23	1.75	3.45	2.17	3.32	1.88	-1.93	-1.48	-0.29
IMAGE:52222	111924 || || Homo sapiens cDNA: FLJ22066 fis, clone HEP10611, mRNA sequence || Hs.251664 || H23457 || ||	0.41	-1.34	0.58	-0.42	-1.86	-2.38	-1.09	-0.65	-1.66	0.57	1.53	-1.05	0.93	1.27	1.27	-2.42	-1.95	1.02	0.48	-0.08	1.46	-0.19	-1.34	1.9	1.77	-1.37	-1.49	-1.07	-0.48	-1.57	-0.93	1.29	3.26	-0.08	0.87	-1.68	-0.7	-0.18	1.5	3.19	2.1	2.93	1.4	-2.2	-2.15	0.42
IMAGE:838802	110762 || P4HA1 || procollagen-proline, 2-oxoglutarate 4-dioxygenase (proline 4-hydroxylase), alpha polypeptide I || Hs.76768 || AA457671 || || 5033	-0.44	0.61	-0.26	-0.86	0.06	-0.24	-0.01	0.2	-0.2	-0.64	0.24	-0.09	1.04	0.52	1.63	0.36	-1.33	0.35	-0.93	-1.37	0.66	-0.31	-0.03	0.04	0.41	-0.79	-0.52	-0.9	-0.81	-1.51	-0.17	1.35	0.94	-0.12	-0.64	-0.56	1.37	-0.79	-0.24	2.29	1.65	1.21	0.36	-1.89	0.07	0.35
IMAGE:324785	227011 || P4HA2 || procollagen-proline, 2-oxoglutarate 4-dioxygenase (proline 4-hydroxylase), alpha polypeptide II || Hs.3622 || W49521 || || 8974	0.04	1.48	-0.11	-0.44	0.26	-0.95	-0.35	-0.12	-0.79	-0.51	0.1	0.42	0.31	0.29	0.15	1.48	-1.35	0.45	-0.11	-0.3	1.09	0.12	0.58	-0.33	0.06	-1.6	-1.65	-0.47	-0.83	-0.43	-0.4	0.11	1.07	1.11	0.07	-0.99	0.1	-0.32	0.76	1.53	0.13	0.85	0.05	0	-0.24	-0.27
IMAGE:2545711	331012 || ENO2 || enolase 2, (gamma, neuronal) || Hs.146580 || AI969131 || || 2026	0.01	-0.12	-0.45	-0.31	0.16	-0.26	-0.19	0.1	-0.53	-1.46	0.6	0.78	0.69	0.72	0.32	-0.03	-1.37	-0.05	-1.46	-0.5	1.49	0.69	0.85	-0.11	0.1	-1.46	-0.88	-0.52	-0.56	0.52	0.21		1.34	1.15	0	0.57	0.06	-1.35	0.69	0.13	0.82	1.48	-0.62	-0.47	-0.29	-0.42
IMAGE:789147	98916 || ENO2 || enolase 2, (gamma, neuronal) || Hs.146580 || AA450123 || || 2026	-0.32	-0.23	-0.28	-0.41	0.05	-0.76	-0.47	-0.81	-0.39	-0.97	0.58	1.19	0.04	1.13	0.73	0.13	-1.68	-0.56	-1.26	-0.67	1.83	0.73	1.38	-0.04	0.56	-1.27	-0.76	-0.14	-0.88	0.99	0.14		1.26	0.07	0.28	0.67	0.24	-1.02	0.89	0.21	0.47	1.17	-0.71	-1.12	-0.41	0.61
IMAGE:898218	114308 || IGFBP3 || insulin-like growth factor binding protein 3 || Hs.77326 || AA598601 || || 3486	1.49	0.02	0.2	-0.55	-2.36	-0.18	0.62	0.12	0.45	0.83	0.79	0.14	0.21	0.31	1.19	2.03	-2.75	-0.28	-1.85	-0.15		1.2	0.15	0.55	1.74	-1.78	-2.36	0.4	-1.93	0.95	-0.4	0.2	2.86		-0.59	1.71	-0.26	-2.42	0.52	0.45	-0.37	2.25	1.55	-1.17	-1.34	-2.23
IMAGE:950682	104988 || PFKP || phosphofructokinase, platelet || Hs.99910 || AA608558 || || 5214	0.55	-0.96	-0.24	-1.43	0.42	-0.02	-0.05	0.45	-1.64	-1	1.01	0.02	-0.18	-0.42	0.07	-0.16	-0.61	0.47	-0.76	-0.93	0.45	-0.51	0.21	0.44	1.04	-1.62	-0.58	0.25	-0.08	-0.4	-0.79	0.84	1.72	0.99	0.3	0.98	1.33	-1.1	0.5	0.94		1.31	0.09	-0.02	-0.54	-0.23
IMAGE:177419	310370 || SH3GLB2 || **SH3-domain GRB2-like endophilin B2 || Hs.30002 || H42583 || || 56904	-0.02	-1.4	0.07	-0.47	-0.39	-0.56	0.17	0.17	-0.31		-0.14	0.2	-0.02	0.55	0.36	0.16	-0.74	-0.38	-0.07	0.08	1.24	0.57	-0.1	-0.18	1.44	-1.35	-0.63	0.15	0.06	-0.14	-0.84	1.04	0.6	-0.03	-0.98	0.08	0.8	-0.45	0.4	0.37	0.19	0.68	0.43	-0.09	-0.42	-0.17
IMAGE:1574058	226505 || AGPAT2 || 1-acylglycerol-3-phosphate O-acyltransferase 2 (lysophosphatidic acid acyltransferase, beta) || Hs.209119 || AA938623 || || 10555	0.25	-0.45	1.17	-1.29		0.14	-1.06	0.45	-0.28	-0.47		0.6	1.14	1.39	-0.82	-0.18	-0.25	0.11	-0.39	-0.6	1.15	0.41		0.3	1.69	-1.25	-1.07	-0.16	-0.01	0.69	-1.68	-0.52	0.83	-0.75	-0.35	0.58		-0.96	-0.21	0.7	0.55	1.36	0.19	-1.35	0.37	-0.07
IMAGE:825641	224157 || B4GALT5 || UDP-Gal:betaGlcNAc beta 1,4- galactosyltransferase, polypeptide 5 || Hs.107526 || AA504652 || || 9334	0.47	0.35	0.3	-1.43	-0.31	0.69	-0.19	0.4	-0.65	-0.44	1.1	0	-0.74	0.45	0.17	-1.69	-0.61	-0.42	-0.75	1.01	1.35	-0.21	0.33	0.22	1.72	-0.63	-0.15	1.07	-0.08	-1.47		0.04	0.15	-0.86	0.39	0.31	0.49	-0.14	0.5		0.53	1.72	-0.46	-1.65	-1.16	0.47
IMAGE:50114	102664 || PCDHA10 || **protocadherin alpha 10 || Hs.247735 || H16743 || || 56139	-1.37	0.05	0.09	-0.85	-0.44	-1.38		-1.7	1.35		1.04		0.94	1.05	1.15	-1.26	-1.34	0.03	-0.45	-0.07	0.33	1.08	1.28	0.49	0.66	-0.33	0.08	0.4	-0.62	-0.63	-0.08	0.83	-0.1		1.19	0.99	-0.92		-0.45	-0.44	0.09	0.58	-0.12		-1.43	0.36
IMAGE:786675	116812 || WFDC2 || WAP four-disulfide core domain 2 || Hs.2719 || AA451904 || || 10406	-0.25	-1.09	0.8	-0.17	0.35	0.52	-1.9	-0.22	0.6	-0.48	0.32	1.85	-0.26	1.08	0.37	-0.85	1.34	-0.71	-1.06	0.44	0.78	0.73	0.42	0.87	-0.23	0.24	-0.41	0.03	0.69	-0.07	0.13	-0.17	0.06	-0.08	-0.25	1.03	-0.61	0.35	0.82	0.42	0.06	0.17	-1.59	-2.42	-0.83	-0.63
IMAGE:814576	115941 || ZFP36L2 || zinc finger protein 36, C3H type-like 2 || Hs.78909 || AA480880 || || 678	0.37	-0.72	0.71	0.22	0.04	0.03	-1.61	-0.75	0.8	-0.03	-0.03	1.8	-0.21	0.59	0.32	-0.72	0.93	-0.89	-1.05	-0.2	0.69	0.78	0.45	0.91	-0.25	0.25	-0.09	0.38	0.29	0.08	0.56	0.02	-0.23	0.37	0.02	1.26	-1.32	0.04	0.8	0.27	-0.29	0.06	0.3	-1.47	-2.81	-0.78
IMAGE:296444	118451 || CGN || cingulin || Hs.18376 || N70196 || || 57530	0.17	-1.43	-0.33	0.97	0.55	-0.11	-0.05	-0.93	0.03	-0.26	-1.76	-0.67	-1.32	0.76	1.24	0.56	-0.7	-0.87	-1.04	1.02	-0.59	0.44	0.02	1.86	0.51	-0.6	-0.02	-0.48	-1.64	-0.49	0.37	0.15	-0.16	1.55	-0.32	0.42	0.24	1.13	0.67	0.69	0.88	0.29	-0.78	0.93	-1.29	0.48
IMAGE:453276	224955 || CGN || cingulin || Hs.18376 || AA778796 || || 57530	-0.15	-1.66	-0.73	0.7	0.39	0.29		-1.08	0.2	0.61			0.19	0.29	0.22	0.34	-0.48	-0.68		0.85	-1.64	0.74		1.34	0.2	-0.17	-0.47	-0.52	-0.14	-0.66	0.01	-0.27	0.12		-0.49	0.29	-0.04	0.88	1.28	0.23	0.91	0.72	-0.15	-0.4	-1.22	-0.02
IMAGE:210698	118765 || EPB41L4B || erythrocyte membrane protein band 4.1 like 4B || Hs.267997 || H66834 || || 54566	0.34	-1.01	-0.15	-0.22		-0.09		0.14	-1.45	0.04			-0.24	-0.36	0.04	0.5	-1.24	0.12	-0.06	-0.4	-0.46	0.02		-0.24	1.42	-0.68	-0.2	0.16	-0.1	-0.7	-0.53	0.81	0.86	-0.78	0.6	-0.63	-0.58	1.11	0.49	1.52	-0.07	1.47	1.05	0.16		-0.52
IMAGE:770388	100288 || CLDN4 || claudin 4 || Hs.5372 || AA427468 || || 1364	1.08	-2.5	0.07	0.04	0.43	-0.58	-0.7	-0.13	-2	0.37	-0.05	2.15	-0.73	0.82	1.45	-0.4	-0.46	-0.24		-0.31	-0.41	0.69	0.21	1.11	0.22	-0.27	-0.97	0.11	0.85	-0.37	0.06	0.59	0.29	-0.77	-0.25	-0.12	-1.36	1.53	0.88	1.36	0.24	0.75	-0.1	-0.73	-0.81	-1.01
IMAGE:1456776	220433 || CLDN4 || claudin 4 || Hs.5372 || AA863314 || || 1364	1.59	-2.24	0.38	0.26	0.77	-1.28	-0.6	0.07	-2.21	0.21		2.26	-1.62	0.3	0.99	-0.91	-0.44	-0.2	0.07	-0.03	-0.01	0.48	-0.07	0.97	0.97	-0.4	-1.24	0.46	0.83	-0.04	1	0.33	0.47	-0.22	-0.48	-0.84	-1.07	1.22	0.73	1.19	0.41	0.53	-0.33	-0.73	-0.9	-0.77
IMAGE:967930	101080 || CLDN4 || claudin 4 || Hs.5372 || AA506754 || || 1364	1.58	-1.92	0.43	0.61	1.15	-1.13	-1.57	0.14	-1.86	0.62	0.53	1.4	-1.28	0.16	0.63	-0.98	-0.46	0.22	0.38	0.34	-0.38	0.89	-0.13	0.85	1.12	0.15	-1.01	0.69	1.54	-0.02	0.69	0.54	1.24	-0.01	-0.64	-1.18	-1.56	1.62	1.01	1.27	0.58	1.22	0.08	-1.28	-3.11	-3.16
IMAGE:810983	115381 || DKFZP434H132 || DKFZP434H132 protein || Hs.17936 || AA459421 || || 25958	1.22	-0.79	0.1	0.57	-0.58	-0.23	-0.31	0.31	-0.9	0.26			-0.62	-0.34	-0.07	-0.14	0.9	-0.78	-0.39	0.35	-0.78	-0.05	-1.06	0.47	0.91	0.25	0.18	0.29	0.43		-0.53	0.27	-0.15	-0.28	0.23	-0.76	0.22	-0.5	1.38	0.87	0.48	0.88	1.79	-0.98	-1.78	-0.32
IMAGE:1558853	107554 || || ESTs || Hs.385954 || AA975266 || ||	-0.34	-0.29	-0.39	-0.05	0.1	0.1	-0.79	-0.86	-0.11	0.77	0.1	0.43	0.06	0.72	0.58	-0.08	-0.18	-0.87	-0.13	0.62	-0.65	0.29	-1.61	-0.37	-0.29	-0.14	0.2	0.56	0.18	1.16	1.26	0.23	1.16	-0.57	0.13	-0.04	0.71	-0.62	0.39	0.72	-0.04	0.49	1.26	-2.15	-1.49	-0.04
IMAGE:1712148	314538 || RNU17D || RNA, U17D small nucleolar || Hs.196769 || AI129891 || || 8420	-1.13	-0.93	-1.07	0.18	-0.71	-0.48	0.01	-1.85	-0.09	-0.31	-0.94	0.61	-0.21	0.61	0.16	0.84	1.27	-1.99	-0.7	0.5	-0.56	-0.78	-0.7	0.65	0.47	0.36	0.24	-0.52	-1.11	-0.15	0.09	0.8	0.7	1.77	0.05	1.29	1.24	0.92	-0.93	-0.94	0.3	0.63	1.56	0.8	-0.36	0.32
IMAGE:1636463	102622 || || EST || Hs.129617 || AA999906 || ||	-1.01	-2.07	-0.01	0.28	-0.34		0.17	-0.47	-0.24	0.49	-0.34		-0.75	0.64	0.17	0.75	1.22	-1.52	-0.41	0.99	-0.18			0.02	0.2	0.2	-0.01	0.13	-0.33	1.14	0.06	0.04	0.01	-0.55	0.9	0.53	1.55	1.42	-0.11	-0.66	-0.51	-0.22	0.13	-0.22	-1.09	0.17
IMAGE:1893899	312021 || || ESTs || Hs.369728 || AI280304 || ||	-0.66	-1.26	0.05	0.04	-0.78	-0.22	-1.13	-1.45	-0.24	-0.26			0.4	0.79	0.28	1.06	0.94	-0.33	0.27	0.27	0.27	-0.5		0.14	0.99	-0.55	-1.63	-1.25	0.35	1.12	0.26	1.2	0.78	-0.03	-0.08	0.87	1.47	1.38	0.12	-0.5	-0.1	-0.56	-0.55	-0.13	-1.02	0.08
IMAGE:283173	221393 || KIAA0114 || KIAA0114 gene product || Hs.17719 || N45236 || || 57291	-0.32	-1.1	-0.36	-0.08	-1.33	-0.57	0.39	-1.5	-0.76	-0.95	-1.01	0.3	0.46	0.29	-1.35	0.13	0.5	-0.16	-0.1	0.98	-0.83	-0.62	-0.25	-1.53	0.51	0.52	-0.67	-0.76	-0.22	2.56	0.85	1.59	0.44	-0.2	0.44	0.62	1.92	2.07	-0.09	-0.56	-0.08	-0.1	0.85	1.29	-1.09
IMAGE:814489	314724 || MN7 || D15F37 (pseudogene) || Hs.286132 || AA459353 || || 60438	0.39	-0.14	-0.39	0.98	0.06	-0.74	0.43	0.41	-1.1	-0.75	-0.32		-0.04	0.67	0.03	0.3	-0.34	-0.41		-0.85	-0.54	-0.06	-0.74	0.41	0.09	1.3	1.18	0.63	0.64	0.22	-0.07	0.58	-0.04	0.14	0.4	0.91	0.47	0.52	1.11	-0.66	1.08	-0.38	-1.49	-1.96	-0.57	-1.47
IMAGE:826103	222884 || TNFRSF7 || tumor necrosis factor receptor superfamily, member 7 || Hs.355307 || AA521416 || || 939	-1.1		-0.01	0.33	0.94		-1.46		-0.24	-0.3		1.74	0.83	1.67	-0.03	0	-0.93	-0.61	-0.37	-0.54		-0.41	0.26	0.34	0.43	0.86	0.33	-0.16	0.3	-0.03	-0.51	0.19	-0.35		-0.55	0.84	0.56	0.78	0.52	-0.32	0.17	-0.22	-1.87	-0.97	0.41	-0.57
IMAGE:199558	112945 || LOC56898 || oxidoreductase UCPA || Hs.124696 || R97516 || || 56898	-0.57	-0.15	-0.81	-0.1	0.82	-0.21	-0.06	-0.26	0.42	0.44	-0.92	0.75	1.11	1.54	-0.04	-0.16	-0.86	-0.93	-0.64	-1.07	-0.32	-0.18	0.71	0.75	-1	0.22	-0.02	-0.2	0.24	0.32	0.8	1.47	-0.81	-0.3	0.01	1.83	-0.36	0.16	0.5	-0.21	-0.17	0.68	-0.97	-0.85	-0.7	-0.04
IMAGE:1551724	309310 || || || || AA922661 || ||	-0.92	-0.58	-0.84	-0.21	-0.04	-0.78	-0.2	-0.14	0.46	-0.46	-0.36		0.34	0.81	-0.05	0.08	-0.65	-1.6	-1.79		1.01	-0.44	0.59	0.01	-0.35	0.47	0.62	0.17	-0.29	-0.64	1.3	1.83	-0.25	0.03	-0.07	1.06	0.04	0.27	0.86	0.59	0.76	-0.19	-0.3		0.53	-0.52
IMAGE:112482	222530 || SFRS5 || splicing factor, arginine/serine-rich 5 || Hs.166975 || T86006 || || 6430		-0.06	-0.35	0.28	0.88	-1.11	-0.93		-0.08	-0.81	-1.61		-0.07	0.46	-0.45	0.4	-1.09		0.29			0.44	0.37	-0.76	0.07	1.51	0.45	-0.33	-0.14	-0.29	1.31	2.55	-1.52	-0.35	1.19	0.98		1.87	-0.52	0.09	0.1	-0.43	-0.07		-0.95	-1.34
IMAGE:308163	118763 || YAP1 || Yes-associated protein 1, 65kDa || Hs.84520 || N92380 || || 10413	0.42	0.34	-0.27	0.19	0.82	-0.31	-2.15	-2.02	-0.51	-0.36	-1.1	-1.41	0.67	0.21	-0.16	0.13	-0.95	0.46		-0.53	-0.02	-0.14	-0.05	-0.03	-0.61	0.82	-0.12	-0.62	-0.38	0.52	1.25	0.31	0.34	-0.13	0.16	-0.37	0.59	2.99	0.71	0.6	1.18	0.26	0.41	-1.11	-0.3	0.07
IMAGE:32576	108027 || DKFZP761F241 || **hypothetical protein DKFZp761F241 || Hs.107253 || R20416 || || 83643	1.14	-0.47	0.56	0.55	0.24			-2.03	-1.17	-0.87			1.7	2.37	-0.11		-0.16	-1.71	-0.44	-1.19	-1.45			-1.12	-0.45	-0.67	-1.73	-0.5	-0.86	-1.15	0.51	-1.41	0.7	1.88	0.81	0.8	-1.1	3.05	3.24	1.53	2.41	-0.4	0.96	-1.51	-0.79	-1.1
IMAGE:969650	223036 || SCAMP5 || secretory carrier membrane protein 5 || Hs.7934 || AA663609 || || 192683	-0.34	-0.95	0.16		-0.5	1.25	0.58	-0.3	-0.54	-0.4		0.04	-0.37	0.41	-0.39	-0.02	-0.04	-0.97	-0.73	-0.12	-0.54	-0.73	0.03	0	0.58	-1.58	-0.81	0.44	-0.43	1.46	0.77	0.3	-0.23	-1.55	0.13	0.47	-0.08		1.3	1.01	-0.07	1.28	1.27	0.53	-0.47
IMAGE:1468820	309740 || NOS3 || nitric oxide synthase 3 (endothelial cell) || Hs.166373 || AA884967 || || 4846	0.23		-0.4	-0.27			-0.61	-0.56	-0.61	0.37	0.54		-1.02	-0.92	-0.09	0.43	-0.74	-0.27	-0.48	-0.05		-0.26	0.15	1.74	0.54	-0.47	-1.43	0.38	-0.47	0.4	-0.23	-0.22	0.64	-0.59		-0.13	0.16	1.99	1.71	1.11	-0.3	0.1	0.11	0.07	-0.48
IMAGE:150466	102298 || || Homo sapiens cDNA FLJ14885 fis, clone PLACE1003711, mRNA sequence || Hs.278222 || H01039 || ||	0.28	-0.97	-0.6	-0.76		0.18		-0.42	-0.17	0.24	0.23	0.42	-0.7	0.06	0.21	0.65	0.08	-0.54	-0.58	-0.23	0.12	0.16		1.9	0.37	-1.14	-1.17	0.26	-0.85	0.1	-0.2	0.14	-0.02	-1.32		0.08	-0.31	2.45	2	0.47	-0.11	0.05	0.12	0.22	-0.22	-0.3
IMAGE:1941410	312517 || || Human clone 295, 5cM region surrounding hepatocyte nuclear factor-1a/MODY3 mRNA, mRNA sequence || Hs.204166 || AI207000 || ||	0.12	-0.69	-0.18	-0.32	-0.15		0	-0.52	-0.28	-0.66			-0.45	-0.67	-0.39	-0.25	0.1	-0.4	-0.48	0.73	0.58			0.39	0.87		0.13	1.13	-1.51	-0.37	-0.36	-0.36	-1.42	-1.14		-0.67	0.42	2.23	2.36	-0.1	1.34	-0.18	0.51	0.36		0.18
IMAGE:595181	102629 || MIR || myosin regulatory light chain interacting protein || Hs.20072 || AA173408 || || 29116	-0.8	-0.68	-0.29	0.37	-0.49	-0.4	0.2	-0.65	-1.97	-0.5	-0.47		-0.64	-1.03	0.39	-0.49	0.39	-0.59	-0.44	0.67	0.19		-0.63	-0.15	-0.34	0.31	-0.01	0.46	0.74	0.65	-0.39	0.25	-0.21	-0.14	-0.22	-0.4	0.47	2.14	1.42	-0.36	1.98	0.07			0.82	0.69
IMAGE:841278	99347 || MIR || myosin regulatory light chain interacting protein || Hs.20072 || AA486836 || || 29116	-0.94	-0.59	0.1	0.91	-0.87	-0.46	-0.46	-0.72	-2.13	-0.16	-0.54		-0.28	-1.02		-0.47	0.21	-0.19		0.23	-0.32	-0.17		-0.29	-0.09	0.22	0.16	0.72	1.39	0.76	-0.12	0.1	-0.37		0.07	-0.61	-0.3	2.01	1.09	-0.27	1.65	-0.18	1.17	-1.18	0.74	1.04
IMAGE:321394	311136 || MIR || myosin regulatory light chain interacting protein || Hs.20072 || W32276 || || 29116	-0.67	-0.56	0.03	1.15	-0.49	-0.11	-0.68	-0.85	-2.18	0.56	-0.43		-0.44	-1.71		0.34	0.93	-0.67	-0.51	0.22	-0.51	-0.32	-1.35	-0.41	-0.19	0	0.2	0.92	1.78	0.82	-0.22	0.11	-0.36	0.05	-0.42	-0.83	-0.4	2.04	1.79	-0.22	1.65	0.06	1.19		1.02	-0.52
IMAGE:712314	312989 || MIR || myosin regulatory light chain interacting protein || Hs.20072 || AA404967 || || 29116	-0.95	-0.91	-0.1	0.8	-0.47	-0.13	-0.71	-0.66	-2.23	0.23	-0.16		0.44		-0.04	0.28	0.53	-0.14	-0.16	-0.12	-0.65	-0.53	-0.97	-0.39	-0.17	0.02	-0.32	0.76	1.15	0.73	-0.21	0.11	-0.13	-0.4	-0.46	-0.07	-0.07	2.23	1.98	-0.09	1.64	0.51	1.67	-1.76	-0.21	0.29
IMAGE:246304	109273 || BTG3 || BTG family, member 3 || Hs.77311 || N52496 || || 10950	-0.08	0.06	-0.61	0.58	1.73	1.23	-2.43	-0.96	-1.39	-0.11	-1.09	-1.25	0.04	-0.85	-0.01	0.46	0.17	-0.64	-0.44	0.65	-0.11	-0.5	-0.18	0.29	-0.98	0.35	0.07	0.58	2.01	1.06	-0.25	0.11	-0.17	-1.36	-0.51	-1.41	0.51	1.08	1.99	1.13	2.44	0.15	1.01	-0.2	-0.87	-1.13
IMAGE:1009241	99284 || || || || AA226543 || ||	-0.2	-0.72	-0.6	-0.33	-0.55	1.29	-0.35	-0.34	0.03	-0.79	-1.59	-0.08	-0.92	-0.9	0.15	-0.15	0.77	-0.43	-0.46	0.36	-0.18		-0.31	-0.87	-0.13	0.51	0.01	0.41	0.92	-0.13	-0.59	0.96	0.26		0.54	-0.1	1.71	-0.59	1.82	0.65	0.83	0.5	0.2	-0.52
IMAGE:590227	226308 || MRPS15 || mitochondrial ribosomal protein S15 || Hs.107707 || AA147783 || || 64960	-0.38	-1.05	-0.62	-0.75	-0.46	1.72	0.01	-0.38	0.16	-0.33	-0.98	0.18	-0.28	-0.67	0.08	0.1	0.96	-0.37	-1.36	0.46	-0.29	-0.53	-0.16	-0.58	-0.18	0.15	-0.41	0.54	0.23	-0.22	-0.28	0.64	0.22	-0.14	0.63	-0.06	1.85	-0.51	1.88		0.59	0.96	1.34	-0.25		-1.62
IMAGE:562409	118529 || NDUFS5 || NADH dehydrogenase (ubiquinone) Fe-S protein 5, 15kDa (NADH-coenzyme Q reductase) || Hs.80595 || AA214053 || || 4725	-0.31	-0.18	-0.47	-0.49	-0.36	1.47	-0.61	-0.8	0.36	-0.92	-0.63	-0.09	-0.27	-0.2	-0.09	0.21	0.95	-0.41	-0.38	0.55	-0.05	-0.1	-0.04	-0.85	-0.48	-0.28	-1.39	-0.09	0.26	-0.33	0.55	0.38	0.26	-0.27	0.55	-0.34	1.1	1.13	2.28	0.31	0.46	0.88	0.35	0.22	-0.15	-1.69
IMAGE:510794	113542 || MYCBP || c-myc binding protein || Hs.78221 || AA099753 || || 26292	0.09	-0.39	0.05	0.6	-0.46	0.99	-0.77	-0.63	0.07	-0.55	-0.58		-0.73	-0.79	-0.06	0.11	0.19	-0.41	-0.72	0.32		-0.32	-0.55	-1.12	-0.14	-0.86	-0.68	0.75	1.73	-0.01	0.22	0.19	1		-0.11	-0.6	0.69	1.46	2.04	-0.35	0.6	0.59	-0.14	0.44	0.47	-1.5
IMAGE:1468070	226976 || MYCBP || c-myc binding protein || Hs.78221 || AA889395 || || 26292	-0.09	-0.22	-0.25	0.32	-0.58	0.43	-0.73	-0.55	-0.41	-0.92			-0.75	-0.61	0.22	-0.67	-0.11	0.1	-0.36					-1.39	0.19	-0.69	-0.06	0.54	1.42	-0.08	0.25	0.13	1.04	0.79	0.26	-0.55	1.08	0.97	1.36	-0.77	0.5	0.73	-0.02	-0.65
IMAGE:770983	116474 || FLJ11730 || hypothetical protein FLJ11730 || Hs.17118 || AA427401 || || 64769	0.22	-0.17	0.13	0.17	0.54	0.34	-1.13	-0.53	-0.31	-0.81	-0.77	-1.07	-0.64	-0.34	-0.34	-0.97	-0.1	-0.51	-0.84	0.05	0.01	-0.27	-0.76	-0.1	0.4	0.42	0.09	0.49	0.86	0.07	0.75	0.13	0.46	-0.01	0	-0.24	1.47	0.7	2.04	0.74	0.39	0.6	-0.09	-1.67	0.24	0.17
IMAGE:50987	224978 || PABPC4 || poly(A) binding protein, cytoplasmic 4 (inducible form) || Hs.169900 || H18434 || || 8761	-0.02	-0.41	-0.21	0.56	0.14	1.13	-1.11	-0.52	0.49	-0.41	-0.16	-0.54	-0.39	-0.66	-1.59	-0.89	0.52	-0.72	-1.39	-0.4	-0.56	-0.68	-0.25	-0.78	0.49	0.32	0.2	0.13	0.06	-0.44	0.39	0.65	1.09	0.29	-0.66	-0.45	0.68	1.6	2.95	0.79	0.56	0.33	1.11	-0.45	-0.64	-0.15
IMAGE:1055301	307147 || || Homo sapiens cDNA FLJ33791 fis, clone BRSSN2009518, highly similar to Poly(A)-binding protein, cytoplasmic 4 (inducible form), mRNA sequence || Hs.376707 || AA621511 || ||	-0.14	-0.54	-0.4	0.44	-0.15	1.55	-0.78	-0.32	0.65	-0.38	-0.3	-0.43	-0.31	-0.72	-1.3	-0.52	0.68	-0.79	-1.01	-0.31	-0.58	-0.75	-0.02	-0.66	0.42	0.14	0	0.23	0	-0.5	0.44	0.69	1.02	-0.01	-0.73	-0.42	0.53	1.59	2.84	0.66	0.31	0.59	1.01	-1.09	-0.66	-0.1
IMAGE:914030	111670 || || || || AA579557 || ||	-0.23	-0.37	-0.08	0.43	-0.21	-0.07	-0.43	-0.99	0.13	0.48	0.09	0.07	-0.86	0.05	0.09	-0.71	0.83	-0.6	-0.27	0.27	-0.12	-0.83	-0.46	0.42	1.13	0.59	-0.63	-0.74	-0.21	0.33	0.39	1.41	1.41	-0.65	-0.57	-0.22	1.17	1.54	4.11	1.1	-0.74	0.42	0.44	-2.03	-2.58	-2.37
IMAGE:1055201	221708 || RPS24 || ribosomal protein S24 || Hs.180450 || AA626146 || || 6229	-0.64	-0.74	-0.16	0.02	-0.19	-0.25	-0.31	-1.34	-0.11	-0.25	-0.81	0.11	0.08	0.08	-0.74	-0.08	0.62	-0.27	-0.42	0.02	-0.19	-0.73	-0.35	1.01	1.29	0.66	0.19	-0.9	-0.51	0.78	0.54	1.17	0.79	-0.31	-0.42	0.79	0.91	1.69	3.42		-0.55	-0.04	-0.21	-1.37	-0.49	-1.96
IMAGE:308497	106660 || HT036 || hypothetical protein HT036 || Hs.321669 || N95780 || || 81888	-0.3	-0.68	-0.23	0.29	-0.12	1.27	-0.75	-0.24	0.09	-0.41	0.05	0.96	0.44	-0.07	-0.6	0.28	0.38	-1.54	-1.02	-0.61	-0.2	-0.85	-0.29	-0.15	-0.1	-1.16		0.44	1.62	-0.13	0.53	0.07	-0.57	-0.52	-0.15	-0.04	0.2	1.21	2.54	0.31	0.2	1.1	0.46	-0.4	-0.68	-0.5
IMAGE:810725	114401 || ATP6V0B || ATPase, H+ transporting, lysosomal 21kDa, V0 subunit c'' || Hs.7476 || AA457717 || || 533	-0.36	-0.72	0.84	-0.8	0.44	1.1	-0.02	0.76	-0.09	-0.78	-0.62	0.13	-0.06	-0.81	-0.94	0.42	0.78	-0.22	0.04	0.35	-0.66	-0.13	0.24	-0.54	1.11	-0.25	-0.11	0.5	0.18	-0.32	-0.32	0.12	0.11	-0.94	-0.25	-0.71	0.49	0.97	1.81		1.02	1.05	1.06	0.26	-1.59	-2.36
IMAGE:1631762	221137 || NDUFB9 || NADH dehydrogenase (ubiquinone) 1 beta subcomplex, 9, 22kDa || Hs.15977 || AI025126 || || 4715	-2.06	-1.33	-0.33	-0.87	0.11	-0.63	-0.79	-1.17	-1.36	-0.18	-0.66	-0.62	0.96	0.71	0.02	1.57	0.91	0.83	0.66	0.13	0.86	-0.49	-0.43	0.42	-0.29	1.1	1.19	0.45	0.07	-0.25	0.03	0.29	0.04	-0.76	-0.28	0.07	0.52	0.74	-0.3	1.83	-0.59	0.77	1.02	0.06	-0.52	-1.41
IMAGE:278572	222512 || || Homo sapiens cDNA FLJ23705 fis, clone HEP11066, mRNA sequence || Hs.49136 || N66178 || ||	-0.71	-1.53	0.12	-1.45	-0.58	0.2	-0.21	-2	-0.67	-0.42	-0.71		1.28	1.47	0.83	0.59	0.81	-0.1	-0.17	-0.3	1.22	-0.06	-0.67	0.27	0.79		1.45	-0.23	-0.36	0.56	-0.02	0.41	-0.68	-0.4	-0.92	0.07	0.07	0.93	-0.28	1.54	-0.12	0.38	2.09	-1.35	-1.21
IMAGE:1650748	310588 || || Homo sapiens cDNA FLJ23705 fis, clone HEP11066, mRNA sequence || Hs.49136 || AI022800 || ||	-0.75	-1.18	0.27	-1.33	-0.74	0	0.01	-1.78	-1.26	-0.75	-0.68	-0.72	1.08	1.41	0.84	0.57	0.58	0.06		-0.16	1.31	0.04	-0.3	-0.2	1	1.3	1.77	-0.22	-0.19	0.68	0.3	0.44	-0.53	-0.01	-0.64	0.09	-0.02	1.08	-0.41	1.5	0.24	0.09	1.88	-1.97	-1.45	-1.3
IMAGE:279790	101782 || FMR1 || fragile X mental retardation 1 || Hs.89764 || N48355 || || 2332	-1.01	-1.51	1.03	-0.5	-0.67	-0.83	-0.04	-1.45	-1.37	-0.42	-0.64	0.02	1	1.45	1.09	0.87	0.76	-0.45	-0.89	0.57	0.31	-0.39	-0.7	0.31	1.46	0.16	0.23	0.17	-0.47	-0.97	-0.2	0.94	-0.32	-0.4	0.78	-0.3	-0.31	0.55	0.74	1.49	1.02	-0.45	2.09	-1.26	-0.75	-0.79
IMAGE:112576	99013 || BCCIP || BRCA2 and CDKN1A interacting protein || Hs.279862 || T86027 || || 56647	-0.9	-1.16	-0.2	0.1	-0.09	-0.59	-0.8	-1.4	-0.43	0.24	0.28		-0.1	0.46	-0.27	0.46	0.18	-0.1	-0.59	0.57		-0.92	-0.81	-0.33	0.61	1.3	0.38	-0.13	-0.13	0.17	1.75	0.85	0.47	-0.53	-0.14	0.3	-0.06	1.16	-0.13	0.81	0.62	0.65	1.24	-1.1	-1.56
IMAGE:376941	109182 || MAL2 || mal, T-cell differentiation protein 2 || Hs.76550 || AA046815 || || 114569	-0.73		0.6	-0.47	-0.32	-1.72	-1.4	-2.37	-0.47	-0.05	0.67	-1.98	-0.1	-0.14	0.17	-0.05	-0.61	0.73	0.43	-0.14	2.42	0.52		0.6	1.16	1.25	1.22	0.28	0.05	-0.09		0.87	1.29	-0.5	-0.92	0.01	0.46	0.7	-0.38	0.81	0.09	1.25	0.95	-1.03	-0.61	-2.46
IMAGE:813730	102977 || MAL2 || mal, T-cell differentiation protein 2 || Hs.76550 || AA453783 || || 114569	-0.93	-2.42	0.16	-1.05	-0.53	-1.26	-1.91	-2.16	-0.26	0.59	0.77	-0.97	1.19	0.21	0.66	1.19	-0.22	0.07		-0.26	2.29	1.11	0.88	0.78	0.9	1.23	0.58	0.04	-0.21	-0.45	-1.25	0.87	1.01	-1.01	-0.89	-0.05	0.15	0.95	-0.03	1.28	0.11	1.27	1.08	-0.5	-2.26	-0.71
IMAGE:565319	308657 || MAL2 || mal, T-cell differentiation protein 2 || Hs.76550 || AA126879 || || 114569	-0.29	-1.59	0.91	-0.39	-0.34	-1.64	-2.41	-2.03	-0.8	0.14	0.36	-1.49	0.43	-0.68	0.28	0.77	-1.14	1.02	0.4	-0.51		0.41	-0.02	0.66	1.49	1.64	1.55	0.71	0.54	-0.07	-0.65	0.45	1.38	-0.13	-0.51	-0.38	-0.35	0.61	-0.51	1.56	0.72	1.07	1.04	0	-2.68	0.39
IMAGE:325102	100647 || CTBP2 || C-terminal binding protein 2 || Hs.171391 || W49714 || || 1488	-0.68	-0.6	-0.22	0.08	0.34	-0.7	-0.99	-0.93	-0.24	-0.27	-0.02	-0.1	1.39	1.4	0.63	-0.14	-0.03	-1.4	-1.5	-0.09	-0.19	-0.81	-0.42	0.61	0.46	0.2	0.89	0.16	0.27	0.49	0.31	0.81	0.66	0.22	0.63	0.1	0.36	0.66	-0.47	-0.12	0.6	0.38	-0.08	-0.61	-0.56	-0.37
IMAGE:1013695	111803 || CTBP2 || **C-terminal binding protein 2 || Hs.171391 || AA548333 || || 1488	-0.47	-0.74	-0.28	0.06	0.16	-0.56	-1.07	-1.33	-0.01	0.38	-0.14	-0.68	0.73	1.74	0.47	0.21	0.49	-1.13	-0.81	0.27	0.17	-0.4	-0.38	0.63	0.22	0.58	0.17	-0.12	0.42	0.21	0.18	0.64	0.57	-0.1	0.38	-0.18	0.7	0.95	0.21	0.19	0.75	0.35	-0.6	-1.61		-1.18
IMAGE:415046	227050 || || Unnamed protein product [Homo sapiens], mRNA sequence || Hs.405809 || W93108 || ||	-0.69	-1.31	-0.64	0.49	0.89	0.4	-1.36	-1.57	-0.05	-0.07	-0.49		-0.15	0.2		0.74	1.6	-0.96	-0.61	0.16	-0.49	-0.1	-0.28	1.07	0.74	-0.74	0.03	-0.69	0.42	-0.7	0.23	0.89	0.2	0.1	0.1	0.83	0.66	1.53	0.37	0.66	0.08	-0.16	-0.15	-0.38	0.03	-0.92
IMAGE:143227	107931 || TNKS1BP1 || tankyrase 1 binding protein 1, 182kDa || Hs.9645 || R74077 || || 85456	0.63	0.11	0.27	0.07	0.27	-0.31	-1.86	-1.32	-0.21	-0.07	0.18	0.25	0.43	0.4		-0.02	0.02	0.18	0.41	0.86	0.17	0.29	0.2	0.29	0.15	-0.42	-0.81	0.12	0.38	0.24	-0.48	0.3	0.54	-0.02	0.62	-0.38	-0.04	0.53	0.14	-0.1	0.31	-0.01	-0.01	-1.37	0.58	-1.69
IMAGE:727251	103549 || CD9 || CD9 antigen (p24) || Hs.1244 || AA412053 || CD9 || 928	-0.73	-0.84	1.25	1.29	0.5	-1.23	-1.58	-1.59	-0.49	-1.67	-0.69	0.54	0		1.28	-0.71	-1.02	0.28	-0.43		1.03	0.3	0.66	0.33	1.39	0.22	-0.47	0.71	0.36	0.47	-0.24	0.93	0.42	0.6		0.65	-0.2	1.15	0.07	-0.59	-0.28	0.53	-0.72	-0.67	-0.38	-0.45
IMAGE:449112	222476 || || ESTs, Moderately similar to G3P2_HUMAN Glyceraldehyde 3-phosphate dehydrogenase, liver [H.sapiens] || Hs.291531 || AA777488 || ||	-0.76	0	-0.41	0.48	-0.08	-0.55	-0.67	-0.63	-0.16	-0.01	0.68	-0.09	-0.1	-0.3	-0.01	0.07	-0.43	0.03	-0.25	-0.03	0.95	0.79	0.69	-0.03	0.53	-0.36	-0.85	0.01	-0.03	0.33	0.01	1.38	1.43	0.91	0.01	0.26	-0.08	0.79	-0.43	-0.11	-0.08	0.27	-0.72	-1.64	-0.1	-0.69
IMAGE:897301	98835 || CMAS || cytidine monophosphate N-acetylneuraminic acid synthetase || Hs.12492 || AA488288 || || 55907	-0.29	-0.13	0.19	1.34	0.18	-1.1	-1.37	-0.93	-0.11	0.32	-0.24	-0.53	0.26	0.15	0.23	-0.82	-0.3	0.39	-0.18	0.2	0.96	0.57	0.29	0.38	0.65	-0.05	-1.62	0.71	0.09	-0.27	0.57	1.44	1.3	-0.68	-0.43	-0.61	-0.55	1.79	0.36	0.29	0.08	0.52	-1.1	-1.2	0.39	-1.22
IMAGE:810552	107546 || REA || repressor of estrogen receptor activity || Hs.7771 || AA464567 || || 11331	-0.5	-0.08	-0.09	1.45	0.27	-0.84	-0.79	-0.91	-0.1	-0.11	0.03	-0.41	0.45	-0.26	-0.65	-0.82	-0.14	0.26	0.11	-0.14	0.46	0.83	0.3	-0.26	0.54	0.02	-1.07	0.16	0.22	0.63	0.63	1.23	0.86	0.34	-0.01	0.38	-0.4	1.34	0.44	0.18	-0.23	0.37	-0.67	-0.47	-0.82	-1.54
IMAGE:1476157	221282 || PXR1 || peroxisome receptor 1 || Hs.158084 || AA873073 || || 5830	-0.55	-0.43	-0.31	1.15	-0.09	-0.72	-0.75	-1.34	-0.14	0.04	-0.22	0.1	0.07	0.33	0.82	-0.35	-0.02	0.25	-0.01	-1.43	0.34	0.72	-0.06	-0.5	0.19	0.37	-1.06	0.09	0.53	0.94	0.11	0.81	0.37	-0.06	0.38	0.23	-0.11	1.82	1.09	0.36	-0.11	0.1	-0.7	-1.4		-0.91
IMAGE:839796	104899 || ING4 || inhibitor of growth family, member 4 || Hs.108183 || AA491467 || || 51147	-0.57	-0.92	-0.29	1.01	0.31	-1.05	-0.84	-0.62	-0.03	-0.36	-0.19	0.13	0.49	0.1	-0.67	-0.63	-0.98	0.64	0.08	-0.07	0.16	0.71	0.45	-0.01	0.31	0.98	-0.72	-0.1	0	0.62	0.69	0.77	0.21	-0.73	0.57	0.87	0.06	1.46	0.66	0.19	0.08	1.36	-0.92	-1.79	-0.32	-1.07
IMAGE:454459	99437 || || Homo sapiens clone 23870 mRNA sequence || Hs.12460 || AA677322 || ||	-0.94	-1	0.39	0.63	-0.15		-0.76	-0.93	-0.43	-0.17	-0.36	0.66	1.63	0.59	0.06	-0.42	0.01	-0.65	-0.54	0.08	-0.23	0.26	0.36	-0.36	0.5	-0.16	-0.19	0.7	-0.55	0.97	1.16	1.56	0.54	-0.71	-0.33	-0.14	-0.15	2.11	-0.06	0.87	-0.07	0.15	-0.66	-1.19	-1.13	-0.99
IMAGE:1570663	308273 || FKBP4 || FK506 binding protein 4, 59kDa || Hs.848 || AA932521 || || 2288	-1.22	-1.27	-0.36	0.51	-0.41	-0.34	-0.57	-1.24	-0.7	0.03	-0.68	0.52	1.65	-0.17	-0.54	-0.68	-0.15	0.47	0.49	0.47	0.14	0.27	0.38	-0.01	0.87	-0.48	-0.98	0.53	0.41	0.26	0.13	1.85	1.28	-0.58	-0.49	0.16	0.18	2.59	0.25	0.77	-0.55	0.7	-0.92	-0.57	-2.1	-0.04
IMAGE:346696	108327 || TEAD4 || TEA domain family member 4 || Hs.94865 || W72159 || || 7004	-0.32	-0.3	-0.7	0.49	0.43		-1.46		-0.59	-0.78	-0.1		1.45	0.88	-0.05	-0.14	0.01	0.29		0.55			-0.28	-0.67	-0.05	-0.37	-0.3	0.44	0.24		0.12	1.37	0.7	0.26		-0.03	0.28	1.02	-0.19	0.22	-0.23	0.13	-0.51	-1.18	-0.11	-0.44
IMAGE:595307	103574 || LDHB || lactate dehydrogenase B || Hs.234489 || AA173619 || || 3945	-0.75	0.39	-0.61	0.28	0.21	-0.84	0.52	-2.24	-0.22	0.58	-1.27	-0.21	0.99	1.12	0.39	-0.34	0.13	0.53	1.07	0.23	0.41	-0.38	0.21	-0.68	-0.23	0.53	-0.53	0.12	0	0.21	1.38	1.88	1.51	-0.77	-0.21	-0.23	0.95	1.38	-0.19	0.88	0.66	-0.24	-1.21	-2.49	-0.71	-2.06
IMAGE:2563391	330750 || LDHB || lactate dehydrogenase B || Hs.234489 || AI969670 || || 3945	-0.56	0.42	-0.55	0.36	0.12	-0.36	0.46	-1.41	-0.32	0.67	-0.71	-1.08	0.57	0.65	-0.21	-1.08	-0.06	0.83	0.57	0.23	0.03	-0.34	0.15	-0.8	0.01	0.71	-0.5	0.27	0.14	0.17	1.52	1.43	1.77	-0.6	-0.2	-0.27	0.22	1.04	-0.27	0.82	0.64	0.05	-0.68	-2.38	0.16	-1.73
IMAGE:770082	113849 || KIAA0657 || KIAA0657 protein || Hs.6654 || AA430575 || || 23363	-0.27	-0.39	-0.59	0.7	0.51	-0.02	-1.32	-2	-0.01	0.04	-0.1	0.78	0.87	0.47		-1.49	-0.86	0.63	0.66	0.14	0.38	0.89	-0.08	1	-0.36	-1.25	-0.62	0.52	1.03	-0.41	0.75	0.5	0.05	-0.49	-1.18	0.43	0.13	0.87	1.13	-0.11	1.34	0.53	-0.73		0.04	-2.2
IMAGE:950883	119919 || EEG1 || EEG1 || Hs.234355 || AA608713 || || 65981	-0.27	-0.46	-0.63	0.89	-0.1	-0.24	-0.62	-1.47	0.08	-0.28	-0.27		1.37	1.27	0.33		-0.46	-0.37	0.16	-0.44	-0.24	0.14	-0.04	0.28	0.26	-0.87	-0.37	0.34	0.66	-0.2	0.49	1.27	0.09	0.28	-0.17	0.45	-0.86	0.58	1.39	-0.3	1.12	-0.7	-1.1		-0.38	-0.72
IMAGE:825659	311980 || DNAJB11 || **DnaJ (Hsp40) homolog, subfamily B, member 11 || Hs.278605 || AA505074 || || 51726	-1.45	-1.1	-0.48	-0.28	-0.4	1.62	-0.69	-0.24	-0.25	-0.55	-0.41	-0.19	1.39	0.31	0.86	1.24	-0.08	0.56	0.72	0.08	-1.03	-0.81	-0.5	0.18	0.45	-1.49	-1.11	0.22	0.23	0.33	-0.45	0.61	-0.65	-1.05	1.48	0.03	-1.31	0.33	-0.02	1.83	0.71	1.11	0.54	0.34	-0.73	0.09
IMAGE:1613222	226790 || DNAJB11 || DnaJ (Hsp40) homolog, subfamily B, member 11 || Hs.278605 || AI001203 || || 51726	-1.3	-0.92	-0.55	-0.37	-0.44	1.32	-0.83	-0.15	0		-0.58	-0.59	1.48	0.34	0.66	1.18	-0.16	0.44	1.1	-0.13	-0.98	-0.88	-0.22	0.19	0.46	-1.47	-0.89	0.2	-0.12	0.28	-0.24	0.45	-0.44	-1.26	1.43	0.13	-0.82	0.36	0.1	2.05	0.79	1.35	0.63	0.15	-1.68	-0.17
IMAGE:50649	221517 || PRKCL1 || protein kinase C-like 1 || Hs.2499 || H17375 || || 5585	-0.59	-0.44	-0.16	1.14	0.3	0.27	-0.45	-0.3	-0.32	-0.1	1	0.79	0.1	-0.83	0.9	1.22	0.36	-0.49	-0.64	0.15	-0.47	0.06	-0.47	0.07	0.21	-0.3	0.07	0.47	0.75	-0.24	1.06	1.25	0.8	-0.51	0.34	-0.45	-1.19	-1.37	0.59	0.16	-0.17	1.56	0.24	-0.94	-2.46	-0.92
IMAGE:51906	115130 || FLJ32891 || hypothetical protein FLJ32891 || Hs.350209 || H23528 || || 199745	-0.82	-0.61	-0.49	0.48	0.26		-0.49	-0.5	0.28	-0.75		1.1	0.18	-0.05	1	0.91	-0.39	-0.12	-0.37	-0.29	-0.3			-0.24	-0.39	-0.34	-0.58	0.09	0.17	-0.18	1.16	1.44	0.16	0.24	-0.03	-0.55	-0.6	-0.83	0.72	0.46	0.78	1.47	0.09	-0.63	-1.36
IMAGE:796646	107975 || ODC1 || ornithine decarboxylase 1 || Hs.75212 || AA460115 || || 4953	-1.1	-0.63	0.06	0.68	-0.13	0.51	-0.22	-0.98	-0.3	-0.21	-0.45	0.35	0.92	0.54	0.48	0.11	0.57	0.27	0.07	0.42	-0.5	-0.69	-0.86	0.15	0.35	-0.98	-1.45	0.27	0.99	0.07	1.81	1.39	-0.1	-0.74	-0.1	0.03	-0.32	-1.01	0.61	0.94		0.56	0.21	-0.16	-0.76	-0.77
IMAGE:1636108	224459 || PSA || phosphoserine aminotransferase || Hs.286049 || AI015679 || || 29968	-1.44	-1.12	-0.25	1.73	0.39	-0.48	0.28	-1.79	-2.05	-0.35	-0.72		0.71	0.24	0.77	-0.26	-1.04	0.71	-0.19	-0.31	-0.72		0.69	0.35	0.33	0.54	0.1	-0.14	0.54	0.47	1.44	1.16	1.06		-0.45	-0.32	-0.65	0.25	-1.18	0.24	0.04	0.62	1.2	-0.01	0.47	-0.91
IMAGE:771089	103579 || NDUFB7 || NADH dehydrogenase (ubiquinone) 1 beta subcomplex, 7, 18kDa || Hs.433482 || AA428058 || || 4713	-0.97	-0.97	-0.55	1	-0.43	0.42	-0.56	-0.47	-0.34	-0.49	-0.11	0.36	-0.06	-0.61	1.13	1.17	0.12	0.37	0.64	0.05	-0.44	-0.18	-0.35	0.18	-0.61	-0.03	-0.39	0.13	1.62	-0.7	0.75	1.34	-0.02	-0.4	0.51	-1.17	-0.03	0.32	-0.27	-0.02	0.38	0.5	-0.25	0.17	0.42	-1.34
IMAGE:50175	119181 || LSM4 || **U6 snRNA-associated Sm-like protein || Hs.76719 || H17486 || || 25804	-0.9	-1.35	0.17	1.43	-0.34	-0.35	-0.96	-1.27	-0.7	-0.64	-0.4	0.12	0.19	-0.01	1.7	0.12	0.29	0.82	0.8	-0.24	-0.38		-0.66	0.3	0.43	-0.47	-0.64	0.58	1.75	0.95	-0.53	0.11	0.29	1.15	0.06	-1.39	0.27	0.49	-0.71	0.69	-0.29	-0.3	-0.02	0		0.01
IMAGE:1323361	313449 || NR2F6 || nuclear receptor subfamily 2, group F, member 6 || Hs.239752 || AA872728 || || 2063	-0.86		-0.64	0.46	0.33	0.71	-0.94	-2.15	-1.72	-1.11	-0.06	-0.59	0.7		1.77	0.3	0.31	0.2	0.04	-0.11	-0.99	-0.74	-0.11	1.05	-0.34	0.14	0.32	0.75	0.83	0.8		1.47	-0.12	0.94	-0.15	-0.63	0.47	0.5	-0.7	0.82	0.92	0.56	-0.71	-0.2	-1.04	-0.4
IMAGE:859422	116095 || NR2F6 || nuclear receptor subfamily 2, group F, member 6 || Hs.239752 || AA666180 || || 2063	-1.45	-1.58	-0.53	0.74	-0.01	1.06	-1.13	-2.56	-1.39	-0.56	0.1	-0.6	0.65	0.35	1.89	0.63	0.53	0.04	-0.17	-0.11	-1.03		-0.11	0.71	-0.38	-0.43	0.06	0.96	1.53	1.08	1.07	1.67	-0.01	0.97	-0.23	-1.23	0.12	0.76	-0.58	0.92	0.55	0.2	-0.6	-0.57	-0.5	-0.78
IMAGE:1861354	114327 || NR2F6 || **nuclear receptor subfamily 2, group F, member 6 || Hs.239752 || AI053970 || || 2063	-1.33	-1.76	-0.29	0.48	-0.13	0.53		-2.31	-1.19	-0.54	-0.27		-0.48	0.51	1.65	1.1	0.11	-0.02	-0.03	-0.11	-0.16	-0.51		0.69	-0.33	-0.08	-0.4	0.68	0.31	1.16	1.64	1.2	0.06	0.49	-1	-0.9	0.09	0.79	-0.42	1.12	0.46	0.53	-0.26	-0.4		-0.78
IMAGE:588915	102169 || IFI27 || interferon, alpha-inducible protein 27 || Hs.278613 || AA157813 || || 3429	-0.22	-1.3	0.32	-0.29	0.46	1.08	0.24	-1.08	-3.36	-1.83	-0.19	0.45	0.37	-0.39	1.04	1.5	1.11	0.84	0.36	-0.19	0.06	0.63	0.54	0.91	-0.18	0.69	0.16	0.74	1.34	0.53	0.17	1.41	-0.33	0.1	-0.53	-2.22	0.13	-0.48	0.32		0.19	0.79	0.1	-1.22	-1.47	-1.28
IMAGE:2013178	317521 || DATF1 || death associated transcription factor 1 || Hs.155313 || AI359211 || || 11083	-0.63	-1.26	-1.12	0.44	-0.13	0.06	-0.91	-1.74	-1.06	-0.17	-0.83	0.42	0.28		1.16	0.28	0.13	0.49	0.51	0.34	-0.06	-0.11	-2.05	-0.3	-0.87	0.18	0.52	0.34	0.42	0.64	-0.73	1.45	-0.3	1.03	0.85	0.88	-0.33	0.42	1.74	0.31	0.58	0.92	0.52	-1.04	-1.04	-0.35
IMAGE:773233	110850 || DATF1 || death associated transcription factor 1 || Hs.155313 || AA425259 || || 11083	-0.01	-0.98	-1.17	0	0	0.06	-0.84	-1.25	-0.88	-0.23	-0.75	0.48	0.12	1.2	0.76	0.04	0.25	0.47	0.69	0.28	-0.32	-0.39	-1.53	-0.56	-0.62	0.39	0.28	0.01	-0.43	0.42	-0.35	1.02	0.14	0.86	1.11	0.96	-0.47	0.26	1.51	0.22	0.46	0.58	0.25	-1.66	-0.48
IMAGE:198960	112477 || PIGT || phosphatidyl inositol glycan class T || Hs.84038 || H82992 || || 51604	-0.07	-0.35	-0.22	0.59	0.43	0.4	-0.05	-0.01	-0.58	-0.4	0.22	1.58	0.04	0.06	1.55	0.23	-0.86	0.72	0.58	-0.6	-0.26	-0.36	-1.08	0.17	-0.33	-0.87	-0.85	-0.06	-0.02	-0.66	-0.05	0.25	-0.28	0.49	0.91	0.9	-1.56	0.14	0.87	0.89	1.24	1.26	-0.32	-1.46	-0.87	-1.37
IMAGE:306812	223377 || LOC114990 || hypothetical protein BC013767 || Hs.348385 || N79049 || || 114990	0.55	0.08	-0.16	0.49	-0.33	0.19	-1.36	-0.82	-0.62	0.01	-0.43	1.01	0.1	0.36	1.12	-0.09	-0.77	0.78	0.82	0.15	0.17	0.18	-0.81	-0.2	-0.09	-1.53	-0.66	-0.65	-0.15	0.24	0.41	0.59	-0.92	-0.32	0.77	0.18	-1.04	0.36	1.15	1.99	0.32	0.93	0.73	-1.63	-0.74	-0.46
IMAGE:308682	116151 || ABCF2 || ATP-binding cassette, sub-family F (GCN20), member 2 || Hs.153612 || N95462 || || 10061	-0.58	-0.1	-0.43	0.42	0.55	0.64	-1.53	-1.85	-0.48	-0.31	-0.15	-0.33	0.16	0.2	-0.27	0.55	-0.66	0.97	1.14	0.07	-0.39	0.59	-0.64	0.8	-0.14	-0.08	-0.7	-0.43	0.32	-0.04	0.83	0.69	-1.46	0.18	1.87	0.69	-0.41	-0.67	1.54	1.39	1.19	1.24	-0.04	-1.21	-1.47	-1.55
IMAGE:138775	117645 || NGFRAP1 || nerve growth factor receptor (TNFRSF16) associated protein 1 || Hs.381039 || R63543 || || 27018	-0.34	0.19	-0.25	0.53	0.69	0.46	-1.4	-2.5	-0.67	-0.13	-0.32	-0.48	0.27	0.12	0.14	0.36	-0.89	0.97		0.32	0.05	0.48	-0.44	0.96	0.01	0.32	-0.17	-0.28	0.4	0.13	0.94	0.79	-1.12	0.68	2.16	0.26	-1.14	-0.84	1.22	1.34	1.34	0.77	-0.59	-1.7	-1.04	-1.42
IMAGE:138841	103970 || || ESTs, Highly similar to ankyrin repeat, family A (RFXANK-like), 2 [Homo sapiens] [H.sapiens] || Hs.416248 || R62727 || ||	-0.32	0.17	0.02	0.58	0.6	-0.79	-0.9	-2.17	-0.7	-0.54	-0.29	-0.54	-0.05	0.13	-0.03	-0.07	-0.82	0.88	0.73	0.38	-0.12	0.3	-0.19	0.59	0.07	-0.11	-0.11	-0.32	0.55	0.21	1.23	0.36	-1.43	0.88	2.1	0.31	-0.09	-0.74	0.99	0.99	1.01	0.57	-0.26	-1.43	-0.39	-1.15
IMAGE:773073	99040 || MAGEF1 || MAGEF1 protein || Hs.306123 || AA425302 || || 64110	-0.89	-0.62	0.56	0.23	0.17	-0.11	-1.42	-2.25	-0.81	-0.62	-0.43	-0.33	0.7	0.68	0.23	-0.09	-0.77	1.69	1.69	0.62	0.1	-0.1	0.1	0.44	0.86	0.05	0.3	-0.16	0.46	1.27	-0.02	-0.33	0.32	-0.06	0.74	0.09	-0.74	0.15	-0.54		-0.98	0.52	-0.33	-0.37	0.52	-0.66
IMAGE:430733	221834 || LOC131118 || similar to RIKEN cDNA 1810055D05 || Hs.349177 || AA677960 || || 131118	-0.75	-1.03	-0.33	0.55	-0.59	-0.5		-1.63	-0.77	-0.71	-1.01		-0.34	-0.14	1.07	0.7	-0.6	1.42	1.33	0.28		-0.46	-0.83	0.56	0.38	0.37	-0.45	-0.34	0.97	0.36	0.25	0.27	0.44	0.54	0.82	-0.12	-0.83	-0.01	-0.25	0.44	0.07	0.37	0.14	-0.05	0.44	-0.08
IMAGE:340722	110009 || MLF1 || myeloid leukemia factor 1 || Hs.85195 || W56334 || || 4291	-1.31	-1.14	-0.47	0.64	-1.3	1.03	-0.89	-2.4	-0.81	-1	-1.41	0.13	-1.55	-0.25	1.41	0.52	-0.76	1.94	1.41	0.09	-0.51	-0.73	-0.15	-0.72	0.27	-1.21	-0.36	0.6	3.19	0.23	1.45	0.29	0.82	0.34	1.71	0.47	-2.38	-0.69	-0.05	1.19	0.59	0.91	0.64	-0.26	0.43	0.12
IMAGE:192481	114345 || NRXN2 || neurexin 2 || Hs.124085 || H41237 || || 9379	-1.65	-1.3	-0.81	0.57	-1.3	1.14	-0.76	-2.3	-0.82		-1.26	0.23	-0.9	-0.03	1.23	0.57	-0.82	1.95	1.42	-0.32	-1.09	-1.07	-0.58	-0.75	0.14	-1.52	-0.63	0.66	3.09	0.22	1.28	0.23	0.83	0.52	1.74	0.31	-1.39	-0.54	0.26	1.2	0.58	1.49	0.52	0.15	-0.39	-0.06
IMAGE:147447	114965 || JAM1 || junctional adhesion molecule 1 || Hs.12284 || R81173 || || 50848	0.05	-0.75	0.34	0.04	-0.4	-0.39	-1.74	-0.78	-0.59	0.65	-0.37		-0.62	-0.18		0.56	0.03	0.34	0.39	1.07	0.32	-0.77	-1.35	-0.15	-0.06		0.66	0.48	1.62	-0.41	-0.01	-0.17	0.64	-0.05	0.2	-0.89	-0.53	0.56	0.29	1.13		0.45	0.24
IMAGE:2189995	330943 || HDGF || hepatoma-derived growth factor (high-mobility group protein 1-like) || Hs.89525 || AI538219 || || 3068	-0.26	-0.89	0.08	0.36	0.04	-0.14	-1.37	-0.86	-1	-0.42	-0.04	0.34	-0.12	-0.25	0.24	0.43	0.2	0.36	0.08	0.64	-0.77	-1.2	-0.93	-0.39	0.85	0.55	0.72	0.76	1.51	0.73		0.05	0.47	0.87	0.75	0.05	-0.13	-0.06	-0.54	0.14	-0.18	0.71	1.03	-0.04	-1.66	-0.69
IMAGE:813673	100327 || HDGF || hepatoma-derived growth factor (high-mobility group protein 1-like) || Hs.89525 || AA453749 || hepatoma-derived growth factor || 3068	-0.41	-1.41	-0.15	0.07	-0.43	0.33	-1.4	-0.62	-0.6	0.19	-0.48	0.75	0.33	0.55	0.85	1.44	0.42	0.22	0.24	0.11	-0.73	-0.7	-0.85	0.05	0.45	0.69	0.02	0.52	1.52	0.38	0.61	0.24	0.08	0.56	0.78	0.07	-0.44	0.28	-0.23	0.43	-0.44	0.64	0.66	-0.88	-1.76	-1.76
IMAGE:593164	98646 || UBE2D2 || ubiquitin-conjugating enzyme E2D 2 (UBC4/5 homolog, yeast) || Hs.108332 || AA159600 || || 7322	-0.48	-0.26	-0.03	-0.01	-0.59	-0.34	-0.01	-0.43	-0.4	0.03			0.26	0.36	0.09	1.08	-0.89	0.83		-0.25	0.14	0.38	0.5	0.68	0.07	-0.14	-0.44	-0.03	0.48	-0.21	0.03	0.56	0.86	-0.18	0.32	-0.32	-0.9	0.32	0.03	0.73	0	1.41	0.66	-0.78	-1.49	-1.48
IMAGE:753400	114903 || BAF53A || BAF53 || Hs.274350 || AA406395 || || 86	-0.35	-0.98	-0.48	-0.05	-0.69	0.05	-0.86	-0.73	-0.41	0.06	-0.66	-0.58	0.93	0.98	0.26	0.3	0.02	1.53		0.79	-0.27	-0.11	-0.16	0.21	-0.13	-0.14	-0.48	-0.5	0.35	0.28	0.46	0.05	0.36	0.2	0.64	0.79	-0.78	0.16	-0.47	1.99	-0.44	0.99	0.81	0.23	-1.69	-1.5
IMAGE:627112	111712 || SENP2 || sentrin-specific protease || Hs.401388 || AA190626 || || 59343	-0.1	-0.18	0.02	0.14	-0.19	0.09	-1.53	-1.06	-0.62	0.07	-0.86		0.51	0	-0.3	0.92	-0.27	0.7	0.4	0.44	-0.51	0.12	-0.63	0.26	0.65	-0.18	-0.23	0.24	0.58	0.68	0.42	0.17	0.61	-0.19	0.89	-0.27	-1.22	0.23	0.12	0.6	0.19	1.73	0.75	-0.46	-0.92	-1.69
IMAGE:685609	223035 || LOC51193 || zinc finger protein ANC_2H01 || Hs.22879 || AA255876 || || 51193	-0.09	-0.56	-0.11	-0.18	-0.47	0.14	-1.14	-1.5	-0.36	0.13	-0.97		0.87	0.03	-0.31	0.8	-0.48	1.53	1.12	0.25	-0.26	-0.83	-0.53	-0.08	0.49	0.29	-0.15	-0.13	0.17	0.83	0.14	-0.33	0.32	0.04	0.48	-0.58	-0.54	0.66	0.49		-0.39	0.56	1.81	-0.43	-0.9
IMAGE:746190	309999 || DKFZp761B1514 || hypothetical protein DKFZp761B1514 || Hs.177537 || AA417710 || || 84248	0.19	-0.1	0.65	-0.03	-0.94	0.06	-0.98	-0.35	-0.05	-0.15	-0.57		0.19	-0.28	-0.06	0.43	-0.48	1.24	0.91	0.87	-0.11	0.03	-1.43	0.19	0.58	-0.76	-0.87	-0.14	-0.03	0.89	0.67	-0.46	0.95	-0.33	0.91	-0.15	-1.48	-0.03	-0.1	0.68	-0.19	1.53	0.45	0.33	-1.39	-0.2
IMAGE:33839	220263 || LOC51193 || zinc finger protein ANC_2H01 || Hs.22879 || R19999 || || 51193	-0.54	-0.3	-0.09	-0.14	0	-0.36	-0.67	-0.82	-0.86	-0.67	-0.22		0.46	-0.3	-0.36	-0.01	-0.88	1.48	0.95		-0.23	-0.74	0.91	-0.14	0.62	0.49	0.63	-0.18	0.36	0.87	-0.19	-0.51	0.18	0.6	0.67	-0.09	-0.53	0.2	0.05	1.36	-0.24	0.72	1.42	-1.54	-0.83	-0.41
IMAGE:745011	225963 || KIAA1750 || KIAA1750 protein || Hs.173094 || AA626024 || || 85453	-1	-0.79	-1.09	-0.11	1.02	-0.4			-0.95	-0.54	-0.27		-1.39	-0.6	-0.25	-0.76	-1.81	1.86	1.42	-1.06				0.03	-0.97	0.02	0	0.19	0.89	0.92	0.84	-0.41	0.06	-0.49	0.84	-0.21	-0.49	0.8	0.86	2.62	0.86	1.67	-0.01	-0.14	-0.65	-0.59
IMAGE:757961	120587 || STX3A || syntaxin 3A || Hs.82240 || AA436871 || || 6809	-0.26	-1.01	-0.16	-0.14	0.09	-0.52	0.2	-0.26	-0.67	-0.55	-0.44	-0.37	0.71	0	1.55	0.76	0.07	0.49	0.38	-0.63	-0.25	-0.15	-0.54	-0.27	0.11	-0.55	-0.31	-0.3	-0.05	0.28	-0.29	1.36	-0.79	-0.66	0.54	-0.12	0.07	0.03	0.5	1.33	1.17	0.28	0.75	-0.92	0	-0.63
IMAGE:252963	114977 || GPR48 || G protein-coupled receptor 48 || Hs.160271 || H88521 || || 55366	-1.12	-0.79	-1.79			0.04	-0.45	-2.17		-0.65	-1.7		1.59	0.39	2.33	0.96	-0.44	-0.07	-0.44	0.11	-0.81				-2.1	-1.57	-0.28	-0.22	0.41	-0.51	0.05	1.25	-1.06	-0.88	0.42	0.55	1.16	1.03	1.91	1.94	1.63	0.62	0.05	-0.18	0.46	0.37
IMAGE:781704	108261 || HMGN3 || high mobility group nucleosomal binding domain 3 || Hs.77558 || AA431321 || || 9324	-0.62	-0.89	-1.08	-0.57	-0.47	0.02	0.14	-0.68	-0.95	-0.39	-1.78	0.7	0.51	0.6	0.61	0.94	0.27	-0.12	-0.11	0.84	-0.95	-0.53	-0.08	-0.13	-1.01	0.18	0.09	-0.36	0.22	-0.05	0.54	0.77	-0.11	0.43	-0.2	-0.03	-0.1	0.76	1.12	1.52	1.5	-0.35	0.15	0.31	0.39	-0.92
IMAGE:72984	110817 || HMGN3 || high mobility group nucleosomal binding domain 3 || Hs.77558 || T56513 || || 9324	-0.65	-0.41	-0.94	-0.26	-0.17	-0.72	-0.23	-0.32	-1.78	-1.2	-1.35	0.16	0.17	-0.03	0.72	0.37	-0.19	0.35	0.15	0.67	-1.07	-0.88		-0.23	-0.62	0.24	0.7	-0.33	0.79	0	0.63	1.23	0	0.74	0.45	0.36	0.48	0.95	0.83	1.16	1.22	0.14	0.15	0	0.17	-1.63
IMAGE:325522	101407 || || **EST, Weakly similar to TRI7_HUMAN Thyroid receptor interacting protein 7 (TRIP7) [H.sapiens] || Hs.228613 || AA284242 || ||	-0.33	-0.52	-0.87	-0.06	-0.43	-0.33	-0.04	-0.68	-1.38	-0.67	-2.15	-0.04	-0.62	0.24	0.86	0.72	0.01	0.18	0.34	0.91	-1.07	-0.68	-0.61	-0.08	-0.81	0.42	0.63	-0.32	0.77	0.18	0.68	1.4	0.18	0.92	0.09	0.1	0.44	1	0.96		1.61	0.01	0.43	-0.06	-0.82	-0.42
IMAGE:120362	114627 || HCLA-ISO || likely ortholog of mouse Paneth cell enhanced expression || Hs.143601 || T95823 || || 81669	-0.57	-1.48	-1.65	0.01	-0.21	-0.07	0.15	-0.34	-0.2	-0.91	-0.72	0.81	0.82	0.42	-0.49	1.21	0.21	0.29	0.95	-1.34	-0.87	-0.29	0.04	-0.2	-0.6	-0.87	-0.56	-0.36	-1.36	-0.21	0.94	1.55	0.43	1.8	-0.1	1.32	-0.08	1.35	1.12	-1.32	2.12	0.85	-0.22	-1.29	-0.37	0.22
IMAGE:755389	224347 || HCLA-ISO || likely ortholog of mouse Paneth cell enhanced expression || Hs.143601 || AA410607 || || 81669	-0.58	-1.39	-1.4	0.63	0.12	0.18	0.21	-0.57	-0.09		-0.53	1.49	0.2	0.52	-0.29	0.99	0.47	-0.2	0.91	-1.62	-0.86	-0.24	-0.55	-0.59	-0.68	-1.57	-0.78	-0.1	-0.3	-0.14	0.43	1.48	0.26	1.52	-0.38	0.93	-0.19	1.6	1.32	-1.33	2.13	0.58	-0.11	-1.26	-0.32	-0.01
IMAGE:810801	103029 || AGRN || agrin || Hs.273330 || AA458878 || || 180	-0.42	-1.06	-0.46	1.02	-0.04	-0.06	0.15	-1.34	-0.51	-1.32	0.01	0.96	0.49	1.23	0.73	1.73	0.04	0.67	1.27	-1.38	0.06	0.14	-0.09		-0.55	-1.66	-1.54	-0.44		-0.37	0.5	1.44	0.12	1.61	-0.14	0.09	-1.76	0.31	0.68	-0.68	1.68	0.68	-1.44	-0.87	0.34	0.02
IMAGE:814115	222639 || PEX6 || peroxisomal biogenesis factor 6 || Hs.301636 || AA465385 || || 5190	-0.56	-0.33	-0.33	0.73	0.82		0.1	-0.98	-1.82	-0.67		0.22	0.75	-0.08		0.15	-0.68	0.43	-0.1	-1.59	0.99		-0.75	-0.53	0.4	-0.89		-0.36	0	0.78	-0.15	0.57	-0.3	1.62	0.73	0.59	0.59	-0.05	0.86	-0.91	1.33	0.01	-0.44
IMAGE:796212	112407 || PEX6 || peroxisomal biogenesis factor 6 || Hs.301636 || AA460646 || Peroxisome assembly factor-2 (PAF-2) || 5190	0.13	-0.59	-0.3	0.89	0.21	0.4	0.06	-1.14	-1.35	0.03			0.76	0.22		0.87	0	-0.29	0.08	-1.42	-0.27		-0.64	0.1	0.02		-0.97	-0.27	0.3	0.84	-0.37	0.52	-0.93		0.29	0.06	0.9	0.2	1.39	-0.63	1.56	-0.16	-0.45
IMAGE:809508	108707 || ISYNA1 || myo-inositol 1-phosphate synthase A1 || Hs.405873 || AA454554 || || 51477	0	-0.44	-1.25	1.14	0.56	0.09	-0.08	-2.07	-0.09	-0.82	0.37	1.8	0.73	0.34	0.28	0.68	0.32	0.5	0.28	-1.46	-0.09	-0.31	-0.09	-0.09	-0.93	-1.12	-1.5	0.58	1.4	0.6	0.44	0.14	0.34	0.12	-0.57	-0.12	0.29	0.44	0.41	0.55	1.05	0.44	-0.16	-1.28	-0.69	-0.71
IMAGE:33267	248886 || || || || || Human insulin-like growth factor binding protein 2 (IGFBP2) ||	-0.03	1.21	-0.68	1.27	0.53	0.17	-2.76	-2.42	-4.75	-1.95	0.91	1.65	1.36	0.72	0.49	0.81	1.13	1.85	2.19	-2	-0.49		-1.88	0.97	-1.12	-0.35	-0.72	0.95	0.65	0.98	1	0.55	-2.52	1.24	-0.21	-0.21	-0.76	-0.26	0.84	2.61	2.41	1.82	-2.1	-1.48	-0.48	-1.08
IMAGE:233721	101078 || IGFBP2 || insulin-like growth factor binding protein 2, 36kDa || Hs.433326 || H78560 || || 3485	-0.47	0.28	-0.57	1.2	0.1	0.65	-2.93	-2.12	-4.01	-1.34	0.88	2.18	1.65	0.76	0.63	1.12	1.22	1.39	1.86	-2.38	-0.96	0.09	-1.42	0.69	-1.28	-0.69	-1.29	0.81	0.98	0.88	0.69	0.57	-2.98	0.63	-0.47	-0.47	-0.7	-0.1	1.33	1.95	2.17	1.87	-1.63	-0.67	0.62	-0.7
IMAGE:200263	108958 || APOA1 || apolipoprotein A-I || Hs.93194 || R96780 || || 335			-0.36	1.43	1.85	-0.87	-2.57	-2.05	-2.62	-1.34	-1.29		2.42	0.83		0	3.61	2.8	2.4	-1.93	0.34	-1.59	-1.82	-1.04	-2.06	-2.59	-2.14	-0.36	0.37	1.26	0.66	3.51	-2.1	0.23	1.84	-2.46	-0.36	-2.35	0.32	-0.78	3.25	3.22	0.61		1.57
IMAGE:80549	110663 || PBX2 || pre-B-cell leukemia transcription factor 2 || Hs.93728 || T59641 || pbx-2 = pre-B cell leukemia transcription factor-2 || 5089	-0.38	-0.13	-0.4	0.34	0.5	0.47	-0.49	-0.55	-0.81	-0.67	-0.42	0.24	0.1	-0.88	-0.06	1.36	-0.62	0.2	0.03	-0.56	-0.17	-0.37	-0.37	0.7	-0.18	-0.43	0.19	0.46	0.63	0.08	0.33	0.42	-0.8	0.07	0.61	-0.22	0	-0.23	0.81	0.28	1.93	0.44	0.33	-1.48	-0.7	0.55
IMAGE:2322038	312424 || COL4A6 || collagen, type IV, alpha 6 || Hs.408 || AI680557 || || 1288		0.2	-0.31	0.57	-0.84	0.17	-0.17	-0.08	-0.52	-0.47	-0.8		0.07	0.07		0.03	0.24	-0.62	-0.14	-0.19	-0.3	-0.09	-0.77		-0.48	-0.2	-0.18	0.29	0.23	0.17	0.87	1.48	-0.26	0.17	0.53	-0.15	0.1	-0.17	1.52	-0.21	1.86	-0.08	-0.51	-0.64	-0.92	0.52
IMAGE:77651	106015 || HDAC6 || histone deacetylase 6 || Hs.6764 || T55835 || || 10013	0.38	-0.4	-0.39	0.91	0.77	-0.46	-0.11	0.01	-0.06	-0.58	-0.76		-0.25	0.28		-0.03	-0.11	0.11		-0.62			-1.48	0.63	-0.22		0.18	0.3	0.53	0.07	0.14	0.78	0.27	-0.35	-0.31	-0.19	-0.83	-0.5	1.58	0.19	1.81	-0.27	-0.35		-0.7
IMAGE:73527	116082 || CSF1 || colony stimulating factor 1 (macrophage) || Hs.173894 || T55558 || || 1435	-1.13	-0.56	1.04	0.89	1.45	1.01		-1.65		-2.05			-0.87	0.93	0.59		-0.48	0.78	0.35	0.64	-0.73			0.26	1.64	0.07	-0.16	0.37	1.11	0.09	0.04	-0.46	-1.48	0.22	0.45	-0.79	0.17	-0.72	1.87	-1.58	1.68	-1.89	0.77		-1.78
IMAGE:1475574	310838 || CSF1 || colony stimulating factor 1 (macrophage) || Hs.173894 || AA878257 || || 1435	-0.78	-0.73	0.88	0.9	1.86	1.66	-1.76	-1.48	-1.9	-1.1	-1.1	0.77	-0.17	0.88	0.49	-0.09	-0.23	1.19	0.77	0.84	-1.02	-1.11	-0.76	1.07	1.71	0.49	-0.19	0.48	1.27	-0.03	-0.1	-0.38	-1.03	0.06	0.61	-0.72	0.23	-0.71	2	-1.49	1.77	-1.51	1.32	-1.22		-1.49
IMAGE:810457	112928 || MGC2555 || hypothetical protein MGC2555 || Hs.158210 || AA457137 || || 84858	-0.98	-0.91	0.25	-0.09	0.65	0.44	-1.82	-1.69	-0.21	0.14	0.05	1.23	-0.47	0.12	0.03	-0.63	0.27	0.69	0.34	0.02	-0.91	-0.71	0.07	0.69	0.51	-0.1	0.13	0.18	0.57	0.72	-0.02	-0.78	-0.78	-0.89	0.24	-0.05	0.65	0.88	1.38	0.84	0.39	0.13	0.04	-0.97	0.17	0.08
IMAGE:246074	115132 || C20orf77 || **chromosome 20 open reading frame 77 || Hs.27192 || N55558 || || 58490	-1.11	-1.98	1.58	-0.5	1.19		-2.35	-1.63		-1.6		1.73	0.25	1.53	0.87	-0.02	1.22	0.71	1.09	-1.26	-1.56	-1.15	-1.47	0.36	0.86	-1.11	-0.23	0.67	0.52	0.73	0.36	0.67	-1.31	-1.1	0.29	0.12	0.38	0.63	1.04	1.34	0.63	0.51	0.76	-1.2	0.2	-0.85
IMAGE:814526	111094 || RNPC1 || RNA-binding region (RNP1, RRM) containing 1 || Hs.236361 || AA459363 || || 55544	-0.77	-1.88	1.56	-0.39	1.33	0.95	-1.87	-1.17	-1.71	-1.69	-0.77	0.87	1.48	1.75	0.26	-0.19	1.35	0.99	1.12	-1.09	-1.67	-0.74	-1.42	0.13	0.9	-0.88	-0.35	0.42	0.22	0.79	0.29	0.52	-0.95	-1.5	0.54	0.35	0.26	0.54	0.88	1.3	0.47	1.16	1.19	-1.79	0.04	-0.92
IMAGE:2566827	330915 || RNPC1 || RNA-binding region (RNP1, RRM) containing 1 || Hs.236361 || AW072104 || || 55544	-1.46	-2.43	1.44	-0.48	1.41	1.37	-2.32	-1.72	-1.6	-1.48	-0.79	0.91	1.59	2	0.24	0.31	1.43	1.11	1.16	-1.43	-1.72	-0.68	-1.24	0.01	0.81	-0.93	-0.67	0.5	0.79	0.63	-0.29	0.92	-1.1	-1.58	0.7	0.27	0.1	0.7	1.37	1.54	0.55	1.44	1.27	-1.63	0.22	-1.2
IMAGE:25664	220609 || DOK5 || docking protein 5 || Hs.127751 || R12201 || || 55816	-1.99		2.83	0.7	1.81	0.52		-2.68	-1.73	-1.27	-1.14		0.59	-0.02	1.2	-1.23	1.26	2.57	2.34	-0.89		-0.19		2.05	0.81	-0.73	-1.79	0	2.72	-1.29		-2.29	-1.16	-2.12	1.12	-0.04	0.28	-0.44	2.09	-1.6	-0.49	0.31	1.19	-1.5	0.69	-0.56
IMAGE:305606	117595 || EPHA1 || EphA1 || Hs.89839 || N90246 || EPH=receptor tyrosine kinase || 2041	-0.92	-1.43	2.04	0.19	2.42	0.22	-0.93	-1.07	-0.4	-0.01	-0.28		0.91	1.33	0.43	0.09	0.71	0.11	0.36	-0.54	-1.29	0.6	0.27	0.02	0.26	-0.22	0.3	0.84	0.56	-0.34	0.22	0.05	-0.47	-0.4	-0.56	-0.8	-0.26	0.58	-0.14	-0.8	0.24	0.38	-0.49	-0.6	0.04	-1.06
IMAGE:248649	115184 || FLJ13910 || hypothetical protein FLJ13910 || Hs.75277 || N59542 || || 64795	0.02	-0.57	0.86	0.21	-0.13	-0.12	-1.35	-0.9	-1.66	-0.75	-1.84		-0.13	0.24	-0.4	-0.28	-0.37	0.54	0.11	-0.6	-0.92			-0.51	1.24	0.07	0.91	0.39	0.69	0.73	0.96	0.39	0.64	-0.3	0.16	-0.27	-0.43	0.62	0.66	0.7	0.99	0.58	0.34	-0.59	0.1	0.15
IMAGE:2020772	307302 || TM7SF2 || transmembrane 7 superfamily member 2 || Hs.31130 || AI364688 || || 7108	-0.55	-1	0.08	0.12	0.66		-1.27	-2.13	-0.57	-1.03	-0.4	-0.09	1.22	1.66	2.44	0.34	-0.18	0.66	0.06		-0.31		-0.78	0.76	0.23	-0.58	-0.06	-0.21	-1.44	1.2	0.15	1.1	0.87	-0.89	0.32	0.29	-0.09	-1.37	-0.05	0.85	1.85	1.44	-0.87	-2.24	-0.25	0.04
IMAGE:841146	112974 || DKFZP566G1424 || hypothetical protein DKFZp566G1424 || Hs.19221 || AA487023 || || 63890	-1.22	-0.95	-0.91	-0.83	0.54	-0.46			-1.07	-0.93	0.04	0.94	0.53	1.38	1.51	-0.16	0.22	0.23	0.34	-0.35	-0.66	0.24	0.41	0.94	-0.08	-0.49	-0.07	0.73	-0.51	-0.37	-0.59	0.92	-0.57	-0.97	-0.05	1.41	-0.35	-0.82	0.18	0.63	1.19	0.3	0			-0.09
IMAGE:1881469	313671 || OCLN || occludin || Hs.171952 || AI291184 || || 4950	-0.54	-1.06	-0.82	-0.61	0.07	-1.57	-0.41	-0.67	-1.1		0.2	-0.18	0.3	0.99	1.45	0.14	-0.17	0.48	-0.11	0.5	0.85	0.39	0.5	-0.39	0.1	0.38	-0.15	0.52	-0.17	0.04	-0.29	1.35	-0.2	-0.34	0.49	0.7	-0.28	-0.28	0.01	1.28	0.21	-0.06	-0.72	-0.99	-0.92	1.03
IMAGE:510914	119324 || STX16 || **syntaxin 16 || Hs.375215 || AA100145 || || 8675	0.02	-0.27	0.14	0.27	0.15	-0.27	-0.88	-0.29	-0.12	0.2	-0.85	-1.5	-0.38	0.38	0.02	0.58	0.1	0.21	-0.02	0.02	-0.46	-0.31	-0.35	0.29	0.62	-0.1	0.03	-0.07	-0.37	0.84	0.7	0.35	0.58	0.5	0.03	0.37	0.69	-0.09	0.87	0.82	0.65	0.88	0.38	-1.92	-2.47	0.11
IMAGE:2504022	331341 || GBAS || glioblastoma amplified sequence || Hs.152707 || AW004731 || || 2631	0.13	-0.27	0.59	1.09	-0.11	0.33	-0.5	-0.25	-0.24	0.5	0.02	-1.75	0.18	0.01	0.77	-0.66	0.14	0.69	0.44	-0.02	-0.46	0.13	-0.12	-0.79	0.4	0.22	0.24	0.4	1.58	-0.4	0.34	0.56	0.6	0.22	-0.28	-0.17	0.08	0.06	0.41	-0.07	0.89	0.73	-0.79	-2.03	-1.19	-1.56
IMAGE:1416780	103372 || || || || AA894556 || ||	0.31	-0.06	0.18	0.82	-0.74	0.1	-0.43	-0.41	-0.29	0.72	-0.24	-0.4	-0.21	0.43	-0.1	-0.7	0.24	-0.2	0	-0.17	0.37	0.07	-0.09	-0.32	0.16	0.38	-0.05	0.02	0.69	0.1	1.09	1.2	0.58	0.93	-0.02	0.42	0.29	0.26	0.91	-0.01	0.35	0.39	-0.36	-2.13	-2.35	-1.62
IMAGE:2238788	118277 || GOLGIN-67 || golgin-67 || Hs.182982 || AI636699 || || 23015	0.53	0.34	0.44	1.04	-0.16	0.16	-0.06	-1	0	-0.07	-0.27	-0.99	0.89	0.16	0.16	-0.01	0.51	0.08	-0.14	-0.57	-0.79	0.3	0.21	0.19	0.65	0.48	0.36	0.25	0.1	0.35	0.05	0.47	0.1	0.91	-0.18	0.28	0.41	0.88	0.63	-0.27	0.43	-0.7	0.54	-2.07	-2.12	-2.37
IMAGE:1608772	105462 || || || || AI000064 || ||	0.51	-0.16	0.16	0.67	0.07	-0.56	0.09	-0.46	-0.11	-0.02	-0.35	-0.28	-1.02	-0.04	0.31	0.76	-0.35	0.26	-0.06	0.43	0.56	0.16	-0.13	-0.03	0.84	0.21	-0.02	-0.12	0.32	0.57	0.05	0.98	0.89	0.57	0.19	0.58	0.05	1.29	-0.16	1.05	-0.51	-0.07	-0.4	-1.5	-2.94	-2.14
IMAGE:40781	110291 || ILF1 || interleukin enhancer binding factor 1 || Hs.296281 || R56552 || || 3607	-0.25	-0.34	0.01	0.15	0.16	0	-0.44		-0.8	-0.3	0.51	0.13	-0.4	-0.5	0.68	0.04	0.65	0.1	0.53	0.01		-0.07	-0.51	-0.09	0.09	0.12	0.85	0.45	0.34	0.66	-0.04	0.4	0.1	-0.16	0.54	0.33	0.34	0.69	-0.34	0.41	0.79	0.06	-0.14	-1.55	-1.52	-1.81
IMAGE:712166	310323 || GOLGIN-67 || golgin-67 || Hs.182982 || AA280248 || || 23015	0.21	-1.66	-0.84	0.24	-0.29	0.87	-0.23	-0.93	0.57	0.35	-0.65	-0.41	-0.44	-0.73	-0.21	0.31	0.82	0.11		-0.65	-0.82	0.76	0.67	0.48	0.6	0.32	0.8	0.36	-0.38	0.3	-0.09	0.47	-0.01	1.13	0.38	1.27	0.71	1.23	1.05	-0.7	0.33	-0.42	1.27	-1.75	-2.62	-1.76
IMAGE:49356	226516 || GOLGIN-67 || golgin-67 || Hs.182982 || H15101 || || 23015	0.34	-1.42	-0.94	0.35	-0.17	0.58	-0.2	-1.23	0.45	0.29	-0.66	-0.6	-0.63	-0.91	-0.15	0.15	0.72	-0.03		-0.58	-0.67	0.63	0.41	0.35	0.64	0.28	0.6	0.36	-0.38	0.43	-0.04	0.53	0.14	1.12	0.24	0.7	0.81	1.21	0.98	-0.3	0.4	-0.91	1.29	-1.85	-1.37	-0.96
IMAGE:815550	227005 || GOLGIN-67 || golgin-67 || Hs.182982 || AA456818 || || 23015	0.21	-1.55	-0.91	0.87	-0.49	1.04	-0.35	-0.93	0.36	0.03	-0.83	-0.39	-0.52	-1.01	0.19	-0.06	0.66	-0.1	-0.18	-0.64	-0.66	0.76	0.47	0.09	0.63	0.33	1.16	0.47	0.48	0.28	-0.27	0.62	-0.14	1.23	0.01	0.92	0.34	1.47	0.91	-0.28	0.45	-0.96	0.93	-1.62	-0.9	-1.96
IMAGE:489798	114943 || GOLGIN-67 || golgin-67 || Hs.182982 || AA098902 || || 23015	-0.08	-0.91	-0.56	1.2	-0.2	-0.51	-0.18	-0.66	-0.14	-0.38	-1.06		-1.03	-1.18	0.36	-0.45	0.32	0.03	-0.41	-0.8	-0.84	-0.03	-0.08	0.29	1.34	0.05	1.49	0.8	0.45	0.68	0.44		0.15	2.11	-0.07	0.59	0.37	1.01	0.29	-0.74	-0.04	-0.74	0.5		-1.24	-0.31
IMAGE:241043	307567 || || Orf1, mRNA sequence || Hs.434021 || H91303 || ||	-0.45	-1.87	-0.41	-0.39	0.44	-0.4	-0.65	-0.57	0.29	-0.45	-0.57	-1.15	-0.28	-1.61	-0.82	1.77	-0.11	-0.56	0.21	-0.97	-1.17	1.15	0.91	2.19	2.44	-0.36	0.29	-0.14	-1.4	0.89	-1.24	0.43	-0.11	2.28	1.87	0.2	-0.11	2.34	0.82	0.91	1.17	-0.27	0.93	-2.35	-1.66	-1.34
IMAGE:252491	119483 || || Orf1, mRNA sequence || Hs.434021 || H87459 || ||	-0.12	-1.65	-0.66	-0.26	0.54	-0.61	-1.14	-0.61	0.16	-0.56	-0.7		-0.87	-1.77	-0.74	1.7	-0.27	-0.85	0.19		-0.93	1.2	0.49	2.02	2.1	-0.43	0.13	-0.26	-1.11	0.7	-1.72	0.38	-0.25	2	1.97	-0.16	-0.45	2.21	0.82	0.64	1.32	-0.65	0.58	-1.97		-0.51
IMAGE:743230	109489 || || Homo sapiens cDNA: FLJ23538 fis, clone LNG08010, highly similar to BETA2 Human MEN1 region clone epsilon/beta mRNA, mRNA sequence || Hs.240443 || AA400234 || ||	-0.08	-0.85	-0.27	0.07	0.44	-1.37	-0.42	-0.54	-0.18	-0.67	-1.06	-1.44	-0.41	-0.96	0.45	0.73	-0.83	-0.35	-0.2	-0.04	-0.68	0.27	0.55	1.42	2.05	0.33	-0.04	-0.21	-0.3	0.98	-1.03	0.73	-0.66	2.6	2.03	-0.16	0.11	1.6	-0.2	0.42	0.84	-0.75	0.42	-2.17	-1.12	1
*mitoch. cont. IMAGE:1590115	433321 || || *mitoch. cont. || || || ||	-0.53	-0.68	0.26	0.15	0.66	-1.21	0.2	-0.53	-0.41	-0.4	-0.18	-0.18	-0.96	-1.43	0.31	0.66	-0.75	0.06	0.88	-0.42		0.02	-0.24		2.05	-0.03	0.81	0.05	-0.05	0.95	-0.91	0.57	0.47	1.87	1.54	-0.03	0.05	1.3	-0.46	0.44	0.45	-0.68	0.01	-2.6	-1.48	0.5
IMAGE:510273	106486 || || **Homo sapiens cDNA: FLJ23538 fis, clone LNG08010, highly similar to BETA2 Human MEN1 region clone epsilon/beta mRNA, mRNA sequence || Hs.240443 || AA053165 || ||	0.36	-0.54	-0.27	0.03	0.29	-1.02	0.25	0.73	0	-0.6	-0.7	-0.89	-0.87	-0.48	0.75	0.1	-0.38	-0.45	-0.21	0.58	-0.43	-0.22		1.1	1.74	-0.18	0.13	0.07	-0.17	1.49	-1.19		-0.36	2	1.14	0.06	0.2	1.13	-0.31	-0.18	0.59	-0.2	0.23	-1.1	-2.79	0.72
IMAGE:253009	104763 || HSPCA || **heat shock 90kDa protein 1, alpha || Hs.356531 || H88540 || || 3320	-0.2	-1.45	-1.01	-0.15	0.85	-0.96	1.55	-0.14	0.57	-0.04	-0.53	-0.35	0.04	0.42	1.19	0.69	0.59	-0.96	-0.22	0.18	-0.63	-1.08	-0.1	0.76	0.98	-0.7	0.79	1.23	-1.12	0.63	-0.28	0.56	-0.37	0.45	0.75	0.25	0.59	0.08	0.27	-1.2	0.97	0.05	0.19	-1.69	-2	0.72
IMAGE:1486028	223522 || || ESTs, Weakly similar to 2108276A ssDNA-binding protein [Rattus norvegicus] [R.norvegicus] || Hs.181059 || AA912032 || ||	-0.97	-1.69	-1.05	-0.89	1	-0.42	0.71	-1.25	1.06	0.61	-0.74	-0.4	0.44	0.27	1.1	1.3	0.8	-1.26	0.07	0.12	-0.96	-0.66	-0.04	0.56	0.91	-0.84	0.69	0.79	-1.38	0.54	-0.48	-0.02	-0.05	0.48	0.82	0.29	1.1	0.49	0.55	-0.94	0.65	-0.41	0.42		-2.01	0.54
IMAGE:361668	113780 || || Heat shock protein 86, mRNA sequence || Hs.381246 || W96187 || ||	-0.86	-1.09	-0.76	-0.54	0.82	-0.51	0.8	-1.25	0.95	0.47	-0.26		0.44	-0.36	0.34	1.54	1.16	-0.94	0.25	0.12	-0.91	-0.78	-0.97	0.39	1.07	0.25	0.98	0.7	-1.86	0.69	0.04	-0.15	0.33	0.64	0.78	0.14	0.56	0.56	1.13	-0.53	0.68	0.01	0.69	-2.46	-2.49	0.05
IMAGE:170	117744 || HDAC3 || histone deacetylase 3 || Hs.356442 || AA176999 || CIP4=Cdc42-interacting protein 4 || 8841	-1.12	-0.97	-1.36	-0.94	0.17	-1.24	-0.01	-0.64	0.33	1.02			-0.39	0.62	0.19	2.49	0.24	-0.74	0.22	0.11	-0.88	-1.13	-0.44	-0.05	0.84	1.24	1.18	0.08	-1.67	0.89	0.15	0.05	-0.48	1.36	1.32	0.12	-0.36	1.45	0.42	-0.79	0.51	-0.81	-0.3		-1.09	0.31
IMAGE:730633	105414 || LUC7A || **cisplatin resistance-associated overexpressed protein || Hs.3688 || AA411969 || || 51747			-1.61	0.32	0.62	-1.2	-0.09	-0.4	-0.79	-1.14	-0.92	-0.65	0.94	-0.08	-0.81	1.09	-0.16	-1.12	-1.02	-0.14	-1.25	-0.98	0.31	0.67	0.2	1.27	1.12	-0.38	0.22	0.62	-0.01		0.17	2.03		1.67	1.59	1.35	-0.68	-0.2	-0.71	0.12	0.12	-1.26	0.28	0.92
[truncated: 1,717 more rows]

## Sheet: 899(Imputed)
		1	1	1	1	2	3	2	2	3	2	2	3	3	3	3	2	2	2	2	3	2	2	2	2	2	1	3	2	1	2	1	2	2	2	2	3	2	2	2	2	2	2	2	3	1	2
[truncated: 2,863 more rows]

## Sheet: PAM Work (Do not Edit!)
Table S3a. Full list of 615 genes generated by PAM when examining differences between the 3 groups: pleural and peritoneal effusions and primary tumors.
[truncated: 31 more rows]

[truncated: 2 more sheets: PAM Plots, PAM Output]
